# Supplementary material for: Machine Learning-Based Prediction of Drug-Drug Interactions for Histamine Antagonist Using Hybrid Chemical Features
Source: Cells. 2021 Nov 9;10(11):3092. doi: 10.3390/cells10113092 (PMC8621088; doi:10.3390/cells10113092)
Supplement: Supplementary file 1 [file cells-10-03092-s001.zip › Table S1.xlsx]

## Sheet: Sheet1
Interactions	Label
Drug_A may increase the central nervous system depressant (CNS depressant) activities of Drug B, or vice versa	1
The risk or severity of adverse effects can be increased when Drug_A is combined with Drug_B, or vice versa	2
The risk or severity of QTc prolongation can be increased when Drug_A is combined with Drug_B, or vice versa	3
The metabolism of Drug_A can be decreased when combined with Drug_B, or vice versa	4
The risk or severity of hypertension can be increased when Drug_A is combined with Drug_B, or vice versa	5
Drug_A may decrease the excretion rate of Drug_B which could result in a higher serum level, or vice versa	6
The therapeutic efficacy of Drug_A can be decreased when used in combination with Drug_B, or vice versa	7
Drug_A may increase the excretion rate of Drug_B which could result in a lower serum level and potentially a reduction in efficacy.	8
The serum concentration of Drug_A can be increased when it is combined with Drug_B, or vice versa	9
Drug_A may decrease the antihypertensive activities of Drug_B.	10
The excretion of Drug_A can be decreased when combined with Drug_B.	11
Drug_A can cause a decrease in the absorption of Drug_B resulting in a reduced serum concentration and potentially a decrease in efficacy.	12
Drug_A may decrease the sedative and stimulatory activities of Drug_B.	13
The risk or severity of Tachycardia and drowsiness can be increased when Drug_A is combined with Drug_B.	14
The risk or severity of sedation can be increased when Drug_A is combined with Drug_B.	15
Drug_A may increase the vasopressor activities of Drug_B.	16
Drug_A may increase the neurotoxic activities of Drug_B.	17
Drug_A may decrease the hypoglycemic activities of Drug_B.	18
Drug_A may increase the serotonergic activities of Drug_B.	19
