# Supplementary material for: Machine Learning-Based Prediction of Drug-Drug Interactions for Histamine Antagonist Using Hybrid Chemical Features
Source: Cells. 2021 Nov 9;10(11):3092. doi: 10.3390/cells10113092 (PMC8621088; doi:10.3390/cells10113092)
Supplement: Supplementary file 1 [file cells-10-03092-s001.zip › Table S2.xlsx]

## Sheet: Training_data
ID1	Name1	SMILE1	ID2	Name2	SMILE2	Market_year	Interaction	Label
DB00321	Amitriptyline	CN(C)CCC=C1C2=CC=CC=C2CCC2=CC=CC=C12	DB00819	Acetazolamide	CC(=O)NC1=NN=C(S1)S(N)(=O)=O	1974	Acetazolamide may increase the central nervous system depressant (CNS depressant) activities of Amitriptyline.	1
DB00543	Amoxapine	ClC1=CC2=C(OC3=CC=CC=C3N=C2N2CCNCC2)C=C1	DB00819	Acetazolamide	CC(=O)NC1=NN=C(S1)S(N)(=O)=O	1974	Acetazolamide may increase the central nervous system depressant (CNS depressant) activities of Amoxapine.	1
DB00972	Azelastine	CN1CCCC(CC1)N1N=C(CC2=CC=C(Cl)C=C2)C2=CC=CC=C2C1=O	DB00819	Acetazolamide	CC(=O)NC1=NN=C(S1)S(N)(=O)=O	1974	Acetazolamide may increase the central nervous system depressant (CNS depressant) activities of Azelastine.	1
DB00245	Benzatropine	[H][C@]12CC[C@]([H])(C[C@@]([H])(C1)OC(C1=CC=CC=C1)C1=CC=CC=C1)N2C	DB00819	Acetazolamide	CC(=O)NC1=NN=C(S1)S(N)(=O)=O	1974	Acetazolamide may increase the central nervous system depressant (CNS depressant) activities of Benzatropine.	1
DB00354	Buclizine	CC(C)(C)C1=CC=C(CN2CCN(CC2)C(C2=CC=CC=C2)C2=CC=C(Cl)C=C2)C=C1	DB00819	Acetazolamide	CC(=O)NC1=NN=C(S1)S(N)(=O)=O	1974	Acetazolamide may increase the central nervous system depressant (CNS depressant) activities of Buclizine.	1
DB00363	Clozapine	CN1CCN(CC1)C1=NC2=CC(Cl)=CC=C2NC2=CC=CC=C12	DB00819	Acetazolamide	CC(=O)NC1=NN=C(S1)S(N)(=O)=O	1974	Acetazolamide may increase the central nervous system depressant (CNS depressant) activities of Clozapine.	1
DB00434	Cyproheptadine	CN1CCC(CC1)=C1C2=CC=CC=C2C=CC2=CC=CC=C12	DB00819	Acetazolamide	CC(=O)NC1=NN=C(S1)S(N)(=O)=O	1974	Acetazolamide may increase the central nervous system depressant (CNS depressant) activities of Cyproheptadine.	1
DB09167	Dosulepin	CN(C)CC\C=C1/C2=CC=CC=C2CSC2=CC=CC=C12	DB00819	Acetazolamide	CC(=O)NC1=NN=C(S1)S(N)(=O)=O	1974	Acetazolamide may increase the central nervous system depressant (CNS depressant) activities of Dosulepin.	1
DB00458	Imipramine	CN(C)CCCN1C2=CC=CC=C2CCC2=CC=CC=C12	DB00819	Acetazolamide	CC(=O)NC1=NN=C(S1)S(N)(=O)=O	1974	Acetazolamide may increase the central nervous system depressant (CNS depressant) activities of Imipramine.	1
DB00370	Mirtazapine	CN1CCN2C(C1)C1=CC=CC=C1CC1=C2N=CC=C1	DB00819	Acetazolamide	CC(=O)NC1=NN=C(S1)S(N)(=O)=O	1974	Acetazolamide may increase the central nervous system depressant (CNS depressant) activities of Mirtazapine.	1
DB01173	Orphenadrine	CN(C)CCOC(C1=CC=CC=C1)C1=CC=CC=C1C	DB00819	Acetazolamide	CC(=O)NC1=NN=C(S1)S(N)(=O)=O	1974	Acetazolamide may increase the central nervous system depressant (CNS depressant) activities of Orphenadrine.	1
DB06153	Pizotifen	CN1CCC(CC1)=C1C2=C(CCC3=CC=CC=C13)SC=C2	DB00819	Acetazolamide	CC(=O)NC1=NN=C(S1)S(N)(=O)=O	1974	Acetazolamide may increase the central nervous system depressant (CNS depressant) activities of Pizotifen.	1
DB00777	Propiomazine	CCC(=O)C1=CC2=C(SC3=CC=CC=C3N2CC(C)N(C)C)C=C1	DB00819	Acetazolamide	CC(=O)NC1=NN=C(S1)S(N)(=O)=O	1974	Acetazolamide may increase the central nervous system depressant (CNS depressant) activities of Propiomazine.	1
DB11235	Thonzylamine	COC1=CC=C(CN(CCN(C)C)C2=NC=CC=N2)C=C1	DB00819	Acetazolamide	CC(=O)NC1=NN=C(S1)S(N)(=O)=O	1974	Acetazolamide may increase the central nervous system depressant (CNS depressant) activities of Thonzylamine.	1
DB00972	Azelastine	CN1CCCC(CC1)N1N=C(CC2=CC=C(Cl)C=C2)C2=CC=CC=C2C1=O	DB06594	Agomelatine	COC1=CC2=C(C=CC=C2CCNC(C)=O)C=C1	2009	Agomelatine may increase the central nervous system depressant (CNS depressant) activities of Azelastine.	1
DB00245	Benzatropine	[H][C@]12CC[C@]([H])(C[C@@]([H])(C1)OC(C1=CC=CC=C1)C1=CC=CC=C1)N2C	DB06594	Agomelatine	COC1=CC2=C(C=CC=C2CCNC(C)=O)C=C1	2009	Agomelatine may increase the central nervous system depressant (CNS depressant) activities of Benzatropine.	1
DB00354	Buclizine	CC(C)(C)C1=CC=C(CN2CCN(CC2)C(C2=CC=CC=C2)C2=CC=C(Cl)C=C2)C=C1	DB06594	Agomelatine	COC1=CC2=C(C=CC=C2CCNC(C)=O)C=C1	2009	Agomelatine may increase the central nervous system depressant (CNS depressant) activities of Buclizine.	1
DB00370	Mirtazapine	CN1CCN2C(C1)C1=CC=CC=C1CC1=C2N=CC=C1	DB06594	Agomelatine	COC1=CC2=C(C=CC=C2CCNC(C)=O)C=C1	2009	Agomelatine may increase the central nervous system depressant (CNS depressant) activities of Mirtazapine.	1
DB00540	Nortriptyline	CNCCC=C1C2=CC=CC=C2CCC2=CC=CC=C12	DB06594	Agomelatine	COC1=CC2=C(C=CC=C2CCNC(C)=O)C=C1	2009	Agomelatine may increase the central nervous system depressant (CNS depressant) activities of Nortriptyline.	1
DB01173	Orphenadrine	CN(C)CCOC(C1=CC=CC=C1)C1=CC=CC=C1C	DB06594	Agomelatine	COC1=CC2=C(C=CC=C2CCNC(C)=O)C=C1	2009	Agomelatine may increase the central nervous system depressant (CNS depressant) activities of Orphenadrine.	1
DB11235	Thonzylamine	COC1=CC=C(CN(CCN(C)C)C2=NC=CC=N2)C=C1	DB06594	Agomelatine	COC1=CC2=C(C=CC=C2CCNC(C)=O)C=C1	2009	Agomelatine may increase the central nervous system depressant (CNS depressant) activities of Thonzylamine.	1
DB00972	Azelastine	CN1CCCC(CC1)N1N=C(CC2=CC=C(Cl)C=C2)C2=CC=CC=C2C1=O	DB00802	Alfentanil	CCN1N=NN(CCN2CCC(COC)(CC2)N(C(=O)CC)C2=CC=CC=C2)C1=O	2008	Alfentanil may increase the central nervous system depressant (CNS depressant) activities of Azelastine.	1
DB01173	Orphenadrine	CN(C)CCOC(C1=CC=CC=C1)C1=CC=CC=C1C	DB00802	Alfentanil	CCN1N=NN(CCN2CCC(COC)(CC2)N(C(=O)CC)C2=CC=CC=C2)C1=O	2008	Alfentanil may increase the central nervous system depressant (CNS depressant) activities of Orphenadrine.	1
DB00972	Azelastine	CN1CCCC(CC1)N1N=C(CC2=CC=C(Cl)C=C2)C2=CC=CC=C2C1=O	DB01246	Alimemazine	CC(CN(C)C)CN1C2=CC=CC=C2SC2=CC=CC=C12	1960	Alimemazine may increase the central nervous system depressant (CNS depressant) activities of Azelastine.	1
DB00245	Benzatropine	[H][C@]12CC[C@]([H])(C[C@@]([H])(C1)OC(C1=CC=CC=C1)C1=CC=CC=C1)N2C	DB01246	Alimemazine	CC(CN(C)C)CN1C2=CC=CC=C2SC2=CC=CC=C12	1960	Alimemazine may increase the central nervous system depressant (CNS depressant) activities of Benzatropine.	1
DB00354	Buclizine	CC(C)(C)C1=CC=C(CN2CCN(CC2)C(C2=CC=CC=C2)C2=CC=C(Cl)C=C2)C=C1	DB01246	Alimemazine	CC(CN(C)C)CN1C2=CC=CC=C2SC2=CC=CC=C12	1960	Alimemazine may increase the central nervous system depressant (CNS depressant) activities of Buclizine.	1
DB00434	Cyproheptadine	CN1CCC(CC1)=C1C2=CC=CC=C2C=CC2=CC=CC=C12	DB01246	Alimemazine	CC(CN(C)C)CN1C2=CC=CC=C2SC2=CC=CC=C12	1960	Alimemazine may increase the central nervous system depressant (CNS depressant) activities of Cyproheptadine.	1
DB00370	Mirtazapine	CN1CCN2C(C1)C1=CC=CC=C1CC1=C2N=CC=C1	DB01246	Alimemazine	CC(CN(C)C)CN1C2=CC=CC=C2SC2=CC=CC=C12	1960	Alimemazine may increase the central nervous system depressant (CNS depressant) activities of Mirtazapine.	1
DB01173	Orphenadrine	CN(C)CCOC(C1=CC=CC=C1)C1=CC=CC=C1C	DB01246	Alimemazine	CC(CN(C)C)CN1C2=CC=CC=C2SC2=CC=CC=C12	1960	Alimemazine may increase the central nervous system depressant (CNS depressant) activities of Orphenadrine.	1
DB06153	Pizotifen	CN1CCC(CC1)=C1C2=C(CCC3=CC=CC=C13)SC=C2	DB01246	Alimemazine	CC(CN(C)C)CN1C2=CC=CC=C2SC2=CC=CC=C12	1960	Alimemazine may increase the central nervous system depressant (CNS depressant) activities of Pizotifen.	1
DB00777	Propiomazine	CCC(=O)C1=CC2=C(SC3=CC=CC=C3N2CC(C)N(C)C)C=C1	DB01246	Alimemazine	CC(CN(C)C)CN1C2=CC=CC=C2SC2=CC=CC=C12	1960	Alimemazine may increase the central nervous system depressant (CNS depressant) activities of Propiomazine.	1
DB11235	Thonzylamine	COC1=CC=C(CN(CCN(C)C)C2=NC=CC=N2)C=C1	DB01246	Alimemazine	CC(CN(C)C)CN1C2=CC=CC=C2SC2=CC=CC=C12	1960	Alimemazine may increase the central nervous system depressant (CNS depressant) activities of Thonzylamine.	1
DB00972	Azelastine	CN1CCCC(CC1)N1N=C(CC2=CC=C(Cl)C=C2)C2=CC=CC=C2C1=O	DB00918	Almotriptan	CN(C)CCC1=CNC2=C1C=C(CS(=O)(=O)N1CCCC1)C=C2	2015	Almotriptan may increase the central nervous system depressant (CNS depressant) activities of Azelastine.	1
DB00835	Brompheniramine	CN(C)CCC(C1=CC=C(Br)C=C1)C1=CC=CC=N1	DB00918	Almotriptan	CN(C)CCC1=CNC2=C1C=C(CS(=O)(=O)N1CCCC1)C=C2	2015	Almotriptan may increase the central nervous system depressant (CNS depressant) activities of Brompheniramine.	1
DB00354	Buclizine	CC(C)(C)C1=CC=C(CN2CCN(CC2)C(C2=CC=CC=C2)C2=CC=C(Cl)C=C2)C=C1	DB00918	Almotriptan	CN(C)CCC1=CNC2=C1C=C(CS(=O)(=O)N1CCCC1)C=C2	2015	Almotriptan may increase the central nervous system depressant (CNS depressant) activities of Buclizine.	1
DB01173	Orphenadrine	CN(C)CCOC(C1=CC=CC=C1)C1=CC=CC=C1C	DB00918	Almotriptan	CN(C)CCC1=CNC2=C1C=C(CS(=O)(=O)N1CCCC1)C=C2	2015	Almotriptan may increase the central nervous system depressant (CNS depressant) activities of Orphenadrine.	1
DB01224	Quetiapine	OCCOCCN1CCN(CC1)C1=NC2=CC=CC=C2SC2=CC=CC=C12	DB00918	Almotriptan	CN(C)CCC1=CNC2=C1C=C(CS(=O)(=O)N1CCCC1)C=C2	2015	Almotriptan may increase the central nervous system depressant (CNS depressant) activities of Quetiapine.	1
DB11235	Thonzylamine	COC1=CC=C(CN(CCN(C)C)C2=NC=CC=N2)C=C1	DB00918	Almotriptan	CN(C)CCC1=CNC2=C1C=C(CS(=O)(=O)N1CCCC1)C=C2	2015	Almotriptan may increase the central nervous system depressant (CNS depressant) activities of Thonzylamine.	1
DB00972	Azelastine	CN1CCCC(CC1)N1N=C(CC2=CC=C(Cl)C=C2)C2=CC=CC=C2C1=O	DB00404	Alprazolam	CC1=NN=C2CN=C(C3=CC=CC=C3)C3=C(C=CC(Cl)=C3)N12	2008	Alprazolam may increase the central nervous system depressant (CNS depressant) activities of Azelastine.	1
DB00245	Benzatropine	[H][C@]12CC[C@]([H])(C[C@@]([H])(C1)OC(C1=CC=CC=C1)C1=CC=CC=C1)N2C	DB00404	Alprazolam	CC1=NN=C2CN=C(C3=CC=CC=C3)C3=C(C=CC(Cl)=C3)N12	2008	Alprazolam may increase the central nervous system depressant (CNS depressant) activities of Benzatropine.	1
DB00835	Brompheniramine	CN(C)CCC(C1=CC=C(Br)C=C1)C1=CC=CC=N1	DB00404	Alprazolam	CC1=NN=C2CN=C(C3=CC=CC=C3)C3=C(C=CC(Cl)=C3)N12	2008	Alprazolam may increase the central nervous system depressant (CNS depressant) activities of Brompheniramine.	1
DB00354	Buclizine	CC(C)(C)C1=CC=C(CN2CCN(CC2)C(C2=CC=CC=C2)C2=CC=C(Cl)C=C2)C=C1	DB00404	Alprazolam	CC1=NN=C2CN=C(C3=CC=CC=C3)C3=C(C=CC(Cl)=C3)N12	2008	Alprazolam may increase the central nervous system depressant (CNS depressant) activities of Buclizine.	1
DB00434	Cyproheptadine	CN1CCC(CC1)=C1C2=CC=CC=C2C=CC2=CC=CC=C12	DB00404	Alprazolam	CC1=NN=C2CN=C(C3=CC=CC=C3)C3=C(C=CC(Cl)=C3)N12	2008	Alprazolam may increase the central nervous system depressant (CNS depressant) activities of Cyproheptadine.	1
DB00458	Imipramine	CN(C)CCCN1C2=CC=CC=C2CCC2=CC=CC=C12	DB00404	Alprazolam	CC1=NN=C2CN=C(C3=CC=CC=C3)C3=C(C=CC(Cl)=C3)N12	2008	Alprazolam may increase the central nervous system depressant (CNS depressant) activities of Imipramine.	1
DB00540	Nortriptyline	CNCCC=C1C2=CC=CC=C2CCC2=CC=CC=C12	DB00404	Alprazolam	CC1=NN=C2CN=C(C3=CC=CC=C3)C3=C(C=CC(Cl)=C3)N12	2008	Alprazolam may increase the central nervous system depressant (CNS depressant) activities of Nortriptyline.	1
DB00777	Propiomazine	CCC(=O)C1=CC2=C(SC3=CC=CC=C3N2CC(C)N(C)C)C=C1	DB00404	Alprazolam	CC1=NN=C2CN=C(C3=CC=CC=C3)C3=C(C=CC(Cl)=C3)N12	2008	Alprazolam may increase the central nervous system depressant (CNS depressant) activities of Propiomazine.	1
DB11235	Thonzylamine	COC1=CC=C(CN(CCN(C)C)C2=NC=CC=N2)C=C1	DB00404	Alprazolam	CC1=NN=C2CN=C(C3=CC=CC=C3)C3=C(C=CC(Cl)=C3)N12	2008	Alprazolam may increase the central nervous system depressant (CNS depressant) activities of Thonzylamine.	1
DB00321	Amitriptyline	CN(C)CCC=C1C2=CC=CC=C2CCC2=CC=CC=C12	DB00404	Alprazolam	CC1=NN=C2CN=C(C3=CC=CC=C3)C3=C(C=CC(Cl)=C3)N12	2008	Amitriptyline may increase the central nervous system depressant (CNS depressant) activities of Alprazolam.	1
DB00972	Azelastine	CN1CCCC(CC1)N1N=C(CC2=CC=C(Cl)C=C2)C2=CC=CC=C2C1=O	DB00321	Amitriptyline	CN(C)CCC=C1C2=CC=CC=C2CCC2=CC=CC=C12	2018	Amitriptyline may increase the central nervous system depressant (CNS depressant) activities of Azelastine.	1
DB00321	Amitriptyline	CN(C)CCC=C1C2=CC=CC=C2CCC2=CC=CC=C12	DB00972	Azelastine	CN1CCCC(CC1)N1N=C(CC2=CC=C(Cl)C=C2)C2=CC=CC=C2C1=O	2004	Amitriptyline may increase the central nervous system depressant (CNS depressant) activities of Azelastine.	1
DB00321	Amitriptyline	CN(C)CCC=C1C2=CC=CC=C2CCC2=CC=CC=C12	DB05541	Brivaracetam	CCC[C@H]1CN([C@@H](CC)C(N)=O)C(=O)C1	2016	Amitriptyline may increase the central nervous system depressant (CNS depressant) activities of Brivaracetam.	1
DB00835	Brompheniramine	CN(C)CCC(C1=CC=C(Br)C=C1)C1=CC=CC=N1	DB00321	Amitriptyline	CN(C)CCC=C1C2=CC=CC=C2CCC2=CC=CC=C12	2018	Amitriptyline may increase the central nervous system depressant (CNS depressant) activities of Brompheniramine.	1
DB00321	Amitriptyline	CN(C)CCC=C1C2=CC=CC=C2CCC2=CC=CC=C12	DB00835	Brompheniramine	CN(C)CCC(C1=CC=C(Br)C=C1)C1=CC=CC=N1	2014	Amitriptyline may increase the central nervous system depressant (CNS depressant) activities of Brompheniramine.	1
DB00321	Amitriptyline	CN(C)CCC=C1C2=CC=CC=C2CCC2=CC=CC=C12	DB09300	Butylscopolamine	CCCC[N+]1(C)[C@H]2C[C@@H](C[C@@H]1[C@H]1O[C@@H]21)OC(=O)[C@H](CO)C1=CC=CC=C1	1976	Amitriptyline may increase the central nervous system depressant (CNS depressant) activities of Butylscopolamine.	1
DB00321	Amitriptyline	CN(C)CCC=C1C2=CC=CC=C2CCC2=CC=CC=C12	DB00771	Clidinium	C[N@@+]12CC[C@@H](CC1)C(C2)OC(=O)C(O)(C1=CC=CC=C1)C1=CC=CC=C1	1984	Amitriptyline may increase the central nervous system depressant (CNS depressant) activities of Clidinium.	1
DB00321	Amitriptyline	CN(C)CCC=C1C2=CC=CC=C2CCC2=CC=CC=C12	DB00829	Diazepam	CN1C2=C(C=C(Cl)C=C2)C(=NCC1=O)C1=CC=CC=C1	2003	Amitriptyline may increase the central nervous system depressant (CNS depressant) activities of Diazepam.	1
DB00321	Amitriptyline	CN(C)CCC=C1C2=CC=CC=C2CCC2=CC=CC=C12	DB00804	Dicyclomine	CCN(CC)CCOC(=O)C1(CCCCC1)C1CCCCC1	1950	Amitriptyline may increase the central nervous system depressant (CNS depressant) activities of Dicyclomine.	1
DB00321	Amitriptyline	CN(C)CCC=C1C2=CC=CC=C2CCC2=CC=CC=C12	DB01231	Diphenidol	OC(CCCN1CCCCC1)(C1=CC=CC=C1)C1=CC=CC=C1	2006	Amitriptyline may increase the central nervous system depressant (CNS depressant) activities of Diphenidol.	1
DB00321	Amitriptyline	CN(C)CCC=C1C2=CC=CC=C2CCC2=CC=CC=C12	DB01135	Doxacurium	COC1=CC(CC2C3=C(OC)C(OC)=C(OC)C=C3CC[N+]2(C)CCCOC(=O)CCC(=O)OCCC[N+]2(C)CCC3=CC(OC)=C(OC)C(OC)=C3C2CC2=CC(OC)=C(OC)C(OC)=C2)=CC(OC)=C1OC	2010	Amitriptyline may increase the central nervous system depressant (CNS depressant) activities of Doxacurium.	1
DB00321	Amitriptyline	CN(C)CCC=C1C2=CC=CC=C2CCC2=CC=CC=C12	DB00450	Droperidol	FC1=CC=C(C=C1)C(=O)CCCN1CCC(=CC1)N1C(=O)NC2=CC=CC=C12	1988	Amitriptyline may increase the central nervous system depressant (CNS depressant) activities of Droperidol.	1
DB00321	Amitriptyline	CN(C)CCC=C1C2=CC=CC=C2CCC2=CC=CC=C12	DB01148	Flavoxate	CC1=C(OC2=C(C=CC=C2C(=O)OCCN2CCCCC2)C1=O)C1=CC=CC=C1	2001	Amitriptyline may increase the central nervous system depressant (CNS depressant) activities of Flavoxate.	1
DB00321	Amitriptyline	CN(C)CCC=C1C2=CC=CC=C2CCC2=CC=CC=C12	DB01159	Halothane	[H]C(Cl)(Br)C(F)(F)F	1958	Amitriptyline may increase the central nervous system depressant (CNS depressant) activities of Halothane.	1
DB00321	Amitriptyline	CN(C)CCC=C1C2=CC=CC=C2CCC2=CC=CC=C12	DB00725	Homatropine methylbromide	[Br-].C[N+]1(C)C2CCC1CC(C2)OC(=O)C(O)C1=CC=CC=C1	1951	Amitriptyline may increase the central nervous system depressant (CNS depressant) activities of Homatropine methylbromide.	1
DB00321	Amitriptyline	CN(C)CCC=C1C2=CC=CC=C2CCC2=CC=CC=C12	DB01625	Isopropamide	CC(C)[N+](C)(CCC(C(N)=O)(C1=CC=CC=C1)C1=CC=CC=C1)C(C)C	1993	Amitriptyline may increase the central nervous system depressant (CNS depressant) activities of Isopropamide.	1
DB00321	Amitriptyline	CN(C)CCC=C1C2=CC=CC=C2CCC2=CC=CC=C12	DB04843	Mepenzolate	C[N+]1(C)CCCC(C1)OC(=O)C(O)(C1=CC=CC=C1)C1=CC=CC=C1	1956	Amitriptyline may increase the central nervous system depressant (CNS depressant) activities of Mepenzolate.	1
DB00321	Amitriptyline	CN(C)CCC=C1C2=CC=CC=C2CCC2=CC=CC=C12	DB00462	Methscopolamine bromide	[Br-].[H][C@@]12O[C@]1([H])[C@H]1C[C@H](C[C@@H]2[N+]1(C)C)OC(=O)[C@H](CO)C1=CC=CC=C1	2006	Amitriptyline may increase the central nervous system depressant (CNS depressant) activities of Methscopolamine bromide.	1
DB00321	Amitriptyline	CN(C)CCC=C1C2=CC=CC=C2CCC2=CC=CC=C12	DB11315	Methscopolamine	C[N+]1(C)[C@H]2C[C@@H](C[C@@H]1[C@H]1O[C@@H]21)OC(=O)[C@H](CO)C1=CC=CC=C1	2008	Amitriptyline may increase the central nervous system depressant (CNS depressant) activities of Methscopolamine.	1
DB00321	Amitriptyline	CN(C)CCC=C1C2=CC=CC=C2CCC2=CC=CC=C12	DB01226	Mivacurium	COC1=CC(C[C@@H]2C3=CC(OC)=C(OC)C=C3CC[N+]2(C)CCCOC(=O)CC\C=C\CCC(=O)OCCC[N+]2(C)CCC3=CC(OC)=C(OC)C=C3[C@H]2CC2=CC(OC)=C(OC)C(OC)=C2)=CC(OC)=C1OC	2010	Amitriptyline may increase the central nervous system depressant (CNS depressant) activities of Mivacurium.	1
DB00321	Amitriptyline	CN(C)CCC=C1C2=CC=CC=C2CCC2=CC=CC=C12	DB09117	Paraldehyde	CC1OC(C)OC(C)O1	1991	Amitriptyline may increase the central nervous system depressant (CNS depressant) activities of Paraldehyde.	1
DB00321	Amitriptyline	CN(C)CCC=C1C2=CC=CC=C2CCC2=CC=CC=C12	DB00670	Pirenzepine	CN1CCN(CC(=O)N2C3=CC=CC=C3C(=O)NC3=C2N=CC=C3)CC1	1984	Amitriptyline may increase the central nervous system depressant (CNS depressant) activities of Pirenzepine.	1
DB00321	Amitriptyline	CN(C)CCC=C1C2=CC=CC=C2CCC2=CC=CC=C12	DB00387	Procyclidine	OC(CCN1CCCC1)(C1CCCCC1)C1=CC=CC=C1	1955	Amitriptyline may increase the central nervous system depressant (CNS depressant) activities of Procyclidine.	1
DB00321	Amitriptyline	CN(C)CCC=C1C2=CC=CC=C2CCC2=CC=CC=C12	DB00782	Propantheline	CC(C)[N+](C)(CCOC(=O)C1C2=CC=CC=C2OC2=CC=CC=C12)C(C)C	1953	Amitriptyline may increase the central nervous system depressant (CNS depressant) activities of Propantheline.	1
DB00321	Amitriptyline	CN(C)CCC=C1C2=CC=CC=C2CCC2=CC=CC=C12	DB01589	Quazepam	FC1=CC=CC=C1C1=NCC(=S)N(CC(F)(F)F)C2=C1C=C(Cl)C=C2	1994	Amitriptyline may increase the central nervous system depressant (CNS depressant) activities of Quazepam.	1
DB00321	Amitriptyline	CN(C)CCC=C1C2=CC=CC=C2CCC2=CC=CC=C12	DB04834	Rapacuronium	[H][C@@]12C[C@@H]([C@H](OC(=O)CC)[C@@]1(C)CC[C@@]1([H])[C@@]2([H])CC[C@@]2([H])C[C@H](OC(C)=O)[C@H](C[C@]12C)N1CCCCC1)[N+]1(CC=C)CCCCC1	1999	Amitriptyline may increase the central nervous system depressant (CNS depressant) activities of Rapacuronium.	1
DB00321	Amitriptyline	CN(C)CCC=C1C2=CC=CC=C2CCC2=CC=CC=C12	DB00728	Rocuronium	[H][C@@]12C[C@@H]([C@H](OC(C)=O)[C@@]1(C)CC[C@@]1([H])[C@@]2([H])CC[C@@]2([H])C[C@H](O)[C@H](C[C@]12C)N1CCOCC1)[N+]1(CC=C)CCCC1	2009	Amitriptyline may increase the central nervous system depressant (CNS depressant) activities of Rocuronium.	1
DB00321	Amitriptyline	CN(C)CCC=C1C2=CC=CC=C2CCC2=CC=CC=C12	DB00747	Scopolamine	CN1[C@H]2C[C@@H](C[C@@H]1[C@H]1O[C@@H]21)OC(=O)[C@H](CO)C1=CC=CC=C1	2014	Amitriptyline may increase the central nervous system depressant (CNS depressant) activities of Scopolamine.	1
DB00321	Amitriptyline	CN(C)CCC=C1C2=CC=CC=C2CCC2=CC=CC=C12	DB09034	Suvorexant	[H][C@@]1(C)CCN(CCN1C(=O)C1=C(C=CC(C)=C1)N1N=CC=N1)C1=NC2=C(O1)C=CC(Cl)=C2	2014	Amitriptyline may increase the central nervous system depressant (CNS depressant) activities of Suvorexant.	1
DB00321	Amitriptyline	CN(C)CCC=C1C2=CC=CC=C2CCC2=CC=CC=C12	DB01041	Thalidomide	O=C1N(C2CCC(=O)NC2=O)C(=O)C2=CC=CC=C12	2008	Amitriptyline may increase the central nervous system depressant (CNS depressant) activities of Thalidomide.	1
DB00321	Amitriptyline	CN(C)CCC=C1C2=CC=CC=C2CCC2=CC=CC=C12	DB11235	Thonzylamine	COC1=CC=C(CN(CCN(C)C)C2=NC=CC=N2)C=C1	2012	Amitriptyline may increase the central nervous system depressant (CNS depressant) activities of Thonzylamine.	1
DB11235	Thonzylamine	COC1=CC=C(CN(CCN(C)C)C2=NC=CC=N2)C=C1	DB00321	Amitriptyline	CN(C)CCC=C1C2=CC=CC=C2CCC2=CC=CC=C12	2018	Amitriptyline may increase the central nervous system depressant (CNS depressant) activities of Thonzylamine.	1
DB00321	Amitriptyline	CN(C)CCC=C1C2=CC=CC=C2CCC2=CC=CC=C12	DB00376	Trihexyphenidyl	OC(CCN1CCCCC1)(C1CCCCC1)C1=CC=CC=C1	1973	Amitriptyline may increase the central nervous system depressant (CNS depressant) activities of Trihexyphenidyl.	1
DB00321	Amitriptyline	CN(C)CCC=C1C2=CC=CC=C2CCC2=CC=CC=C12	DB09089	Trimebutine	CCC(COC(=O)C1=CC(OC)=C(OC)C(OC)=C1)(N(C)C)C1=CC=CC=C1	1991	Amitriptyline may increase the central nervous system depressant (CNS depressant) activities of Trimebutine.	1
DB00321	Amitriptyline	CN(C)CCC=C1C2=CC=CC=C2CCC2=CC=CC=C12	DB00425	Zolpidem	CN(C)C(=O)CC1=C(N=C2C=CC(C)=CN12)C1=CC=C(C)C=C1	2007	Amitriptyline may increase the central nervous system depressant (CNS depressant) activities of Zolpidem.	1
DB00321	Amitriptyline	CN(C)CCC=C1C2=CC=CC=C2CCC2=CC=CC=C12	DB01351	Amobarbital	CCC1(CCC(C)C)C(=O)NC(=O)NC1=O	2008	Amobarbital may increase the central nervous system depressant (CNS depressant) activities of Amitriptyline.	1
DB00972	Azelastine	CN1CCCC(CC1)N1N=C(CC2=CC=C(Cl)C=C2)C2=CC=CC=C2C1=O	DB01351	Amobarbital	CCC1(CCC(C)C)C(=O)NC(=O)NC1=O	2008	Amobarbital may increase the central nervous system depressant (CNS depressant) activities of Azelastine.	1
DB00245	Benzatropine	[H][C@]12CC[C@]([H])(C[C@@]([H])(C1)OC(C1=CC=CC=C1)C1=CC=CC=C1)N2C	DB01351	Amobarbital	CCC1(CCC(C)C)C(=O)NC(=O)NC1=O	2008	Amobarbital may increase the central nervous system depressant (CNS depressant) activities of Benzatropine.	1
DB00354	Buclizine	CC(C)(C)C1=CC=C(CN2CCN(CC2)C(C2=CC=CC=C2)C2=CC=C(Cl)C=C2)C=C1	DB01351	Amobarbital	CCC1(CCC(C)C)C(=O)NC(=O)NC1=O	2008	Amobarbital may increase the central nervous system depressant (CNS depressant) activities of Buclizine.	1
DB00434	Cyproheptadine	CN1CCC(CC1)=C1C2=CC=CC=C2C=CC2=CC=CC=C12	DB01351	Amobarbital	CCC1(CCC(C)C)C(=O)NC(=O)NC1=O	2008	Amobarbital may increase the central nervous system depressant (CNS depressant) activities of Cyproheptadine.	1
DB00458	Imipramine	CN(C)CCCN1C2=CC=CC=C2CCC2=CC=CC=C12	DB01351	Amobarbital	CCC1(CCC(C)C)C(=O)NC(=O)NC1=O	2008	Amobarbital may increase the central nervous system depressant (CNS depressant) activities of Imipramine.	1
DB00370	Mirtazapine	CN1CCN2C(C1)C1=CC=CC=C1CC1=C2N=CC=C1	DB01351	Amobarbital	CCC1(CCC(C)C)C(=O)NC(=O)NC1=O	2008	Amobarbital may increase the central nervous system depressant (CNS depressant) activities of Mirtazapine.	1
DB01173	Orphenadrine	CN(C)CCOC(C1=CC=CC=C1)C1=CC=CC=C1C	DB01351	Amobarbital	CCC1(CCC(C)C)C(=O)NC(=O)NC1=O	2008	Amobarbital may increase the central nervous system depressant (CNS depressant) activities of Orphenadrine.	1
DB06153	Pizotifen	CN1CCC(CC1)=C1C2=C(CCC3=CC=CC=C13)SC=C2	DB01351	Amobarbital	CCC1(CCC(C)C)C(=O)NC(=O)NC1=O	2008	Amobarbital may increase the central nervous system depressant (CNS depressant) activities of Pizotifen.	1
DB00777	Propiomazine	CCC(=O)C1=CC2=C(SC3=CC=CC=C3N2CC(C)N(C)C)C=C1	DB01351	Amobarbital	CCC1(CCC(C)C)C(=O)NC(=O)NC1=O	2008	Amobarbital may increase the central nervous system depressant (CNS depressant) activities of Propiomazine.	1
DB01224	Quetiapine	OCCOCCN1CCN(CC1)C1=NC2=CC=CC=C2SC2=CC=CC=C12	DB01351	Amobarbital	CCC1(CCC(C)C)C(=O)NC(=O)NC1=O	2008	Amobarbital may increase the central nervous system depressant (CNS depressant) activities of Quetiapine.	1
DB11235	Thonzylamine	COC1=CC=C(CN(CCN(C)C)C2=NC=CC=N2)C=C1	DB01351	Amobarbital	CCC1(CCC(C)C)C(=O)NC(=O)NC1=O	2008	Amobarbital may increase the central nervous system depressant (CNS depressant) activities of Thonzylamine.	1
DB00972	Azelastine	CN1CCCC(CC1)N1N=C(CC2=CC=C(Cl)C=C2)C2=CC=CC=C2C1=O	DB00543	Amoxapine	ClC1=CC2=C(OC3=CC=CC=C3N=C2N2CCNCC2)C=C1	2011	Amoxapine may increase the central nervous system depressant (CNS depressant) activities of Azelastine.	1
DB00543	Amoxapine	ClC1=CC2=C(OC3=CC=CC=C3N=C2N2CCNCC2)C=C1	DB00972	Azelastine	CN1CCCC(CC1)N1N=C(CC2=CC=C(Cl)C=C2)C2=CC=CC=C2C1=O	2004	Amoxapine may increase the central nervous system depressant (CNS depressant) activities of Azelastine.	1
DB00835	Brompheniramine	CN(C)CCC(C1=CC=C(Br)C=C1)C1=CC=CC=N1	DB00543	Amoxapine	ClC1=CC2=C(OC3=CC=CC=C3N=C2N2CCNCC2)C=C1	2011	Amoxapine may increase the central nervous system depressant (CNS depressant) activities of Brompheniramine.	1
DB00543	Amoxapine	ClC1=CC2=C(OC3=CC=CC=C3N=C2N2CCNCC2)C=C1	DB00835	Brompheniramine	CN(C)CCC(C1=CC=C(Br)C=C1)C1=CC=CC=N1	2014	Amoxapine may increase the central nervous system depressant (CNS depressant) activities of Brompheniramine.	1
DB00354	Buclizine	CC(C)(C)C1=CC=C(CN2CCN(CC2)C(C2=CC=CC=C2)C2=CC=C(Cl)C=C2)C=C1	DB00543	Amoxapine	ClC1=CC2=C(OC3=CC=CC=C3N=C2N2CCNCC2)C=C1	2011	Amoxapine may increase the central nervous system depressant (CNS depressant) activities of Buclizine.	1
DB00543	Amoxapine	ClC1=CC2=C(OC3=CC=CC=C3N=C2N2CCNCC2)C=C1	DB00921	Buprenorphine	CO[C@]12CC[C@@]3(C[C@@H]1[C@](C)(O)C(C)(C)C)[C@H]1CC4=C5C(O[C@@H]2[C@@]35CCN1CC1CC1)=C(O)C=C4	2017	Amoxapine may increase the central nervous system depressant (CNS depressant) activities of Buprenorphine.	1
DB00543	Amoxapine	ClC1=CC2=C(OC3=CC=CC=C3N=C2N2CCNCC2)C=C1	DB09300	Butylscopolamine	CCCC[N+]1(C)[C@H]2C[C@@H](C[C@@H]1[C@H]1O[C@@H]21)OC(=O)[C@H](CO)C1=CC=CC=C1	1976	Amoxapine may increase the central nervous system depressant (CNS depressant) activities of Butylscopolamine.	1
DB00543	Amoxapine	ClC1=CC2=C(OC3=CC=CC=C3N=C2N2CCNCC2)C=C1	DB00771	Clidinium	C[N@@+]12CC[C@@H](CC1)C(C2)OC(=O)C(O)(C1=CC=CC=C1)C1=CC=CC=C1	1984	Amoxapine may increase the central nervous system depressant (CNS depressant) activities of Clidinium.	1
DB00543	Amoxapine	ClC1=CC2=C(OC3=CC=CC=C3N=C2N2CCNCC2)C=C1	DB00967	Desloratadine	ClC1=CC2=C(C=C1)C(=C1CCNCC1)C1=C(CC2)C=CC=N1	2001	Amoxapine may increase the central nervous system depressant (CNS depressant) activities of Desloratadine.	1
DB00543	Amoxapine	ClC1=CC2=C(OC3=CC=CC=C3N=C2N2CCNCC2)C=C1	DB00804	Dicyclomine	CCN(CC)CCOC(=O)C1(CCCCC1)C1CCCCC1	1950	Amoxapine may increase the central nervous system depressant (CNS depressant) activities of Dicyclomine.	1
DB00543	Amoxapine	ClC1=CC2=C(OC3=CC=CC=C3N=C2N2CCNCC2)C=C1	DB01231	Diphenidol	OC(CCCN1CCCCC1)(C1=CC=CC=C1)C1=CC=CC=C1	2006	Amoxapine may increase the central nervous system depressant (CNS depressant) activities of Diphenidol.	1
DB00543	Amoxapine	ClC1=CC2=C(OC3=CC=CC=C3N=C2N2CCNCC2)C=C1	DB01135	Doxacurium	COC1=CC(CC2C3=C(OC)C(OC)=C(OC)C=C3CC[N+]2(C)CCCOC(=O)CCC(=O)OCCC[N+]2(C)CCC3=CC(OC)=C(OC)C(OC)=C3C2CC2=CC(OC)=C(OC)C(OC)=C2)=CC(OC)=C1OC	2010	Amoxapine may increase the central nervous system depressant (CNS depressant) activities of Doxacurium.	1
DB00543	Amoxapine	ClC1=CC2=C(OC3=CC=CC=C3N=C2N2CCNCC2)C=C1	DB01148	Flavoxate	CC1=C(OC2=C(C=CC=C2C(=O)OCCN2CCCCC2)C1=O)C1=CC=CC=C1	2001	Amoxapine may increase the central nervous system depressant (CNS depressant) activities of Flavoxate.	1
DB00543	Amoxapine	ClC1=CC2=C(OC3=CC=CC=C3N=C2N2CCNCC2)C=C1	DB00725	Homatropine methylbromide	[Br-].C[N+]1(C)C2CCC1CC(C2)OC(=O)C(O)C1=CC=CC=C1	1951	Amoxapine may increase the central nervous system depressant (CNS depressant) activities of Homatropine methylbromide.	1
DB00543	Amoxapine	ClC1=CC2=C(OC3=CC=CC=C3N=C2N2CCNCC2)C=C1	DB00424	Hyoscyamine	CN1[C@H]2CC[C@@H]1C[C@@H](C2)OC(=O)[C@H](CO)C1=CC=CC=C1	1973	Amoxapine may increase the central nervous system depressant (CNS depressant) activities of Hyoscyamine.	1
DB00543	Amoxapine	ClC1=CC2=C(OC3=CC=CC=C3N=C2N2CCNCC2)C=C1	DB01625	Isopropamide	CC(C)[N+](C)(CCC(C(N)=O)(C1=CC=CC=C1)C1=CC=CC=C1)C(C)C	1993	Amoxapine may increase the central nervous system depressant (CNS depressant) activities of Isopropamide.	1
DB00543	Amoxapine	ClC1=CC2=C(OC3=CC=CC=C3N=C2N2CCNCC2)C=C1	DB04843	Mepenzolate	C[N+]1(C)CCCC(C1)OC(=O)C(O)(C1=CC=CC=C1)C1=CC=CC=C1	1956	Amoxapine may increase the central nervous system depressant (CNS depressant) activities of Mepenzolate.	1
DB00543	Amoxapine	ClC1=CC2=C(OC3=CC=CC=C3N=C2N2CCNCC2)C=C1	DB01403	Methotrimeprazine	COC1=CC2=C(SC3=C(C=CC=C3)N2C[C@H](C)CN(C)C)C=C1	1998	Amoxapine may increase the central nervous system depressant (CNS depressant) activities of Methotrimeprazine.	1
DB00543	Amoxapine	ClC1=CC2=C(OC3=CC=CC=C3N=C2N2CCNCC2)C=C1	DB00462	Methscopolamine bromide	[Br-].[H][C@@]12O[C@]1([H])[C@H]1C[C@H](C[C@@H]2[N+]1(C)C)OC(=O)[C@H](CO)C1=CC=CC=C1	2006	Amoxapine may increase the central nervous system depressant (CNS depressant) activities of Methscopolamine bromide.	1
DB00543	Amoxapine	ClC1=CC2=C(OC3=CC=CC=C3N=C2N2CCNCC2)C=C1	DB11315	Methscopolamine	C[N+]1(C)[C@H]2C[C@@H](C[C@@H]1[C@H]1O[C@@H]21)OC(=O)[C@H](CO)C1=CC=CC=C1	2008	Amoxapine may increase the central nervous system depressant (CNS depressant) activities of Methscopolamine.	1
DB00543	Amoxapine	ClC1=CC2=C(OC3=CC=CC=C3N=C2N2CCNCC2)C=C1	DB01226	Mivacurium	COC1=CC(C[C@@H]2C3=CC(OC)=C(OC)C=C3CC[N+]2(C)CCCOC(=O)CC\C=C\CCC(=O)OCCC[N+]2(C)CCC3=CC(OC)=C(OC)C=C3[C@H]2CC2=CC(OC)=C(OC)C(OC)=C2)=CC(OC)=C1OC	2010	Amoxapine may increase the central nervous system depressant (CNS depressant) activities of Mivacurium.	1
DB01173	Orphenadrine	CN(C)CCOC(C1=CC=CC=C1)C1=CC=CC=C1C	DB00543	Amoxapine	ClC1=CC2=C(OC3=CC=CC=C3N=C2N2CCNCC2)C=C1	2011	Amoxapine may increase the central nervous system depressant (CNS depressant) activities of Orphenadrine.	1
DB00543	Amoxapine	ClC1=CC2=C(OC3=CC=CC=C3N=C2N2CCNCC2)C=C1	DB01173	Orphenadrine	CN(C)CCOC(C1=CC=CC=C1)C1=CC=CC=C1C	1957	Amoxapine may increase the central nervous system depressant (CNS depressant) activities of Orphenadrine.	1
DB00543	Amoxapine	ClC1=CC2=C(OC3=CC=CC=C3N=C2N2CCNCC2)C=C1	DB09117	Paraldehyde	CC1OC(C)OC(C)O1	1991	Amoxapine may increase the central nervous system depressant (CNS depressant) activities of Paraldehyde.	1
DB00543	Amoxapine	ClC1=CC2=C(OC3=CC=CC=C3N=C2N2CCNCC2)C=C1	DB00670	Pirenzepine	CN1CCN(CC(=O)N2C3=CC=CC=C3C(=O)NC3=C2N=CC=C3)CC1	1984	Amoxapine may increase the central nervous system depressant (CNS depressant) activities of Pirenzepine.	1
DB00543	Amoxapine	ClC1=CC2=C(OC3=CC=CC=C3N=C2N2CCNCC2)C=C1	DB00387	Procyclidine	OC(CCN1CCCC1)(C1CCCCC1)C1=CC=CC=C1	1955	Amoxapine may increase the central nervous system depressant (CNS depressant) activities of Procyclidine.	1
DB00543	Amoxapine	ClC1=CC2=C(OC3=CC=CC=C3N=C2N2CCNCC2)C=C1	DB00782	Propantheline	CC(C)[N+](C)(CCOC(=O)C1C2=CC=CC=C2OC2=CC=CC=C12)C(C)C	1953	Amoxapine may increase the central nervous system depressant (CNS depressant) activities of Propantheline.	1
DB00543	Amoxapine	ClC1=CC2=C(OC3=CC=CC=C3N=C2N2CCNCC2)C=C1	DB04834	Rapacuronium	[H][C@@]12C[C@@H]([C@H](OC(=O)CC)[C@@]1(C)CC[C@@]1([H])[C@@]2([H])CC[C@@]2([H])C[C@H](OC(C)=O)[C@H](C[C@]12C)N1CCCCC1)[N+]1(CC=C)CCCCC1	1999	Amoxapine may increase the central nervous system depressant (CNS depressant) activities of Rapacuronium.	1
DB00543	Amoxapine	ClC1=CC2=C(OC3=CC=CC=C3N=C2N2CCNCC2)C=C1	DB00728	Rocuronium	[H][C@@]12C[C@@H]([C@H](OC(C)=O)[C@@]1(C)CC[C@@]1([H])[C@@]2([H])CC[C@@]2([H])C[C@H](O)[C@H](C[C@]12C)N1CCOCC1)[N+]1(CC=C)CCCC1	2009	Amoxapine may increase the central nervous system depressant (CNS depressant) activities of Rocuronium.	1
DB00543	Amoxapine	ClC1=CC2=C(OC3=CC=CC=C3N=C2N2CCNCC2)C=C1	DB00747	Scopolamine	CN1[C@H]2C[C@@H](C[C@@H]1[C@H]1O[C@@H]21)OC(=O)[C@H](CO)C1=CC=CC=C1	2014	Amoxapine may increase the central nervous system depressant (CNS depressant) activities of Scopolamine.	1
DB00543	Amoxapine	ClC1=CC2=C(OC3=CC=CC=C3N=C2N2CCNCC2)C=C1	DB09034	Suvorexant	[H][C@@]1(C)CCN(CCN1C(=O)C1=C(C=CC(C)=C1)N1N=CC=N1)C1=NC2=C(O1)C=CC(Cl)=C2	2014	Amoxapine may increase the central nervous system depressant (CNS depressant) activities of Suvorexant.	1
DB00543	Amoxapine	ClC1=CC2=C(OC3=CC=CC=C3N=C2N2CCNCC2)C=C1	DB01041	Thalidomide	O=C1N(C2CCC(=O)NC2=O)C(=O)C2=CC=CC=C12	2008	Amoxapine may increase the central nervous system depressant (CNS depressant) activities of Thalidomide.	1
DB00543	Amoxapine	ClC1=CC2=C(OC3=CC=CC=C3N=C2N2CCNCC2)C=C1	DB11235	Thonzylamine	COC1=CC=C(CN(CCN(C)C)C2=NC=CC=N2)C=C1	2012	Amoxapine may increase the central nervous system depressant (CNS depressant) activities of Thonzylamine.	1
DB11235	Thonzylamine	COC1=CC=C(CN(CCN(C)C)C2=NC=CC=N2)C=C1	DB00543	Amoxapine	ClC1=CC2=C(OC3=CC=CC=C3N=C2N2CCNCC2)C=C1	2011	Amoxapine may increase the central nervous system depressant (CNS depressant) activities of Thonzylamine.	1
DB00543	Amoxapine	ClC1=CC2=C(OC3=CC=CC=C3N=C2N2CCNCC2)C=C1	DB00376	Trihexyphenidyl	OC(CCN1CCCCC1)(C1CCCCC1)C1=CC=CC=C1	1973	Amoxapine may increase the central nervous system depressant (CNS depressant) activities of Trihexyphenidyl.	1
DB00543	Amoxapine	ClC1=CC2=C(OC3=CC=CC=C3N=C2N2CCNCC2)C=C1	DB00425	Zolpidem	CN(C)C(=O)CC1=C(N=C2C=CC(C)=CN12)C1=CC=C(C)C=C1	2007	Amoxapine may increase the central nervous system depressant (CNS depressant) activities of Zolpidem.	1
DB00972	Azelastine	CN1CCCC(CC1)N1N=C(CC2=CC=C(Cl)C=C2)C2=CC=CC=C2C1=O	DB00182	Amphetamine	CC(N)CC1=CC=CC=C1	2015	Amphetamine may increase the central nervous system depressant (CNS depressant) activities of Azelastine.	1
DB01173	Orphenadrine	CN(C)CCOC(C1=CC=CC=C1)C1=CC=CC=C1C	DB00182	Amphetamine	CC(N)CC1=CC=CC=C1	2015	Amphetamine may increase the central nervous system depressant (CNS depressant) activities of Orphenadrine.	1
DB00972	Azelastine	CN1CCCC(CC1)N1N=C(CC2=CC=C(Cl)C=C2)C2=CC=CC=C2C1=O	DB00714	Apomorphine	[H][C@]12CC3=C(C(O)=C(O)C=C3)C3=CC=CC(CCN1C)=C23	2004	Apomorphine may increase the central nervous system depressant (CNS depressant) activities of Azelastine.	1
DB00245	Benzatropine	[H][C@]12CC[C@]([H])(C[C@@]([H])(C1)OC(C1=CC=CC=C1)C1=CC=CC=C1)N2C	DB00714	Apomorphine	[H][C@]12CC3=C(C(O)=C(O)C=C3)C3=CC=CC(CCN1C)=C23	2004	Apomorphine may increase the central nervous system depressant (CNS depressant) activities of Benzatropine.	1
DB00354	Buclizine	CC(C)(C)C1=CC=C(CN2CCN(CC2)C(C2=CC=CC=C2)C2=CC=C(Cl)C=C2)C=C1	DB00714	Apomorphine	[H][C@]12CC3=C(C(O)=C(O)C=C3)C3=CC=CC(CCN1C)=C23	2004	Apomorphine may increase the central nervous system depressant (CNS depressant) activities of Buclizine.	1
DB01173	Orphenadrine	CN(C)CCOC(C1=CC=CC=C1)C1=CC=CC=C1C	DB00714	Apomorphine	[H][C@]12CC3=C(C(O)=C(O)C=C3)C3=CC=CC(CCN1C)=C23	2004	Apomorphine may increase the central nervous system depressant (CNS depressant) activities of Orphenadrine.	1
DB11235	Thonzylamine	COC1=CC=C(CN(CCN(C)C)C2=NC=CC=N2)C=C1	DB00714	Apomorphine	[H][C@]12CC3=C(C(O)=C(O)C=C3)C3=CC=CC(CCN1C)=C23	2004	Apomorphine may increase the central nervous system depressant (CNS depressant) activities of Thonzylamine.	1
DB00972	Azelastine	CN1CCCC(CC1)N1N=C(CC2=CC=C(Cl)C=C2)C2=CC=CC=C2C1=O	DB14185	Aripiprazole lauroxil	CCCCCCCCCCCC(=O)OCN1C(=O)CCC2=CC=C(OCCCCN3CCN(CC3)C3=C(Cl)C(Cl)=CC=C3)C=C12	2015	Aripiprazole lauroxil may increase the central nervous system depressant (CNS depressant) activities of Azelastine.	1
DB00245	Benzatropine	[H][C@]12CC[C@]([H])(C[C@@]([H])(C1)OC(C1=CC=CC=C1)C1=CC=CC=C1)N2C	DB14185	Aripiprazole lauroxil	CCCCCCCCCCCC(=O)OCN1C(=O)CCC2=CC=C(OCCCCN3CCN(CC3)C3=C(Cl)C(Cl)=CC=C3)C=C12	2015	Aripiprazole lauroxil may increase the central nervous system depressant (CNS depressant) activities of Benzatropine.	1
DB00354	Buclizine	CC(C)(C)C1=CC=C(CN2CCN(CC2)C(C2=CC=CC=C2)C2=CC=C(Cl)C=C2)C=C1	DB14185	Aripiprazole lauroxil	CCCCCCCCCCCC(=O)OCN1C(=O)CCC2=CC=C(OCCCCN3CCN(CC3)C3=C(Cl)C(Cl)=CC=C3)C=C12	2015	Aripiprazole lauroxil may increase the central nervous system depressant (CNS depressant) activities of Buclizine.	1
DB11235	Thonzylamine	COC1=CC=C(CN(CCN(C)C)C2=NC=CC=N2)C=C1	DB14185	Aripiprazole lauroxil	CCCCCCCCCCCC(=O)OCN1C(=O)CCC2=CC=C(OCCCCN3CCN(CC3)C3=C(Cl)C(Cl)=CC=C3)C=C12	2015	Aripiprazole lauroxil may increase the central nervous system depressant (CNS depressant) activities of Thonzylamine.	1
DB00972	Azelastine	CN1CCCC(CC1)N1N=C(CC2=CC=C(Cl)C=C2)C2=CC=CC=C2C1=O	DB01238	Aripiprazole	ClC1=CC=CC(N2CCN(CCCCOC3=CC4=C(CCC(=O)N4)C=C3)CC2)=C1Cl	2002	Aripiprazole may increase the central nervous system depressant (CNS depressant) activities of Azelastine.	1
DB00354	Buclizine	CC(C)(C)C1=CC=C(CN2CCN(CC2)C(C2=CC=CC=C2)C2=CC=C(Cl)C=C2)C=C1	DB01238	Aripiprazole	ClC1=CC=CC(N2CCN(CCCCOC3=CC4=C(CCC(=O)N4)C=C3)CC2)=C1Cl	2002	Aripiprazole may increase the central nervous system depressant (CNS depressant) activities of Buclizine.	1
DB11235	Thonzylamine	COC1=CC=C(CN(CCN(C)C)C2=NC=CC=N2)C=C1	DB01238	Aripiprazole	ClC1=CC=CC(N2CCN(CCCCOC3=CC4=C(CCC(=O)N4)C=C3)CC2)=C1Cl	2002	Aripiprazole may increase the central nervous system depressant (CNS depressant) activities of Thonzylamine.	1
DB06216	Asenapine	OC(=O)\C=C/C(O)=O.CN1CC2C(C1)C1=C(OC3=CC=CC=C23)C=CC(Cl)=C1	DB08897	Aclidinium	OC(C(=O)O[C@H]1C[N+]2(CCCOC3=CC=CC=C3)CCC1CC2)(C1=CC=CS1)C1=CC=CS1	2012	Asenapine may increase the central nervous system depressant (CNS depressant) activities of Aclidinium.	1
DB06216	Asenapine	OC(=O)\C=C/C(O)=O.CN1CC2C(C1)C1=C(OC3=CC=CC=C23)C=CC(Cl)=C1	DB00972	Azelastine	CN1CCCC(CC1)N1N=C(CC2=CC=C(Cl)C=C2)C2=CC=CC=C2C1=O	2004	Asenapine may increase the central nervous system depressant (CNS depressant) activities of Azelastine.	1
DB06216	Asenapine	OC(=O)\C=C/C(O)=O.CN1CC2C(C1)C1=C(OC3=CC=CC=C23)C=CC(Cl)=C1	DB00921	Buprenorphine	CO[C@]12CC[C@@]3(C[C@@H]1[C@](C)(O)C(C)(C)C)[C@H]1CC4=C5C(O[C@@H]2[C@@]35CCN1CC1CC1)=C(O)C=C4	2017	Asenapine may increase the central nervous system depressant (CNS depressant) activities of Buprenorphine.	1
DB06216	Asenapine	OC(=O)\C=C/C(O)=O.CN1CC2C(C1)C1=C(OC3=CC=CC=C23)C=CC(Cl)=C1	DB09300	Butylscopolamine	CCCC[N+]1(C)[C@H]2C[C@@H](C[C@@H]1[C@H]1O[C@@H]21)OC(=O)[C@H](CO)C1=CC=CC=C1	1976	Asenapine may increase the central nervous system depressant (CNS depressant) activities of Butylscopolamine.	1
DB06216	Asenapine	OC(=O)\C=C/C(O)=O.CN1CC2C(C1)C1=C(OC3=CC=CC=C23)C=CC(Cl)=C1	DB00804	Dicyclomine	CCN(CC)CCOC(=O)C1(CCCCC1)C1CCCCC1	1950	Asenapine may increase the central nervous system depressant (CNS depressant) activities of Dicyclomine.	1
DB06216	Asenapine	OC(=O)\C=C/C(O)=O.CN1CC2C(C1)C1=C(OC3=CC=CC=C23)C=CC(Cl)=C1	DB01231	Diphenidol	OC(CCCN1CCCCC1)(C1=CC=CC=C1)C1=CC=CC=C1	2006	Asenapine may increase the central nervous system depressant (CNS depressant) activities of Diphenidol.	1
DB06216	Asenapine	OC(=O)\C=C/C(O)=O.CN1CC2C(C1)C1=C(OC3=CC=CC=C23)C=CC(Cl)=C1	DB01148	Flavoxate	CC1=C(OC2=C(C=CC=C2C(=O)OCCN2CCCCC2)C1=O)C1=CC=CC=C1	2001	Asenapine may increase the central nervous system depressant (CNS depressant) activities of Flavoxate.	1
DB06216	Asenapine	OC(=O)\C=C/C(O)=O.CN1CC2C(C1)C1=C(OC3=CC=CC=C23)C=CC(Cl)=C1	DB00986	Glycopyrronium	C[N+]1(C)CCC(C1)OC(=O)C(O)(C1CCCC1)C1=CC=CC=C1	2016	Asenapine may increase the central nervous system depressant (CNS depressant) activities of Glycopyrronium.	1
DB06216	Asenapine	OC(=O)\C=C/C(O)=O.CN1CC2C(C1)C1=C(OC3=CC=CC=C23)C=CC(Cl)=C1	DB00725	Homatropine methylbromide	[Br-].C[N+]1(C)C2CCC1CC(C2)OC(=O)C(O)C1=CC=CC=C1	1951	Asenapine may increase the central nervous system depressant (CNS depressant) activities of Homatropine methylbromide.	1
DB06216	Asenapine	OC(=O)\C=C/C(O)=O.CN1CC2C(C1)C1=C(OC3=CC=CC=C23)C=CC(Cl)=C1	DB00332	Ipratropium	[H][C@]12CC[C@]([H])(C[C@@H](C1)OC(=O)C(CO)C1=CC=CC=C1)[N+]2(C)C(C)C	1994	Asenapine may increase the central nervous system depressant (CNS depressant) activities of Ipratropium.	1
DB06216	Asenapine	OC(=O)\C=C/C(O)=O.CN1CC2C(C1)C1=C(OC3=CC=CC=C23)C=CC(Cl)=C1	DB01625	Isopropamide	CC(C)[N+](C)(CCC(C(N)=O)(C1=CC=CC=C1)C1=CC=CC=C1)C(C)C	1993	Asenapine may increase the central nervous system depressant (CNS depressant) activities of Isopropamide.	1
DB06216	Asenapine	OC(=O)\C=C/C(O)=O.CN1CC2C(C1)C1=C(OC3=CC=CC=C23)C=CC(Cl)=C1	DB04843	Mepenzolate	C[N+]1(C)CCCC(C1)OC(=O)C(O)(C1=CC=CC=C1)C1=CC=CC=C1	1956	Asenapine may increase the central nervous system depressant (CNS depressant) activities of Mepenzolate.	1
DB06216	Asenapine	OC(=O)\C=C/C(O)=O.CN1CC2C(C1)C1=C(OC3=CC=CC=C23)C=CC(Cl)=C1	DB00462	Methscopolamine bromide	[Br-].[H][C@@]12O[C@]1([H])[C@H]1C[C@H](C[C@@H]2[N+]1(C)C)OC(=O)[C@H](CO)C1=CC=CC=C1	2006	Asenapine may increase the central nervous system depressant (CNS depressant) activities of Methscopolamine bromide.	1
DB06216	Asenapine	OC(=O)\C=C/C(O)=O.CN1CC2C(C1)C1=C(OC3=CC=CC=C23)C=CC(Cl)=C1	DB11315	Methscopolamine	C[N+]1(C)[C@H]2C[C@@H](C[C@@H]1[C@H]1O[C@@H]21)OC(=O)[C@H](CO)C1=CC=CC=C1	2008	Asenapine may increase the central nervous system depressant (CNS depressant) activities of Methscopolamine.	1
DB06216	Asenapine	OC(=O)\C=C/C(O)=O.CN1CC2C(C1)C1=C(OC3=CC=CC=C23)C=CC(Cl)=C1	DB01173	Orphenadrine	CN(C)CCOC(C1=CC=CC=C1)C1=CC=CC=C1C	1957	Asenapine may increase the central nervous system depressant (CNS depressant) activities of Orphenadrine.	1
DB06216	Asenapine	OC(=O)\C=C/C(O)=O.CN1CC2C(C1)C1=C(OC3=CC=CC=C23)C=CC(Cl)=C1	DB01062	Oxybutynin	CCN(CC)CC#CCOC(=O)C(O)(C1CCCCC1)C1=CC=CC=C1	1996	Asenapine may increase the central nervous system depressant (CNS depressant) activities of Oxybutynin.	1
DB06216	Asenapine	OC(=O)\C=C/C(O)=O.CN1CC2C(C1)C1=C(OC3=CC=CC=C23)C=CC(Cl)=C1	DB09117	Paraldehyde	CC1OC(C)OC(C)O1	1991	Asenapine may increase the central nervous system depressant (CNS depressant) activities of Paraldehyde.	1
DB06216	Asenapine	OC(=O)\C=C/C(O)=O.CN1CC2C(C1)C1=C(OC3=CC=CC=C23)C=CC(Cl)=C1	DB00670	Pirenzepine	CN1CCN(CC(=O)N2C3=CC=CC=C3C(=O)NC3=C2N=CC=C3)CC1	1984	Asenapine may increase the central nervous system depressant (CNS depressant) activities of Pirenzepine.	1
DB06216	Asenapine	OC(=O)\C=C/C(O)=O.CN1CC2C(C1)C1=C(OC3=CC=CC=C23)C=CC(Cl)=C1	DB00782	Propantheline	CC(C)[N+](C)(CCOC(=O)C1C2=CC=CC=C2OC2=CC=CC=C12)C(C)C	1953	Asenapine may increase the central nervous system depressant (CNS depressant) activities of Propantheline.	1
DB06216	Asenapine	OC(=O)\C=C/C(O)=O.CN1CC2C(C1)C1=C(OC3=CC=CC=C23)C=CC(Cl)=C1	DB11855	Revefenacin	CN(CCN1CCC(CC1)OC(=O)NC1=CC=CC=C1C1=CC=CC=C1)C(=O)C1=CC=C(CN2CCC(CC2)C(N)=O)C=C1	2018	Asenapine may increase the central nervous system depressant (CNS depressant) activities of Revefenacin.	1
DB06216	Asenapine	OC(=O)\C=C/C(O)=O.CN1CC2C(C1)C1=C(OC3=CC=CC=C23)C=CC(Cl)=C1	DB09034	Suvorexant	[H][C@@]1(C)CCN(CCN1C(=O)C1=C(C=CC(C)=C1)N1N=CC=N1)C1=NC2=C(O1)C=CC(Cl)=C2	2014	Asenapine may increase the central nervous system depressant (CNS depressant) activities of Suvorexant.	1
DB06216	Asenapine	OC(=O)\C=C/C(O)=O.CN1CC2C(C1)C1=C(OC3=CC=CC=C23)C=CC(Cl)=C1	DB01041	Thalidomide	O=C1N(C2CCC(=O)NC2=O)C(=O)C2=CC=CC=C12	2008	Asenapine may increase the central nervous system depressant (CNS depressant) activities of Thalidomide.	1
DB06216	Asenapine	OC(=O)\C=C/C(O)=O.CN1CC2C(C1)C1=C(OC3=CC=CC=C23)C=CC(Cl)=C1	DB11235	Thonzylamine	COC1=CC=C(CN(CCN(C)C)C2=NC=CC=N2)C=C1	2012	Asenapine may increase the central nervous system depressant (CNS depressant) activities of Thonzylamine.	1
DB06216	Asenapine	OC(=O)\C=C/C(O)=O.CN1CC2C(C1)C1=C(OC3=CC=CC=C23)C=CC(Cl)=C1	DB01409	Tiotropium	[H][C@]12O[C@@]1([H])[C@]1([H])C[C@@]([H])(C[C@@]2([H])[N+]1(C)C)OC(=O)C(O)(C1=CC=CS1)C1=CC=CS1	2015	Asenapine may increase the central nervous system depressant (CNS depressant) activities of Tiotropium.	1
DB06216	Asenapine	OC(=O)\C=C/C(O)=O.CN1CC2C(C1)C1=C(OC3=CC=CC=C23)C=CC(Cl)=C1	DB09076	Umeclidinium	OC(C1=CC=CC=C1)(C1=CC=CC=C1)C12CC[N+](CCOCC3=CC=CC=C3)(CC1)CC2	2014	Asenapine may increase the central nervous system depressant (CNS depressant) activities of Umeclidinium.	1
DB06216	Asenapine	OC(=O)\C=C/C(O)=O.CN1CC2C(C1)C1=C(OC3=CC=CC=C23)C=CC(Cl)=C1	DB00425	Zolpidem	CN(C)C(=O)CC1=C(N=C2C=CC(C)=CN12)C1=CC=C(C)C=C1	2007	Asenapine may increase the central nervous system depressant (CNS depressant) activities of Zolpidem.	1
DB00972	Azelastine	CN1CCCC(CC1)N1N=C(CC2=CC=C(Cl)C=C2)C2=CC=CC=C2C1=O	DB08897	Aclidinium	OC(C(=O)O[C@H]1C[N+]2(CCCOC3=CC=CC=C3)CCC1CC2)(C1=CC=CS1)C1=CC=CS1	2012	Azelastine may increase the central nervous system depressant (CNS depressant) activities of Aclidinium.	1
DB00972	Azelastine	CN1CCCC(CC1)N1N=C(CC2=CC=C(Cl)C=C2)C2=CC=CC=C2C1=O	DB00572	Atropine	CN1[C@H]2CC[C@@H]1C[C@@H](C2)OC(=O)C(CO)C1=CC=CC=C1	2002	Azelastine may increase the central nervous system depressant (CNS depressant) activities of Atropine.	1
DB00972	Azelastine	CN1CCCC(CC1)N1N=C(CC2=CC=C(Cl)C=C2)C2=CC=CC=C2C1=O	DB00245	Benzatropine	[H][C@]12CC[C@]([H])(C[C@@]([H])(C1)OC(C1=CC=CC=C1)C1=CC=CC=C1)N2C	1978	Azelastine may increase the central nervous system depressant (CNS depressant) activities of Benzatropine.	1
DB00245	Benzatropine	[H][C@]12CC[C@]([H])(C[C@@]([H])(C1)OC(C1=CC=CC=C1)C1=CC=CC=C1)N2C	DB00972	Azelastine	CN1CCCC(CC1)N1N=C(CC2=CC=C(Cl)C=C2)C2=CC=CC=C2C1=O	2004	Azelastine may increase the central nervous system depressant (CNS depressant) activities of Benzatropine.	1
DB00354	Buclizine	CC(C)(C)C1=CC=C(CN2CCN(CC2)C(C2=CC=CC=C2)C2=CC=C(Cl)C=C2)C=C1	DB00972	Azelastine	CN1CCCC(CC1)N1N=C(CC2=CC=C(Cl)C=C2)C2=CC=CC=C2C1=O	2004	Azelastine may increase the central nervous system depressant (CNS depressant) activities of Buclizine.	1
DB00972	Azelastine	CN1CCCC(CC1)N1N=C(CC2=CC=C(Cl)C=C2)C2=CC=CC=C2C1=O	DB09300	Butylscopolamine	CCCC[N+]1(C)[C@H]2C[C@@H](C[C@@H]1[C@H]1O[C@@H]21)OC(=O)[C@H](CO)C1=CC=CC=C1	1976	Azelastine may increase the central nervous system depressant (CNS depressant) activities of Butylscopolamine.	1
DB00972	Azelastine	CN1CCCC(CC1)N1N=C(CC2=CC=C(Cl)C=C2)C2=CC=CC=C2C1=O	DB00804	Dicyclomine	CCN(CC)CCOC(=O)C1(CCCCC1)C1CCCCC1	1950	Azelastine may increase the central nervous system depressant (CNS depressant) activities of Dicyclomine.	1
DB00972	Azelastine	CN1CCCC(CC1)N1N=C(CC2=CC=C(Cl)C=C2)C2=CC=CC=C2C1=O	DB01231	Diphenidol	OC(CCCN1CCCCC1)(C1=CC=CC=C1)C1=CC=CC=C1	2006	Azelastine may increase the central nervous system depressant (CNS depressant) activities of Diphenidol.	1
DB00972	Azelastine	CN1CCCC(CC1)N1N=C(CC2=CC=C(Cl)C=C2)C2=CC=CC=C2C1=O	DB01148	Flavoxate	CC1=C(OC2=C(C=CC=C2C(=O)OCCN2CCCCC2)C1=O)C1=CC=CC=C1	2001	Azelastine may increase the central nervous system depressant (CNS depressant) activities of Flavoxate.	1
DB00972	Azelastine	CN1CCCC(CC1)N1N=C(CC2=CC=C(Cl)C=C2)C2=CC=CC=C2C1=O	DB00986	Glycopyrronium	C[N+]1(C)CCC(C1)OC(=O)C(O)(C1CCCC1)C1=CC=CC=C1	2016	Azelastine may increase the central nervous system depressant (CNS depressant) activities of Glycopyrronium.	1
DB00972	Azelastine	CN1CCCC(CC1)N1N=C(CC2=CC=C(Cl)C=C2)C2=CC=CC=C2C1=O	DB00725	Homatropine methylbromide	[Br-].C[N+]1(C)C2CCC1CC(C2)OC(=O)C(O)C1=CC=CC=C1	1951	Azelastine may increase the central nervous system depressant (CNS depressant) activities of Homatropine methylbromide.	1
DB00972	Azelastine	CN1CCCC(CC1)N1N=C(CC2=CC=C(Cl)C=C2)C2=CC=CC=C2C1=O	DB00424	Hyoscyamine	CN1[C@H]2CC[C@@H]1C[C@@H](C2)OC(=O)[C@H](CO)C1=CC=CC=C1	1973	Azelastine may increase the central nervous system depressant (CNS depressant) activities of Hyoscyamine.	1
DB00972	Azelastine	CN1CCCC(CC1)N1N=C(CC2=CC=C(Cl)C=C2)C2=CC=CC=C2C1=O	DB00332	Ipratropium	[H][C@]12CC[C@]([H])(C[C@@H](C1)OC(=O)C(CO)C1=CC=CC=C1)[N+]2(C)C(C)C	1994	Azelastine may increase the central nervous system depressant (CNS depressant) activities of Ipratropium.	1
DB00972	Azelastine	CN1CCCC(CC1)N1N=C(CC2=CC=C(Cl)C=C2)C2=CC=CC=C2C1=O	DB01625	Isopropamide	CC(C)[N+](C)(CCC(C(N)=O)(C1=CC=CC=C1)C1=CC=CC=C1)C(C)C	1993	Azelastine may increase the central nervous system depressant (CNS depressant) activities of Isopropamide.	1
DB00972	Azelastine	CN1CCCC(CC1)N1N=C(CC2=CC=C(Cl)C=C2)C2=CC=CC=C2C1=O	DB04843	Mepenzolate	C[N+]1(C)CCCC(C1)OC(=O)C(O)(C1=CC=CC=C1)C1=CC=CC=C1	1956	Azelastine may increase the central nervous system depressant (CNS depressant) activities of Mepenzolate.	1
DB00972	Azelastine	CN1CCCC(CC1)N1N=C(CC2=CC=C(Cl)C=C2)C2=CC=CC=C2C1=O	DB00462	Methscopolamine bromide	[Br-].[H][C@@]12O[C@]1([H])[C@H]1C[C@H](C[C@@H]2[N+]1(C)C)OC(=O)[C@H](CO)C1=CC=CC=C1	2006	Azelastine may increase the central nervous system depressant (CNS depressant) activities of Methscopolamine bromide.	1
DB00972	Azelastine	CN1CCCC(CC1)N1N=C(CC2=CC=C(Cl)C=C2)C2=CC=CC=C2C1=O	DB11315	Methscopolamine	C[N+]1(C)[C@H]2C[C@@H](C[C@@H]1[C@H]1O[C@@H]21)OC(=O)[C@H](CO)C1=CC=CC=C1	2008	Azelastine may increase the central nervous system depressant (CNS depressant) activities of Methscopolamine.	1
DB00972	Azelastine	CN1CCCC(CC1)N1N=C(CC2=CC=C(Cl)C=C2)C2=CC=CC=C2C1=O	DB00670	Pirenzepine	CN1CCN(CC(=O)N2C3=CC=CC=C3C(=O)NC3=C2N=CC=C3)CC1	1984	Azelastine may increase the central nervous system depressant (CNS depressant) activities of Pirenzepine.	1
DB00972	Azelastine	CN1CCCC(CC1)N1N=C(CC2=CC=C(Cl)C=C2)C2=CC=CC=C2C1=O	DB00387	Procyclidine	OC(CCN1CCCC1)(C1CCCCC1)C1=CC=CC=C1	1955	Azelastine may increase the central nervous system depressant (CNS depressant) activities of Procyclidine.	1
DB00972	Azelastine	CN1CCCC(CC1)N1N=C(CC2=CC=C(Cl)C=C2)C2=CC=CC=C2C1=O	DB00392	Profenamine	CCN(CC)C(C)CN1C2=CC=CC=C2SC2=CC=CC=C12	1952	Azelastine may increase the central nervous system depressant (CNS depressant) activities of Profenamine.	1
DB00972	Azelastine	CN1CCCC(CC1)N1N=C(CC2=CC=C(Cl)C=C2)C2=CC=CC=C2C1=O	DB00782	Propantheline	CC(C)[N+](C)(CCOC(=O)C1C2=CC=CC=C2OC2=CC=CC=C12)C(C)C	1953	Azelastine may increase the central nervous system depressant (CNS depressant) activities of Propantheline.	1
DB00972	Azelastine	CN1CCCC(CC1)N1N=C(CC2=CC=C(Cl)C=C2)C2=CC=CC=C2C1=O	DB12278	Propiverine	CCCOC(C(=O)OC1CCN(C)CC1)(C1=CC=CC=C1)C1=CC=CC=C1	2017	Azelastine may increase the central nervous system depressant (CNS depressant) activities of Propiverine.	1
DB00972	Azelastine	CN1CCCC(CC1)N1N=C(CC2=CC=C(Cl)C=C2)C2=CC=CC=C2C1=O	DB11855	Revefenacin	CN(CCN1CCC(CC1)OC(=O)NC1=CC=CC=C1C1=CC=CC=C1)C(=O)C1=CC=C(CN2CCC(CC2)C(N)=O)C=C1	2018	Azelastine may increase the central nervous system depressant (CNS depressant) activities of Revefenacin.	1
DB00972	Azelastine	CN1CCCC(CC1)N1N=C(CC2=CC=C(Cl)C=C2)C2=CC=CC=C2C1=O	DB01041	Thalidomide	O=C1N(C2CCC(=O)NC2=O)C(=O)C2=CC=CC=C12	2008	Azelastine may increase the central nervous system depressant (CNS depressant) activities of Thalidomide.	1
DB00972	Azelastine	CN1CCCC(CC1)N1N=C(CC2=CC=C(Cl)C=C2)C2=CC=CC=C2C1=O	DB11235	Thonzylamine	COC1=CC=C(CN(CCN(C)C)C2=NC=CC=N2)C=C1	2012	Azelastine may increase the central nervous system depressant (CNS depressant) activities of Thonzylamine.	1
DB11235	Thonzylamine	COC1=CC=C(CN(CCN(C)C)C2=NC=CC=N2)C=C1	DB00972	Azelastine	CN1CCCC(CC1)N1N=C(CC2=CC=C(Cl)C=C2)C2=CC=CC=C2C1=O	2004	Azelastine may increase the central nervous system depressant (CNS depressant) activities of Thonzylamine.	1
DB00972	Azelastine	CN1CCCC(CC1)N1N=C(CC2=CC=C(Cl)C=C2)C2=CC=CC=C2C1=O	DB01409	Tiotropium	[H][C@]12O[C@@]1([H])[C@]1([H])C[C@@]([H])(C[C@@]2([H])[N+]1(C)C)OC(=O)C(O)(C1=CC=CS1)C1=CC=CS1	2015	Azelastine may increase the central nervous system depressant (CNS depressant) activities of Tiotropium.	1
DB00972	Azelastine	CN1CCCC(CC1)N1N=C(CC2=CC=C(Cl)C=C2)C2=CC=CC=C2C1=O	DB00376	Trihexyphenidyl	OC(CCN1CCCCC1)(C1CCCCC1)C1=CC=CC=C1	1973	Azelastine may increase the central nervous system depressant (CNS depressant) activities of Trihexyphenidyl.	1
DB00972	Azelastine	CN1CCCC(CC1)N1N=C(CC2=CC=C(Cl)C=C2)C2=CC=CC=C2C1=O	DB09089	Trimebutine	CCC(COC(=O)C1=CC(OC)=C(OC)C(OC)=C1)(N(C)C)C1=CC=CC=C1	1991	Azelastine may increase the central nervous system depressant (CNS depressant) activities of Trimebutine.	1
DB00972	Azelastine	CN1CCCC(CC1)N1N=C(CC2=CC=C(Cl)C=C2)C2=CC=CC=C2C1=O	DB09076	Umeclidinium	OC(C1=CC=CC=C1)(C1=CC=CC=C1)C12CC[N+](CCOCC3=CC=CC=C3)(CC1)CC2	2014	Azelastine may increase the central nervous system depressant (CNS depressant) activities of Umeclidinium.	1
DB00972	Azelastine	CN1CCCC(CC1)N1N=C(CC2=CC=C(Cl)C=C2)C2=CC=CC=C2C1=O	DB00181	Baclofen	NCC(CC(O)=O)C1=CC=C(Cl)C=C1	1994	Baclofen may increase the central nervous system depressant (CNS depressant) activities of Azelastine.	1
DB00245	Benzatropine	[H][C@]12CC[C@]([H])(C[C@@]([H])(C1)OC(C1=CC=CC=C1)C1=CC=CC=C1)N2C	DB00181	Baclofen	NCC(CC(O)=O)C1=CC=C(Cl)C=C1	1994	Baclofen may increase the central nervous system depressant (CNS depressant) activities of Benzatropine.	1
DB00354	Buclizine	CC(C)(C)C1=CC=C(CN2CCN(CC2)C(C2=CC=CC=C2)C2=CC=C(Cl)C=C2)C=C1	DB00181	Baclofen	NCC(CC(O)=O)C1=CC=C(Cl)C=C1	1994	Baclofen may increase the central nervous system depressant (CNS depressant) activities of Buclizine.	1
DB00434	Cyproheptadine	CN1CCC(CC1)=C1C2=CC=CC=C2C=CC2=CC=CC=C12	DB00181	Baclofen	NCC(CC(O)=O)C1=CC=C(Cl)C=C1	1994	Baclofen may increase the central nervous system depressant (CNS depressant) activities of Cyproheptadine.	1
DB00370	Mirtazapine	CN1CCN2C(C1)C1=CC=CC=C1CC1=C2N=CC=C1	DB00181	Baclofen	NCC(CC(O)=O)C1=CC=C(Cl)C=C1	1994	Baclofen may increase the central nervous system depressant (CNS depressant) activities of Mirtazapine.	1
DB01173	Orphenadrine	CN(C)CCOC(C1=CC=CC=C1)C1=CC=CC=C1C	DB00181	Baclofen	NCC(CC(O)=O)C1=CC=C(Cl)C=C1	1994	Baclofen may increase the central nervous system depressant (CNS depressant) activities of Orphenadrine.	1
DB06153	Pizotifen	CN1CCC(CC1)=C1C2=C(CCC3=CC=CC=C13)SC=C2	DB00181	Baclofen	NCC(CC(O)=O)C1=CC=C(Cl)C=C1	1994	Baclofen may increase the central nervous system depressant (CNS depressant) activities of Pizotifen.	1
DB00777	Propiomazine	CCC(=O)C1=CC2=C(SC3=CC=CC=C3N2CC(C)N(C)C)C=C1	DB00181	Baclofen	NCC(CC(O)=O)C1=CC=C(Cl)C=C1	1994	Baclofen may increase the central nervous system depressant (CNS depressant) activities of Propiomazine.	1
DB11235	Thonzylamine	COC1=CC=C(CN(CCN(C)C)C2=NC=CC=N2)C=C1	DB00181	Baclofen	NCC(CC(O)=O)C1=CC=C(Cl)C=C1	1994	Baclofen may increase the central nervous system depressant (CNS depressant) activities of Thonzylamine.	1
DB00245	Benzatropine	[H][C@]12CC[C@]([H])(C[C@@]([H])(C1)OC(C1=CC=CC=C1)C1=CC=CC=C1)N2C	DB00918	Almotriptan	CN(C)CCC1=CNC2=C1C=C(CS(=O)(=O)N1CCCC1)C=C2	2015	Benzatropine may increase the central nervous system depressant (CNS depressant) activities of Almotriptan.	1
DB00341	Cetirizine	OC(=O)COCCN1CCN(CC1)C(C1=CC=CC=C1)C1=CC=C(Cl)C=C1	DB00245	Benzatropine	[H][C@]12CC[C@]([H])(C[C@@]([H])(C1)OC(C1=CC=CC=C1)C1=CC=CC=C1)N2C	1978	Benzatropine may increase the central nervous system depressant (CNS depressant) activities of Cetirizine.	1
DB00245	Benzatropine	[H][C@]12CC[C@]([H])(C[C@@]([H])(C1)OC(C1=CC=CC=C1)C1=CC=CC=C1)N2C	DB00341	Cetirizine	OC(=O)COCCN1CCN(CC1)C(C1=CC=CC=C1)C1=CC=C(Cl)C=C1	1988	Benzatropine may increase the central nervous system depressant (CNS depressant) activities of Cetirizine.	1
DB00245	Benzatropine	[H][C@]12CC[C@]([H])(C[C@@]([H])(C1)OC(C1=CC=CC=C1)C1=CC=CC=C1)N2C	DB00967	Desloratadine	ClC1=CC2=C(C=C1)C(=C1CCNCC1)C1=C(CC2)C=CC=N1	2001	Benzatropine may increase the central nervous system depressant (CNS depressant) activities of Desloratadine.	1
DB00245	Benzatropine	[H][C@]12CC[C@]([H])(C[C@@]([H])(C1)OC(C1=CC=CC=C1)C1=CC=CC=C1)N2C	DB06700	Desvenlafaxine	CN(C)CC(C1=CC=C(O)C=C1)C1(O)CCCCC1	2017	Benzatropine may increase the central nervous system depressant (CNS depressant) activities of Desvenlafaxine.	1
DB00245	Benzatropine	[H][C@]12CC[C@]([H])(C[C@@]([H])(C1)OC(C1=CC=CC=C1)C1=CC=CC=C1)N2C	DB08918	Levomilnacipran	CCN(CC)C(=O)[C@]1(C[C@H]1CN)C1=CC=CC=C1	2015	Benzatropine may increase the central nervous system depressant (CNS depressant) activities of Levomilnacipran.	1
DB00245	Benzatropine	[H][C@]12CC[C@]([H])(C[C@@]([H])(C1)OC(C1=CC=CC=C1)C1=CC=CC=C1)N2C	DB00653	Magnesium sulfate	[Mg++].[O-]S([O-])(=O)=O	2018	Benzatropine may increase the central nervous system depressant (CNS depressant) activities of Magnesium sulfate.	1
DB00245	Benzatropine	[H][C@]12CC[C@]([H])(C[C@@]([H])(C1)OC(C1=CC=CC=C1)C1=CC=CC=C1)N2C	DB04896	Milnacipran	CCN(CC)C(=O)C1(CC1CN)C1=CC=CC=C1	2014	Benzatropine may increase the central nervous system depressant (CNS depressant) activities of Milnacipran.	1
DB00245	Benzatropine	[H][C@]12CC[C@]([H])(C[C@@]([H])(C1)OC(C1=CC=CC=C1)C1=CC=CC=C1)N2C	DB01149	Nefazodone	CCC1=NN(CCCN2CCN(CC2)C2=CC(Cl)=CC=C2)C(=O)N1CCOC1=CC=CC=C1	2000	Benzatropine may increase the central nervous system depressant (CNS depressant) activities of Nefazodone.	1
DB00245	Benzatropine	[H][C@]12CC[C@]([H])(C[C@@]([H])(C1)OC(C1=CC=CC=C1)C1=CC=CC=C1)N2C	DB00377	Palonosetron	[H][C@]12CCCC3=C1C(=CC=C3)C(=O)N(C2)[C@@H]1CN2CCC1CC2	2014	Benzatropine may increase the central nervous system depressant (CNS depressant) activities of Palonosetron.	1
DB00245	Benzatropine	[H][C@]12CC[C@]([H])(C[C@@]([H])(C1)OC(C1=CC=CC=C1)C1=CC=CC=C1)N2C	DB01359	Penbutolol	CC(C)(C)NC[C@H](O)COC1=CC=CC=C1C1CCCC1	1995	Benzatropine may increase the central nervous system depressant (CNS depressant) activities of Penbutolol.	1
DB00245	Benzatropine	[H][C@]12CC[C@]([H])(C[C@@]([H])(C1)OC(C1=CC=CC=C1)C1=CC=CC=C1)N2C	DB00960	Pindolol	CC(C)NCC(O)COC1=CC=CC2=C1C=CN2	1988	Benzatropine may increase the central nervous system depressant (CNS depressant) activities of Pindolol.	1
DB00245	Benzatropine	[H][C@]12CC[C@]([H])(C[C@@]([H])(C1)OC(C1=CC=CC=C1)C1=CC=CC=C1)N2C	DB01367	Rasagiline	C#CCN[C@@H]1CCC2=CC=CC=C12	2016	Benzatropine may increase the central nervous system depressant (CNS depressant) activities of Rasagiline.	1
DB00245	Benzatropine	[H][C@]12CC[C@]([H])(C[C@@]([H])(C1)OC(C1=CC=CC=C1)C1=CC=CC=C1)N2C	DB01105	Sibutramine	CC(C)CC(N(C)C)C1(CCC1)C1=CC=C(Cl)C=C1	2009	Benzatropine may increase the central nervous system depressant (CNS depressant) activities of Sibutramine.	1
DB00245	Benzatropine	[H][C@]12CC[C@]([H])(C[C@@]([H])(C1)OC(C1=CC=CC=C1)C1=CC=CC=C1)N2C	DB00669	Sumatriptan	CNS(=O)(=O)CC1=CC=C2NC=C(CCN(C)C)C2=C1	2005	Benzatropine may increase the central nervous system depressant (CNS depressant) activities of Sumatriptan.	1
DB00245	Benzatropine	[H][C@]12CC[C@]([H])(C[C@@]([H])(C1)OC(C1=CC=CC=C1)C1=CC=CC=C1)N2C	DB09068	Vortioxetine	CC1=CC=C(SC2=CC=CC=C2N2CCNCC2)C(C)=C1	2015	Benzatropine may increase the central nervous system depressant (CNS depressant) activities of Vortioxetine.	1
DB00972	Azelastine	CN1CCCC(CC1)N1N=C(CC2=CC=C(Cl)C=C2)C2=CC=CC=C2C1=O	DB00865	Benzphetamine	C[C@@H](CC1=CC=CC=C1)N(C)CC1=CC=CC=C1	2016	Benzphetamine may increase the central nervous system depressant (CNS depressant) activities of Azelastine.	1
DB01173	Orphenadrine	CN(C)CCOC(C1=CC=CC=C1)C1=CC=CC=C1C	DB00865	Benzphetamine	C[C@@H](CC1=CC=CC=C1)N(C)CC1=CC=CC=C1	2016	Benzphetamine may increase the central nervous system depressant (CNS depressant) activities of Orphenadrine.	1
DB00972	Azelastine	CN1CCCC(CC1)N1N=C(CC2=CC=C(Cl)C=C2)C2=CC=CC=C2C1=O	DB09128	Brexpiprazole	O=C1NC2=CC(OCCCCN3CCN(CC3)C3=C4C=CSC4=CC=C3)=CC=C2C=C1	2015	Brexpiprazole may increase the central nervous system depressant (CNS depressant) activities of Azelastine.	1
DB00354	Buclizine	CC(C)(C)C1=CC=C(CN2CCN(CC2)C(C2=CC=CC=C2)C2=CC=C(Cl)C=C2)C=C1	DB09128	Brexpiprazole	O=C1NC2=CC(OCCCCN3CCN(CC3)C3=C4C=CSC4=CC=C3)=CC=C2C=C1	2015	Brexpiprazole may increase the central nervous system depressant (CNS depressant) activities of Buclizine.	1
DB00434	Cyproheptadine	CN1CCC(CC1)=C1C2=CC=CC=C2C=CC2=CC=CC=C12	DB09128	Brexpiprazole	O=C1NC2=CC(OCCCCN3CCN(CC3)C3=C4C=CSC4=CC=C3)=CC=C2C=C1	2015	Brexpiprazole may increase the central nervous system depressant (CNS depressant) activities of Cyproheptadine.	1
DB01173	Orphenadrine	CN(C)CCOC(C1=CC=CC=C1)C1=CC=CC=C1C	DB09128	Brexpiprazole	O=C1NC2=CC(OCCCCN3CCN(CC3)C3=C4C=CSC4=CC=C3)=CC=C2C=C1	2015	Brexpiprazole may increase the central nervous system depressant (CNS depressant) activities of Orphenadrine.	1
DB11235	Thonzylamine	COC1=CC=C(CN(CCN(C)C)C2=NC=CC=N2)C=C1	DB09128	Brexpiprazole	O=C1NC2=CC(OCCCCN3CCN(CC3)C3=C4C=CSC4=CC=C3)=CC=C2C=C1	2015	Brexpiprazole may increase the central nervous system depressant (CNS depressant) activities of Thonzylamine.	1
DB00321	Amitriptyline	CN(C)CCC=C1C2=CC=CC=C2CCC2=CC=CC=C12	DB00484	Brimonidine	BrC1=C(NC2=NCCN2)C=CC2=NC=CN=C12	1997	Brimonidine may increase the central nervous system depressant (CNS depressant) activities of Amitriptyline.	1
DB00543	Amoxapine	ClC1=CC2=C(OC3=CC=CC=C3N=C2N2CCNCC2)C=C1	DB00484	Brimonidine	BrC1=C(NC2=NCCN2)C=CC2=NC=CN=C12	1997	Brimonidine may increase the central nervous system depressant (CNS depressant) activities of Amoxapine.	1
DB06216	Asenapine	OC(=O)\C=C/C(O)=O.CN1CC2C(C1)C1=C(OC3=CC=CC=C23)C=CC(Cl)=C1	DB00484	Brimonidine	BrC1=C(NC2=NCCN2)C=CC2=NC=CN=C12	1997	Brimonidine may increase the central nervous system depressant (CNS depressant) activities of Asenapine.	1
DB00972	Azelastine	CN1CCCC(CC1)N1N=C(CC2=CC=C(Cl)C=C2)C2=CC=CC=C2C1=O	DB00484	Brimonidine	BrC1=C(NC2=NCCN2)C=CC2=NC=CN=C12	1997	Brimonidine may increase the central nervous system depressant (CNS depressant) activities of Azelastine.	1
DB00835	Brompheniramine	CN(C)CCC(C1=CC=C(Br)C=C1)C1=CC=CC=N1	DB00484	Brimonidine	BrC1=C(NC2=NCCN2)C=CC2=NC=CN=C12	1997	Brimonidine may increase the central nervous system depressant (CNS depressant) activities of Brompheniramine.	1
DB00748	Carbinoxamine	CN(C)CCOC(C1=CC=C(Cl)C=C1)C1=CC=CC=N1	DB00484	Brimonidine	BrC1=C(NC2=NCCN2)C=CC2=NC=CN=C12	1997	Brimonidine may increase the central nervous system depressant (CNS depressant) activities of Carbinoxamine.	1
DB00341	Cetirizine	OC(=O)COCCN1CCN(CC1)C(C1=CC=CC=C1)C1=CC=C(Cl)C=C1	DB00484	Brimonidine	BrC1=C(NC2=NCCN2)C=CC2=NC=CN=C12	1997	Brimonidine may increase the central nervous system depressant (CNS depressant) activities of Cetirizine.	1
DB01114	Chlorpheniramine	CN(C)CCC(C1=CC=C(Cl)C=C1)C1=CC=CC=N1	DB00484	Brimonidine	BrC1=C(NC2=NCCN2)C=CC2=NC=CN=C12	1997	Brimonidine may increase the central nervous system depressant (CNS depressant) activities of Chlorpheniramine.	1
DB00363	Clozapine	CN1CCN(CC1)C1=NC2=CC(Cl)=CC=C2NC2=CC=CC=C12	DB00484	Brimonidine	BrC1=C(NC2=NCCN2)C=CC2=NC=CN=C12	1997	Brimonidine may increase the central nervous system depressant (CNS depressant) activities of Clozapine.	1
DB01176	Cyclizine	CN1CCN(CC1)C(C1=CC=CC=C1)C1=CC=CC=C1	DB00484	Brimonidine	BrC1=C(NC2=NCCN2)C=CC2=NC=CN=C12	1997	Brimonidine may increase the central nervous system depressant (CNS depressant) activities of Cyclizine.	1
DB00434	Cyproheptadine	CN1CCC(CC1)=C1C2=CC=CC=C2C=CC2=CC=CC=C12	DB00484	Brimonidine	BrC1=C(NC2=NCCN2)C=CC2=NC=CN=C12	1997	Brimonidine may increase the central nervous system depressant (CNS depressant) activities of Cyproheptadine.	1
DB00405	Dexbrompheniramine	CN(C)CC[C@@H](C1=CC=C(Br)C=C1)C1=CC=CC=N1	DB00484	Brimonidine	BrC1=C(NC2=NCCN2)C=CC2=NC=CN=C12	1997	Brimonidine may increase the central nervous system depressant (CNS depressant) activities of Dexbrompheniramine.	1
DB00985	Dimenhydrinate	CN1C2=C(N=C(Cl)N2)C(=O)N(C)C1=O.CN(C)CCOC(C1=CC=CC=C1)C1=CC=CC=C1	DB00484	Brimonidine	BrC1=C(NC2=NCCN2)C=CC2=NC=CN=C12	1997	Brimonidine may increase the central nervous system depressant (CNS depressant) activities of Dimenhydrinate.	1
DB09167	Dosulepin	CN(C)CC\C=C1/C2=CC=CC=C2CSC2=CC=CC=C12	DB00484	Brimonidine	BrC1=C(NC2=NCCN2)C=CC2=NC=CN=C12	1997	Brimonidine may increase the central nervous system depressant (CNS depressant) activities of Dosulepin.	1
DB04841	Flunarizine	FC1=CC=C(C=C1)C(N1CCN(C\C=C\C2=CC=CC=C2)CC1)C1=CC=C(F)C=C1	DB00484	Brimonidine	BrC1=C(NC2=NCCN2)C=CC2=NC=CN=C12	1997	Brimonidine may increase the central nervous system depressant (CNS depressant) activities of Flunarizine.	1
DB00557	Hydroxyzine	OCCOCCN1CCN(CC1)C(C1=CC=CC=C1)C1=CC=C(Cl)C=C1	DB00484	Brimonidine	BrC1=C(NC2=NCCN2)C=CC2=NC=CN=C12	1997	Brimonidine may increase the central nervous system depressant (CNS depressant) activities of Hydroxyzine.	1
DB04946	Iloperidone	COC1=C(OCCCN2CCC(CC2)C2=NOC3=C2C=CC(F)=C3)C=CC(=C1)C(C)=O	DB00484	Brimonidine	BrC1=C(NC2=NCCN2)C=CC2=NC=CN=C12	1997	Brimonidine may increase the central nervous system depressant (CNS depressant) activities of Iloperidone.	1
DB00458	Imipramine	CN(C)CCCN1C2=CC=CC=C2CCC2=CC=CC=C12	DB00484	Brimonidine	BrC1=C(NC2=NCCN2)C=CC2=NC=CN=C12	1997	Brimonidine may increase the central nervous system depressant (CNS depressant) activities of Imipramine.	1
DB06282	Levocetirizine	OC(=O)COCCN1CCN(CC1)[C@H](C1=CC=CC=C1)C1=CC=C(Cl)C=C1	DB00484	Brimonidine	BrC1=C(NC2=NCCN2)C=CC2=NC=CN=C12	1997	Brimonidine may increase the central nervous system depressant (CNS depressant) activities of Levocetirizine.	1
DB00737	Meclizine	CC1=CC(CN2CCN(CC2)C(C2=CC=CC=C2)C2=CC=C(Cl)C=C2)=CC=C1	DB00484	Brimonidine	BrC1=C(NC2=NCCN2)C=CC2=NC=CN=C12	1997	Brimonidine may increase the central nervous system depressant (CNS depressant) activities of Meclizine.	1
DB00370	Mirtazapine	CN1CCN2C(C1)C1=CC=CC=C1CC1=C2N=CC=C1	DB00484	Brimonidine	BrC1=C(NC2=NCCN2)C=CC2=NC=CN=C12	1997	Brimonidine may increase the central nervous system depressant (CNS depressant) activities of Mirtazapine.	1
DB00540	Nortriptyline	CNCCC=C1C2=CC=CC=C2CCC2=CC=CC=C12	DB00484	Brimonidine	BrC1=C(NC2=NCCN2)C=CC2=NC=CN=C12	1997	Brimonidine may increase the central nervous system depressant (CNS depressant) activities of Nortriptyline.	1
DB01173	Orphenadrine	CN(C)CCOC(C1=CC=CC=C1)C1=CC=CC=C1C	DB00484	Brimonidine	BrC1=C(NC2=NCCN2)C=CC2=NC=CN=C12	1997	Brimonidine may increase the central nervous system depressant (CNS depressant) activities of Orphenadrine.	1
DB06153	Pizotifen	CN1CCC(CC1)=C1C2=C(CCC3=CC=CC=C13)SC=C2	DB00484	Brimonidine	BrC1=C(NC2=NCCN2)C=CC2=NC=CN=C12	1997	Brimonidine may increase the central nervous system depressant (CNS depressant) activities of Pizotifen.	1
DB00777	Propiomazine	CCC(=O)C1=CC2=C(SC3=CC=CC=C3N2CC(C)N(C)C)C=C1	DB00484	Brimonidine	BrC1=C(NC2=NCCN2)C=CC2=NC=CN=C12	1997	Brimonidine may increase the central nervous system depressant (CNS depressant) activities of Propiomazine.	1
DB01224	Quetiapine	OCCOCCN1CCN(CC1)C1=NC2=CC=CC=C2SC2=CC=CC=C12	DB00484	Brimonidine	BrC1=C(NC2=NCCN2)C=CC2=NC=CN=C12	1997	Brimonidine may increase the central nervous system depressant (CNS depressant) activities of Quetiapine.	1
DB00726	Trimipramine	CC(CN(C)C)CN1C2=CC=CC=C2CCC2=CC=CC=C12	DB00484	Brimonidine	BrC1=C(NC2=NCCN2)C=CC2=NC=CN=C12	1997	Brimonidine may increase the central nervous system depressant (CNS depressant) activities of Trimipramine.	1
DB00427	Triprolidine	CC1=CC=C(C=C1)C(=C/CN1CCCC1)\C1=CC=CC=N1	DB00484	Brimonidine	BrC1=C(NC2=NCCN2)C=CC2=NC=CN=C12	1997	Brimonidine may increase the central nervous system depressant (CNS depressant) activities of Triprolidine.	1
DB00543	Amoxapine	ClC1=CC2=C(OC3=CC=CC=C3N=C2N2CCNCC2)C=C1	DB05541	Brivaracetam	CCC[C@H]1CN([C@@H](CC)C(N)=O)C(=O)C1	2016	Brivaracetam may increase the central nervous system depressant (CNS depressant) activities of Amoxapine.	1
DB00972	Azelastine	CN1CCCC(CC1)N1N=C(CC2=CC=C(Cl)C=C2)C2=CC=CC=C2C1=O	DB05541	Brivaracetam	CCC[C@H]1CN([C@@H](CC)C(N)=O)C(=O)C1	2016	Brivaracetam may increase the central nervous system depressant (CNS depressant) activities of Azelastine.	1
DB00245	Benzatropine	[H][C@]12CC[C@]([H])(C[C@@]([H])(C1)OC(C1=CC=CC=C1)C1=CC=CC=C1)N2C	DB05541	Brivaracetam	CCC[C@H]1CN([C@@H](CC)C(N)=O)C(=O)C1	2016	Brivaracetam may increase the central nervous system depressant (CNS depressant) activities of Benzatropine.	1
DB00354	Buclizine	CC(C)(C)C1=CC=C(CN2CCN(CC2)C(C2=CC=CC=C2)C2=CC=C(Cl)C=C2)C=C1	DB05541	Brivaracetam	CCC[C@H]1CN([C@@H](CC)C(N)=O)C(=O)C1	2016	Brivaracetam may increase the central nervous system depressant (CNS depressant) activities of Buclizine.	1
DB00434	Cyproheptadine	CN1CCC(CC1)=C1C2=CC=CC=C2C=CC2=CC=CC=C12	DB05541	Brivaracetam	CCC[C@H]1CN([C@@H](CC)C(N)=O)C(=O)C1	2016	Brivaracetam may increase the central nervous system depressant (CNS depressant) activities of Cyproheptadine.	1
DB00458	Imipramine	CN(C)CCCN1C2=CC=CC=C2CCC2=CC=CC=C12	DB05541	Brivaracetam	CCC[C@H]1CN([C@@H](CC)C(N)=O)C(=O)C1	2016	Brivaracetam may increase the central nervous system depressant (CNS depressant) activities of Imipramine.	1
DB00370	Mirtazapine	CN1CCN2C(C1)C1=CC=CC=C1CC1=C2N=CC=C1	DB05541	Brivaracetam	CCC[C@H]1CN([C@@H](CC)C(N)=O)C(=O)C1	2016	Brivaracetam may increase the central nervous system depressant (CNS depressant) activities of Mirtazapine.	1
DB00540	Nortriptyline	CNCCC=C1C2=CC=CC=C2CCC2=CC=CC=C12	DB05541	Brivaracetam	CCC[C@H]1CN([C@@H](CC)C(N)=O)C(=O)C1	2016	Brivaracetam may increase the central nervous system depressant (CNS depressant) activities of Nortriptyline.	1
DB01173	Orphenadrine	CN(C)CCOC(C1=CC=CC=C1)C1=CC=CC=C1C	DB05541	Brivaracetam	CCC[C@H]1CN([C@@H](CC)C(N)=O)C(=O)C1	2016	Brivaracetam may increase the central nervous system depressant (CNS depressant) activities of Orphenadrine.	1
DB06153	Pizotifen	CN1CCC(CC1)=C1C2=C(CCC3=CC=CC=C13)SC=C2	DB05541	Brivaracetam	CCC[C@H]1CN([C@@H](CC)C(N)=O)C(=O)C1	2016	Brivaracetam may increase the central nervous system depressant (CNS depressant) activities of Pizotifen.	1
DB00777	Propiomazine	CCC(=O)C1=CC2=C(SC3=CC=CC=C3N2CC(C)N(C)C)C=C1	DB05541	Brivaracetam	CCC[C@H]1CN([C@@H](CC)C(N)=O)C(=O)C1	2016	Brivaracetam may increase the central nervous system depressant (CNS depressant) activities of Propiomazine.	1
DB01224	Quetiapine	OCCOCCN1CCN(CC1)C1=NC2=CC=CC=C2SC2=CC=CC=C12	DB05541	Brivaracetam	CCC[C@H]1CN([C@@H](CC)C(N)=O)C(=O)C1	2016	Brivaracetam may increase the central nervous system depressant (CNS depressant) activities of Quetiapine.	1
DB11235	Thonzylamine	COC1=CC=C(CN(CCN(C)C)C2=NC=CC=N2)C=C1	DB05541	Brivaracetam	CCC[C@H]1CN([C@@H](CC)C(N)=O)C(=O)C1	2016	Brivaracetam may increase the central nervous system depressant (CNS depressant) activities of Thonzylamine.	1
DB00321	Amitriptyline	CN(C)CCC=C1C2=CC=CC=C2CCC2=CC=CC=C12	DB01558	Bromazepam	BrC1=CC2=C(NC(=O)CN=C2C2=CC=CC=N2)C=C1	1996	Bromazepam may increase the central nervous system depressant (CNS depressant) activities of Amitriptyline.	1
DB00972	Azelastine	CN1CCCC(CC1)N1N=C(CC2=CC=C(Cl)C=C2)C2=CC=CC=C2C1=O	DB01558	Bromazepam	BrC1=CC2=C(NC(=O)CN=C2C2=CC=CC=N2)C=C1	1996	Bromazepam may increase the central nervous system depressant (CNS depressant) activities of Azelastine.	1
DB00245	Benzatropine	[H][C@]12CC[C@]([H])(C[C@@]([H])(C1)OC(C1=CC=CC=C1)C1=CC=CC=C1)N2C	DB01558	Bromazepam	BrC1=CC2=C(NC(=O)CN=C2C2=CC=CC=N2)C=C1	1996	Bromazepam may increase the central nervous system depressant (CNS depressant) activities of Benzatropine.	1
DB00354	Buclizine	CC(C)(C)C1=CC=C(CN2CCN(CC2)C(C2=CC=CC=C2)C2=CC=C(Cl)C=C2)C=C1	DB01558	Bromazepam	BrC1=CC2=C(NC(=O)CN=C2C2=CC=CC=N2)C=C1	1996	Bromazepam may increase the central nervous system depressant (CNS depressant) activities of Buclizine.	1
DB00434	Cyproheptadine	CN1CCC(CC1)=C1C2=CC=CC=C2C=CC2=CC=CC=C12	DB01558	Bromazepam	BrC1=CC2=C(NC(=O)CN=C2C2=CC=CC=N2)C=C1	1996	Bromazepam may increase the central nervous system depressant (CNS depressant) activities of Cyproheptadine.	1
DB00458	Imipramine	CN(C)CCCN1C2=CC=CC=C2CCC2=CC=CC=C12	DB01558	Bromazepam	BrC1=CC2=C(NC(=O)CN=C2C2=CC=CC=N2)C=C1	1996	Bromazepam may increase the central nervous system depressant (CNS depressant) activities of Imipramine.	1
DB01173	Orphenadrine	CN(C)CCOC(C1=CC=CC=C1)C1=CC=CC=C1C	DB01558	Bromazepam	BrC1=CC2=C(NC(=O)CN=C2C2=CC=CC=N2)C=C1	1996	Bromazepam may increase the central nervous system depressant (CNS depressant) activities of Orphenadrine.	1
DB00777	Propiomazine	CCC(=O)C1=CC2=C(SC3=CC=CC=C3N2CC(C)N(C)C)C=C1	DB01558	Bromazepam	BrC1=CC2=C(NC(=O)CN=C2C2=CC=CC=N2)C=C1	1996	Bromazepam may increase the central nervous system depressant (CNS depressant) activities of Propiomazine.	1
DB11235	Thonzylamine	COC1=CC=C(CN(CCN(C)C)C2=NC=CC=N2)C=C1	DB01558	Bromazepam	BrC1=CC2=C(NC(=O)CN=C2C2=CC=CC=N2)C=C1	1996	Bromazepam may increase the central nervous system depressant (CNS depressant) activities of Thonzylamine.	1
DB00972	Azelastine	CN1CCCC(CC1)N1N=C(CC2=CC=C(Cl)C=C2)C2=CC=CC=C2C1=O	DB01200	Bromocriptine	[H][C@@]12CCCN1C(=O)[C@H](CC(C)C)N1C(=O)[C@](NC(=O)[C@H]3CN(C)[C@]4([H])CC5=C(Br)NC6=CC=CC(=C56)C4=C3)(O[C@@]21O)C(C)C	1994	Bromocriptine may increase the central nervous system depressant (CNS depressant) activities of Azelastine.	1
DB00245	Benzatropine	[H][C@]12CC[C@]([H])(C[C@@]([H])(C1)OC(C1=CC=CC=C1)C1=CC=CC=C1)N2C	DB01200	Bromocriptine	[H][C@@]12CCCN1C(=O)[C@H](CC(C)C)N1C(=O)[C@](NC(=O)[C@H]3CN(C)[C@]4([H])CC5=C(Br)NC6=CC=CC(=C56)C4=C3)(O[C@@]21O)C(C)C	1994	Bromocriptine may increase the central nervous system depressant (CNS depressant) activities of Benzatropine.	1
DB00835	Brompheniramine	CN(C)CCC(C1=CC=C(Br)C=C1)C1=CC=CC=N1	DB01200	Bromocriptine	[H][C@@]12CCCN1C(=O)[C@H](CC(C)C)N1C(=O)[C@](NC(=O)[C@H]3CN(C)[C@]4([H])CC5=C(Br)NC6=CC=CC(=C56)C4=C3)(O[C@@]21O)C(C)C	1994	Bromocriptine may increase the central nervous system depressant (CNS depressant) activities of Brompheniramine.	1
DB00354	Buclizine	CC(C)(C)C1=CC=C(CN2CCN(CC2)C(C2=CC=CC=C2)C2=CC=C(Cl)C=C2)C=C1	DB01200	Bromocriptine	[H][C@@]12CCCN1C(=O)[C@H](CC(C)C)N1C(=O)[C@](NC(=O)[C@H]3CN(C)[C@]4([H])CC5=C(Br)NC6=CC=CC(=C56)C4=C3)(O[C@@]21O)C(C)C	1994	Bromocriptine may increase the central nervous system depressant (CNS depressant) activities of Buclizine.	1
DB01173	Orphenadrine	CN(C)CCOC(C1=CC=CC=C1)C1=CC=CC=C1C	DB01200	Bromocriptine	[H][C@@]12CCCN1C(=O)[C@H](CC(C)C)N1C(=O)[C@](NC(=O)[C@H]3CN(C)[C@]4([H])CC5=C(Br)NC6=CC=CC(=C56)C4=C3)(O[C@@]21O)C(C)C	1994	Bromocriptine may increase the central nervous system depressant (CNS depressant) activities of Orphenadrine.	1
DB11235	Thonzylamine	COC1=CC=C(CN(CCN(C)C)C2=NC=CC=N2)C=C1	DB01200	Bromocriptine	[H][C@@]12CCCN1C(=O)[C@H](CC(C)C)N1C(=O)[C@](NC(=O)[C@H]3CN(C)[C@]4([H])CC5=C(Br)NC6=CC=CC(=C56)C4=C3)(O[C@@]21O)C(C)C	1994	Bromocriptine may increase the central nervous system depressant (CNS depressant) activities of Thonzylamine.	1
DB00835	Brompheniramine	CN(C)CCC(C1=CC=C(Br)C=C1)C1=CC=CC=N1	DB00972	Azelastine	CN1CCCC(CC1)N1N=C(CC2=CC=C(Cl)C=C2)C2=CC=CC=C2C1=O	2004	Brompheniramine may increase the central nervous system depressant (CNS depressant) activities of Azelastine.	1
DB00972	Azelastine	CN1CCCC(CC1)N1N=C(CC2=CC=C(Cl)C=C2)C2=CC=CC=C2C1=O	DB00835	Brompheniramine	CN(C)CCC(C1=CC=C(Br)C=C1)C1=CC=CC=N1	2014	Brompheniramine may increase the central nervous system depressant (CNS depressant) activities of Azelastine.	1
DB00835	Brompheniramine	CN(C)CCC(C1=CC=C(Br)C=C1)C1=CC=CC=N1	DB00245	Benzatropine	[H][C@]12CC[C@]([H])(C[C@@]([H])(C1)OC(C1=CC=CC=C1)C1=CC=CC=C1)N2C	1978	Brompheniramine may increase the central nervous system depressant (CNS depressant) activities of Benzatropine.	1
DB00245	Benzatropine	[H][C@]12CC[C@]([H])(C[C@@]([H])(C1)OC(C1=CC=CC=C1)C1=CC=CC=C1)N2C	DB00835	Brompheniramine	CN(C)CCC(C1=CC=C(Br)C=C1)C1=CC=CC=N1	2014	Brompheniramine may increase the central nervous system depressant (CNS depressant) activities of Benzatropine.	1
DB00835	Brompheniramine	CN(C)CCC(C1=CC=C(Br)C=C1)C1=CC=CC=N1	DB00810	Biperiden	OC(CCN1CCCCC1)(C1CC2CC1C=C2)C1=CC=CC=C1	1996	Brompheniramine may increase the central nervous system depressant (CNS depressant) activities of Biperiden.	1
DB00354	Buclizine	CC(C)(C)C1=CC=C(CN2CCN(CC2)C(C2=CC=CC=C2)C2=CC=C(Cl)C=C2)C=C1	DB00835	Brompheniramine	CN(C)CCC(C1=CC=C(Br)C=C1)C1=CC=CC=N1	2014	Brompheniramine may increase the central nervous system depressant (CNS depressant) activities of Buclizine.	1
DB00835	Brompheniramine	CN(C)CCC(C1=CC=C(Br)C=C1)C1=CC=CC=N1	DB00921	Buprenorphine	CO[C@]12CC[C@@]3(C[C@@H]1[C@](C)(O)C(C)(C)C)[C@H]1CC4=C5C(O[C@@H]2[C@@]35CCN1CC1CC1)=C(O)C=C4	2017	Brompheniramine may increase the central nervous system depressant (CNS depressant) activities of Buprenorphine.	1
DB00835	Brompheniramine	CN(C)CCC(C1=CC=C(Br)C=C1)C1=CC=CC=N1	DB09300	Butylscopolamine	CCCC[N+]1(C)[C@H]2C[C@@H](C[C@@H]1[C@H]1O[C@@H]21)OC(=O)[C@H](CO)C1=CC=CC=C1	1976	Brompheniramine may increase the central nervous system depressant (CNS depressant) activities of Butylscopolamine.	1
DB00835	Brompheniramine	CN(C)CCC(C1=CC=C(Br)C=C1)C1=CC=CC=N1	DB01151	Desipramine	CNCCCN1C2=CC=CC=C2CCC2=CC=CC=C12	1996	Brompheniramine may increase the central nervous system depressant (CNS depressant) activities of Desipramine.	1
DB00835	Brompheniramine	CN(C)CCC(C1=CC=C(Br)C=C1)C1=CC=CC=N1	DB00967	Desloratadine	ClC1=CC2=C(C=C1)C(=C1CCNCC1)C1=C(CC2)C=CC=N1	2001	Brompheniramine may increase the central nervous system depressant (CNS depressant) activities of Desloratadine.	1
DB00835	Brompheniramine	CN(C)CCC(C1=CC=C(Br)C=C1)C1=CC=CC=N1	DB00804	Dicyclomine	CCN(CC)CCOC(=O)C1(CCCCC1)C1CCCCC1	1950	Brompheniramine may increase the central nervous system depressant (CNS depressant) activities of Dicyclomine.	1
DB00835	Brompheniramine	CN(C)CCC(C1=CC=C(Br)C=C1)C1=CC=CC=N1	DB01075	Diphenhydramine	CN(C)CCOC(C1=CC=CC=C1)C1=CC=CC=C1	2014	Brompheniramine may increase the central nervous system depressant (CNS depressant) activities of Diphenhydramine.	1
DB00835	Brompheniramine	CN(C)CCC(C1=CC=C(Br)C=C1)C1=CC=CC=N1	DB01231	Diphenidol	OC(CCCN1CCCCC1)(C1=CC=CC=C1)C1=CC=CC=C1	2006	Brompheniramine may increase the central nervous system depressant (CNS depressant) activities of Diphenidol.	1
DB00835	Brompheniramine	CN(C)CCC(C1=CC=C(Br)C=C1)C1=CC=CC=N1	DB01142	Doxepin	[H]C(CCN(C)C)=C1C2=CC=CC=C2COC2=CC=CC=C12	1995	Brompheniramine may increase the central nervous system depressant (CNS depressant) activities of Doxepin.	1
DB00835	Brompheniramine	CN(C)CCC(C1=CC=C(Br)C=C1)C1=CC=CC=N1	DB00593	Ethosuximide	CCC1(C)CC(=O)NC1=O	2012	Brompheniramine may increase the central nervous system depressant (CNS depressant) activities of Ethosuximide.	1
DB00835	Brompheniramine	CN(C)CCC(C1=CC=C(Br)C=C1)C1=CC=CC=N1	DB01148	Flavoxate	CC1=C(OC2=C(C=CC=C2C(=O)OCCN2CCCCC2)C1=O)C1=CC=CC=C1	2001	Brompheniramine may increase the central nervous system depressant (CNS depressant) activities of Flavoxate.	1
DB00835	Brompheniramine	CN(C)CCC(C1=CC=C(Br)C=C1)C1=CC=CC=N1	DB00472	Fluoxetine	CNCCC(OC1=CC=C(C=C1)C(F)(F)F)C1=CC=CC=C1	2015	Brompheniramine may increase the central nervous system depressant (CNS depressant) activities of Fluoxetine.	1
DB00835	Brompheniramine	CN(C)CCC(C1=CC=C(Br)C=C1)C1=CC=CC=N1	DB00725	Homatropine methylbromide	[Br-].C[N+]1(C)C2CCC1CC(C2)OC(=O)C(O)C1=CC=CC=C1	1951	Brompheniramine may increase the central nervous system depressant (CNS depressant) activities of Homatropine methylbromide.	1
DB00835	Brompheniramine	CN(C)CCC(C1=CC=C(Br)C=C1)C1=CC=CC=N1	DB00424	Hyoscyamine	CN1[C@H]2CC[C@@H]1C[C@@H](C2)OC(=O)[C@H](CO)C1=CC=CC=C1	1973	Brompheniramine may increase the central nervous system depressant (CNS depressant) activities of Hyoscyamine.	1
DB00835	Brompheniramine	CN(C)CCC(C1=CC=C(Br)C=C1)C1=CC=CC=N1	DB01625	Isopropamide	CC(C)[N+](C)(CCC(C(N)=O)(C1=CC=CC=C1)C1=CC=CC=C1)C(C)C	1993	Brompheniramine may increase the central nervous system depressant (CNS depressant) activities of Isopropamide.	1
DB00835	Brompheniramine	CN(C)CCC(C1=CC=C(Br)C=C1)C1=CC=CC=N1	DB08815	Lurasidone	[H][C@@]12[C@H]3CC[C@H](C3)[C@]1([H])C(=O)N(C[C@@H]1CCCC[C@H]1CN1CCN(CC1)C1=NSC3=CC=CC=C13)C2=O	2010	Brompheniramine may increase the central nervous system depressant (CNS depressant) activities of Lurasidone.	1
DB00835	Brompheniramine	CN(C)CCC(C1=CC=C(Br)C=C1)C1=CC=CC=N1	DB00934	Maprotiline	CNCCCC12CCC(C3=CC=CC=C13)C1=CC=CC=C21	1980	Brompheniramine may increase the central nervous system depressant (CNS depressant) activities of Maprotiline.	1
DB00835	Brompheniramine	CN(C)CCC(C1=CC=C(Br)C=C1)C1=CC=CC=N1	DB04843	Mepenzolate	C[N+]1(C)CCCC(C1)OC(=O)C(O)(C1=CC=CC=C1)C1=CC=CC=C1	1956	Brompheniramine may increase the central nervous system depressant (CNS depressant) activities of Mepenzolate.	1
DB00835	Brompheniramine	CN(C)CCC(C1=CC=C(Br)C=C1)C1=CC=CC=N1	DB01403	Methotrimeprazine	COC1=CC2=C(SC3=C(C=CC=C3)N2C[C@H](C)CN(C)C)C=C1	1998	Brompheniramine may increase the central nervous system depressant (CNS depressant) activities of Methotrimeprazine.	1
DB00835	Brompheniramine	CN(C)CCC(C1=CC=C(Br)C=C1)C1=CC=CC=N1	DB00462	Methscopolamine bromide	[Br-].[H][C@@]12O[C@]1([H])[C@H]1C[C@H](C[C@@H]2[N+]1(C)C)OC(=O)[C@H](CO)C1=CC=CC=C1	2006	Brompheniramine may increase the central nervous system depressant (CNS depressant) activities of Methscopolamine bromide.	1
DB00835	Brompheniramine	CN(C)CCC(C1=CC=C(Br)C=C1)C1=CC=CC=N1	DB11315	Methscopolamine	C[N+]1(C)[C@H]2C[C@@H](C[C@@H]1[C@H]1O[C@@H]21)OC(=O)[C@H](CO)C1=CC=CC=C1	2008	Brompheniramine may increase the central nervous system depressant (CNS depressant) activities of Methscopolamine.	1
DB00370	Mirtazapine	CN1CCN2C(C1)C1=CC=CC=C1CC1=C2N=CC=C1	DB00835	Brompheniramine	CN(C)CCC(C1=CC=C(Br)C=C1)C1=CC=CC=N1	2014	Brompheniramine may increase the central nervous system depressant (CNS depressant) activities of Mirtazapine.	1
DB00835	Brompheniramine	CN(C)CCC(C1=CC=C(Br)C=C1)C1=CC=CC=N1	DB00370	Mirtazapine	CN1CCN2C(C1)C1=CC=CC=C1CC1=C2N=CC=C1	2006	Brompheniramine may increase the central nervous system depressant (CNS depressant) activities of Mirtazapine.	1
DB00835	Brompheniramine	CN(C)CCC(C1=CC=C(Br)C=C1)C1=CC=CC=N1	DB01173	Orphenadrine	CN(C)CCOC(C1=CC=CC=C1)C1=CC=CC=C1C	1957	Brompheniramine may increase the central nervous system depressant (CNS depressant) activities of Orphenadrine.	1
DB01173	Orphenadrine	CN(C)CCOC(C1=CC=CC=C1)C1=CC=CC=C1C	DB00835	Brompheniramine	CN(C)CCC(C1=CC=C(Br)C=C1)C1=CC=CC=N1	2014	Brompheniramine may increase the central nervous system depressant (CNS depressant) activities of Orphenadrine.	1
DB00835	Brompheniramine	CN(C)CCC(C1=CC=C(Br)C=C1)C1=CC=CC=N1	DB09117	Paraldehyde	CC1OC(C)OC(C)O1	1991	Brompheniramine may increase the central nervous system depressant (CNS depressant) activities of Paraldehyde.	1
DB00835	Brompheniramine	CN(C)CCC(C1=CC=C(Br)C=C1)C1=CC=CC=N1	DB00670	Pirenzepine	CN1CCN(CC(=O)N2C3=CC=CC=C3C(=O)NC3=C2N=CC=C3)CC1	1984	Brompheniramine may increase the central nervous system depressant (CNS depressant) activities of Pirenzepine.	1
DB00835	Brompheniramine	CN(C)CCC(C1=CC=C(Br)C=C1)C1=CC=CC=N1	DB06153	Pizotifen	CN1CCC(CC1)=C1C2=C(CCC3=CC=CC=C13)SC=C2	1975	Brompheniramine may increase the central nervous system depressant (CNS depressant) activities of Pizotifen.	1
DB06153	Pizotifen	CN1CCC(CC1)=C1C2=C(CCC3=CC=CC=C13)SC=C2	DB00835	Brompheniramine	CN(C)CCC(C1=CC=C(Br)C=C1)C1=CC=CC=N1	2014	Brompheniramine may increase the central nervous system depressant (CNS depressant) activities of Pizotifen.	1
DB00835	Brompheniramine	CN(C)CCC(C1=CC=C(Br)C=C1)C1=CC=CC=N1	DB00387	Procyclidine	OC(CCN1CCCC1)(C1CCCCC1)C1=CC=CC=C1	1955	Brompheniramine may increase the central nervous system depressant (CNS depressant) activities of Procyclidine.	1
DB00835	Brompheniramine	CN(C)CCC(C1=CC=C(Br)C=C1)C1=CC=CC=N1	DB00782	Propantheline	CC(C)[N+](C)(CCOC(=O)C1C2=CC=CC=C2OC2=CC=CC=C12)C(C)C	1953	Brompheniramine may increase the central nervous system depressant (CNS depressant) activities of Propantheline.	1
DB00835	Brompheniramine	CN(C)CCC(C1=CC=C(Br)C=C1)C1=CC=CC=N1	DB12278	Propiverine	CCCOC(C(=O)OC1CCN(C)CC1)(C1=CC=CC=C1)C1=CC=CC=C1	2017	Brompheniramine may increase the central nervous system depressant (CNS depressant) activities of Propiverine.	1
DB00835	Brompheniramine	CN(C)CCC(C1=CC=C(Br)C=C1)C1=CC=CC=N1	DB11855	Revefenacin	CN(CCN1CCC(CC1)OC(=O)NC1=CC=CC=C1C1=CC=CC=C1)C(=O)C1=CC=C(CN2CCC(CC2)C(N)=O)C=C1	2018	Brompheniramine may increase the central nervous system depressant (CNS depressant) activities of Revefenacin.	1
DB00835	Brompheniramine	CN(C)CCC(C1=CC=C(Br)C=C1)C1=CC=CC=N1	DB09034	Suvorexant	[H][C@@]1(C)CCN(CCN1C(=O)C1=C(C=CC(C)=C1)N1N=CC=N1)C1=NC2=C(O1)C=CC(Cl)=C2	2014	Brompheniramine may increase the central nervous system depressant (CNS depressant) activities of Suvorexant.	1
DB00835	Brompheniramine	CN(C)CCC(C1=CC=C(Br)C=C1)C1=CC=CC=N1	DB01041	Thalidomide	O=C1N(C2CCC(=O)NC2=O)C(=O)C2=CC=CC=C12	2008	Brompheniramine may increase the central nervous system depressant (CNS depressant) activities of Thalidomide.	1
DB00835	Brompheniramine	CN(C)CCC(C1=CC=C(Br)C=C1)C1=CC=CC=N1	DB11235	Thonzylamine	COC1=CC=C(CN(CCN(C)C)C2=NC=CC=N2)C=C1	2012	Brompheniramine may increase the central nervous system depressant (CNS depressant) activities of Thonzylamine.	1
DB11235	Thonzylamine	COC1=CC=C(CN(CCN(C)C)C2=NC=CC=N2)C=C1	DB00835	Brompheniramine	CN(C)CCC(C1=CC=C(Br)C=C1)C1=CC=CC=N1	2014	Brompheniramine may increase the central nervous system depressant (CNS depressant) activities of Thonzylamine.	1
DB00835	Brompheniramine	CN(C)CCC(C1=CC=C(Br)C=C1)C1=CC=CC=N1	DB00376	Trihexyphenidyl	OC(CCN1CCCCC1)(C1CCCCC1)C1=CC=CC=C1	1973	Brompheniramine may increase the central nervous system depressant (CNS depressant) activities of Trihexyphenidyl.	1
DB00835	Brompheniramine	CN(C)CCC(C1=CC=C(Br)C=C1)C1=CC=CC=N1	DB09089	Trimebutine	CCC(COC(=O)C1=CC(OC)=C(OC)C(OC)=C1)(N(C)C)C1=CC=CC=C1	1991	Brompheniramine may increase the central nervous system depressant (CNS depressant) activities of Trimebutine.	1
DB00835	Brompheniramine	CN(C)CCC(C1=CC=C(Br)C=C1)C1=CC=CC=N1	DB00425	Zolpidem	CN(C)C(=O)CC1=C(N=C2C=CC(C)=CN12)C1=CC=C(C)C=C1	2007	Brompheniramine may increase the central nervous system depressant (CNS depressant) activities of Zolpidem.	1
DB00354	Buclizine	CC(C)(C)C1=CC=C(CN2CCN(CC2)C(C2=CC=CC=C2)C2=CC=C(Cl)C=C2)C=C1	DB00967	Desloratadine	ClC1=CC2=C(C=C1)C(=C1CCNCC1)C1=C(CC2)C=CC=N1	2001	Buclizine may increase the central nervous system depressant (CNS depressant) activities of Desloratadine.	1
DB00354	Buclizine	CC(C)(C)C1=CC=C(CN2CCN(CC2)C(C2=CC=CC=C2)C2=CC=C(Cl)C=C2)C=C1	DB00653	Magnesium sulfate	[Mg++].[O-]S([O-])(=O)=O	2018	Buclizine may increase the central nervous system depressant (CNS depressant) activities of Magnesium sulfate.	1
DB00972	Azelastine	CN1CCCC(CC1)N1N=C(CC2=CC=C(Cl)C=C2)C2=CC=CC=C2C1=O	DB00921	Buprenorphine	CO[C@]12CC[C@@]3(C[C@@H]1[C@](C)(O)C(C)(C)C)[C@H]1CC4=C5C(O[C@@H]2[C@@]35CCN1CC1CC1)=C(O)C=C4	2017	Buprenorphine may increase the central nervous system depressant (CNS depressant) activities of Azelastine.	1
DB00972	Azelastine	CN1CCCC(CC1)N1N=C(CC2=CC=C(Cl)C=C2)C2=CC=CC=C2C1=O	DB01156	Bupropion	CC(NC(C)(C)C)C(=O)C1=CC(Cl)=CC=C1	2008	Bupropion may increase the central nervous system depressant (CNS depressant) activities of Azelastine.	1
DB00354	Buclizine	CC(C)(C)C1=CC=C(CN2CCN(CC2)C(C2=CC=CC=C2)C2=CC=C(Cl)C=C2)C=C1	DB01156	Bupropion	CC(NC(C)(C)C)C(=O)C1=CC(Cl)=CC=C1	2008	Bupropion may increase the central nervous system depressant (CNS depressant) activities of Buclizine.	1
DB00777	Propiomazine	CCC(=O)C1=CC2=C(SC3=CC=CC=C3N2CC(C)N(C)C)C=C1	DB01156	Bupropion	CC(NC(C)(C)C)C(=O)C1=CC(Cl)=CC=C1	2008	Bupropion may increase the central nervous system depressant (CNS depressant) activities of Propiomazine.	1
DB11235	Thonzylamine	COC1=CC=C(CN(CCN(C)C)C2=NC=CC=N2)C=C1	DB01156	Bupropion	CC(NC(C)(C)C)C(=O)C1=CC(Cl)=CC=C1	2008	Bupropion may increase the central nervous system depressant (CNS depressant) activities of Thonzylamine.	1
DB00321	Amitriptyline	CN(C)CCC=C1C2=CC=CC=C2CCC2=CC=CC=C12	DB00237	Butabarbital	CCC(C)C1(CC)C(=O)NC(=O)NC1=O	2007	Butabarbital may increase the central nervous system depressant (CNS depressant) activities of Amitriptyline.	1
DB00543	Amoxapine	ClC1=CC2=C(OC3=CC=CC=C3N=C2N2CCNCC2)C=C1	DB00237	Butabarbital	CCC(C)C1(CC)C(=O)NC(=O)NC1=O	2007	Butabarbital may increase the central nervous system depressant (CNS depressant) activities of Amoxapine.	1
DB00972	Azelastine	CN1CCCC(CC1)N1N=C(CC2=CC=C(Cl)C=C2)C2=CC=CC=C2C1=O	DB00237	Butabarbital	CCC(C)C1(CC)C(=O)NC(=O)NC1=O	2007	Butabarbital may increase the central nervous system depressant (CNS depressant) activities of Azelastine.	1
DB00245	Benzatropine	[H][C@]12CC[C@]([H])(C[C@@]([H])(C1)OC(C1=CC=CC=C1)C1=CC=CC=C1)N2C	DB00237	Butabarbital	CCC(C)C1(CC)C(=O)NC(=O)NC1=O	2007	Butabarbital may increase the central nervous system depressant (CNS depressant) activities of Benzatropine.	1
DB00354	Buclizine	CC(C)(C)C1=CC=C(CN2CCN(CC2)C(C2=CC=CC=C2)C2=CC=C(Cl)C=C2)C=C1	DB00237	Butabarbital	CCC(C)C1(CC)C(=O)NC(=O)NC1=O	2007	Butabarbital may increase the central nervous system depressant (CNS depressant) activities of Buclizine.	1
DB00434	Cyproheptadine	CN1CCC(CC1)=C1C2=CC=CC=C2C=CC2=CC=CC=C12	DB00237	Butabarbital	CCC(C)C1(CC)C(=O)NC(=O)NC1=O	2007	Butabarbital may increase the central nervous system depressant (CNS depressant) activities of Cyproheptadine.	1
DB09167	Dosulepin	CN(C)CC\C=C1/C2=CC=CC=C2CSC2=CC=CC=C12	DB00237	Butabarbital	CCC(C)C1(CC)C(=O)NC(=O)NC1=O	2007	Butabarbital may increase the central nervous system depressant (CNS depressant) activities of Dosulepin.	1
DB00458	Imipramine	CN(C)CCCN1C2=CC=CC=C2CCC2=CC=CC=C12	DB00237	Butabarbital	CCC(C)C1(CC)C(=O)NC(=O)NC1=O	2007	Butabarbital may increase the central nervous system depressant (CNS depressant) activities of Imipramine.	1
DB00370	Mirtazapine	CN1CCN2C(C1)C1=CC=CC=C1CC1=C2N=CC=C1	DB00237	Butabarbital	CCC(C)C1(CC)C(=O)NC(=O)NC1=O	2007	Butabarbital may increase the central nervous system depressant (CNS depressant) activities of Mirtazapine.	1
DB00540	Nortriptyline	CNCCC=C1C2=CC=CC=C2CCC2=CC=CC=C12	DB00237	Butabarbital	CCC(C)C1(CC)C(=O)NC(=O)NC1=O	2007	Butabarbital may increase the central nervous system depressant (CNS depressant) activities of Nortriptyline.	1
DB01173	Orphenadrine	CN(C)CCOC(C1=CC=CC=C1)C1=CC=CC=C1C	DB00237	Butabarbital	CCC(C)C1(CC)C(=O)NC(=O)NC1=O	2007	Butabarbital may increase the central nervous system depressant (CNS depressant) activities of Orphenadrine.	1
DB06153	Pizotifen	CN1CCC(CC1)=C1C2=C(CCC3=CC=CC=C13)SC=C2	DB00237	Butabarbital	CCC(C)C1(CC)C(=O)NC(=O)NC1=O	2007	Butabarbital may increase the central nervous system depressant (CNS depressant) activities of Pizotifen.	1
DB00777	Propiomazine	CCC(=O)C1=CC2=C(SC3=CC=CC=C3N2CC(C)N(C)C)C=C1	DB00237	Butabarbital	CCC(C)C1(CC)C(=O)NC(=O)NC1=O	2007	Butabarbital may increase the central nervous system depressant (CNS depressant) activities of Propiomazine.	1
DB11235	Thonzylamine	COC1=CC=C(CN(CCN(C)C)C2=NC=CC=N2)C=C1	DB00237	Butabarbital	CCC(C)C1(CC)C(=O)NC(=O)NC1=O	2007	Butabarbital may increase the central nervous system depressant (CNS depressant) activities of Thonzylamine.	1
DB00321	Amitriptyline	CN(C)CCC=C1C2=CC=CC=C2CCC2=CC=CC=C12	DB00241	Butalbital	CC(C)CC1(CC=C)C(=O)NC(=O)NC1=O	1988	Butalbital may increase the central nervous system depressant (CNS depressant) activities of Amitriptyline.	1
DB00972	Azelastine	CN1CCCC(CC1)N1N=C(CC2=CC=C(Cl)C=C2)C2=CC=CC=C2C1=O	DB00241	Butalbital	CC(C)CC1(CC=C)C(=O)NC(=O)NC1=O	1988	Butalbital may increase the central nervous system depressant (CNS depressant) activities of Azelastine.	1
DB00245	Benzatropine	[H][C@]12CC[C@]([H])(C[C@@]([H])(C1)OC(C1=CC=CC=C1)C1=CC=CC=C1)N2C	DB00241	Butalbital	CC(C)CC1(CC=C)C(=O)NC(=O)NC1=O	1988	Butalbital may increase the central nervous system depressant (CNS depressant) activities of Benzatropine.	1
DB00354	Buclizine	CC(C)(C)C1=CC=C(CN2CCN(CC2)C(C2=CC=CC=C2)C2=CC=C(Cl)C=C2)C=C1	DB00241	Butalbital	CC(C)CC1(CC=C)C(=O)NC(=O)NC1=O	1988	Butalbital may increase the central nervous system depressant (CNS depressant) activities of Buclizine.	1
DB00363	Clozapine	CN1CCN(CC1)C1=NC2=CC(Cl)=CC=C2NC2=CC=CC=C12	DB00241	Butalbital	CC(C)CC1(CC=C)C(=O)NC(=O)NC1=O	1988	Butalbital may increase the central nervous system depressant (CNS depressant) activities of Clozapine.	1
DB00434	Cyproheptadine	CN1CCC(CC1)=C1C2=CC=CC=C2C=CC2=CC=CC=C12	DB00241	Butalbital	CC(C)CC1(CC=C)C(=O)NC(=O)NC1=O	1988	Butalbital may increase the central nervous system depressant (CNS depressant) activities of Cyproheptadine.	1
DB00458	Imipramine	CN(C)CCCN1C2=CC=CC=C2CCC2=CC=CC=C12	DB00241	Butalbital	CC(C)CC1(CC=C)C(=O)NC(=O)NC1=O	1988	Butalbital may increase the central nervous system depressant (CNS depressant) activities of Imipramine.	1
DB00370	Mirtazapine	CN1CCN2C(C1)C1=CC=CC=C1CC1=C2N=CC=C1	DB00241	Butalbital	CC(C)CC1(CC=C)C(=O)NC(=O)NC1=O	1988	Butalbital may increase the central nervous system depressant (CNS depressant) activities of Mirtazapine.	1
DB01173	Orphenadrine	CN(C)CCOC(C1=CC=CC=C1)C1=CC=CC=C1C	DB00241	Butalbital	CC(C)CC1(CC=C)C(=O)NC(=O)NC1=O	1988	Butalbital may increase the central nervous system depressant (CNS depressant) activities of Orphenadrine.	1
DB06153	Pizotifen	CN1CCC(CC1)=C1C2=C(CCC3=CC=CC=C13)SC=C2	DB00241	Butalbital	CC(C)CC1(CC=C)C(=O)NC(=O)NC1=O	1988	Butalbital may increase the central nervous system depressant (CNS depressant) activities of Pizotifen.	1
DB00777	Propiomazine	CCC(=O)C1=CC2=C(SC3=CC=CC=C3N2CC(C)N(C)C)C=C1	DB00241	Butalbital	CC(C)CC1(CC=C)C(=O)NC(=O)NC1=O	1988	Butalbital may increase the central nervous system depressant (CNS depressant) activities of Propiomazine.	1
DB01224	Quetiapine	OCCOCCN1CCN(CC1)C1=NC2=CC=CC=C2SC2=CC=CC=C12	DB00241	Butalbital	CC(C)CC1(CC=C)C(=O)NC(=O)NC1=O	1988	Butalbital may increase the central nervous system depressant (CNS depressant) activities of Quetiapine.	1
DB11235	Thonzylamine	COC1=CC=C(CN(CCN(C)C)C2=NC=CC=N2)C=C1	DB00241	Butalbital	CC(C)CC1(CC=C)C(=O)NC(=O)NC1=O	1988	Butalbital may increase the central nervous system depressant (CNS depressant) activities of Thonzylamine.	1
DB00972	Azelastine	CN1CCCC(CC1)N1N=C(CC2=CC=C(Cl)C=C2)C2=CC=CC=C2C1=O	DB00611	Butorphanol	[H][C@@]12CC3=C(C=C(O)C=C3)[C@]3(CCCC[C@@]13O)CCN2CC1CCC1	2000	Butorphanol may increase the central nervous system depressant (CNS depressant) activities of Azelastine.	1
DB01173	Orphenadrine	CN(C)CCOC(C1=CC=CC=C1)C1=CC=CC=C1C	DB00611	Butorphanol	[H][C@@]12CC3=C(C=C(O)C=C3)[C@]3(CCCC[C@@]13O)CCN2CC1CCC1	2000	Butorphanol may increase the central nervous system depressant (CNS depressant) activities of Orphenadrine.	1
DB00321	Amitriptyline	CN(C)CCC=C1C2=CC=CC=C2CCC2=CC=CC=C12	DB00248	Cabergoline	[H][C@@]12CC3=CNC4=CC=CC(=C34)[C@@]1([H])C[C@H](CN2CC=C)C(=O)N(CCCN(C)C)C(=O)NCC	2007	Cabergoline may increase the central nervous system depressant (CNS depressant) activities of Amitriptyline.	1
DB00543	Amoxapine	ClC1=CC2=C(OC3=CC=CC=C3N=C2N2CCNCC2)C=C1	DB00248	Cabergoline	[H][C@@]12CC3=CNC4=CC=CC(=C34)[C@@]1([H])C[C@H](CN2CC=C)C(=O)N(CCCN(C)C)C(=O)NCC	2007	Cabergoline may increase the central nervous system depressant (CNS depressant) activities of Amoxapine.	1
DB00972	Azelastine	CN1CCCC(CC1)N1N=C(CC2=CC=C(Cl)C=C2)C2=CC=CC=C2C1=O	DB00248	Cabergoline	[H][C@@]12CC3=CNC4=CC=CC(=C34)[C@@]1([H])C[C@H](CN2CC=C)C(=O)N(CCCN(C)C)C(=O)NCC	2007	Cabergoline may increase the central nervous system depressant (CNS depressant) activities of Azelastine.	1
DB00245	Benzatropine	[H][C@]12CC[C@]([H])(C[C@@]([H])(C1)OC(C1=CC=CC=C1)C1=CC=CC=C1)N2C	DB00248	Cabergoline	[H][C@@]12CC3=CNC4=CC=CC(=C34)[C@@]1([H])C[C@H](CN2CC=C)C(=O)N(CCCN(C)C)C(=O)NCC	2007	Cabergoline may increase the central nervous system depressant (CNS depressant) activities of Benzatropine.	1
DB00354	Buclizine	CC(C)(C)C1=CC=C(CN2CCN(CC2)C(C2=CC=CC=C2)C2=CC=C(Cl)C=C2)C=C1	DB00248	Cabergoline	[H][C@@]12CC3=CNC4=CC=CC(=C34)[C@@]1([H])C[C@H](CN2CC=C)C(=O)N(CCCN(C)C)C(=O)NCC	2007	Cabergoline may increase the central nervous system depressant (CNS depressant) activities of Buclizine.	1
DB00458	Imipramine	CN(C)CCCN1C2=CC=CC=C2CCC2=CC=CC=C12	DB00248	Cabergoline	[H][C@@]12CC3=CNC4=CC=CC(=C34)[C@@]1([H])C[C@H](CN2CC=C)C(=O)N(CCCN(C)C)C(=O)NCC	2007	Cabergoline may increase the central nervous system depressant (CNS depressant) activities of Imipramine.	1
DB01173	Orphenadrine	CN(C)CCOC(C1=CC=CC=C1)C1=CC=CC=C1C	DB00248	Cabergoline	[H][C@@]12CC3=CNC4=CC=CC(=C34)[C@@]1([H])C[C@H](CN2CC=C)C(=O)N(CCCN(C)C)C(=O)NCC	2007	Cabergoline may increase the central nervous system depressant (CNS depressant) activities of Orphenadrine.	1
DB01224	Quetiapine	OCCOCCN1CCN(CC1)C1=NC2=CC=CC=C2SC2=CC=CC=C12	DB00248	Cabergoline	[H][C@@]12CC3=CNC4=CC=CC(=C34)[C@@]1([H])C[C@H](CN2CC=C)C(=O)N(CCCN(C)C)C(=O)NCC	2007	Cabergoline may increase the central nervous system depressant (CNS depressant) activities of Quetiapine.	1
DB11235	Thonzylamine	COC1=CC=C(CN(CCN(C)C)C2=NC=CC=N2)C=C1	DB00248	Cabergoline	[H][C@@]12CC3=CNC4=CC=CC(=C34)[C@@]1([H])C[C@H](CN2CC=C)C(=O)N(CCCN(C)C)C(=O)NCC	2007	Cabergoline may increase the central nervous system depressant (CNS depressant) activities of Thonzylamine.	1
DB00543	Amoxapine	ClC1=CC2=C(OC3=CC=CC=C3N=C2N2CCNCC2)C=C1	DB00564	Carbamazepine	NC(=O)N1C2=CC=CC=C2C=CC2=CC=CC=C12	1980	Carbamazepine may increase the central nervous system depressant (CNS depressant) activities of Amoxapine.	1
DB00972	Azelastine	CN1CCCC(CC1)N1N=C(CC2=CC=C(Cl)C=C2)C2=CC=CC=C2C1=O	DB00564	Carbamazepine	NC(=O)N1C2=CC=CC=C2C=CC2=CC=CC=C12	1980	Carbamazepine may increase the central nervous system depressant (CNS depressant) activities of Azelastine.	1
DB00835	Brompheniramine	CN(C)CCC(C1=CC=C(Br)C=C1)C1=CC=CC=N1	DB00564	Carbamazepine	NC(=O)N1C2=CC=CC=C2C=CC2=CC=CC=C12	1980	Carbamazepine may increase the central nervous system depressant (CNS depressant) activities of Brompheniramine.	1
DB00354	Buclizine	CC(C)(C)C1=CC=C(CN2CCN(CC2)C(C2=CC=CC=C2)C2=CC=C(Cl)C=C2)C=C1	DB00564	Carbamazepine	NC(=O)N1C2=CC=CC=C2C=CC2=CC=CC=C12	1980	Carbamazepine may increase the central nervous system depressant (CNS depressant) activities of Buclizine.	1
DB00434	Cyproheptadine	CN1CCC(CC1)=C1C2=CC=CC=C2C=CC2=CC=CC=C12	DB00564	Carbamazepine	NC(=O)N1C2=CC=CC=C2C=CC2=CC=CC=C12	1980	Carbamazepine may increase the central nervous system depressant (CNS depressant) activities of Cyproheptadine.	1
DB09167	Dosulepin	CN(C)CC\C=C1/C2=CC=CC=C2CSC2=CC=CC=C12	DB00564	Carbamazepine	NC(=O)N1C2=CC=CC=C2C=CC2=CC=CC=C12	1980	Carbamazepine may increase the central nervous system depressant (CNS depressant) activities of Dosulepin.	1
DB01173	Orphenadrine	CN(C)CCOC(C1=CC=CC=C1)C1=CC=CC=C1C	DB00564	Carbamazepine	NC(=O)N1C2=CC=CC=C2C=CC2=CC=CC=C12	1980	Carbamazepine may increase the central nervous system depressant (CNS depressant) activities of Orphenadrine.	1
DB00777	Propiomazine	CCC(=O)C1=CC2=C(SC3=CC=CC=C3N2CC(C)N(C)C)C=C1	DB00564	Carbamazepine	NC(=O)N1C2=CC=CC=C2C=CC2=CC=CC=C12	1980	Carbamazepine may increase the central nervous system depressant (CNS depressant) activities of Propiomazine.	1
DB11235	Thonzylamine	COC1=CC=C(CN(CCN(C)C)C2=NC=CC=N2)C=C1	DB00564	Carbamazepine	NC(=O)N1C2=CC=CC=C2C=CC2=CC=CC=C12	1980	Carbamazepine may increase the central nervous system depressant (CNS depressant) activities of Thonzylamine.	1
DB00748	Carbinoxamine	CN(C)CCOC(C1=CC=C(Cl)C=C1)C1=CC=CC=N1	DB08897	Aclidinium	OC(C(=O)O[C@H]1C[N+]2(CCCOC3=CC=CC=C3)CCC1CC2)(C1=CC=CS1)C1=CC=CS1	2012	Carbinoxamine may increase the central nervous system depressant (CNS depressant) activities of Aclidinium.	1
DB00748	Carbinoxamine	CN(C)CCOC(C1=CC=C(Cl)C=C1)C1=CC=CC=N1	DB00321	Amitriptyline	CN(C)CCC=C1C2=CC=CC=C2CCC2=CC=CC=C12	2018	Carbinoxamine may increase the central nervous system depressant (CNS depressant) activities of Amitriptyline.	1
DB00321	Amitriptyline	CN(C)CCC=C1C2=CC=CC=C2CCC2=CC=CC=C12	DB00748	Carbinoxamine	CN(C)CCOC(C1=CC=C(Cl)C=C1)C1=CC=CC=N1	2011	Carbinoxamine may increase the central nervous system depressant (CNS depressant) activities of Amitriptyline.	1
DB00748	Carbinoxamine	CN(C)CCOC(C1=CC=C(Cl)C=C1)C1=CC=CC=N1	DB00543	Amoxapine	ClC1=CC2=C(OC3=CC=CC=C3N=C2N2CCNCC2)C=C1	2011	Carbinoxamine may increase the central nervous system depressant (CNS depressant) activities of Amoxapine.	1
DB00543	Amoxapine	ClC1=CC2=C(OC3=CC=CC=C3N=C2N2CCNCC2)C=C1	DB00748	Carbinoxamine	CN(C)CCOC(C1=CC=C(Cl)C=C1)C1=CC=CC=N1	2011	Carbinoxamine may increase the central nervous system depressant (CNS depressant) activities of Amoxapine.	1
DB00748	Carbinoxamine	CN(C)CCOC(C1=CC=C(Cl)C=C1)C1=CC=CC=N1	DB00972	Azelastine	CN1CCCC(CC1)N1N=C(CC2=CC=C(Cl)C=C2)C2=CC=CC=C2C1=O	2004	Carbinoxamine may increase the central nervous system depressant (CNS depressant) activities of Azelastine.	1
DB00972	Azelastine	CN1CCCC(CC1)N1N=C(CC2=CC=C(Cl)C=C2)C2=CC=CC=C2C1=O	DB00748	Carbinoxamine	CN(C)CCOC(C1=CC=C(Cl)C=C1)C1=CC=CC=N1	2011	Carbinoxamine may increase the central nervous system depressant (CNS depressant) activities of Azelastine.	1
DB00748	Carbinoxamine	CN(C)CCOC(C1=CC=C(Cl)C=C1)C1=CC=CC=N1	DB00810	Biperiden	OC(CCN1CCCCC1)(C1CC2CC1C=C2)C1=CC=CC=C1	1996	Carbinoxamine may increase the central nervous system depressant (CNS depressant) activities of Biperiden.	1
DB00748	Carbinoxamine	CN(C)CCOC(C1=CC=C(Cl)C=C1)C1=CC=CC=N1	DB00921	Buprenorphine	CO[C@]12CC[C@@]3(C[C@@H]1[C@](C)(O)C(C)(C)C)[C@H]1CC4=C5C(O[C@@H]2[C@@]35CCN1CC1CC1)=C(O)C=C4	2017	Carbinoxamine may increase the central nervous system depressant (CNS depressant) activities of Buprenorphine.	1
DB00748	Carbinoxamine	CN(C)CCOC(C1=CC=C(Cl)C=C1)C1=CC=CC=N1	DB09300	Butylscopolamine	CCCC[N+]1(C)[C@H]2C[C@@H](C[C@@H]1[C@H]1O[C@@H]21)OC(=O)[C@H](CO)C1=CC=CC=C1	1976	Carbinoxamine may increase the central nervous system depressant (CNS depressant) activities of Butylscopolamine.	1
DB00434	Cyproheptadine	CN1CCC(CC1)=C1C2=CC=CC=C2C=CC2=CC=CC=C12	DB00748	Carbinoxamine	CN(C)CCOC(C1=CC=C(Cl)C=C1)C1=CC=CC=N1	2011	Carbinoxamine may increase the central nervous system depressant (CNS depressant) activities of Cyproheptadine.	1
DB00748	Carbinoxamine	CN(C)CCOC(C1=CC=C(Cl)C=C1)C1=CC=CC=N1	DB00434	Cyproheptadine	CN1CCC(CC1)=C1C2=CC=CC=C2C=CC2=CC=CC=C12	2013	Carbinoxamine may increase the central nervous system depressant (CNS depressant) activities of Cyproheptadine.	1
DB00748	Carbinoxamine	CN(C)CCOC(C1=CC=C(Cl)C=C1)C1=CC=CC=N1	DB01151	Desipramine	CNCCCN1C2=CC=CC=C2CCC2=CC=CC=C12	1996	Carbinoxamine may increase the central nervous system depressant (CNS depressant) activities of Desipramine.	1
DB00748	Carbinoxamine	CN(C)CCOC(C1=CC=C(Cl)C=C1)C1=CC=CC=N1	DB00804	Dicyclomine	CCN(CC)CCOC(=O)C1(CCCCC1)C1CCCCC1	1950	Carbinoxamine may increase the central nervous system depressant (CNS depressant) activities of Dicyclomine.	1
DB00748	Carbinoxamine	CN(C)CCOC(C1=CC=C(Cl)C=C1)C1=CC=CC=N1	DB01231	Diphenidol	OC(CCCN1CCCCC1)(C1=CC=CC=C1)C1=CC=CC=C1	2006	Carbinoxamine may increase the central nervous system depressant (CNS depressant) activities of Diphenidol.	1
DB09167	Dosulepin	CN(C)CC\C=C1/C2=CC=CC=C2CSC2=CC=CC=C12	DB00748	Carbinoxamine	CN(C)CCOC(C1=CC=C(Cl)C=C1)C1=CC=CC=N1	2011	Carbinoxamine may increase the central nervous system depressant (CNS depressant) activities of Dosulepin.	1
DB00748	Carbinoxamine	CN(C)CCOC(C1=CC=C(Cl)C=C1)C1=CC=CC=N1	DB01148	Flavoxate	CC1=C(OC2=C(C=CC=C2C(=O)OCCN2CCCCC2)C1=O)C1=CC=CC=C1	2001	Carbinoxamine may increase the central nervous system depressant (CNS depressant) activities of Flavoxate.	1
DB00748	Carbinoxamine	CN(C)CCOC(C1=CC=C(Cl)C=C1)C1=CC=CC=N1	DB00472	Fluoxetine	CNCCC(OC1=CC=C(C=C1)C(F)(F)F)C1=CC=CC=C1	2015	Carbinoxamine may increase the central nervous system depressant (CNS depressant) activities of Fluoxetine.	1
DB00748	Carbinoxamine	CN(C)CCOC(C1=CC=C(Cl)C=C1)C1=CC=CC=N1	DB00986	Glycopyrronium	C[N+]1(C)CCC(C1)OC(=O)C(O)(C1CCCC1)C1=CC=CC=C1	2016	Carbinoxamine may increase the central nervous system depressant (CNS depressant) activities of Glycopyrronium.	1
DB00748	Carbinoxamine	CN(C)CCOC(C1=CC=C(Cl)C=C1)C1=CC=CC=N1	DB00725	Homatropine methylbromide	[Br-].C[N+]1(C)C2CCC1CC(C2)OC(=O)C(O)C1=CC=CC=C1	1951	Carbinoxamine may increase the central nervous system depressant (CNS depressant) activities of Homatropine methylbromide.	1
DB00748	Carbinoxamine	CN(C)CCOC(C1=CC=C(Cl)C=C1)C1=CC=CC=N1	DB00956	Hydrocodone	[H][C@@]12OC3=C(OC)C=CC4=C3[C@@]11CCN(C)[C@]([H])(C4)[C@]1([H])CCC2=O	2001	Carbinoxamine may increase the central nervous system depressant (CNS depressant) activities of Hydrocodone.	1
DB00458	Imipramine	CN(C)CCCN1C2=CC=CC=C2CCC2=CC=CC=C12	DB00748	Carbinoxamine	CN(C)CCOC(C1=CC=C(Cl)C=C1)C1=CC=CC=N1	2011	Carbinoxamine may increase the central nervous system depressant (CNS depressant) activities of Imipramine.	1
DB00748	Carbinoxamine	CN(C)CCOC(C1=CC=C(Cl)C=C1)C1=CC=CC=N1	DB00332	Ipratropium	[H][C@]12CC[C@]([H])(C[C@@H](C1)OC(=O)C(CO)C1=CC=CC=C1)[N+]2(C)C(C)C	1994	Carbinoxamine may increase the central nervous system depressant (CNS depressant) activities of Ipratropium.	1
DB00748	Carbinoxamine	CN(C)CCOC(C1=CC=C(Cl)C=C1)C1=CC=CC=N1	DB01625	Isopropamide	CC(C)[N+](C)(CCC(C(N)=O)(C1=CC=CC=C1)C1=CC=CC=C1)C(C)C	1993	Carbinoxamine may increase the central nervous system depressant (CNS depressant) activities of Isopropamide.	1
DB00748	Carbinoxamine	CN(C)CCOC(C1=CC=C(Cl)C=C1)C1=CC=CC=N1	DB00934	Maprotiline	CNCCCC12CCC(C3=CC=CC=C13)C1=CC=CC=C21	1980	Carbinoxamine may increase the central nervous system depressant (CNS depressant) activities of Maprotiline.	1
DB00748	Carbinoxamine	CN(C)CCOC(C1=CC=C(Cl)C=C1)C1=CC=CC=N1	DB04843	Mepenzolate	C[N+]1(C)CCCC(C1)OC(=O)C(O)(C1=CC=CC=C1)C1=CC=CC=C1	1956	Carbinoxamine may increase the central nervous system depressant (CNS depressant) activities of Mepenzolate.	1
DB00748	Carbinoxamine	CN(C)CCOC(C1=CC=C(Cl)C=C1)C1=CC=CC=N1	DB01403	Methotrimeprazine	COC1=CC2=C(SC3=C(C=CC=C3)N2C[C@H](C)CN(C)C)C=C1	1998	Carbinoxamine may increase the central nervous system depressant (CNS depressant) activities of Methotrimeprazine.	1
DB00748	Carbinoxamine	CN(C)CCOC(C1=CC=C(Cl)C=C1)C1=CC=CC=N1	DB00462	Methscopolamine bromide	[Br-].[H][C@@]12O[C@]1([H])[C@H]1C[C@H](C[C@@H]2[N+]1(C)C)OC(=O)[C@H](CO)C1=CC=CC=C1	2006	Carbinoxamine may increase the central nervous system depressant (CNS depressant) activities of Methscopolamine bromide.	1
DB00748	Carbinoxamine	CN(C)CCOC(C1=CC=C(Cl)C=C1)C1=CC=CC=N1	DB11315	Methscopolamine	C[N+]1(C)[C@H]2C[C@@H](C[C@@H]1[C@H]1O[C@@H]21)OC(=O)[C@H](CO)C1=CC=CC=C1	2008	Carbinoxamine may increase the central nervous system depressant (CNS depressant) activities of Methscopolamine.	1
DB00370	Mirtazapine	CN1CCN2C(C1)C1=CC=CC=C1CC1=C2N=CC=C1	DB00748	Carbinoxamine	CN(C)CCOC(C1=CC=C(Cl)C=C1)C1=CC=CC=N1	2011	Carbinoxamine may increase the central nervous system depressant (CNS depressant) activities of Mirtazapine.	1
DB00748	Carbinoxamine	CN(C)CCOC(C1=CC=C(Cl)C=C1)C1=CC=CC=N1	DB00370	Mirtazapine	CN1CCN2C(C1)C1=CC=CC=C1CC1=C2N=CC=C1	2006	Carbinoxamine may increase the central nervous system depressant (CNS depressant) activities of Mirtazapine.	1
DB00748	Carbinoxamine	CN(C)CCOC(C1=CC=C(Cl)C=C1)C1=CC=CC=N1	DB01173	Orphenadrine	CN(C)CCOC(C1=CC=CC=C1)C1=CC=CC=C1C	1957	Carbinoxamine may increase the central nervous system depressant (CNS depressant) activities of Orphenadrine.	1
DB01173	Orphenadrine	CN(C)CCOC(C1=CC=CC=C1)C1=CC=CC=C1C	DB00748	Carbinoxamine	CN(C)CCOC(C1=CC=C(Cl)C=C1)C1=CC=CC=N1	2011	Carbinoxamine may increase the central nervous system depressant (CNS depressant) activities of Orphenadrine.	1
DB00748	Carbinoxamine	CN(C)CCOC(C1=CC=C(Cl)C=C1)C1=CC=CC=N1	DB01062	Oxybutynin	CCN(CC)CC#CCOC(=O)C(O)(C1CCCCC1)C1=CC=CC=C1	1996	Carbinoxamine may increase the central nervous system depressant (CNS depressant) activities of Oxybutynin.	1
DB00748	Carbinoxamine	CN(C)CCOC(C1=CC=C(Cl)C=C1)C1=CC=CC=N1	DB09117	Paraldehyde	CC1OC(C)OC(C)O1	1991	Carbinoxamine may increase the central nervous system depressant (CNS depressant) activities of Paraldehyde.	1
DB00748	Carbinoxamine	CN(C)CCOC(C1=CC=C(Cl)C=C1)C1=CC=CC=N1	DB00670	Pirenzepine	CN1CCN(CC(=O)N2C3=CC=CC=C3C(=O)NC3=C2N=CC=C3)CC1	1984	Carbinoxamine may increase the central nervous system depressant (CNS depressant) activities of Pirenzepine.	1
DB00748	Carbinoxamine	CN(C)CCOC(C1=CC=C(Cl)C=C1)C1=CC=CC=N1	DB06153	Pizotifen	CN1CCC(CC1)=C1C2=C(CCC3=CC=CC=C13)SC=C2	1975	Carbinoxamine may increase the central nervous system depressant (CNS depressant) activities of Pizotifen.	1
DB06153	Pizotifen	CN1CCC(CC1)=C1C2=C(CCC3=CC=CC=C13)SC=C2	DB00748	Carbinoxamine	CN(C)CCOC(C1=CC=C(Cl)C=C1)C1=CC=CC=N1	2011	Carbinoxamine may increase the central nervous system depressant (CNS depressant) activities of Pizotifen.	1
DB00748	Carbinoxamine	CN(C)CCOC(C1=CC=C(Cl)C=C1)C1=CC=CC=N1	DB00387	Procyclidine	OC(CCN1CCCC1)(C1CCCCC1)C1=CC=CC=C1	1955	Carbinoxamine may increase the central nervous system depressant (CNS depressant) activities of Procyclidine.	1
DB00748	Carbinoxamine	CN(C)CCOC(C1=CC=C(Cl)C=C1)C1=CC=CC=N1	DB00392	Profenamine	CCN(CC)C(C)CN1C2=CC=CC=C2SC2=CC=CC=C12	1952	Carbinoxamine may increase the central nervous system depressant (CNS depressant) activities of Profenamine.	1
DB00748	Carbinoxamine	CN(C)CCOC(C1=CC=C(Cl)C=C1)C1=CC=CC=N1	DB00782	Propantheline	CC(C)[N+](C)(CCOC(=O)C1C2=CC=CC=C2OC2=CC=CC=C12)C(C)C	1953	Carbinoxamine may increase the central nervous system depressant (CNS depressant) activities of Propantheline.	1
DB00777	Propiomazine	CCC(=O)C1=CC2=C(SC3=CC=CC=C3N2CC(C)N(C)C)C=C1	DB00748	Carbinoxamine	CN(C)CCOC(C1=CC=C(Cl)C=C1)C1=CC=CC=N1	2011	Carbinoxamine may increase the central nervous system depressant (CNS depressant) activities of Propiomazine.	1
DB00748	Carbinoxamine	CN(C)CCOC(C1=CC=C(Cl)C=C1)C1=CC=CC=N1	DB12278	Propiverine	CCCOC(C(=O)OC1CCN(C)CC1)(C1=CC=CC=C1)C1=CC=CC=C1	2017	Carbinoxamine may increase the central nervous system depressant (CNS depressant) activities of Propiverine.	1
DB00748	Carbinoxamine	CN(C)CCOC(C1=CC=C(Cl)C=C1)C1=CC=CC=N1	DB11855	Revefenacin	CN(CCN1CCC(CC1)OC(=O)NC1=CC=CC=C1C1=CC=CC=C1)C(=O)C1=CC=C(CN2CCC(CC2)C(N)=O)C=C1	2018	Carbinoxamine may increase the central nervous system depressant (CNS depressant) activities of Revefenacin.	1
DB00748	Carbinoxamine	CN(C)CCOC(C1=CC=C(Cl)C=C1)C1=CC=CC=N1	DB09034	Suvorexant	[H][C@@]1(C)CCN(CCN1C(=O)C1=C(C=CC(C)=C1)N1N=CC=N1)C1=NC2=C(O1)C=CC(Cl)=C2	2014	Carbinoxamine may increase the central nervous system depressant (CNS depressant) activities of Suvorexant.	1
DB00748	Carbinoxamine	CN(C)CCOC(C1=CC=C(Cl)C=C1)C1=CC=CC=N1	DB01041	Thalidomide	O=C1N(C2CCC(=O)NC2=O)C(=O)C2=CC=CC=C12	2008	Carbinoxamine may increase the central nervous system depressant (CNS depressant) activities of Thalidomide.	1
DB00748	Carbinoxamine	CN(C)CCOC(C1=CC=C(Cl)C=C1)C1=CC=CC=N1	DB11235	Thonzylamine	COC1=CC=C(CN(CCN(C)C)C2=NC=CC=N2)C=C1	2012	Carbinoxamine may increase the central nervous system depressant (CNS depressant) activities of Thonzylamine.	1
DB11235	Thonzylamine	COC1=CC=C(CN(CCN(C)C)C2=NC=CC=N2)C=C1	DB00748	Carbinoxamine	CN(C)CCOC(C1=CC=C(Cl)C=C1)C1=CC=CC=N1	2011	Carbinoxamine may increase the central nervous system depressant (CNS depressant) activities of Thonzylamine.	1
DB00748	Carbinoxamine	CN(C)CCOC(C1=CC=C(Cl)C=C1)C1=CC=CC=N1	DB01409	Tiotropium	[H][C@]12O[C@@]1([H])[C@]1([H])C[C@@]([H])(C[C@@]2([H])[N+]1(C)C)OC(=O)C(O)(C1=CC=CS1)C1=CC=CS1	2015	Carbinoxamine may increase the central nervous system depressant (CNS depressant) activities of Tiotropium.	1
DB00748	Carbinoxamine	CN(C)CCOC(C1=CC=C(Cl)C=C1)C1=CC=CC=N1	DB00376	Trihexyphenidyl	OC(CCN1CCCCC1)(C1CCCCC1)C1=CC=CC=C1	1973	Carbinoxamine may increase the central nervous system depressant (CNS depressant) activities of Trihexyphenidyl.	1
DB00748	Carbinoxamine	CN(C)CCOC(C1=CC=C(Cl)C=C1)C1=CC=CC=N1	DB09076	Umeclidinium	OC(C1=CC=CC=C1)(C1=CC=CC=C1)C12CC[N+](CCOCC3=CC=CC=C3)(CC1)CC2	2014	Carbinoxamine may increase the central nervous system depressant (CNS depressant) activities of Umeclidinium.	1
DB00748	Carbinoxamine	CN(C)CCOC(C1=CC=C(Cl)C=C1)C1=CC=CC=N1	DB00425	Zolpidem	CN(C)C(=O)CC1=C(N=C2C=CC(C)=CN12)C1=CC=C(C)C=C1	2007	Carbinoxamine may increase the central nervous system depressant (CNS depressant) activities of Zolpidem.	1
DB00972	Azelastine	CN1CCCC(CC1)N1N=C(CC2=CC=C(Cl)C=C2)C2=CC=CC=C2C1=O	DB06016	Cariprazine	CN(C)C(=O)N[C@H]1CC[C@H](CCN2CCN(CC2)C2=C(Cl)C(Cl)=CC=C2)CC1	2017	Cariprazine may increase the central nervous system depressant (CNS depressant) activities of Azelastine.	1
DB00354	Buclizine	CC(C)(C)C1=CC=C(CN2CCN(CC2)C(C2=CC=CC=C2)C2=CC=C(Cl)C=C2)C=C1	DB06016	Cariprazine	CN(C)C(=O)N[C@H]1CC[C@H](CCN2CCN(CC2)C2=C(Cl)C(Cl)=CC=C2)CC1	2017	Cariprazine may increase the central nervous system depressant (CNS depressant) activities of Buclizine.	1
DB00434	Cyproheptadine	CN1CCC(CC1)=C1C2=CC=CC=C2C=CC2=CC=CC=C12	DB06016	Cariprazine	CN(C)C(=O)N[C@H]1CC[C@H](CCN2CCN(CC2)C2=C(Cl)C(Cl)=CC=C2)CC1	2017	Cariprazine may increase the central nervous system depressant (CNS depressant) activities of Cyproheptadine.	1
DB01173	Orphenadrine	CN(C)CCOC(C1=CC=CC=C1)C1=CC=CC=C1C	DB06016	Cariprazine	CN(C)C(=O)N[C@H]1CC[C@H](CCN2CCN(CC2)C2=C(Cl)C(Cl)=CC=C2)CC1	2017	Cariprazine may increase the central nervous system depressant (CNS depressant) activities of Orphenadrine.	1
DB00777	Propiomazine	CCC(=O)C1=CC2=C(SC3=CC=CC=C3N2CC(C)N(C)C)C=C1	DB06016	Cariprazine	CN(C)C(=O)N[C@H]1CC[C@H](CCN2CCN(CC2)C2=C(Cl)C(Cl)=CC=C2)CC1	2017	Cariprazine may increase the central nervous system depressant (CNS depressant) activities of Propiomazine.	1
DB11235	Thonzylamine	COC1=CC=C(CN(CCN(C)C)C2=NC=CC=N2)C=C1	DB06016	Cariprazine	CN(C)C(=O)N[C@H]1CC[C@H](CCN2CCN(CC2)C2=C(Cl)C(Cl)=CC=C2)CC1	2017	Cariprazine may increase the central nervous system depressant (CNS depressant) activities of Thonzylamine.	1
DB00972	Azelastine	CN1CCCC(CC1)N1N=C(CC2=CC=C(Cl)C=C2)C2=CC=CC=C2C1=O	DB00395	Carisoprodol	CCCC(C)(COC(N)=O)COC(=O)NC(C)C	1996	Carisoprodol may increase the central nervous system depressant (CNS depressant) activities of Azelastine.	1
DB00245	Benzatropine	[H][C@]12CC[C@]([H])(C[C@@]([H])(C1)OC(C1=CC=CC=C1)C1=CC=CC=C1)N2C	DB00395	Carisoprodol	CCCC(C)(COC(N)=O)COC(=O)NC(C)C	1996	Carisoprodol may increase the central nervous system depressant (CNS depressant) activities of Benzatropine.	1
DB00354	Buclizine	CC(C)(C)C1=CC=C(CN2CCN(CC2)C(C2=CC=CC=C2)C2=CC=C(Cl)C=C2)C=C1	DB00395	Carisoprodol	CCCC(C)(COC(N)=O)COC(=O)NC(C)C	1996	Carisoprodol may increase the central nervous system depressant (CNS depressant) activities of Buclizine.	1
DB11235	Thonzylamine	COC1=CC=C(CN(CCN(C)C)C2=NC=CC=N2)C=C1	DB00395	Carisoprodol	CCCC(C)(COC(N)=O)COC(=O)NC(C)C	1996	Carisoprodol may increase the central nervous system depressant (CNS depressant) activities of Thonzylamine.	1
DB00341	Cetirizine	OC(=O)COCCN1CCN(CC1)C(C1=CC=CC=C1)C1=CC=C(Cl)C=C1	DB08897	Aclidinium	OC(C(=O)O[C@H]1C[N+]2(CCCOC3=CC=CC=C3)CCC1CC2)(C1=CC=CS1)C1=CC=CS1	2012	Cetirizine may increase the central nervous system depressant (CNS depressant) activities of Aclidinium.	1
DB00341	Cetirizine	OC(=O)COCCN1CCN(CC1)C(C1=CC=CC=C1)C1=CC=C(Cl)C=C1	DB00321	Amitriptyline	CN(C)CCC=C1C2=CC=CC=C2CCC2=CC=CC=C12	2018	Cetirizine may increase the central nervous system depressant (CNS depressant) activities of Amitriptyline.	1
DB00321	Amitriptyline	CN(C)CCC=C1C2=CC=CC=C2CCC2=CC=CC=C12	DB00341	Cetirizine	OC(=O)COCCN1CCN(CC1)C(C1=CC=CC=C1)C1=CC=C(Cl)C=C1	1988	Cetirizine may increase the central nervous system depressant (CNS depressant) activities of Amitriptyline.	1
DB00341	Cetirizine	OC(=O)COCCN1CCN(CC1)C(C1=CC=CC=C1)C1=CC=C(Cl)C=C1	DB00543	Amoxapine	ClC1=CC2=C(OC3=CC=CC=C3N=C2N2CCNCC2)C=C1	2011	Cetirizine may increase the central nervous system depressant (CNS depressant) activities of Amoxapine.	1
DB00543	Amoxapine	ClC1=CC2=C(OC3=CC=CC=C3N=C2N2CCNCC2)C=C1	DB00341	Cetirizine	OC(=O)COCCN1CCN(CC1)C(C1=CC=CC=C1)C1=CC=C(Cl)C=C1	1988	Cetirizine may increase the central nervous system depressant (CNS depressant) activities of Amoxapine.	1
DB00341	Cetirizine	OC(=O)COCCN1CCN(CC1)C(C1=CC=CC=C1)C1=CC=C(Cl)C=C1	DB00972	Azelastine	CN1CCCC(CC1)N1N=C(CC2=CC=C(Cl)C=C2)C2=CC=CC=C2C1=O	2004	Cetirizine may increase the central nervous system depressant (CNS depressant) activities of Azelastine.	1
DB00972	Azelastine	CN1CCCC(CC1)N1N=C(CC2=CC=C(Cl)C=C2)C2=CC=CC=C2C1=O	DB00341	Cetirizine	OC(=O)COCCN1CCN(CC1)C(C1=CC=CC=C1)C1=CC=C(Cl)C=C1	1988	Cetirizine may increase the central nervous system depressant (CNS depressant) activities of Azelastine.	1
DB00341	Cetirizine	OC(=O)COCCN1CCN(CC1)C(C1=CC=CC=C1)C1=CC=C(Cl)C=C1	DB00810	Biperiden	OC(CCN1CCCCC1)(C1CC2CC1C=C2)C1=CC=CC=C1	1996	Cetirizine may increase the central nervous system depressant (CNS depressant) activities of Biperiden.	1
DB00354	Buclizine	CC(C)(C)C1=CC=C(CN2CCN(CC2)C(C2=CC=CC=C2)C2=CC=C(Cl)C=C2)C=C1	DB00341	Cetirizine	OC(=O)COCCN1CCN(CC1)C(C1=CC=CC=C1)C1=CC=C(Cl)C=C1	1988	Cetirizine may increase the central nervous system depressant (CNS depressant) activities of Buclizine.	1
DB00341	Cetirizine	OC(=O)COCCN1CCN(CC1)C(C1=CC=CC=C1)C1=CC=C(Cl)C=C1	DB00921	Buprenorphine	CO[C@]12CC[C@@]3(C[C@@H]1[C@](C)(O)C(C)(C)C)[C@H]1CC4=C5C(O[C@@H]2[C@@]35CCN1CC1CC1)=C(O)C=C4	2017	Cetirizine may increase the central nervous system depressant (CNS depressant) activities of Buprenorphine.	1
DB00341	Cetirizine	OC(=O)COCCN1CCN(CC1)C(C1=CC=CC=C1)C1=CC=C(Cl)C=C1	DB09300	Butylscopolamine	CCCC[N+]1(C)[C@H]2C[C@@H](C[C@@H]1[C@H]1O[C@@H]21)OC(=O)[C@H](CO)C1=CC=CC=C1	1976	Cetirizine may increase the central nervous system depressant (CNS depressant) activities of Butylscopolamine.	1
DB00341	Cetirizine	OC(=O)COCCN1CCN(CC1)C(C1=CC=CC=C1)C1=CC=C(Cl)C=C1	DB00477	Chlorpromazine	CN(C)CCCN1C2=CC=CC=C2SC2=C1C=C(Cl)C=C2	1976	Cetirizine may increase the central nervous system depressant (CNS depressant) activities of Chlorpromazine.	1
DB00341	Cetirizine	OC(=O)COCCN1CCN(CC1)C(C1=CC=CC=C1)C1=CC=C(Cl)C=C1	DB00434	Cyproheptadine	CN1CCC(CC1)=C1C2=CC=CC=C2C=CC2=CC=CC=C12	2013	Cetirizine may increase the central nervous system depressant (CNS depressant) activities of Cyproheptadine.	1
DB00434	Cyproheptadine	CN1CCC(CC1)=C1C2=CC=CC=C2C=CC2=CC=CC=C12	DB00341	Cetirizine	OC(=O)COCCN1CCN(CC1)C(C1=CC=CC=C1)C1=CC=C(Cl)C=C1	1988	Cetirizine may increase the central nervous system depressant (CNS depressant) activities of Cyproheptadine.	1
DB00341	Cetirizine	OC(=O)COCCN1CCN(CC1)C(C1=CC=CC=C1)C1=CC=C(Cl)C=C1	DB01151	Desipramine	CNCCCN1C2=CC=CC=C2CCC2=CC=CC=C12	1996	Cetirizine may increase the central nervous system depressant (CNS depressant) activities of Desipramine.	1
DB00341	Cetirizine	OC(=O)COCCN1CCN(CC1)C(C1=CC=CC=C1)C1=CC=C(Cl)C=C1	DB00804	Dicyclomine	CCN(CC)CCOC(=O)C1(CCCCC1)C1CCCCC1	1950	Cetirizine may increase the central nervous system depressant (CNS depressant) activities of Dicyclomine.	1
DB00341	Cetirizine	OC(=O)COCCN1CCN(CC1)C(C1=CC=CC=C1)C1=CC=C(Cl)C=C1	DB01231	Diphenidol	OC(CCCN1CCCCC1)(C1=CC=CC=C1)C1=CC=CC=C1	2006	Cetirizine may increase the central nervous system depressant (CNS depressant) activities of Diphenidol.	1
DB09167	Dosulepin	CN(C)CC\C=C1/C2=CC=CC=C2CSC2=CC=CC=C12	DB00341	Cetirizine	OC(=O)COCCN1CCN(CC1)C(C1=CC=CC=C1)C1=CC=C(Cl)C=C1	1988	Cetirizine may increase the central nervous system depressant (CNS depressant) activities of Dosulepin.	1
DB00341	Cetirizine	OC(=O)COCCN1CCN(CC1)C(C1=CC=CC=C1)C1=CC=C(Cl)C=C1	DB01142	Doxepin	[H]C(CCN(C)C)=C1C2=CC=CC=C2COC2=CC=CC=C12	1995	Cetirizine may increase the central nervous system depressant (CNS depressant) activities of Doxepin.	1
DB00341	Cetirizine	OC(=O)COCCN1CCN(CC1)C(C1=CC=CC=C1)C1=CC=C(Cl)C=C1	DB01148	Flavoxate	CC1=C(OC2=C(C=CC=C2C(=O)OCCN2CCCCC2)C1=O)C1=CC=CC=C1	2001	Cetirizine may increase the central nervous system depressant (CNS depressant) activities of Flavoxate.	1
DB00341	Cetirizine	OC(=O)COCCN1CCN(CC1)C(C1=CC=CC=C1)C1=CC=C(Cl)C=C1	DB00472	Fluoxetine	CNCCC(OC1=CC=C(C=C1)C(F)(F)F)C1=CC=CC=C1	2015	Cetirizine may increase the central nervous system depressant (CNS depressant) activities of Fluoxetine.	1
DB00341	Cetirizine	OC(=O)COCCN1CCN(CC1)C(C1=CC=CC=C1)C1=CC=C(Cl)C=C1	DB00483	Gallamine triethiodide	[I-].[I-].[I-].CC[N+](CC)(CC)CCOC1=CC=CC(OCC[N+](CC)(CC)CC)=C1OCC[N+](CC)(CC)CC	1951	Cetirizine may increase the central nervous system depressant (CNS depressant) activities of Gallamine triethiodide.	1
DB00341	Cetirizine	OC(=O)COCCN1CCN(CC1)C(C1=CC=CC=C1)C1=CC=C(Cl)C=C1	DB00986	Glycopyrronium	C[N+]1(C)CCC(C1)OC(=O)C(O)(C1CCCC1)C1=CC=CC=C1	2016	Cetirizine may increase the central nervous system depressant (CNS depressant) activities of Glycopyrronium.	1
DB00341	Cetirizine	OC(=O)COCCN1CCN(CC1)C(C1=CC=CC=C1)C1=CC=C(Cl)C=C1	DB00725	Homatropine methylbromide	[Br-].C[N+]1(C)C2CCC1CC(C2)OC(=O)C(O)C1=CC=CC=C1	1951	Cetirizine may increase the central nervous system depressant (CNS depressant) activities of Homatropine methylbromide.	1
DB00341	Cetirizine	OC(=O)COCCN1CCN(CC1)C(C1=CC=CC=C1)C1=CC=C(Cl)C=C1	DB00956	Hydrocodone	[H][C@@]12OC3=C(OC)C=CC4=C3[C@@]11CCN(C)[C@]([H])(C4)[C@]1([H])CCC2=O	2001	Cetirizine may increase the central nervous system depressant (CNS depressant) activities of Hydrocodone.	1
DB00341	Cetirizine	OC(=O)COCCN1CCN(CC1)C(C1=CC=CC=C1)C1=CC=C(Cl)C=C1	DB00424	Hyoscyamine	CN1[C@H]2CC[C@@H]1C[C@@H](C2)OC(=O)[C@H](CO)C1=CC=CC=C1	1973	Cetirizine may increase the central nervous system depressant (CNS depressant) activities of Hyoscyamine.	1
DB00458	Imipramine	CN(C)CCCN1C2=CC=CC=C2CCC2=CC=CC=C12	DB00341	Cetirizine	OC(=O)COCCN1CCN(CC1)C(C1=CC=CC=C1)C1=CC=C(Cl)C=C1	1988	Cetirizine may increase the central nervous system depressant (CNS depressant) activities of Imipramine.	1
DB00341	Cetirizine	OC(=O)COCCN1CCN(CC1)C(C1=CC=CC=C1)C1=CC=C(Cl)C=C1	DB00332	Ipratropium	[H][C@]12CC[C@]([H])(C[C@@H](C1)OC(=O)C(CO)C1=CC=CC=C1)[N+]2(C)C(C)C	1994	Cetirizine may increase the central nervous system depressant (CNS depressant) activities of Ipratropium.	1
DB00341	Cetirizine	OC(=O)COCCN1CCN(CC1)C(C1=CC=CC=C1)C1=CC=C(Cl)C=C1	DB01625	Isopropamide	CC(C)[N+](C)(CCC(C(N)=O)(C1=CC=CC=C1)C1=CC=CC=C1)C(C)C	1993	Cetirizine may increase the central nervous system depressant (CNS depressant) activities of Isopropamide.	1
DB00341	Cetirizine	OC(=O)COCCN1CCN(CC1)C(C1=CC=CC=C1)C1=CC=C(Cl)C=C1	DB00934	Maprotiline	CNCCCC12CCC(C3=CC=CC=C13)C1=CC=CC=C21	1980	Cetirizine may increase the central nervous system depressant (CNS depressant) activities of Maprotiline.	1
DB00341	Cetirizine	OC(=O)COCCN1CCN(CC1)C(C1=CC=CC=C1)C1=CC=C(Cl)C=C1	DB04843	Mepenzolate	C[N+]1(C)CCCC(C1)OC(=O)C(O)(C1=CC=CC=C1)C1=CC=CC=C1	1956	Cetirizine may increase the central nervous system depressant (CNS depressant) activities of Mepenzolate.	1
DB00341	Cetirizine	OC(=O)COCCN1CCN(CC1)C(C1=CC=CC=C1)C1=CC=C(Cl)C=C1	DB01403	Methotrimeprazine	COC1=CC2=C(SC3=C(C=CC=C3)N2C[C@H](C)CN(C)C)C=C1	1998	Cetirizine may increase the central nervous system depressant (CNS depressant) activities of Methotrimeprazine.	1
DB00341	Cetirizine	OC(=O)COCCN1CCN(CC1)C(C1=CC=CC=C1)C1=CC=C(Cl)C=C1	DB00462	Methscopolamine bromide	[Br-].[H][C@@]12O[C@]1([H])[C@H]1C[C@H](C[C@@H]2[N+]1(C)C)OC(=O)[C@H](CO)C1=CC=CC=C1	2006	Cetirizine may increase the central nervous system depressant (CNS depressant) activities of Methscopolamine bromide.	1
DB00341	Cetirizine	OC(=O)COCCN1CCN(CC1)C(C1=CC=CC=C1)C1=CC=C(Cl)C=C1	DB11315	Methscopolamine	C[N+]1(C)[C@H]2C[C@@H](C[C@@H]1[C@H]1O[C@@H]21)OC(=O)[C@H](CO)C1=CC=CC=C1	2008	Cetirizine may increase the central nervous system depressant (CNS depressant) activities of Methscopolamine.	1
DB00341	Cetirizine	OC(=O)COCCN1CCN(CC1)C(C1=CC=CC=C1)C1=CC=C(Cl)C=C1	DB00370	Mirtazapine	CN1CCN2C(C1)C1=CC=CC=C1CC1=C2N=CC=C1	2006	Cetirizine may increase the central nervous system depressant (CNS depressant) activities of Mirtazapine.	1
DB00370	Mirtazapine	CN1CCN2C(C1)C1=CC=CC=C1CC1=C2N=CC=C1	DB00341	Cetirizine	OC(=O)COCCN1CCN(CC1)C(C1=CC=CC=C1)C1=CC=C(Cl)C=C1	1988	Cetirizine may increase the central nervous system depressant (CNS depressant) activities of Mirtazapine.	1
DB00341	Cetirizine	OC(=O)COCCN1CCN(CC1)C(C1=CC=CC=C1)C1=CC=C(Cl)C=C1	DB00622	Nicardipine	COC(=O)C1=C(C)NC(C)=C(C1C1=CC(=CC=C1)[N+]([O-])=O)C(=O)OCCN(C)CC1=CC=CC=C1	2006	Cetirizine may increase the central nervous system depressant (CNS depressant) activities of Nicardipine.	1
DB00341	Cetirizine	OC(=O)COCCN1CCN(CC1)C(C1=CC=CC=C1)C1=CC=C(Cl)C=C1	DB00540	Nortriptyline	CNCCC=C1C2=CC=CC=C2CCC2=CC=CC=C12	1996	Cetirizine may increase the central nervous system depressant (CNS depressant) activities of Nortriptyline.	1
DB00540	Nortriptyline	CNCCC=C1C2=CC=CC=C2CCC2=CC=CC=C12	DB00341	Cetirizine	OC(=O)COCCN1CCN(CC1)C(C1=CC=CC=C1)C1=CC=C(Cl)C=C1	1988	Cetirizine may increase the central nervous system depressant (CNS depressant) activities of Nortriptyline.	1
DB00341	Cetirizine	OC(=O)COCCN1CCN(CC1)C(C1=CC=CC=C1)C1=CC=C(Cl)C=C1	DB01173	Orphenadrine	CN(C)CCOC(C1=CC=CC=C1)C1=CC=CC=C1C	1957	Cetirizine may increase the central nervous system depressant (CNS depressant) activities of Orphenadrine.	1
DB01173	Orphenadrine	CN(C)CCOC(C1=CC=CC=C1)C1=CC=CC=C1C	DB00341	Cetirizine	OC(=O)COCCN1CCN(CC1)C(C1=CC=CC=C1)C1=CC=C(Cl)C=C1	1988	Cetirizine may increase the central nervous system depressant (CNS depressant) activities of Orphenadrine.	1
DB00341	Cetirizine	OC(=O)COCCN1CCN(CC1)C(C1=CC=CC=C1)C1=CC=C(Cl)C=C1	DB01062	Oxybutynin	CCN(CC)CC#CCOC(=O)C(O)(C1CCCCC1)C1=CC=CC=C1	1996	Cetirizine may increase the central nervous system depressant (CNS depressant) activities of Oxybutynin.	1
DB00341	Cetirizine	OC(=O)COCCN1CCN(CC1)C(C1=CC=CC=C1)C1=CC=C(Cl)C=C1	DB01337	Pancuronium	[H][C@@]12C[C@@H]([C@H](OC(C)=O)[C@@]1(C)CC[C@@]1([H])[C@@]2([H])CC[C@@]2([H])C[C@H](OC(C)=O)[C@H](C[C@]12C)[N+]1(C)CCCCC1)[N+]1(C)CCCCC1	1990	Cetirizine may increase the central nervous system depressant (CNS depressant) activities of Pancuronium.	1
DB00341	Cetirizine	OC(=O)COCCN1CCN(CC1)C(C1=CC=CC=C1)C1=CC=C(Cl)C=C1	DB09117	Paraldehyde	CC1OC(C)OC(C)O1	1991	Cetirizine may increase the central nervous system depressant (CNS depressant) activities of Paraldehyde.	1
DB00341	Cetirizine	OC(=O)COCCN1CCN(CC1)C(C1=CC=CC=C1)C1=CC=C(Cl)C=C1	DB01338	Pipecuronium	[H][C@@]12C[C@@H]([C@H](OC(C)=O)[C@@]1(C)CC[C@@]1([H])[C@@]2([H])CC[C@@]2([H])C[C@H](OC(C)=O)[C@H](C[C@]12C)N1CC[N+](C)(C)CC1)N1CC[N+](C)(C)CC1	1990	Cetirizine may increase the central nervous system depressant (CNS depressant) activities of Pipecuronium.	1
DB00341	Cetirizine	OC(=O)COCCN1CCN(CC1)C(C1=CC=CC=C1)C1=CC=C(Cl)C=C1	DB00670	Pirenzepine	CN1CCN(CC(=O)N2C3=CC=CC=C3C(=O)NC3=C2N=CC=C3)CC1	1984	Cetirizine may increase the central nervous system depressant (CNS depressant) activities of Pirenzepine.	1
DB00341	Cetirizine	OC(=O)COCCN1CCN(CC1)C(C1=CC=CC=C1)C1=CC=C(Cl)C=C1	DB06153	Pizotifen	CN1CCC(CC1)=C1C2=C(CCC3=CC=CC=C13)SC=C2	1975	Cetirizine may increase the central nervous system depressant (CNS depressant) activities of Pizotifen.	1
DB06153	Pizotifen	CN1CCC(CC1)=C1C2=C(CCC3=CC=CC=C13)SC=C2	DB00341	Cetirizine	OC(=O)COCCN1CCN(CC1)C(C1=CC=CC=C1)C1=CC=C(Cl)C=C1	1988	Cetirizine may increase the central nervous system depressant (CNS depressant) activities of Pizotifen.	1
DB00341	Cetirizine	OC(=O)COCCN1CCN(CC1)C(C1=CC=CC=C1)C1=CC=C(Cl)C=C1	DB00387	Procyclidine	OC(CCN1CCCC1)(C1CCCCC1)C1=CC=CC=C1	1955	Cetirizine may increase the central nervous system depressant (CNS depressant) activities of Procyclidine.	1
DB00341	Cetirizine	OC(=O)COCCN1CCN(CC1)C(C1=CC=CC=C1)C1=CC=C(Cl)C=C1	DB00392	Profenamine	CCN(CC)C(C)CN1C2=CC=CC=C2SC2=CC=CC=C12	1952	Cetirizine may increase the central nervous system depressant (CNS depressant) activities of Profenamine.	1
DB00341	Cetirizine	OC(=O)COCCN1CCN(CC1)C(C1=CC=CC=C1)C1=CC=C(Cl)C=C1	DB00782	Propantheline	CC(C)[N+](C)(CCOC(=O)C1C2=CC=CC=C2OC2=CC=CC=C12)C(C)C	1953	Cetirizine may increase the central nervous system depressant (CNS depressant) activities of Propantheline.	1
DB00777	Propiomazine	CCC(=O)C1=CC2=C(SC3=CC=CC=C3N2CC(C)N(C)C)C=C1	DB00341	Cetirizine	OC(=O)COCCN1CCN(CC1)C(C1=CC=CC=C1)C1=CC=C(Cl)C=C1	1988	Cetirizine may increase the central nervous system depressant (CNS depressant) activities of Propiomazine.	1
DB00341	Cetirizine	OC(=O)COCCN1CCN(CC1)C(C1=CC=CC=C1)C1=CC=C(Cl)C=C1	DB12278	Propiverine	CCCOC(C(=O)OC1CCN(C)CC1)(C1=CC=CC=C1)C1=CC=CC=C1	2017	Cetirizine may increase the central nervous system depressant (CNS depressant) activities of Propiverine.	1
DB00341	Cetirizine	OC(=O)COCCN1CCN(CC1)C(C1=CC=CC=C1)C1=CC=C(Cl)C=C1	DB01224	Quetiapine	OCCOCCN1CCN(CC1)C1=NC2=CC=CC=C2SC2=CC=CC=C12	2014	Cetirizine may increase the central nervous system depressant (CNS depressant) activities of Quetiapine.	1
DB01224	Quetiapine	OCCOCCN1CCN(CC1)C1=NC2=CC=CC=C2SC2=CC=CC=C12	DB00341	Cetirizine	OC(=O)COCCN1CCN(CC1)C(C1=CC=CC=C1)C1=CC=C(Cl)C=C1	1988	Cetirizine may increase the central nervous system depressant (CNS depressant) activities of Quetiapine.	1
DB00341	Cetirizine	OC(=O)COCCN1CCN(CC1)C(C1=CC=CC=C1)C1=CC=C(Cl)C=C1	DB11855	Revefenacin	CN(CCN1CCC(CC1)OC(=O)NC1=CC=CC=C1C1=CC=CC=C1)C(=O)C1=CC=C(CN2CCC(CC2)C(N)=O)C=C1	2018	Cetirizine may increase the central nervous system depressant (CNS depressant) activities of Revefenacin.	1
DB00341	Cetirizine	OC(=O)COCCN1CCN(CC1)C(C1=CC=CC=C1)C1=CC=C(Cl)C=C1	DB09034	Suvorexant	[H][C@@]1(C)CCN(CCN1C(=O)C1=C(C=CC(C)=C1)N1N=CC=N1)C1=NC2=C(O1)C=CC(Cl)=C2	2014	Cetirizine may increase the central nervous system depressant (CNS depressant) activities of Suvorexant.	1
DB00341	Cetirizine	OC(=O)COCCN1CCN(CC1)C(C1=CC=CC=C1)C1=CC=C(Cl)C=C1	DB01041	Thalidomide	O=C1N(C2CCC(=O)NC2=O)C(=O)C2=CC=CC=C12	2008	Cetirizine may increase the central nervous system depressant (CNS depressant) activities of Thalidomide.	1
DB00341	Cetirizine	OC(=O)COCCN1CCN(CC1)C(C1=CC=CC=C1)C1=CC=C(Cl)C=C1	DB11235	Thonzylamine	COC1=CC=C(CN(CCN(C)C)C2=NC=CC=N2)C=C1	2012	Cetirizine may increase the central nervous system depressant (CNS depressant) activities of Thonzylamine.	1
DB11235	Thonzylamine	COC1=CC=C(CN(CCN(C)C)C2=NC=CC=N2)C=C1	DB00341	Cetirizine	OC(=O)COCCN1CCN(CC1)C(C1=CC=CC=C1)C1=CC=C(Cl)C=C1	1988	Cetirizine may increase the central nervous system depressant (CNS depressant) activities of Thonzylamine.	1
DB00341	Cetirizine	OC(=O)COCCN1CCN(CC1)C(C1=CC=CC=C1)C1=CC=C(Cl)C=C1	DB01409	Tiotropium	[H][C@]12O[C@@]1([H])[C@]1([H])C[C@@]([H])(C[C@@]2([H])[N+]1(C)C)OC(=O)C(O)(C1=CC=CS1)C1=CC=CS1	2015	Cetirizine may increase the central nervous system depressant (CNS depressant) activities of Tiotropium.	1
DB00341	Cetirizine	OC(=O)COCCN1CCN(CC1)C(C1=CC=CC=C1)C1=CC=C(Cl)C=C1	DB00376	Trihexyphenidyl	OC(CCN1CCCCC1)(C1CCCCC1)C1=CC=CC=C1	1973	Cetirizine may increase the central nervous system depressant (CNS depressant) activities of Trihexyphenidyl.	1
DB00341	Cetirizine	OC(=O)COCCN1CCN(CC1)C(C1=CC=CC=C1)C1=CC=C(Cl)C=C1	DB09089	Trimebutine	CCC(COC(=O)C1=CC(OC)=C(OC)C(OC)=C1)(N(C)C)C1=CC=CC=C1	1991	Cetirizine may increase the central nervous system depressant (CNS depressant) activities of Trimebutine.	1
DB00341	Cetirizine	OC(=O)COCCN1CCN(CC1)C(C1=CC=CC=C1)C1=CC=C(Cl)C=C1	DB09076	Umeclidinium	OC(C1=CC=CC=C1)(C1=CC=CC=C1)C12CC[N+](CCOCC3=CC=CC=C3)(CC1)CC2	2014	Cetirizine may increase the central nervous system depressant (CNS depressant) activities of Umeclidinium.	1
DB00341	Cetirizine	OC(=O)COCCN1CCN(CC1)C(C1=CC=CC=C1)C1=CC=C(Cl)C=C1	DB00425	Zolpidem	CN(C)C(=O)CC1=C(N=C2C=CC(C)=CN12)C1=CC=C(C)C=C1	2007	Cetirizine may increase the central nervous system depressant (CNS depressant) activities of Zolpidem.	1
DB00321	Amitriptyline	CN(C)CCC=C1C2=CC=CC=C2CCC2=CC=CC=C12	DB01563	Chloral hydrate	OC(O)C(Cl)(Cl)Cl	1966	Chloral hydrate may increase the central nervous system depressant (CNS depressant) activities of Amitriptyline.	1
DB00543	Amoxapine	ClC1=CC2=C(OC3=CC=CC=C3N=C2N2CCNCC2)C=C1	DB01563	Chloral hydrate	OC(O)C(Cl)(Cl)Cl	1966	Chloral hydrate may increase the central nervous system depressant (CNS depressant) activities of Amoxapine.	1
DB00972	Azelastine	CN1CCCC(CC1)N1N=C(CC2=CC=C(Cl)C=C2)C2=CC=CC=C2C1=O	DB01563	Chloral hydrate	OC(O)C(Cl)(Cl)Cl	1966	Chloral hydrate may increase the central nervous system depressant (CNS depressant) activities of Azelastine.	1
DB00245	Benzatropine	[H][C@]12CC[C@]([H])(C[C@@]([H])(C1)OC(C1=CC=CC=C1)C1=CC=CC=C1)N2C	DB01563	Chloral hydrate	OC(O)C(Cl)(Cl)Cl	1966	Chloral hydrate may increase the central nervous system depressant (CNS depressant) activities of Benzatropine.	1
DB00354	Buclizine	CC(C)(C)C1=CC=C(CN2CCN(CC2)C(C2=CC=CC=C2)C2=CC=C(Cl)C=C2)C=C1	DB01563	Chloral hydrate	OC(O)C(Cl)(Cl)Cl	1966	Chloral hydrate may increase the central nervous system depressant (CNS depressant) activities of Buclizine.	1
DB00434	Cyproheptadine	CN1CCC(CC1)=C1C2=CC=CC=C2C=CC2=CC=CC=C12	DB01563	Chloral hydrate	OC(O)C(Cl)(Cl)Cl	1966	Chloral hydrate may increase the central nervous system depressant (CNS depressant) activities of Cyproheptadine.	1
DB09167	Dosulepin	CN(C)CC\C=C1/C2=CC=CC=C2CSC2=CC=CC=C12	DB01563	Chloral hydrate	OC(O)C(Cl)(Cl)Cl	1966	Chloral hydrate may increase the central nervous system depressant (CNS depressant) activities of Dosulepin.	1
DB00458	Imipramine	CN(C)CCCN1C2=CC=CC=C2CCC2=CC=CC=C12	DB01563	Chloral hydrate	OC(O)C(Cl)(Cl)Cl	1966	Chloral hydrate may increase the central nervous system depressant (CNS depressant) activities of Imipramine.	1
DB00370	Mirtazapine	CN1CCN2C(C1)C1=CC=CC=C1CC1=C2N=CC=C1	DB01563	Chloral hydrate	OC(O)C(Cl)(Cl)Cl	1966	Chloral hydrate may increase the central nervous system depressant (CNS depressant) activities of Mirtazapine.	1
DB00540	Nortriptyline	CNCCC=C1C2=CC=CC=C2CCC2=CC=CC=C12	DB01563	Chloral hydrate	OC(O)C(Cl)(Cl)Cl	1966	Chloral hydrate may increase the central nervous system depressant (CNS depressant) activities of Nortriptyline.	1
DB01173	Orphenadrine	CN(C)CCOC(C1=CC=CC=C1)C1=CC=CC=C1C	DB01563	Chloral hydrate	OC(O)C(Cl)(Cl)Cl	1966	Chloral hydrate may increase the central nervous system depressant (CNS depressant) activities of Orphenadrine.	1
DB06153	Pizotifen	CN1CCC(CC1)=C1C2=C(CCC3=CC=CC=C13)SC=C2	DB01563	Chloral hydrate	OC(O)C(Cl)(Cl)Cl	1966	Chloral hydrate may increase the central nervous system depressant (CNS depressant) activities of Pizotifen.	1
DB00777	Propiomazine	CCC(=O)C1=CC2=C(SC3=CC=CC=C3N2CC(C)N(C)C)C=C1	DB01563	Chloral hydrate	OC(O)C(Cl)(Cl)Cl	1966	Chloral hydrate may increase the central nervous system depressant (CNS depressant) activities of Propiomazine.	1
DB11235	Thonzylamine	COC1=CC=C(CN(CCN(C)C)C2=NC=CC=N2)C=C1	DB01563	Chloral hydrate	OC(O)C(Cl)(Cl)Cl	1966	Chloral hydrate may increase the central nervous system depressant (CNS depressant) activities of Thonzylamine.	1
DB00972	Azelastine	CN1CCCC(CC1)N1N=C(CC2=CC=C(Cl)C=C2)C2=CC=CC=C2C1=O	DB00475	Chlordiazepoxide	CNC1=NC2=C(C=C(Cl)C=C2)C(C2=CC=CC=C2)=[N+]([O-])C1	1984	Chlordiazepoxide may increase the central nervous system depressant (CNS depressant) activities of Azelastine.	1
DB00245	Benzatropine	[H][C@]12CC[C@]([H])(C[C@@]([H])(C1)OC(C1=CC=CC=C1)C1=CC=CC=C1)N2C	DB00475	Chlordiazepoxide	CNC1=NC2=C(C=C(Cl)C=C2)C(C2=CC=CC=C2)=[N+]([O-])C1	1984	Chlordiazepoxide may increase the central nervous system depressant (CNS depressant) activities of Benzatropine.	1
DB00354	Buclizine	CC(C)(C)C1=CC=C(CN2CCN(CC2)C(C2=CC=CC=C2)C2=CC=C(Cl)C=C2)C=C1	DB00475	Chlordiazepoxide	CNC1=NC2=C(C=C(Cl)C=C2)C(C2=CC=CC=C2)=[N+]([O-])C1	1984	Chlordiazepoxide may increase the central nervous system depressant (CNS depressant) activities of Buclizine.	1
DB00434	Cyproheptadine	CN1CCC(CC1)=C1C2=CC=CC=C2C=CC2=CC=CC=C12	DB00475	Chlordiazepoxide	CNC1=NC2=C(C=C(Cl)C=C2)C(C2=CC=CC=C2)=[N+]([O-])C1	1984	Chlordiazepoxide may increase the central nervous system depressant (CNS depressant) activities of Cyproheptadine.	1
DB01173	Orphenadrine	CN(C)CCOC(C1=CC=CC=C1)C1=CC=CC=C1C	DB00475	Chlordiazepoxide	CNC1=NC2=C(C=C(Cl)C=C2)C(C2=CC=CC=C2)=[N+]([O-])C1	1984	Chlordiazepoxide may increase the central nervous system depressant (CNS depressant) activities of Orphenadrine.	1
DB00777	Propiomazine	CCC(=O)C1=CC2=C(SC3=CC=CC=C3N2CC(C)N(C)C)C=C1	DB00475	Chlordiazepoxide	CNC1=NC2=C(C=C(Cl)C=C2)C(C2=CC=CC=C2)=[N+]([O-])C1	1984	Chlordiazepoxide may increase the central nervous system depressant (CNS depressant) activities of Propiomazine.	1
DB11235	Thonzylamine	COC1=CC=C(CN(CCN(C)C)C2=NC=CC=N2)C=C1	DB00475	Chlordiazepoxide	CNC1=NC2=C(C=C(Cl)C=C2)C(C2=CC=CC=C2)=[N+]([O-])C1	1984	Chlordiazepoxide may increase the central nervous system depressant (CNS depressant) activities of Thonzylamine.	1
DB01114	Chlorpheniramine	CN(C)CCC(C1=CC=C(Cl)C=C1)C1=CC=CC=N1	DB08897	Aclidinium	OC(C(=O)O[C@H]1C[N+]2(CCCOC3=CC=CC=C3)CCC1CC2)(C1=CC=CS1)C1=CC=CS1	2012	Chlorpheniramine may increase the central nervous system depressant (CNS depressant) activities of Aclidinium.	1
DB00972	Azelastine	CN1CCCC(CC1)N1N=C(CC2=CC=C(Cl)C=C2)C2=CC=CC=C2C1=O	DB01114	Chlorpheniramine	CN(C)CCC(C1=CC=C(Cl)C=C1)C1=CC=CC=N1	1992	Chlorpheniramine may increase the central nervous system depressant (CNS depressant) activities of Azelastine.	1
DB01114	Chlorpheniramine	CN(C)CCC(C1=CC=C(Cl)C=C1)C1=CC=CC=N1	DB00972	Azelastine	CN1CCCC(CC1)N1N=C(CC2=CC=C(Cl)C=C2)C2=CC=CC=C2C1=O	2004	Chlorpheniramine may increase the central nervous system depressant (CNS depressant) activities of Azelastine.	1
DB01114	Chlorpheniramine	CN(C)CCC(C1=CC=C(Cl)C=C1)C1=CC=CC=N1	DB00921	Buprenorphine	CO[C@]12CC[C@@]3(C[C@@H]1[C@](C)(O)C(C)(C)C)[C@H]1CC4=C5C(O[C@@H]2[C@@]35CCN1CC1CC1)=C(O)C=C4	2017	Chlorpheniramine may increase the central nervous system depressant (CNS depressant) activities of Buprenorphine.	1
DB01114	Chlorpheniramine	CN(C)CCC(C1=CC=C(Cl)C=C1)C1=CC=CC=N1	DB09300	Butylscopolamine	CCCC[N+]1(C)[C@H]2C[C@@H](C[C@@H]1[C@H]1O[C@@H]21)OC(=O)[C@H](CO)C1=CC=CC=C1	1976	Chlorpheniramine may increase the central nervous system depressant (CNS depressant) activities of Butylscopolamine.	1
DB01114	Chlorpheniramine	CN(C)CCC(C1=CC=C(Cl)C=C1)C1=CC=CC=N1	DB00804	Dicyclomine	CCN(CC)CCOC(=O)C1(CCCCC1)C1CCCCC1	1950	Chlorpheniramine may increase the central nervous system depressant (CNS depressant) activities of Dicyclomine.	1
DB01114	Chlorpheniramine	CN(C)CCC(C1=CC=C(Cl)C=C1)C1=CC=CC=N1	DB01231	Diphenidol	OC(CCCN1CCCCC1)(C1=CC=CC=C1)C1=CC=CC=C1	2006	Chlorpheniramine may increase the central nervous system depressant (CNS depressant) activities of Diphenidol.	1
DB01114	Chlorpheniramine	CN(C)CCC(C1=CC=C(Cl)C=C1)C1=CC=CC=N1	DB01142	Doxepin	[H]C(CCN(C)C)=C1C2=CC=CC=C2COC2=CC=CC=C12	1995	Chlorpheniramine may increase the central nervous system depressant (CNS depressant) activities of Doxepin.	1
DB01114	Chlorpheniramine	CN(C)CCC(C1=CC=C(Cl)C=C1)C1=CC=CC=N1	DB01148	Flavoxate	CC1=C(OC2=C(C=CC=C2C(=O)OCCN2CCCCC2)C1=O)C1=CC=CC=C1	2001	Chlorpheniramine may increase the central nervous system depressant (CNS depressant) activities of Flavoxate.	1
DB01114	Chlorpheniramine	CN(C)CCC(C1=CC=C(Cl)C=C1)C1=CC=CC=N1	DB00986	Glycopyrronium	C[N+]1(C)CCC(C1)OC(=O)C(O)(C1CCCC1)C1=CC=CC=C1	2016	Chlorpheniramine may increase the central nervous system depressant (CNS depressant) activities of Glycopyrronium.	1
DB01114	Chlorpheniramine	CN(C)CCC(C1=CC=C(Cl)C=C1)C1=CC=CC=N1	DB00725	Homatropine methylbromide	[Br-].C[N+]1(C)C2CCC1CC(C2)OC(=O)C(O)C1=CC=CC=C1	1951	Chlorpheniramine may increase the central nervous system depressant (CNS depressant) activities of Homatropine methylbromide.	1
DB01114	Chlorpheniramine	CN(C)CCC(C1=CC=C(Cl)C=C1)C1=CC=CC=N1	DB00332	Ipratropium	[H][C@]12CC[C@]([H])(C[C@@H](C1)OC(=O)C(CO)C1=CC=CC=C1)[N+]2(C)C(C)C	1994	Chlorpheniramine may increase the central nervous system depressant (CNS depressant) activities of Ipratropium.	1
DB01114	Chlorpheniramine	CN(C)CCC(C1=CC=C(Cl)C=C1)C1=CC=CC=N1	DB01625	Isopropamide	CC(C)[N+](C)(CCC(C(N)=O)(C1=CC=CC=C1)C1=CC=CC=C1)C(C)C	1993	Chlorpheniramine may increase the central nervous system depressant (CNS depressant) activities of Isopropamide.	1
DB01114	Chlorpheniramine	CN(C)CCC(C1=CC=C(Cl)C=C1)C1=CC=CC=N1	DB04843	Mepenzolate	C[N+]1(C)CCCC(C1)OC(=O)C(O)(C1=CC=CC=C1)C1=CC=CC=C1	1956	Chlorpheniramine may increase the central nervous system depressant (CNS depressant) activities of Mepenzolate.	1
DB01114	Chlorpheniramine	CN(C)CCC(C1=CC=C(Cl)C=C1)C1=CC=CC=N1	DB01403	Methotrimeprazine	COC1=CC2=C(SC3=C(C=CC=C3)N2C[C@H](C)CN(C)C)C=C1	1998	Chlorpheniramine may increase the central nervous system depressant (CNS depressant) activities of Methotrimeprazine.	1
DB01114	Chlorpheniramine	CN(C)CCC(C1=CC=C(Cl)C=C1)C1=CC=CC=N1	DB00462	Methscopolamine bromide	[Br-].[H][C@@]12O[C@]1([H])[C@H]1C[C@H](C[C@@H]2[N+]1(C)C)OC(=O)[C@H](CO)C1=CC=CC=C1	2006	Chlorpheniramine may increase the central nervous system depressant (CNS depressant) activities of Methscopolamine bromide.	1
DB01114	Chlorpheniramine	CN(C)CCC(C1=CC=C(Cl)C=C1)C1=CC=CC=N1	DB11315	Methscopolamine	C[N+]1(C)[C@H]2C[C@@H](C[C@@H]1[C@H]1O[C@@H]21)OC(=O)[C@H](CO)C1=CC=CC=C1	2008	Chlorpheniramine may increase the central nervous system depressant (CNS depressant) activities of Methscopolamine.	1
DB01114	Chlorpheniramine	CN(C)CCC(C1=CC=C(Cl)C=C1)C1=CC=CC=N1	DB01173	Orphenadrine	CN(C)CCOC(C1=CC=CC=C1)C1=CC=CC=C1C	1957	Chlorpheniramine may increase the central nervous system depressant (CNS depressant) activities of Orphenadrine.	1
DB01173	Orphenadrine	CN(C)CCOC(C1=CC=CC=C1)C1=CC=CC=C1C	DB01114	Chlorpheniramine	CN(C)CCC(C1=CC=C(Cl)C=C1)C1=CC=CC=N1	1992	Chlorpheniramine may increase the central nervous system depressant (CNS depressant) activities of Orphenadrine.	1
DB01114	Chlorpheniramine	CN(C)CCC(C1=CC=C(Cl)C=C1)C1=CC=CC=N1	DB09117	Paraldehyde	CC1OC(C)OC(C)O1	1991	Chlorpheniramine may increase the central nervous system depressant (CNS depressant) activities of Paraldehyde.	1
DB01114	Chlorpheniramine	CN(C)CCC(C1=CC=C(Cl)C=C1)C1=CC=CC=N1	DB00670	Pirenzepine	CN1CCN(CC(=O)N2C3=CC=CC=C3C(=O)NC3=C2N=CC=C3)CC1	1984	Chlorpheniramine may increase the central nervous system depressant (CNS depressant) activities of Pirenzepine.	1
DB01114	Chlorpheniramine	CN(C)CCC(C1=CC=C(Cl)C=C1)C1=CC=CC=N1	DB00387	Procyclidine	OC(CCN1CCCC1)(C1CCCCC1)C1=CC=CC=C1	1955	Chlorpheniramine may increase the central nervous system depressant (CNS depressant) activities of Procyclidine.	1
DB01114	Chlorpheniramine	CN(C)CCC(C1=CC=C(Cl)C=C1)C1=CC=CC=N1	DB00392	Profenamine	CCN(CC)C(C)CN1C2=CC=CC=C2SC2=CC=CC=C12	1952	Chlorpheniramine may increase the central nervous system depressant (CNS depressant) activities of Profenamine.	1
DB01114	Chlorpheniramine	CN(C)CCC(C1=CC=C(Cl)C=C1)C1=CC=CC=N1	DB00782	Propantheline	CC(C)[N+](C)(CCOC(=O)C1C2=CC=CC=C2OC2=CC=CC=C12)C(C)C	1953	Chlorpheniramine may increase the central nervous system depressant (CNS depressant) activities of Propantheline.	1
DB01114	Chlorpheniramine	CN(C)CCC(C1=CC=C(Cl)C=C1)C1=CC=CC=N1	DB12278	Propiverine	CCCOC(C(=O)OC1CCN(C)CC1)(C1=CC=CC=C1)C1=CC=CC=C1	2017	Chlorpheniramine may increase the central nervous system depressant (CNS depressant) activities of Propiverine.	1
DB01114	Chlorpheniramine	CN(C)CCC(C1=CC=C(Cl)C=C1)C1=CC=CC=N1	DB09034	Suvorexant	[H][C@@]1(C)CCN(CCN1C(=O)C1=C(C=CC(C)=C1)N1N=CC=N1)C1=NC2=C(O1)C=CC(Cl)=C2	2014	Chlorpheniramine may increase the central nervous system depressant (CNS depressant) activities of Suvorexant.	1
DB01114	Chlorpheniramine	CN(C)CCC(C1=CC=C(Cl)C=C1)C1=CC=CC=N1	DB01041	Thalidomide	O=C1N(C2CCC(=O)NC2=O)C(=O)C2=CC=CC=C12	2008	Chlorpheniramine may increase the central nervous system depressant (CNS depressant) activities of Thalidomide.	1
DB01114	Chlorpheniramine	CN(C)CCC(C1=CC=C(Cl)C=C1)C1=CC=CC=N1	DB11235	Thonzylamine	COC1=CC=C(CN(CCN(C)C)C2=NC=CC=N2)C=C1	2012	Chlorpheniramine may increase the central nervous system depressant (CNS depressant) activities of Thonzylamine.	1
DB11235	Thonzylamine	COC1=CC=C(CN(CCN(C)C)C2=NC=CC=N2)C=C1	DB01114	Chlorpheniramine	CN(C)CCC(C1=CC=C(Cl)C=C1)C1=CC=CC=N1	1992	Chlorpheniramine may increase the central nervous system depressant (CNS depressant) activities of Thonzylamine.	1
DB01114	Chlorpheniramine	CN(C)CCC(C1=CC=C(Cl)C=C1)C1=CC=CC=N1	DB00376	Trihexyphenidyl	OC(CCN1CCCCC1)(C1CCCCC1)C1=CC=CC=C1	1973	Chlorpheniramine may increase the central nervous system depressant (CNS depressant) activities of Trihexyphenidyl.	1
DB01114	Chlorpheniramine	CN(C)CCC(C1=CC=C(Cl)C=C1)C1=CC=CC=N1	DB00425	Zolpidem	CN(C)C(=O)CC1=C(N=C2C=CC(C)=CN12)C1=CC=C(C)C=C1	2007	Chlorpheniramine may increase the central nervous system depressant (CNS depressant) activities of Zolpidem.	1
DB00972	Azelastine	CN1CCCC(CC1)N1N=C(CC2=CC=C(Cl)C=C2)C2=CC=CC=C2C1=O	DB00477	Chlorpromazine	CN(C)CCCN1C2=CC=CC=C2SC2=C1C=C(Cl)C=C2	1976	Chlorpromazine may increase the central nervous system depressant (CNS depressant) activities of Azelastine.	1
DB00835	Brompheniramine	CN(C)CCC(C1=CC=C(Br)C=C1)C1=CC=CC=N1	DB00477	Chlorpromazine	CN(C)CCCN1C2=CC=CC=C2SC2=C1C=C(Cl)C=C2	1976	Chlorpromazine may increase the central nervous system depressant (CNS depressant) activities of Brompheniramine.	1
DB00354	Buclizine	CC(C)(C)C1=CC=C(CN2CCN(CC2)C(C2=CC=CC=C2)C2=CC=C(Cl)C=C2)C=C1	DB00477	Chlorpromazine	CN(C)CCCN1C2=CC=CC=C2SC2=C1C=C(Cl)C=C2	1976	Chlorpromazine may increase the central nervous system depressant (CNS depressant) activities of Buclizine.	1
DB00434	Cyproheptadine	CN1CCC(CC1)=C1C2=CC=CC=C2C=CC2=CC=CC=C12	DB00477	Chlorpromazine	CN(C)CCCN1C2=CC=CC=C2SC2=C1C=C(Cl)C=C2	1976	Chlorpromazine may increase the central nervous system depressant (CNS depressant) activities of Cyproheptadine.	1
DB01173	Orphenadrine	CN(C)CCOC(C1=CC=CC=C1)C1=CC=CC=C1C	DB00477	Chlorpromazine	CN(C)CCCN1C2=CC=CC=C2SC2=C1C=C(Cl)C=C2	1976	Chlorpromazine may increase the central nervous system depressant (CNS depressant) activities of Orphenadrine.	1
DB11235	Thonzylamine	COC1=CC=C(CN(CCN(C)C)C2=NC=CC=N2)C=C1	DB00477	Chlorpromazine	CN(C)CCCN1C2=CC=CC=C2SC2=C1C=C(Cl)C=C2	1976	Chlorpromazine may increase the central nervous system depressant (CNS depressant) activities of Thonzylamine.	1
DB00972	Azelastine	CN1CCCC(CC1)N1N=C(CC2=CC=C(Cl)C=C2)C2=CC=CC=C2C1=O	DB00356	Chlorzoxazone	ClC1=CC2=C(OC(=O)N2)C=C1	1991	Chlorzoxazone may increase the central nervous system depressant (CNS depressant) activities of Azelastine.	1
DB00245	Benzatropine	[H][C@]12CC[C@]([H])(C[C@@]([H])(C1)OC(C1=CC=CC=C1)C1=CC=CC=C1)N2C	DB00356	Chlorzoxazone	ClC1=CC2=C(OC(=O)N2)C=C1	1991	Chlorzoxazone may increase the central nervous system depressant (CNS depressant) activities of Benzatropine.	1
DB00354	Buclizine	CC(C)(C)C1=CC=C(CN2CCN(CC2)C(C2=CC=CC=C2)C2=CC=C(Cl)C=C2)C=C1	DB00356	Chlorzoxazone	ClC1=CC2=C(OC(=O)N2)C=C1	1991	Chlorzoxazone may increase the central nervous system depressant (CNS depressant) activities of Buclizine.	1
DB00434	Cyproheptadine	CN1CCC(CC1)=C1C2=CC=CC=C2C=CC2=CC=CC=C12	DB00356	Chlorzoxazone	ClC1=CC2=C(OC(=O)N2)C=C1	1991	Chlorzoxazone may increase the central nervous system depressant (CNS depressant) activities of Cyproheptadine.	1
DB00370	Mirtazapine	CN1CCN2C(C1)C1=CC=CC=C1CC1=C2N=CC=C1	DB00356	Chlorzoxazone	ClC1=CC2=C(OC(=O)N2)C=C1	1991	Chlorzoxazone may increase the central nervous system depressant (CNS depressant) activities of Mirtazapine.	1
DB01173	Orphenadrine	CN(C)CCOC(C1=CC=CC=C1)C1=CC=CC=C1C	DB00356	Chlorzoxazone	ClC1=CC2=C(OC(=O)N2)C=C1	1991	Chlorzoxazone may increase the central nervous system depressant (CNS depressant) activities of Orphenadrine.	1
DB06153	Pizotifen	CN1CCC(CC1)=C1C2=C(CCC3=CC=CC=C13)SC=C2	DB00356	Chlorzoxazone	ClC1=CC2=C(OC(=O)N2)C=C1	1991	Chlorzoxazone may increase the central nervous system depressant (CNS depressant) activities of Pizotifen.	1
DB00777	Propiomazine	CCC(=O)C1=CC2=C(SC3=CC=CC=C3N2CC(C)N(C)C)C=C1	DB00356	Chlorzoxazone	ClC1=CC2=C(OC(=O)N2)C=C1	1991	Chlorzoxazone may increase the central nervous system depressant (CNS depressant) activities of Propiomazine.	1
DB01224	Quetiapine	OCCOCCN1CCN(CC1)C1=NC2=CC=CC=C2SC2=CC=CC=C12	DB00356	Chlorzoxazone	ClC1=CC2=C(OC(=O)N2)C=C1	1991	Chlorzoxazone may increase the central nervous system depressant (CNS depressant) activities of Quetiapine.	1
DB11235	Thonzylamine	COC1=CC=C(CN(CCN(C)C)C2=NC=CC=N2)C=C1	DB00356	Chlorzoxazone	ClC1=CC2=C(OC(=O)N2)C=C1	1991	Chlorzoxazone may increase the central nervous system depressant (CNS depressant) activities of Thonzylamine.	1
DB00972	Azelastine	CN1CCCC(CC1)N1N=C(CC2=CC=C(Cl)C=C2)C2=CC=CC=C2C1=O	DB00604	Cisapride	CO[C@H]1CN(CCCOC2=CC=C(F)C=C2)CC[C@H]1NC(=O)C1=CC(Cl)=C(N)C=C1OC	1992	Cisapride may increase the central nervous system depressant (CNS depressant) activities of Azelastine.	1
DB01173	Orphenadrine	CN(C)CCOC(C1=CC=CC=C1)C1=CC=CC=C1C	DB00604	Cisapride	CO[C@H]1CN(CCCOC2=CC=C(F)C=C2)CC[C@H]1NC(=O)C1=CC(Cl)=C(N)C=C1OC	1992	Cisapride may increase the central nervous system depressant (CNS depressant) activities of Orphenadrine.	1
DB11235	Thonzylamine	COC1=CC=C(CN(CCN(C)C)C2=NC=CC=N2)C=C1	DB00604	Cisapride	CO[C@H]1CN(CCCOC2=CC=C(F)C=C2)CC[C@H]1NC(=O)C1=CC(Cl)=C(N)C=C1OC	1992	Cisapride may increase the central nervous system depressant (CNS depressant) activities of Thonzylamine.	1
DB00972	Azelastine	CN1CCCC(CC1)N1N=C(CC2=CC=C(Cl)C=C2)C2=CC=CC=C2C1=O	DB00215	Citalopram	CN(C)CCCC1(OCC2=C1C=CC(=C2)C#N)C1=CC=C(F)C=C1	2014	Citalopram may increase the central nervous system depressant (CNS depressant) activities of Azelastine.	1
DB01173	Orphenadrine	CN(C)CCOC(C1=CC=CC=C1)C1=CC=CC=C1C	DB00215	Citalopram	CN(C)CCCC1(OCC2=C1C=CC(=C2)C#N)C1=CC=C(F)C=C1	2014	Citalopram may increase the central nervous system depressant (CNS depressant) activities of Orphenadrine.	1
DB11235	Thonzylamine	COC1=CC=C(CN(CCN(C)C)C2=NC=CC=N2)C=C1	DB00215	Citalopram	CN(C)CCCC1(OCC2=C1C=CC(=C2)C#N)C1=CC=C(F)C=C1	2014	Citalopram may increase the central nervous system depressant (CNS depressant) activities of Thonzylamine.	1
DB00972	Azelastine	CN1CCCC(CC1)N1N=C(CC2=CC=C(Cl)C=C2)C2=CC=CC=C2C1=O	DB00283	Clemastine	CN1CCC[C@@H]1CCO[C@](C)(C1=CC=CC=C1)C1=CC=C(Cl)C=C1	1996	Clemastine may increase the central nervous system depressant (CNS depressant) activities of Azelastine.	1
DB00370	Mirtazapine	CN1CCN2C(C1)C1=CC=CC=C1CC1=C2N=CC=C1	DB00283	Clemastine	CN1CCC[C@@H]1CCO[C@](C)(C1=CC=CC=C1)C1=CC=C(Cl)C=C1	1996	Clemastine may increase the central nervous system depressant (CNS depressant) activities of Mirtazapine.	1
DB01173	Orphenadrine	CN(C)CCOC(C1=CC=CC=C1)C1=CC=CC=C1C	DB00283	Clemastine	CN1CCC[C@@H]1CCO[C@](C)(C1=CC=CC=C1)C1=CC=C(Cl)C=C1	1996	Clemastine may increase the central nervous system depressant (CNS depressant) activities of Orphenadrine.	1
DB06153	Pizotifen	CN1CCC(CC1)=C1C2=C(CCC3=CC=CC=C13)SC=C2	DB00283	Clemastine	CN1CCC[C@@H]1CCO[C@](C)(C1=CC=CC=C1)C1=CC=C(Cl)C=C1	1996	Clemastine may increase the central nervous system depressant (CNS depressant) activities of Pizotifen.	1
DB00777	Propiomazine	CCC(=O)C1=CC2=C(SC3=CC=CC=C3N2CC(C)N(C)C)C=C1	DB00283	Clemastine	CN1CCC[C@@H]1CCO[C@](C)(C1=CC=CC=C1)C1=CC=C(Cl)C=C1	1996	Clemastine may increase the central nervous system depressant (CNS depressant) activities of Propiomazine.	1
DB11235	Thonzylamine	COC1=CC=C(CN(CCN(C)C)C2=NC=CC=N2)C=C1	DB00283	Clemastine	CN1CCC[C@@H]1CCO[C@](C)(C1=CC=CC=C1)C1=CC=C(Cl)C=C1	1996	Clemastine may increase the central nervous system depressant (CNS depressant) activities of Thonzylamine.	1
DB00972	Azelastine	CN1CCCC(CC1)N1N=C(CC2=CC=C(Cl)C=C2)C2=CC=CC=C2C1=O	DB00771	Clidinium	C[N@@+]12CC[C@@H](CC1)C(C2)OC(=O)C(O)(C1=CC=CC=C1)C1=CC=CC=C1	1984	Clidinium may increase the central nervous system depressant (CNS depressant) activities of Azelastine.	1
DB00245	Benzatropine	[H][C@]12CC[C@]([H])(C[C@@]([H])(C1)OC(C1=CC=CC=C1)C1=CC=CC=C1)N2C	DB00771	Clidinium	C[N@@+]12CC[C@@H](CC1)C(C2)OC(=O)C(O)(C1=CC=CC=C1)C1=CC=CC=C1	1984	Clidinium may increase the central nervous system depressant (CNS depressant) activities of Benzatropine.	1
DB00354	Buclizine	CC(C)(C)C1=CC=C(CN2CCN(CC2)C(C2=CC=CC=C2)C2=CC=C(Cl)C=C2)C=C1	DB00771	Clidinium	C[N@@+]12CC[C@@H](CC1)C(C2)OC(=O)C(O)(C1=CC=CC=C1)C1=CC=CC=C1	1984	Clidinium may increase the central nervous system depressant (CNS depressant) activities of Buclizine.	1
DB09167	Dosulepin	CN(C)CC\C=C1/C2=CC=CC=C2CSC2=CC=CC=C12	DB00771	Clidinium	C[N@@+]12CC[C@@H](CC1)C(C2)OC(=O)C(O)(C1=CC=CC=C1)C1=CC=CC=C1	1984	Clidinium may increase the central nervous system depressant (CNS depressant) activities of Dosulepin.	1
DB00370	Mirtazapine	CN1CCN2C(C1)C1=CC=CC=C1CC1=C2N=CC=C1	DB00771	Clidinium	C[N@@+]12CC[C@@H](CC1)C(C2)OC(=O)C(O)(C1=CC=CC=C1)C1=CC=CC=C1	1984	Clidinium may increase the central nervous system depressant (CNS depressant) activities of Mirtazapine.	1
DB01173	Orphenadrine	CN(C)CCOC(C1=CC=CC=C1)C1=CC=CC=C1C	DB00771	Clidinium	C[N@@+]12CC[C@@H](CC1)C(C2)OC(=O)C(O)(C1=CC=CC=C1)C1=CC=CC=C1	1984	Clidinium may increase the central nervous system depressant (CNS depressant) activities of Orphenadrine.	1
DB06153	Pizotifen	CN1CCC(CC1)=C1C2=C(CCC3=CC=CC=C13)SC=C2	DB00771	Clidinium	C[N@@+]12CC[C@@H](CC1)C(C2)OC(=O)C(O)(C1=CC=CC=C1)C1=CC=CC=C1	1984	Clidinium may increase the central nervous system depressant (CNS depressant) activities of Pizotifen.	1
DB00777	Propiomazine	CCC(=O)C1=CC2=C(SC3=CC=CC=C3N2CC(C)N(C)C)C=C1	DB00771	Clidinium	C[N@@+]12CC[C@@H](CC1)C(C2)OC(=O)C(O)(C1=CC=CC=C1)C1=CC=CC=C1	1984	Clidinium may increase the central nervous system depressant (CNS depressant) activities of Propiomazine.	1
DB11235	Thonzylamine	COC1=CC=C(CN(CCN(C)C)C2=NC=CC=N2)C=C1	DB00771	Clidinium	C[N@@+]12CC[C@@H](CC1)C(C2)OC(=O)C(O)(C1=CC=CC=C1)C1=CC=CC=C1	1984	Clidinium may increase the central nervous system depressant (CNS depressant) activities of Thonzylamine.	1
DB00972	Azelastine	CN1CCCC(CC1)N1N=C(CC2=CC=C(Cl)C=C2)C2=CC=CC=C2C1=O	DB00349	Clobazam	CN1C2=C(C=C(Cl)C=C2)N(C2=CC=CC=C2)C(=O)CC1=O	2001	Clobazam may increase the central nervous system depressant (CNS depressant) activities of Azelastine.	1
DB00354	Buclizine	CC(C)(C)C1=CC=C(CN2CCN(CC2)C(C2=CC=CC=C2)C2=CC=C(Cl)C=C2)C=C1	DB00349	Clobazam	CN1C2=C(C=C(Cl)C=C2)N(C2=CC=CC=C2)C(=O)CC1=O	2001	Clobazam may increase the central nervous system depressant (CNS depressant) activities of Buclizine.	1
DB00434	Cyproheptadine	CN1CCC(CC1)=C1C2=CC=CC=C2C=CC2=CC=CC=C12	DB00349	Clobazam	CN1C2=C(C=C(Cl)C=C2)N(C2=CC=CC=C2)C(=O)CC1=O	2001	Clobazam may increase the central nervous system depressant (CNS depressant) activities of Cyproheptadine.	1
DB00370	Mirtazapine	CN1CCN2C(C1)C1=CC=CC=C1CC1=C2N=CC=C1	DB00349	Clobazam	CN1C2=C(C=C(Cl)C=C2)N(C2=CC=CC=C2)C(=O)CC1=O	2001	Clobazam may increase the central nervous system depressant (CNS depressant) activities of Mirtazapine.	1
DB01173	Orphenadrine	CN(C)CCOC(C1=CC=CC=C1)C1=CC=CC=C1C	DB00349	Clobazam	CN1C2=C(C=C(Cl)C=C2)N(C2=CC=CC=C2)C(=O)CC1=O	2001	Clobazam may increase the central nervous system depressant (CNS depressant) activities of Orphenadrine.	1
DB00777	Propiomazine	CCC(=O)C1=CC2=C(SC3=CC=CC=C3N2CC(C)N(C)C)C=C1	DB00349	Clobazam	CN1C2=C(C=C(Cl)C=C2)N(C2=CC=CC=C2)C(=O)CC1=O	2001	Clobazam may increase the central nervous system depressant (CNS depressant) activities of Propiomazine.	1
DB11235	Thonzylamine	COC1=CC=C(CN(CCN(C)C)C2=NC=CC=N2)C=C1	DB00349	Clobazam	CN1C2=C(C=C(Cl)C=C2)N(C2=CC=CC=C2)C(=O)CC1=O	2001	Clobazam may increase the central nervous system depressant (CNS depressant) activities of Thonzylamine.	1
DB00972	Azelastine	CN1CCCC(CC1)N1N=C(CC2=CC=C(Cl)C=C2)C2=CC=CC=C2C1=O	DB01242	Clomipramine	CN(C)CCCN1C2=CC=CC=C2CCC2=C1C=C(Cl)C=C2	2003	Clomipramine may increase the central nervous system depressant (CNS depressant) activities of Azelastine.	1
DB00835	Brompheniramine	CN(C)CCC(C1=CC=C(Br)C=C1)C1=CC=CC=N1	DB01242	Clomipramine	CN(C)CCCN1C2=CC=CC=C2CCC2=C1C=C(Cl)C=C2	2003	Clomipramine may increase the central nervous system depressant (CNS depressant) activities of Brompheniramine.	1
DB01173	Orphenadrine	CN(C)CCOC(C1=CC=CC=C1)C1=CC=CC=C1C	DB01242	Clomipramine	CN(C)CCCN1C2=CC=CC=C2CCC2=C1C=C(Cl)C=C2	2003	Clomipramine may increase the central nervous system depressant (CNS depressant) activities of Orphenadrine.	1
DB11235	Thonzylamine	COC1=CC=C(CN(CCN(C)C)C2=NC=CC=N2)C=C1	DB01242	Clomipramine	CN(C)CCCN1C2=CC=CC=C2CCC2=C1C=C(Cl)C=C2	2003	Clomipramine may increase the central nervous system depressant (CNS depressant) activities of Thonzylamine.	1
DB00972	Azelastine	CN1CCCC(CC1)N1N=C(CC2=CC=C(Cl)C=C2)C2=CC=CC=C2C1=O	DB00575	Clonidine	ClC1=CC=CC(Cl)=C1NC1=NCCN1	2004	Clonidine may increase the central nervous system depressant (CNS depressant) activities of Azelastine.	1
DB00354	Buclizine	CC(C)(C)C1=CC=C(CN2CCN(CC2)C(C2=CC=CC=C2)C2=CC=C(Cl)C=C2)C=C1	DB00575	Clonidine	ClC1=CC=CC(Cl)=C1NC1=NCCN1	2004	Clonidine may increase the central nervous system depressant (CNS depressant) activities of Buclizine.	1
DB11235	Thonzylamine	COC1=CC=C(CN(CCN(C)C)C2=NC=CC=N2)C=C1	DB00575	Clonidine	ClC1=CC=CC(Cl)=C1NC1=NCCN1	2004	Clonidine may increase the central nervous system depressant (CNS depressant) activities of Thonzylamine.	1
DB00321	Amitriptyline	CN(C)CCC=C1C2=CC=CC=C2CCC2=CC=CC=C12	DB00628	Clorazepic acid	OC(=O)C1N=C(C2=CC=CC=C2)C2=C(NC1=O)C=CC(Cl)=C2	1990	Clorazepic acid may increase the central nervous system depressant (CNS depressant) activities of Amitriptyline.	1
DB00972	Azelastine	CN1CCCC(CC1)N1N=C(CC2=CC=C(Cl)C=C2)C2=CC=CC=C2C1=O	DB00628	Clorazepic acid	OC(=O)C1N=C(C2=CC=CC=C2)C2=C(NC1=O)C=CC(Cl)=C2	1990	Clorazepic acid may increase the central nervous system depressant (CNS depressant) activities of Azelastine.	1
DB00245	Benzatropine	[H][C@]12CC[C@]([H])(C[C@@]([H])(C1)OC(C1=CC=CC=C1)C1=CC=CC=C1)N2C	DB00628	Clorazepic acid	OC(=O)C1N=C(C2=CC=CC=C2)C2=C(NC1=O)C=CC(Cl)=C2	1990	Clorazepic acid may increase the central nervous system depressant (CNS depressant) activities of Benzatropine.	1
DB00354	Buclizine	CC(C)(C)C1=CC=C(CN2CCN(CC2)C(C2=CC=CC=C2)C2=CC=C(Cl)C=C2)C=C1	DB00628	Clorazepic acid	OC(=O)C1N=C(C2=CC=CC=C2)C2=C(NC1=O)C=CC(Cl)=C2	1990	Clorazepic acid may increase the central nervous system depressant (CNS depressant) activities of Buclizine.	1
DB00434	Cyproheptadine	CN1CCC(CC1)=C1C2=CC=CC=C2C=CC2=CC=CC=C12	DB00628	Clorazepic acid	OC(=O)C1N=C(C2=CC=CC=C2)C2=C(NC1=O)C=CC(Cl)=C2	1990	Clorazepic acid may increase the central nervous system depressant (CNS depressant) activities of Cyproheptadine.	1
DB00458	Imipramine	CN(C)CCCN1C2=CC=CC=C2CCC2=CC=CC=C12	DB00628	Clorazepic acid	OC(=O)C1N=C(C2=CC=CC=C2)C2=C(NC1=O)C=CC(Cl)=C2	1990	Clorazepic acid may increase the central nervous system depressant (CNS depressant) activities of Imipramine.	1
DB01173	Orphenadrine	CN(C)CCOC(C1=CC=CC=C1)C1=CC=CC=C1C	DB00628	Clorazepic acid	OC(=O)C1N=C(C2=CC=CC=C2)C2=C(NC1=O)C=CC(Cl)=C2	1990	Clorazepic acid may increase the central nervous system depressant (CNS depressant) activities of Orphenadrine.	1
DB00777	Propiomazine	CCC(=O)C1=CC2=C(SC3=CC=CC=C3N2CC(C)N(C)C)C=C1	DB00628	Clorazepic acid	OC(=O)C1N=C(C2=CC=CC=C2)C2=C(NC1=O)C=CC(Cl)=C2	1990	Clorazepic acid may increase the central nervous system depressant (CNS depressant) activities of Propiomazine.	1
DB11235	Thonzylamine	COC1=CC=C(CN(CCN(C)C)C2=NC=CC=N2)C=C1	DB00628	Clorazepic acid	OC(=O)C1N=C(C2=CC=CC=C2)C2=C(NC1=O)C=CC(Cl)=C2	1990	Clorazepic acid may increase the central nervous system depressant (CNS depressant) activities of Thonzylamine.	1
DB00363	Clozapine	CN1CCN(CC1)C1=NC2=CC(Cl)=CC=C2NC2=CC=CC=C12	DB01351	Amobarbital	CCC1(CCC(C)C)C(=O)NC(=O)NC1=O	2008	Clozapine may increase the central nervous system depressant (CNS depressant) activities of Amobarbital.	1
DB00972	Azelastine	CN1CCCC(CC1)N1N=C(CC2=CC=C(Cl)C=C2)C2=CC=CC=C2C1=O	DB00363	Clozapine	CN1CCN(CC1)C1=NC2=CC(Cl)=CC=C2NC2=CC=CC=C12	2004	Clozapine may increase the central nervous system depressant (CNS depressant) activities of Azelastine.	1
DB00363	Clozapine	CN1CCN(CC1)C1=NC2=CC(Cl)=CC=C2NC2=CC=CC=C12	DB00972	Azelastine	CN1CCCC(CC1)N1N=C(CC2=CC=C(Cl)C=C2)C2=CC=CC=C2C1=O	2004	Clozapine may increase the central nervous system depressant (CNS depressant) activities of Azelastine.	1
DB00363	Clozapine	CN1CCN(CC1)C1=NC2=CC(Cl)=CC=C2NC2=CC=CC=C12	DB00921	Buprenorphine	CO[C@]12CC[C@@]3(C[C@@H]1[C@](C)(O)C(C)(C)C)[C@H]1CC4=C5C(O[C@@H]2[C@@]35CCN1CC1CC1)=C(O)C=C4	2017	Clozapine may increase the central nervous system depressant (CNS depressant) activities of Buprenorphine.	1
DB00363	Clozapine	CN1CCN(CC1)C1=NC2=CC(Cl)=CC=C2NC2=CC=CC=C12	DB09300	Butylscopolamine	CCCC[N+]1(C)[C@H]2C[C@@H](C[C@@H]1[C@H]1O[C@@H]21)OC(=O)[C@H](CO)C1=CC=CC=C1	1976	Clozapine may increase the central nervous system depressant (CNS depressant) activities of Butylscopolamine.	1
DB00434	Cyproheptadine	CN1CCC(CC1)=C1C2=CC=CC=C2C=CC2=CC=CC=C12	DB00363	Clozapine	CN1CCN(CC1)C1=NC2=CC(Cl)=CC=C2NC2=CC=CC=C12	2004	Clozapine may increase the central nervous system depressant (CNS depressant) activities of Cyproheptadine.	1
DB00363	Clozapine	CN1CCN(CC1)C1=NC2=CC(Cl)=CC=C2NC2=CC=CC=C12	DB00434	Cyproheptadine	CN1CCC(CC1)=C1C2=CC=CC=C2C=CC2=CC=CC=C12	2013	Clozapine may increase the central nervous system depressant (CNS depressant) activities of Cyproheptadine.	1
DB00363	Clozapine	CN1CCN(CC1)C1=NC2=CC(Cl)=CC=C2NC2=CC=CC=C12	DB00804	Dicyclomine	CCN(CC)CCOC(=O)C1(CCCCC1)C1CCCCC1	1950	Clozapine may increase the central nervous system depressant (CNS depressant) activities of Dicyclomine.	1
DB00363	Clozapine	CN1CCN(CC1)C1=NC2=CC(Cl)=CC=C2NC2=CC=CC=C12	DB01231	Diphenidol	OC(CCCN1CCCCC1)(C1=CC=CC=C1)C1=CC=CC=C1	2006	Clozapine may increase the central nervous system depressant (CNS depressant) activities of Diphenidol.	1
DB00363	Clozapine	CN1CCN(CC1)C1=NC2=CC(Cl)=CC=C2NC2=CC=CC=C12	DB00450	Droperidol	FC1=CC=C(C=C1)C(=O)CCCN1CCC(=CC1)N1C(=O)NC2=CC=CC=C12	1988	Clozapine may increase the central nervous system depressant (CNS depressant) activities of Droperidol.	1
DB00363	Clozapine	CN1CCN(CC1)C1=NC2=CC(Cl)=CC=C2NC2=CC=CC=C12	DB01148	Flavoxate	CC1=C(OC2=C(C=CC=C2C(=O)OCCN2CCCCC2)C1=O)C1=CC=CC=C1	2001	Clozapine may increase the central nervous system depressant (CNS depressant) activities of Flavoxate.	1
DB00363	Clozapine	CN1CCN(CC1)C1=NC2=CC(Cl)=CC=C2NC2=CC=CC=C12	DB00725	Homatropine methylbromide	[Br-].C[N+]1(C)C2CCC1CC(C2)OC(=O)C(O)C1=CC=CC=C1	1951	Clozapine may increase the central nervous system depressant (CNS depressant) activities of Homatropine methylbromide.	1
DB00363	Clozapine	CN1CCN(CC1)C1=NC2=CC(Cl)=CC=C2NC2=CC=CC=C12	DB00956	Hydrocodone	[H][C@@]12OC3=C(OC)C=CC4=C3[C@@]11CCN(C)[C@]([H])(C4)[C@]1([H])CCC2=O	2001	Clozapine may increase the central nervous system depressant (CNS depressant) activities of Hydrocodone.	1
DB00363	Clozapine	CN1CCN(CC1)C1=NC2=CC(Cl)=CC=C2NC2=CC=CC=C12	DB01625	Isopropamide	CC(C)[N+](C)(CCC(C(N)=O)(C1=CC=CC=C1)C1=CC=CC=C1)C(C)C	1993	Clozapine may increase the central nervous system depressant (CNS depressant) activities of Isopropamide.	1
DB00363	Clozapine	CN1CCN(CC1)C1=NC2=CC(Cl)=CC=C2NC2=CC=CC=C12	DB04843	Mepenzolate	C[N+]1(C)CCCC(C1)OC(=O)C(O)(C1=CC=CC=C1)C1=CC=CC=C1	1956	Clozapine may increase the central nervous system depressant (CNS depressant) activities of Mepenzolate.	1
DB00363	Clozapine	CN1CCN(CC1)C1=NC2=CC(Cl)=CC=C2NC2=CC=CC=C12	DB01403	Methotrimeprazine	COC1=CC2=C(SC3=C(C=CC=C3)N2C[C@H](C)CN(C)C)C=C1	1998	Clozapine may increase the central nervous system depressant (CNS depressant) activities of Methotrimeprazine.	1
DB00363	Clozapine	CN1CCN(CC1)C1=NC2=CC(Cl)=CC=C2NC2=CC=CC=C12	DB00462	Methscopolamine bromide	[Br-].[H][C@@]12O[C@]1([H])[C@H]1C[C@H](C[C@@H]2[N+]1(C)C)OC(=O)[C@H](CO)C1=CC=CC=C1	2006	Clozapine may increase the central nervous system depressant (CNS depressant) activities of Methscopolamine bromide.	1
DB00363	Clozapine	CN1CCN(CC1)C1=NC2=CC(Cl)=CC=C2NC2=CC=CC=C12	DB11315	Methscopolamine	C[N+]1(C)[C@H]2C[C@@H](C[C@@H]1[C@H]1O[C@@H]21)OC(=O)[C@H](CO)C1=CC=CC=C1	2008	Clozapine may increase the central nervous system depressant (CNS depressant) activities of Methscopolamine.	1
DB00363	Clozapine	CN1CCN(CC1)C1=NC2=CC(Cl)=CC=C2NC2=CC=CC=C12	DB00849	Methylphenobarbital	CCC1(C(=O)NC(=O)N(C)C1=O)C1=CC=CC=C1	1935	Clozapine may increase the central nervous system depressant (CNS depressant) activities of Methylphenobarbital.	1
DB00370	Mirtazapine	CN1CCN2C(C1)C1=CC=CC=C1CC1=C2N=CC=C1	DB00363	Clozapine	CN1CCN(CC1)C1=NC2=CC(Cl)=CC=C2NC2=CC=CC=C12	2004	Clozapine may increase the central nervous system depressant (CNS depressant) activities of Mirtazapine.	1
DB00363	Clozapine	CN1CCN(CC1)C1=NC2=CC(Cl)=CC=C2NC2=CC=CC=C12	DB00370	Mirtazapine	CN1CCN2C(C1)C1=CC=CC=C1CC1=C2N=CC=C1	2006	Clozapine may increase the central nervous system depressant (CNS depressant) activities of Mirtazapine.	1
DB01173	Orphenadrine	CN(C)CCOC(C1=CC=CC=C1)C1=CC=CC=C1C	DB00363	Clozapine	CN1CCN(CC1)C1=NC2=CC(Cl)=CC=C2NC2=CC=CC=C12	2004	Clozapine may increase the central nervous system depressant (CNS depressant) activities of Orphenadrine.	1
DB00363	Clozapine	CN1CCN(CC1)C1=NC2=CC(Cl)=CC=C2NC2=CC=CC=C12	DB01173	Orphenadrine	CN(C)CCOC(C1=CC=CC=C1)C1=CC=CC=C1C	1957	Clozapine may increase the central nervous system depressant (CNS depressant) activities of Orphenadrine.	1
DB00363	Clozapine	CN1CCN(CC1)C1=NC2=CC(Cl)=CC=C2NC2=CC=CC=C12	DB01062	Oxybutynin	CCN(CC)CC#CCOC(=O)C(O)(C1CCCCC1)C1=CC=CC=C1	1996	Clozapine may increase the central nervous system depressant (CNS depressant) activities of Oxybutynin.	1
DB00363	Clozapine	CN1CCN(CC1)C1=NC2=CC(Cl)=CC=C2NC2=CC=CC=C12	DB09117	Paraldehyde	CC1OC(C)OC(C)O1	1991	Clozapine may increase the central nervous system depressant (CNS depressant) activities of Paraldehyde.	1
DB00363	Clozapine	CN1CCN(CC1)C1=NC2=CC(Cl)=CC=C2NC2=CC=CC=C12	DB00670	Pirenzepine	CN1CCN(CC(=O)N2C3=CC=CC=C3C(=O)NC3=C2N=CC=C3)CC1	1984	Clozapine may increase the central nervous system depressant (CNS depressant) activities of Pirenzepine.	1
DB00363	Clozapine	CN1CCN(CC1)C1=NC2=CC(Cl)=CC=C2NC2=CC=CC=C12	DB00782	Propantheline	CC(C)[N+](C)(CCOC(=O)C1C2=CC=CC=C2OC2=CC=CC=C12)C(C)C	1953	Clozapine may increase the central nervous system depressant (CNS depressant) activities of Propantheline.	1
DB00363	Clozapine	CN1CCN(CC1)C1=NC2=CC(Cl)=CC=C2NC2=CC=CC=C12	DB00818	Propofol	CC(C)C1=CC=CC(C(C)C)=C1O	2017	Clozapine may increase the central nervous system depressant (CNS depressant) activities of Propofol.	1
DB00363	Clozapine	CN1CCN(CC1)C1=NC2=CC(Cl)=CC=C2NC2=CC=CC=C12	DB00747	Scopolamine	CN1[C@H]2C[C@@H](C[C@@H]1[C@H]1O[C@@H]21)OC(=O)[C@H](CO)C1=CC=CC=C1	2014	Clozapine may increase the central nervous system depressant (CNS depressant) activities of Scopolamine.	1
DB00363	Clozapine	CN1CCN(CC1)C1=NC2=CC(Cl)=CC=C2NC2=CC=CC=C12	DB00418	Secobarbital	CCCC(C)C1(CC=C)C(=O)NC(=O)NC1=O	1967	Clozapine may increase the central nervous system depressant (CNS depressant) activities of Secobarbital.	1
DB00363	Clozapine	CN1CCN(CC1)C1=NC2=CC(Cl)=CC=C2NC2=CC=CC=C12	DB09034	Suvorexant	[H][C@@]1(C)CCN(CCN1C(=O)C1=C(C=CC(C)=C1)N1N=CC=N1)C1=NC2=C(O1)C=CC(Cl)=C2	2014	Clozapine may increase the central nervous system depressant (CNS depressant) activities of Suvorexant.	1
DB00363	Clozapine	CN1CCN(CC1)C1=NC2=CC(Cl)=CC=C2NC2=CC=CC=C12	DB01041	Thalidomide	O=C1N(C2CCC(=O)NC2=O)C(=O)C2=CC=CC=C12	2008	Clozapine may increase the central nervous system depressant (CNS depressant) activities of Thalidomide.	1
DB00363	Clozapine	CN1CCN(CC1)C1=NC2=CC(Cl)=CC=C2NC2=CC=CC=C12	DB11235	Thonzylamine	COC1=CC=C(CN(CCN(C)C)C2=NC=CC=N2)C=C1	2012	Clozapine may increase the central nervous system depressant (CNS depressant) activities of Thonzylamine.	1
DB11235	Thonzylamine	COC1=CC=C(CN(CCN(C)C)C2=NC=CC=N2)C=C1	DB00363	Clozapine	CN1CCN(CC1)C1=NC2=CC(Cl)=CC=C2NC2=CC=CC=C12	2004	Clozapine may increase the central nervous system depressant (CNS depressant) activities of Thonzylamine.	1
DB00363	Clozapine	CN1CCN(CC1)C1=NC2=CC(Cl)=CC=C2NC2=CC=CC=C12	DB00425	Zolpidem	CN(C)C(=O)CC1=C(N=C2C=CC(C)=CN12)C1=CC=C(C)C=C1	2007	Clozapine may increase the central nervous system depressant (CNS depressant) activities of Zolpidem.	1
DB00972	Azelastine	CN1CCCC(CC1)N1N=C(CC2=CC=C(Cl)C=C2)C2=CC=CC=C2C1=O	DB00318	Codeine	[H][C@]12C=C[C@H](O)[C@@H]3OC4=C5C(C[C@H]1N(C)CC[C@@]235)=CC=C4OC	1998	Codeine may increase the central nervous system depressant (CNS depressant) activities of Azelastine.	1
DB01173	Orphenadrine	CN(C)CCOC(C1=CC=CC=C1)C1=CC=CC=C1C	DB00318	Codeine	[H][C@]12C=C[C@H](O)[C@@H]3OC4=C5C(C[C@H]1N(C)CC[C@@]235)=CC=C4OC	1998	Codeine may increase the central nervous system depressant (CNS depressant) activities of Orphenadrine.	1
DB01176	Cyclizine	CN1CCN(CC1)C(C1=CC=CC=C1)C1=CC=CC=C1	DB08897	Aclidinium	OC(C(=O)O[C@H]1C[N+]2(CCCOC3=CC=CC=C3)CCC1CC2)(C1=CC=CS1)C1=CC=CS1	2012	Cyclizine may increase the central nervous system depressant (CNS depressant) activities of Aclidinium.	1
DB01176	Cyclizine	CN1CCN(CC1)C(C1=CC=CC=C1)C1=CC=CC=C1	DB00321	Amitriptyline	CN(C)CCC=C1C2=CC=CC=C2CCC2=CC=CC=C12	2018	Cyclizine may increase the central nervous system depressant (CNS depressant) activities of Amitriptyline.	1
DB00321	Amitriptyline	CN(C)CCC=C1C2=CC=CC=C2CCC2=CC=CC=C12	DB01176	Cyclizine	CN1CCN(CC1)C(C1=CC=CC=C1)C1=CC=CC=C1	2011	Cyclizine may increase the central nervous system depressant (CNS depressant) activities of Amitriptyline.	1
DB01176	Cyclizine	CN1CCN(CC1)C(C1=CC=CC=C1)C1=CC=CC=C1	DB00543	Amoxapine	ClC1=CC2=C(OC3=CC=CC=C3N=C2N2CCNCC2)C=C1	2011	Cyclizine may increase the central nervous system depressant (CNS depressant) activities of Amoxapine.	1
DB00543	Amoxapine	ClC1=CC2=C(OC3=CC=CC=C3N=C2N2CCNCC2)C=C1	DB01176	Cyclizine	CN1CCN(CC1)C(C1=CC=CC=C1)C1=CC=CC=C1	2011	Cyclizine may increase the central nervous system depressant (CNS depressant) activities of Amoxapine.	1
DB00972	Azelastine	CN1CCCC(CC1)N1N=C(CC2=CC=C(Cl)C=C2)C2=CC=CC=C2C1=O	DB01176	Cyclizine	CN1CCN(CC1)C(C1=CC=CC=C1)C1=CC=CC=C1	2011	Cyclizine may increase the central nervous system depressant (CNS depressant) activities of Azelastine.	1
DB01176	Cyclizine	CN1CCN(CC1)C(C1=CC=CC=C1)C1=CC=CC=C1	DB00972	Azelastine	CN1CCCC(CC1)N1N=C(CC2=CC=C(Cl)C=C2)C2=CC=CC=C2C1=O	2004	Cyclizine may increase the central nervous system depressant (CNS depressant) activities of Azelastine.	1
DB01176	Cyclizine	CN1CCN(CC1)C(C1=CC=CC=C1)C1=CC=CC=C1	DB00245	Benzatropine	[H][C@]12CC[C@]([H])(C[C@@]([H])(C1)OC(C1=CC=CC=C1)C1=CC=CC=C1)N2C	1978	Cyclizine may increase the central nervous system depressant (CNS depressant) activities of Benzatropine.	1
DB00245	Benzatropine	[H][C@]12CC[C@]([H])(C[C@@]([H])(C1)OC(C1=CC=CC=C1)C1=CC=CC=C1)N2C	DB01176	Cyclizine	CN1CCN(CC1)C(C1=CC=CC=C1)C1=CC=CC=C1	2011	Cyclizine may increase the central nervous system depressant (CNS depressant) activities of Benzatropine.	1
DB01176	Cyclizine	CN1CCN(CC1)C(C1=CC=CC=C1)C1=CC=CC=C1	DB00810	Biperiden	OC(CCN1CCCCC1)(C1CC2CC1C=C2)C1=CC=CC=C1	1996	Cyclizine may increase the central nervous system depressant (CNS depressant) activities of Biperiden.	1
DB00354	Buclizine	CC(C)(C)C1=CC=C(CN2CCN(CC2)C(C2=CC=CC=C2)C2=CC=C(Cl)C=C2)C=C1	DB01176	Cyclizine	CN1CCN(CC1)C(C1=CC=CC=C1)C1=CC=CC=C1	2011	Cyclizine may increase the central nervous system depressant (CNS depressant) activities of Buclizine.	1
DB01176	Cyclizine	CN1CCN(CC1)C(C1=CC=CC=C1)C1=CC=CC=C1	DB00921	Buprenorphine	CO[C@]12CC[C@@]3(C[C@@H]1[C@](C)(O)C(C)(C)C)[C@H]1CC4=C5C(O[C@@H]2[C@@]35CCN1CC1CC1)=C(O)C=C4	2017	Cyclizine may increase the central nervous system depressant (CNS depressant) activities of Buprenorphine.	1
DB01176	Cyclizine	CN1CCN(CC1)C(C1=CC=CC=C1)C1=CC=CC=C1	DB09300	Butylscopolamine	CCCC[N+]1(C)[C@H]2C[C@@H](C[C@@H]1[C@H]1O[C@@H]21)OC(=O)[C@H](CO)C1=CC=CC=C1	1976	Cyclizine may increase the central nervous system depressant (CNS depressant) activities of Butylscopolamine.	1
DB00434	Cyproheptadine	CN1CCC(CC1)=C1C2=CC=CC=C2C=CC2=CC=CC=C12	DB01176	Cyclizine	CN1CCN(CC1)C(C1=CC=CC=C1)C1=CC=CC=C1	2011	Cyclizine may increase the central nervous system depressant (CNS depressant) activities of Cyproheptadine.	1
DB01176	Cyclizine	CN1CCN(CC1)C(C1=CC=CC=C1)C1=CC=CC=C1	DB00434	Cyproheptadine	CN1CCC(CC1)=C1C2=CC=CC=C2C=CC2=CC=CC=C12	2013	Cyclizine may increase the central nervous system depressant (CNS depressant) activities of Cyproheptadine.	1
DB01176	Cyclizine	CN1CCN(CC1)C(C1=CC=CC=C1)C1=CC=CC=C1	DB01151	Desipramine	CNCCCN1C2=CC=CC=C2CCC2=CC=CC=C12	1996	Cyclizine may increase the central nervous system depressant (CNS depressant) activities of Desipramine.	1
DB01176	Cyclizine	CN1CCN(CC1)C(C1=CC=CC=C1)C1=CC=CC=C1	DB00804	Dicyclomine	CCN(CC)CCOC(=O)C1(CCCCC1)C1CCCCC1	1950	Cyclizine may increase the central nervous system depressant (CNS depressant) activities of Dicyclomine.	1
DB01176	Cyclizine	CN1CCN(CC1)C(C1=CC=CC=C1)C1=CC=CC=C1	DB01231	Diphenidol	OC(CCCN1CCCCC1)(C1=CC=CC=C1)C1=CC=CC=C1	2006	Cyclizine may increase the central nervous system depressant (CNS depressant) activities of Diphenidol.	1
DB09167	Dosulepin	CN(C)CC\C=C1/C2=CC=CC=C2CSC2=CC=CC=C12	DB01176	Cyclizine	CN1CCN(CC1)C(C1=CC=CC=C1)C1=CC=CC=C1	2011	Cyclizine may increase the central nervous system depressant (CNS depressant) activities of Dosulepin.	1
DB01176	Cyclizine	CN1CCN(CC1)C(C1=CC=CC=C1)C1=CC=CC=C1	DB01148	Flavoxate	CC1=C(OC2=C(C=CC=C2C(=O)OCCN2CCCCC2)C1=O)C1=CC=CC=C1	2001	Cyclizine may increase the central nervous system depressant (CNS depressant) activities of Flavoxate.	1
DB01176	Cyclizine	CN1CCN(CC1)C(C1=CC=CC=C1)C1=CC=CC=C1	DB00472	Fluoxetine	CNCCC(OC1=CC=C(C=C1)C(F)(F)F)C1=CC=CC=C1	2015	Cyclizine may increase the central nervous system depressant (CNS depressant) activities of Fluoxetine.	1
DB01176	Cyclizine	CN1CCN(CC1)C(C1=CC=CC=C1)C1=CC=CC=C1	DB00986	Glycopyrronium	C[N+]1(C)CCC(C1)OC(=O)C(O)(C1CCCC1)C1=CC=CC=C1	2016	Cyclizine may increase the central nervous system depressant (CNS depressant) activities of Glycopyrronium.	1
DB01176	Cyclizine	CN1CCN(CC1)C(C1=CC=CC=C1)C1=CC=CC=C1	DB00725	Homatropine methylbromide	[Br-].C[N+]1(C)C2CCC1CC(C2)OC(=O)C(O)C1=CC=CC=C1	1951	Cyclizine may increase the central nervous system depressant (CNS depressant) activities of Homatropine methylbromide.	1
DB01176	Cyclizine	CN1CCN(CC1)C(C1=CC=CC=C1)C1=CC=CC=C1	DB00956	Hydrocodone	[H][C@@]12OC3=C(OC)C=CC4=C3[C@@]11CCN(C)[C@]([H])(C4)[C@]1([H])CCC2=O	2001	Cyclizine may increase the central nervous system depressant (CNS depressant) activities of Hydrocodone.	1
DB01176	Cyclizine	CN1CCN(CC1)C(C1=CC=CC=C1)C1=CC=CC=C1	DB00424	Hyoscyamine	CN1[C@H]2CC[C@@H]1C[C@@H](C2)OC(=O)[C@H](CO)C1=CC=CC=C1	1973	Cyclizine may increase the central nervous system depressant (CNS depressant) activities of Hyoscyamine.	1
DB00458	Imipramine	CN(C)CCCN1C2=CC=CC=C2CCC2=CC=CC=C12	DB01176	Cyclizine	CN1CCN(CC1)C(C1=CC=CC=C1)C1=CC=CC=C1	2011	Cyclizine may increase the central nervous system depressant (CNS depressant) activities of Imipramine.	1
DB01176	Cyclizine	CN1CCN(CC1)C(C1=CC=CC=C1)C1=CC=CC=C1	DB00332	Ipratropium	[H][C@]12CC[C@]([H])(C[C@@H](C1)OC(=O)C(CO)C1=CC=CC=C1)[N+]2(C)C(C)C	1994	Cyclizine may increase the central nervous system depressant (CNS depressant) activities of Ipratropium.	1
DB01176	Cyclizine	CN1CCN(CC1)C(C1=CC=CC=C1)C1=CC=CC=C1	DB01625	Isopropamide	CC(C)[N+](C)(CCC(C(N)=O)(C1=CC=CC=C1)C1=CC=CC=C1)C(C)C	1993	Cyclizine may increase the central nervous system depressant (CNS depressant) activities of Isopropamide.	1
DB01176	Cyclizine	CN1CCN(CC1)C(C1=CC=CC=C1)C1=CC=CC=C1	DB00934	Maprotiline	CNCCCC12CCC(C3=CC=CC=C13)C1=CC=CC=C21	1980	Cyclizine may increase the central nervous system depressant (CNS depressant) activities of Maprotiline.	1
DB01176	Cyclizine	CN1CCN(CC1)C(C1=CC=CC=C1)C1=CC=CC=C1	DB04843	Mepenzolate	C[N+]1(C)CCCC(C1)OC(=O)C(O)(C1=CC=CC=C1)C1=CC=CC=C1	1956	Cyclizine may increase the central nervous system depressant (CNS depressant) activities of Mepenzolate.	1
DB01176	Cyclizine	CN1CCN(CC1)C(C1=CC=CC=C1)C1=CC=CC=C1	DB01403	Methotrimeprazine	COC1=CC2=C(SC3=C(C=CC=C3)N2C[C@H](C)CN(C)C)C=C1	1998	Cyclizine may increase the central nervous system depressant (CNS depressant) activities of Methotrimeprazine.	1
DB01176	Cyclizine	CN1CCN(CC1)C(C1=CC=CC=C1)C1=CC=CC=C1	DB00462	Methscopolamine bromide	[Br-].[H][C@@]12O[C@]1([H])[C@H]1C[C@H](C[C@@H]2[N+]1(C)C)OC(=O)[C@H](CO)C1=CC=CC=C1	2006	Cyclizine may increase the central nervous system depressant (CNS depressant) activities of Methscopolamine bromide.	1
DB01176	Cyclizine	CN1CCN(CC1)C(C1=CC=CC=C1)C1=CC=CC=C1	DB11315	Methscopolamine	C[N+]1(C)[C@H]2C[C@@H](C[C@@H]1[C@H]1O[C@@H]21)OC(=O)[C@H](CO)C1=CC=CC=C1	2008	Cyclizine may increase the central nervous system depressant (CNS depressant) activities of Methscopolamine.	1
DB00370	Mirtazapine	CN1CCN2C(C1)C1=CC=CC=C1CC1=C2N=CC=C1	DB01176	Cyclizine	CN1CCN(CC1)C(C1=CC=CC=C1)C1=CC=CC=C1	2011	Cyclizine may increase the central nervous system depressant (CNS depressant) activities of Mirtazapine.	1
DB01176	Cyclizine	CN1CCN(CC1)C(C1=CC=CC=C1)C1=CC=CC=C1	DB00370	Mirtazapine	CN1CCN2C(C1)C1=CC=CC=C1CC1=C2N=CC=C1	2006	Cyclizine may increase the central nervous system depressant (CNS depressant) activities of Mirtazapine.	1
DB01176	Cyclizine	CN1CCN(CC1)C(C1=CC=CC=C1)C1=CC=CC=C1	DB00622	Nicardipine	COC(=O)C1=C(C)NC(C)=C(C1C1=CC(=CC=C1)[N+]([O-])=O)C(=O)OCCN(C)CC1=CC=CC=C1	2006	Cyclizine may increase the central nervous system depressant (CNS depressant) activities of Nicardipine.	1
DB01176	Cyclizine	CN1CCN(CC1)C(C1=CC=CC=C1)C1=CC=CC=C1	DB00540	Nortriptyline	CNCCC=C1C2=CC=CC=C2CCC2=CC=CC=C12	1996	Cyclizine may increase the central nervous system depressant (CNS depressant) activities of Nortriptyline.	1
DB00540	Nortriptyline	CNCCC=C1C2=CC=CC=C2CCC2=CC=CC=C12	DB01176	Cyclizine	CN1CCN(CC1)C(C1=CC=CC=C1)C1=CC=CC=C1	2011	Cyclizine may increase the central nervous system depressant (CNS depressant) activities of Nortriptyline.	1
DB01176	Cyclizine	CN1CCN(CC1)C(C1=CC=CC=C1)C1=CC=CC=C1	DB01173	Orphenadrine	CN(C)CCOC(C1=CC=CC=C1)C1=CC=CC=C1C	1957	Cyclizine may increase the central nervous system depressant (CNS depressant) activities of Orphenadrine.	1
DB01173	Orphenadrine	CN(C)CCOC(C1=CC=CC=C1)C1=CC=CC=C1C	DB01176	Cyclizine	CN1CCN(CC1)C(C1=CC=CC=C1)C1=CC=CC=C1	2011	Cyclizine may increase the central nervous system depressant (CNS depressant) activities of Orphenadrine.	1
DB01176	Cyclizine	CN1CCN(CC1)C(C1=CC=CC=C1)C1=CC=CC=C1	DB01062	Oxybutynin	CCN(CC)CC#CCOC(=O)C(O)(C1CCCCC1)C1=CC=CC=C1	1996	Cyclizine may increase the central nervous system depressant (CNS depressant) activities of Oxybutynin.	1
DB01176	Cyclizine	CN1CCN(CC1)C(C1=CC=CC=C1)C1=CC=CC=C1	DB09117	Paraldehyde	CC1OC(C)OC(C)O1	1991	Cyclizine may increase the central nervous system depressant (CNS depressant) activities of Paraldehyde.	1
DB01176	Cyclizine	CN1CCN(CC1)C(C1=CC=CC=C1)C1=CC=CC=C1	DB00670	Pirenzepine	CN1CCN(CC(=O)N2C3=CC=CC=C3C(=O)NC3=C2N=CC=C3)CC1	1984	Cyclizine may increase the central nervous system depressant (CNS depressant) activities of Pirenzepine.	1
DB01176	Cyclizine	CN1CCN(CC1)C(C1=CC=CC=C1)C1=CC=CC=C1	DB06153	Pizotifen	CN1CCC(CC1)=C1C2=C(CCC3=CC=CC=C13)SC=C2	1975	Cyclizine may increase the central nervous system depressant (CNS depressant) activities of Pizotifen.	1
DB06153	Pizotifen	CN1CCC(CC1)=C1C2=C(CCC3=CC=CC=C13)SC=C2	DB01176	Cyclizine	CN1CCN(CC1)C(C1=CC=CC=C1)C1=CC=CC=C1	2011	Cyclizine may increase the central nervous system depressant (CNS depressant) activities of Pizotifen.	1
DB01176	Cyclizine	CN1CCN(CC1)C(C1=CC=CC=C1)C1=CC=CC=C1	DB00387	Procyclidine	OC(CCN1CCCC1)(C1CCCCC1)C1=CC=CC=C1	1955	Cyclizine may increase the central nervous system depressant (CNS depressant) activities of Procyclidine.	1
DB01176	Cyclizine	CN1CCN(CC1)C(C1=CC=CC=C1)C1=CC=CC=C1	DB00392	Profenamine	CCN(CC)C(C)CN1C2=CC=CC=C2SC2=CC=CC=C12	1952	Cyclizine may increase the central nervous system depressant (CNS depressant) activities of Profenamine.	1
DB01176	Cyclizine	CN1CCN(CC1)C(C1=CC=CC=C1)C1=CC=CC=C1	DB00782	Propantheline	CC(C)[N+](C)(CCOC(=O)C1C2=CC=CC=C2OC2=CC=CC=C12)C(C)C	1953	Cyclizine may increase the central nervous system depressant (CNS depressant) activities of Propantheline.	1
DB00777	Propiomazine	CCC(=O)C1=CC2=C(SC3=CC=CC=C3N2CC(C)N(C)C)C=C1	DB01176	Cyclizine	CN1CCN(CC1)C(C1=CC=CC=C1)C1=CC=CC=C1	2011	Cyclizine may increase the central nervous system depressant (CNS depressant) activities of Propiomazine.	1
DB01176	Cyclizine	CN1CCN(CC1)C(C1=CC=CC=C1)C1=CC=CC=C1	DB12278	Propiverine	CCCOC(C(=O)OC1CCN(C)CC1)(C1=CC=CC=C1)C1=CC=CC=C1	2017	Cyclizine may increase the central nervous system depressant (CNS depressant) activities of Propiverine.	1
DB01176	Cyclizine	CN1CCN(CC1)C(C1=CC=CC=C1)C1=CC=CC=C1	DB00908	Quinidine	[H][C@@]12CCN(C[C@@H]1C=C)[C@]([H])(C2)[C@@H](O)C1=C2C=C(OC)C=CC2=NC=C1	1979	Cyclizine may increase the central nervous system depressant (CNS depressant) activities of Quinidine.	1
DB01176	Cyclizine	CN1CCN(CC1)C(C1=CC=CC=C1)C1=CC=CC=C1	DB11855	Revefenacin	CN(CCN1CCC(CC1)OC(=O)NC1=CC=CC=C1C1=CC=CC=C1)C(=O)C1=CC=C(CN2CCC(CC2)C(N)=O)C=C1	2018	Cyclizine may increase the central nervous system depressant (CNS depressant) activities of Revefenacin.	1
DB01176	Cyclizine	CN1CCN(CC1)C(C1=CC=CC=C1)C1=CC=CC=C1	DB09034	Suvorexant	[H][C@@]1(C)CCN(CCN1C(=O)C1=C(C=CC(C)=C1)N1N=CC=N1)C1=NC2=C(O1)C=CC(Cl)=C2	2014	Cyclizine may increase the central nervous system depressant (CNS depressant) activities of Suvorexant.	1
DB01176	Cyclizine	CN1CCN(CC1)C(C1=CC=CC=C1)C1=CC=CC=C1	DB01041	Thalidomide	O=C1N(C2CCC(=O)NC2=O)C(=O)C2=CC=CC=C12	2008	Cyclizine may increase the central nervous system depressant (CNS depressant) activities of Thalidomide.	1
DB01176	Cyclizine	CN1CCN(CC1)C(C1=CC=CC=C1)C1=CC=CC=C1	DB11235	Thonzylamine	COC1=CC=C(CN(CCN(C)C)C2=NC=CC=N2)C=C1	2012	Cyclizine may increase the central nervous system depressant (CNS depressant) activities of Thonzylamine.	1
DB11235	Thonzylamine	COC1=CC=C(CN(CCN(C)C)C2=NC=CC=N2)C=C1	DB01176	Cyclizine	CN1CCN(CC1)C(C1=CC=CC=C1)C1=CC=CC=C1	2011	Cyclizine may increase the central nervous system depressant (CNS depressant) activities of Thonzylamine.	1
DB01176	Cyclizine	CN1CCN(CC1)C(C1=CC=CC=C1)C1=CC=CC=C1	DB01409	Tiotropium	[H][C@]12O[C@@]1([H])[C@]1([H])C[C@@]([H])(C[C@@]2([H])[N+]1(C)C)OC(=O)C(O)(C1=CC=CS1)C1=CC=CS1	2015	Cyclizine may increase the central nervous system depressant (CNS depressant) activities of Tiotropium.	1
DB01176	Cyclizine	CN1CCN(CC1)C(C1=CC=CC=C1)C1=CC=CC=C1	DB00376	Trihexyphenidyl	OC(CCN1CCCCC1)(C1CCCCC1)C1=CC=CC=C1	1973	Cyclizine may increase the central nervous system depressant (CNS depressant) activities of Trihexyphenidyl.	1
DB01176	Cyclizine	CN1CCN(CC1)C(C1=CC=CC=C1)C1=CC=CC=C1	DB09089	Trimebutine	CCC(COC(=O)C1=CC(OC)=C(OC)C(OC)=C1)(N(C)C)C1=CC=CC=C1	1991	Cyclizine may increase the central nervous system depressant (CNS depressant) activities of Trimebutine.	1
DB01176	Cyclizine	CN1CCN(CC1)C(C1=CC=CC=C1)C1=CC=CC=C1	DB09076	Umeclidinium	OC(C1=CC=CC=C1)(C1=CC=CC=C1)C12CC[N+](CCOCC3=CC=CC=C3)(CC1)CC2	2014	Cyclizine may increase the central nervous system depressant (CNS depressant) activities of Umeclidinium.	1
DB01176	Cyclizine	CN1CCN(CC1)C(C1=CC=CC=C1)C1=CC=CC=C1	DB00425	Zolpidem	CN(C)C(=O)CC1=C(N=C2C=CC(C)=CN12)C1=CC=C(C)C=C1	2007	Cyclizine may increase the central nervous system depressant (CNS depressant) activities of Zolpidem.	1
DB00434	Cyproheptadine	CN1CCC(CC1)=C1C2=CC=CC=C2C=CC2=CC=CC=C12	DB00543	Amoxapine	ClC1=CC2=C(OC3=CC=CC=C3N=C2N2CCNCC2)C=C1	2011	Cyproheptadine may increase the central nervous system depressant (CNS depressant) activities of Amoxapine.	1
DB00543	Amoxapine	ClC1=CC2=C(OC3=CC=CC=C3N=C2N2CCNCC2)C=C1	DB00434	Cyproheptadine	CN1CCC(CC1)=C1C2=CC=CC=C2C=CC2=CC=CC=C12	2013	Cyproheptadine may increase the central nervous system depressant (CNS depressant) activities of Amoxapine.	1
DB00434	Cyproheptadine	CN1CCC(CC1)=C1C2=CC=CC=C2C=CC2=CC=CC=C12	DB01238	Aripiprazole	ClC1=CC=CC(N2CCN(CCCCOC3=CC4=C(CCC(=O)N4)C=C3)CC2)=C1Cl	2002	Cyproheptadine may increase the central nervous system depressant (CNS depressant) activities of Aripiprazole.	1
DB00434	Cyproheptadine	CN1CCC(CC1)=C1C2=CC=CC=C2C=CC2=CC=CC=C12	DB00972	Azelastine	CN1CCCC(CC1)N1N=C(CC2=CC=C(Cl)C=C2)C2=CC=CC=C2C1=O	2004	Cyproheptadine may increase the central nervous system depressant (CNS depressant) activities of Azelastine.	1
DB00972	Azelastine	CN1CCCC(CC1)N1N=C(CC2=CC=C(Cl)C=C2)C2=CC=CC=C2C1=O	DB00434	Cyproheptadine	CN1CCC(CC1)=C1C2=CC=CC=C2C=CC2=CC=CC=C12	2013	Cyproheptadine may increase the central nervous system depressant (CNS depressant) activities of Azelastine.	1
DB00434	Cyproheptadine	CN1CCC(CC1)=C1C2=CC=CC=C2C=CC2=CC=CC=C12	DB00245	Benzatropine	[H][C@]12CC[C@]([H])(C[C@@]([H])(C1)OC(C1=CC=CC=C1)C1=CC=CC=C1)N2C	1978	Cyproheptadine may increase the central nervous system depressant (CNS depressant) activities of Benzatropine.	1
DB00245	Benzatropine	[H][C@]12CC[C@]([H])(C[C@@]([H])(C1)OC(C1=CC=CC=C1)C1=CC=CC=C1)N2C	DB00434	Cyproheptadine	CN1CCC(CC1)=C1C2=CC=CC=C2C=CC2=CC=CC=C12	2013	Cyproheptadine may increase the central nervous system depressant (CNS depressant) activities of Benzatropine.	1
DB00434	Cyproheptadine	CN1CCC(CC1)=C1C2=CC=CC=C2C=CC2=CC=CC=C12	DB00810	Biperiden	OC(CCN1CCCCC1)(C1CC2CC1C=C2)C1=CC=CC=C1	1996	Cyproheptadine may increase the central nervous system depressant (CNS depressant) activities of Biperiden.	1
DB00434	Cyproheptadine	CN1CCC(CC1)=C1C2=CC=CC=C2C=CC2=CC=CC=C12	DB00835	Brompheniramine	CN(C)CCC(C1=CC=C(Br)C=C1)C1=CC=CC=N1	2014	Cyproheptadine may increase the central nervous system depressant (CNS depressant) activities of Brompheniramine.	1
DB00835	Brompheniramine	CN(C)CCC(C1=CC=C(Br)C=C1)C1=CC=CC=N1	DB00434	Cyproheptadine	CN1CCC(CC1)=C1C2=CC=CC=C2C=CC2=CC=CC=C12	2013	Cyproheptadine may increase the central nervous system depressant (CNS depressant) activities of Brompheniramine.	1
DB00354	Buclizine	CC(C)(C)C1=CC=C(CN2CCN(CC2)C(C2=CC=CC=C2)C2=CC=C(Cl)C=C2)C=C1	DB00434	Cyproheptadine	CN1CCC(CC1)=C1C2=CC=CC=C2C=CC2=CC=CC=C12	2013	Cyproheptadine may increase the central nervous system depressant (CNS depressant) activities of Buclizine.	1
DB00434	Cyproheptadine	CN1CCC(CC1)=C1C2=CC=CC=C2C=CC2=CC=CC=C12	DB00921	Buprenorphine	CO[C@]12CC[C@@]3(C[C@@H]1[C@](C)(O)C(C)(C)C)[C@H]1CC4=C5C(O[C@@H]2[C@@]35CCN1CC1CC1)=C(O)C=C4	2017	Cyproheptadine may increase the central nervous system depressant (CNS depressant) activities of Buprenorphine.	1
DB00434	Cyproheptadine	CN1CCC(CC1)=C1C2=CC=CC=C2C=CC2=CC=CC=C12	DB09300	Butylscopolamine	CCCC[N+]1(C)[C@H]2C[C@@H](C[C@@H]1[C@H]1O[C@@H]21)OC(=O)[C@H](CO)C1=CC=CC=C1	1976	Cyproheptadine may increase the central nervous system depressant (CNS depressant) activities of Butylscopolamine.	1
DB00434	Cyproheptadine	CN1CCC(CC1)=C1C2=CC=CC=C2C=CC2=CC=CC=C12	DB00771	Clidinium	C[N@@+]12CC[C@@H](CC1)C(C2)OC(=O)C(O)(C1=CC=CC=C1)C1=CC=CC=C1	1984	Cyproheptadine may increase the central nervous system depressant (CNS depressant) activities of Clidinium.	1
DB00434	Cyproheptadine	CN1CCC(CC1)=C1C2=CC=CC=C2C=CC2=CC=CC=C12	DB01151	Desipramine	CNCCCN1C2=CC=CC=C2CCC2=CC=CC=C12	1996	Cyproheptadine may increase the central nervous system depressant (CNS depressant) activities of Desipramine.	1
DB00434	Cyproheptadine	CN1CCC(CC1)=C1C2=CC=CC=C2C=CC2=CC=CC=C12	DB00967	Desloratadine	ClC1=CC2=C(C=C1)C(=C1CCNCC1)C1=C(CC2)C=CC=N1	2001	Cyproheptadine may increase the central nervous system depressant (CNS depressant) activities of Desloratadine.	1
DB00434	Cyproheptadine	CN1CCC(CC1)=C1C2=CC=CC=C2C=CC2=CC=CC=C12	DB00804	Dicyclomine	CCN(CC)CCOC(=O)C1(CCCCC1)C1CCCCC1	1950	Cyproheptadine may increase the central nervous system depressant (CNS depressant) activities of Dicyclomine.	1
DB00434	Cyproheptadine	CN1CCC(CC1)=C1C2=CC=CC=C2C=CC2=CC=CC=C12	DB01075	Diphenhydramine	CN(C)CCOC(C1=CC=CC=C1)C1=CC=CC=C1	2014	Cyproheptadine may increase the central nervous system depressant (CNS depressant) activities of Diphenhydramine.	1
DB00434	Cyproheptadine	CN1CCC(CC1)=C1C2=CC=CC=C2C=CC2=CC=CC=C12	DB01231	Diphenidol	OC(CCCN1CCCCC1)(C1=CC=CC=C1)C1=CC=CC=C1	2006	Cyproheptadine may increase the central nervous system depressant (CNS depressant) activities of Diphenidol.	1
DB09167	Dosulepin	CN(C)CC\C=C1/C2=CC=CC=C2CSC2=CC=CC=C12	DB00434	Cyproheptadine	CN1CCC(CC1)=C1C2=CC=CC=C2C=CC2=CC=CC=C12	2013	Cyproheptadine may increase the central nervous system depressant (CNS depressant) activities of Dosulepin.	1
DB00434	Cyproheptadine	CN1CCC(CC1)=C1C2=CC=CC=C2C=CC2=CC=CC=C12	DB01135	Doxacurium	COC1=CC(CC2C3=C(OC)C(OC)=C(OC)C=C3CC[N+]2(C)CCCOC(=O)CCC(=O)OCCC[N+]2(C)CCC3=CC(OC)=C(OC)C(OC)=C3C2CC2=CC(OC)=C(OC)C(OC)=C2)=CC(OC)=C1OC	2010	Cyproheptadine may increase the central nervous system depressant (CNS depressant) activities of Doxacurium.	1
DB00434	Cyproheptadine	CN1CCC(CC1)=C1C2=CC=CC=C2C=CC2=CC=CC=C12	DB01142	Doxepin	[H]C(CCN(C)C)=C1C2=CC=CC=C2COC2=CC=CC=C12	1995	Cyproheptadine may increase the central nervous system depressant (CNS depressant) activities of Doxepin.	1
DB00434	Cyproheptadine	CN1CCC(CC1)=C1C2=CC=CC=C2C=CC2=CC=CC=C12	DB01148	Flavoxate	CC1=C(OC2=C(C=CC=C2C(=O)OCCN2CCCCC2)C1=O)C1=CC=CC=C1	2001	Cyproheptadine may increase the central nervous system depressant (CNS depressant) activities of Flavoxate.	1
DB00434	Cyproheptadine	CN1CCC(CC1)=C1C2=CC=CC=C2C=CC2=CC=CC=C12	DB00472	Fluoxetine	CNCCC(OC1=CC=C(C=C1)C(F)(F)F)C1=CC=CC=C1	2015	Cyproheptadine may increase the central nervous system depressant (CNS depressant) activities of Fluoxetine.	1
DB00434	Cyproheptadine	CN1CCC(CC1)=C1C2=CC=CC=C2C=CC2=CC=CC=C12	DB00725	Homatropine methylbromide	[Br-].C[N+]1(C)C2CCC1CC(C2)OC(=O)C(O)C1=CC=CC=C1	1951	Cyproheptadine may increase the central nervous system depressant (CNS depressant) activities of Homatropine methylbromide.	1
DB00434	Cyproheptadine	CN1CCC(CC1)=C1C2=CC=CC=C2C=CC2=CC=CC=C12	DB00956	Hydrocodone	[H][C@@]12OC3=C(OC)C=CC4=C3[C@@]11CCN(C)[C@]([H])(C4)[C@]1([H])CCC2=O	2001	Cyproheptadine may increase the central nervous system depressant (CNS depressant) activities of Hydrocodone.	1
DB00434	Cyproheptadine	CN1CCC(CC1)=C1C2=CC=CC=C2C=CC2=CC=CC=C12	DB00424	Hyoscyamine	CN1[C@H]2CC[C@@H]1C[C@@H](C2)OC(=O)[C@H](CO)C1=CC=CC=C1	1973	Cyproheptadine may increase the central nervous system depressant (CNS depressant) activities of Hyoscyamine.	1
DB00434	Cyproheptadine	CN1CCC(CC1)=C1C2=CC=CC=C2C=CC2=CC=CC=C12	DB01625	Isopropamide	CC(C)[N+](C)(CCC(C(N)=O)(C1=CC=CC=C1)C1=CC=CC=C1)C(C)C	1993	Cyproheptadine may increase the central nervous system depressant (CNS depressant) activities of Isopropamide.	1
DB00434	Cyproheptadine	CN1CCC(CC1)=C1C2=CC=CC=C2C=CC2=CC=CC=C12	DB00555	Lamotrigine	NC1=NC(N)=C(N=N1)C1=C(Cl)C(Cl)=CC=C1	2002	Cyproheptadine may increase the central nervous system depressant (CNS depressant) activities of Lamotrigine.	1
DB00434	Cyproheptadine	CN1CCC(CC1)=C1C2=CC=CC=C2C=CC2=CC=CC=C12	DB00934	Maprotiline	CNCCCC12CCC(C3=CC=CC=C13)C1=CC=CC=C21	1980	Cyproheptadine may increase the central nervous system depressant (CNS depressant) activities of Maprotiline.	1
DB00434	Cyproheptadine	CN1CCC(CC1)=C1C2=CC=CC=C2C=CC2=CC=CC=C12	DB04843	Mepenzolate	C[N+]1(C)CCCC(C1)OC(=O)C(O)(C1=CC=CC=C1)C1=CC=CC=C1	1956	Cyproheptadine may increase the central nervous system depressant (CNS depressant) activities of Mepenzolate.	1
DB00434	Cyproheptadine	CN1CCC(CC1)=C1C2=CC=CC=C2C=CC2=CC=CC=C12	DB01403	Methotrimeprazine	COC1=CC2=C(SC3=C(C=CC=C3)N2C[C@H](C)CN(C)C)C=C1	1998	Cyproheptadine may increase the central nervous system depressant (CNS depressant) activities of Methotrimeprazine.	1
DB00434	Cyproheptadine	CN1CCC(CC1)=C1C2=CC=CC=C2C=CC2=CC=CC=C12	DB00462	Methscopolamine bromide	[Br-].[H][C@@]12O[C@]1([H])[C@H]1C[C@H](C[C@@H]2[N+]1(C)C)OC(=O)[C@H](CO)C1=CC=CC=C1	2006	Cyproheptadine may increase the central nervous system depressant (CNS depressant) activities of Methscopolamine bromide.	1
DB00434	Cyproheptadine	CN1CCC(CC1)=C1C2=CC=CC=C2C=CC2=CC=CC=C12	DB11315	Methscopolamine	C[N+]1(C)[C@H]2C[C@@H](C[C@@H]1[C@H]1O[C@@H]21)OC(=O)[C@H](CO)C1=CC=CC=C1	2008	Cyproheptadine may increase the central nervous system depressant (CNS depressant) activities of Methscopolamine.	1
DB00370	Mirtazapine	CN1CCN2C(C1)C1=CC=CC=C1CC1=C2N=CC=C1	DB00434	Cyproheptadine	CN1CCC(CC1)=C1C2=CC=CC=C2C=CC2=CC=CC=C12	2013	Cyproheptadine may increase the central nervous system depressant (CNS depressant) activities of Mirtazapine.	1
DB00434	Cyproheptadine	CN1CCC(CC1)=C1C2=CC=CC=C2C=CC2=CC=CC=C12	DB00370	Mirtazapine	CN1CCN2C(C1)C1=CC=CC=C1CC1=C2N=CC=C1	2006	Cyproheptadine may increase the central nervous system depressant (CNS depressant) activities of Mirtazapine.	1
DB00434	Cyproheptadine	CN1CCC(CC1)=C1C2=CC=CC=C2C=CC2=CC=CC=C12	DB01226	Mivacurium	COC1=CC(C[C@@H]2C3=CC(OC)=C(OC)C=C3CC[N+]2(C)CCCOC(=O)CC\C=C\CCC(=O)OCCC[N+]2(C)CCC3=CC(OC)=C(OC)C=C3[C@H]2CC2=CC(OC)=C(OC)C(OC)=C2)=CC(OC)=C1OC	2010	Cyproheptadine may increase the central nervous system depressant (CNS depressant) activities of Mivacurium.	1
DB00434	Cyproheptadine	CN1CCC(CC1)=C1C2=CC=CC=C2C=CC2=CC=CC=C12	DB00622	Nicardipine	COC(=O)C1=C(C)NC(C)=C(C1C1=CC(=CC=C1)[N+]([O-])=O)C(=O)OCCN(C)CC1=CC=CC=C1	2006	Cyproheptadine may increase the central nervous system depressant (CNS depressant) activities of Nicardipine.	1
DB00434	Cyproheptadine	CN1CCC(CC1)=C1C2=CC=CC=C2C=CC2=CC=CC=C12	DB00540	Nortriptyline	CNCCC=C1C2=CC=CC=C2CCC2=CC=CC=C12	1996	Cyproheptadine may increase the central nervous system depressant (CNS depressant) activities of Nortriptyline.	1
DB00540	Nortriptyline	CNCCC=C1C2=CC=CC=C2CCC2=CC=CC=C12	DB00434	Cyproheptadine	CN1CCC(CC1)=C1C2=CC=CC=C2C=CC2=CC=CC=C12	2013	Cyproheptadine may increase the central nervous system depressant (CNS depressant) activities of Nortriptyline.	1
DB00434	Cyproheptadine	CN1CCC(CC1)=C1C2=CC=CC=C2C=CC2=CC=CC=C12	DB01173	Orphenadrine	CN(C)CCOC(C1=CC=CC=C1)C1=CC=CC=C1C	1957	Cyproheptadine may increase the central nervous system depressant (CNS depressant) activities of Orphenadrine.	1
DB01173	Orphenadrine	CN(C)CCOC(C1=CC=CC=C1)C1=CC=CC=C1C	DB00434	Cyproheptadine	CN1CCC(CC1)=C1C2=CC=CC=C2C=CC2=CC=CC=C12	2013	Cyproheptadine may increase the central nervous system depressant (CNS depressant) activities of Orphenadrine.	1
DB00434	Cyproheptadine	CN1CCC(CC1)=C1C2=CC=CC=C2C=CC2=CC=CC=C12	DB01062	Oxybutynin	CCN(CC)CC#CCOC(=O)C(O)(C1CCCCC1)C1=CC=CC=C1	1996	Cyproheptadine may increase the central nervous system depressant (CNS depressant) activities of Oxybutynin.	1
DB00434	Cyproheptadine	CN1CCC(CC1)=C1C2=CC=CC=C2C=CC2=CC=CC=C12	DB09117	Paraldehyde	CC1OC(C)OC(C)O1	1991	Cyproheptadine may increase the central nervous system depressant (CNS depressant) activities of Paraldehyde.	1
DB00434	Cyproheptadine	CN1CCC(CC1)=C1C2=CC=CC=C2C=CC2=CC=CC=C12	DB00670	Pirenzepine	CN1CCN(CC(=O)N2C3=CC=CC=C3C(=O)NC3=C2N=CC=C3)CC1	1984	Cyproheptadine may increase the central nervous system depressant (CNS depressant) activities of Pirenzepine.	1
DB00434	Cyproheptadine	CN1CCC(CC1)=C1C2=CC=CC=C2C=CC2=CC=CC=C12	DB06153	Pizotifen	CN1CCC(CC1)=C1C2=C(CCC3=CC=CC=C13)SC=C2	1975	Cyproheptadine may increase the central nervous system depressant (CNS depressant) activities of Pizotifen.	1
DB06153	Pizotifen	CN1CCC(CC1)=C1C2=C(CCC3=CC=CC=C13)SC=C2	DB00434	Cyproheptadine	CN1CCC(CC1)=C1C2=CC=CC=C2C=CC2=CC=CC=C12	2013	Cyproheptadine may increase the central nervous system depressant (CNS depressant) activities of Pizotifen.	1
DB00434	Cyproheptadine	CN1CCC(CC1)=C1C2=CC=CC=C2C=CC2=CC=CC=C12	DB00387	Procyclidine	OC(CCN1CCCC1)(C1CCCCC1)C1=CC=CC=C1	1955	Cyproheptadine may increase the central nervous system depressant (CNS depressant) activities of Procyclidine.	1
DB00434	Cyproheptadine	CN1CCC(CC1)=C1C2=CC=CC=C2C=CC2=CC=CC=C12	DB01069	Promethazine	CC(CN1C2=CC=CC=C2SC2=CC=CC=C12)N(C)C	1985	Cyproheptadine may increase the central nervous system depressant (CNS depressant) activities of Promethazine.	1
DB00434	Cyproheptadine	CN1CCC(CC1)=C1C2=CC=CC=C2C=CC2=CC=CC=C12	DB00782	Propantheline	CC(C)[N+](C)(CCOC(=O)C1C2=CC=CC=C2OC2=CC=CC=C12)C(C)C	1953	Cyproheptadine may increase the central nervous system depressant (CNS depressant) activities of Propantheline.	1
DB00777	Propiomazine	CCC(=O)C1=CC2=C(SC3=CC=CC=C3N2CC(C)N(C)C)C=C1	DB00434	Cyproheptadine	CN1CCC(CC1)=C1C2=CC=CC=C2C=CC2=CC=CC=C12	2013	Cyproheptadine may increase the central nervous system depressant (CNS depressant) activities of Propiomazine.	1
DB00434	Cyproheptadine	CN1CCC(CC1)=C1C2=CC=CC=C2C=CC2=CC=CC=C12	DB12278	Propiverine	CCCOC(C(=O)OC1CCN(C)CC1)(C1=CC=CC=C1)C1=CC=CC=C1	2017	Cyproheptadine may increase the central nervous system depressant (CNS depressant) activities of Propiverine.	1
DB00434	Cyproheptadine	CN1CCC(CC1)=C1C2=CC=CC=C2C=CC2=CC=CC=C12	DB04834	Rapacuronium	[H][C@@]12C[C@@H]([C@H](OC(=O)CC)[C@@]1(C)CC[C@@]1([H])[C@@]2([H])CC[C@@]2([H])C[C@H](OC(C)=O)[C@H](C[C@]12C)N1CCCCC1)[N+]1(CC=C)CCCCC1	1999	Cyproheptadine may increase the central nervous system depressant (CNS depressant) activities of Rapacuronium.	1
DB00434	Cyproheptadine	CN1CCC(CC1)=C1C2=CC=CC=C2C=CC2=CC=CC=C12	DB11855	Revefenacin	CN(CCN1CCC(CC1)OC(=O)NC1=CC=CC=C1C1=CC=CC=C1)C(=O)C1=CC=C(CN2CCC(CC2)C(N)=O)C=C1	2018	Cyproheptadine may increase the central nervous system depressant (CNS depressant) activities of Revefenacin.	1
DB00434	Cyproheptadine	CN1CCC(CC1)=C1C2=CC=CC=C2C=CC2=CC=CC=C12	DB00728	Rocuronium	[H][C@@]12C[C@@H]([C@H](OC(C)=O)[C@@]1(C)CC[C@@]1([H])[C@@]2([H])CC[C@@]2([H])C[C@H](O)[C@H](C[C@]12C)N1CCOCC1)[N+]1(CC=C)CCCC1	2009	Cyproheptadine may increase the central nervous system depressant (CNS depressant) activities of Rocuronium.	1
DB00434	Cyproheptadine	CN1CCC(CC1)=C1C2=CC=CC=C2C=CC2=CC=CC=C12	DB00747	Scopolamine	CN1[C@H]2C[C@@H](C[C@@H]1[C@H]1O[C@@H]21)OC(=O)[C@H](CO)C1=CC=CC=C1	2014	Cyproheptadine may increase the central nervous system depressant (CNS depressant) activities of Scopolamine.	1
DB00434	Cyproheptadine	CN1CCC(CC1)=C1C2=CC=CC=C2C=CC2=CC=CC=C12	DB09034	Suvorexant	[H][C@@]1(C)CCN(CCN1C(=O)C1=C(C=CC(C)=C1)N1N=CC=N1)C1=NC2=C(O1)C=CC(Cl)=C2	2014	Cyproheptadine may increase the central nervous system depressant (CNS depressant) activities of Suvorexant.	1
DB00434	Cyproheptadine	CN1CCC(CC1)=C1C2=CC=CC=C2C=CC2=CC=CC=C12	DB01041	Thalidomide	O=C1N(C2CCC(=O)NC2=O)C(=O)C2=CC=CC=C12	2008	Cyproheptadine may increase the central nervous system depressant (CNS depressant) activities of Thalidomide.	1
DB00434	Cyproheptadine	CN1CCC(CC1)=C1C2=CC=CC=C2C=CC2=CC=CC=C12	DB11235	Thonzylamine	COC1=CC=C(CN(CCN(C)C)C2=NC=CC=N2)C=C1	2012	Cyproheptadine may increase the central nervous system depressant (CNS depressant) activities of Thonzylamine.	1
DB11235	Thonzylamine	COC1=CC=C(CN(CCN(C)C)C2=NC=CC=N2)C=C1	DB00434	Cyproheptadine	CN1CCC(CC1)=C1C2=CC=CC=C2C=CC2=CC=CC=C12	2013	Cyproheptadine may increase the central nervous system depressant (CNS depressant) activities of Thonzylamine.	1
DB00434	Cyproheptadine	CN1CCC(CC1)=C1C2=CC=CC=C2C=CC2=CC=CC=C12	DB00376	Trihexyphenidyl	OC(CCN1CCCCC1)(C1CCCCC1)C1=CC=CC=C1	1973	Cyproheptadine may increase the central nervous system depressant (CNS depressant) activities of Trihexyphenidyl.	1
DB00434	Cyproheptadine	CN1CCC(CC1)=C1C2=CC=CC=C2C=CC2=CC=CC=C12	DB09089	Trimebutine	CCC(COC(=O)C1=CC(OC)=C(OC)C(OC)=C1)(N(C)C)C1=CC=CC=C1	1991	Cyproheptadine may increase the central nervous system depressant (CNS depressant) activities of Trimebutine.	1
DB00434	Cyproheptadine	CN1CCC(CC1)=C1C2=CC=CC=C2C=CC2=CC=CC=C12	DB00425	Zolpidem	CN(C)C(=O)CC1=C(N=C2C=CC(C)=CN12)C1=CC=C(C)C=C1	2007	Cyproheptadine may increase the central nervous system depressant (CNS depressant) activities of Zolpidem.	1
DB00321	Amitriptyline	CN(C)CCC=C1C2=CC=CC=C2CCC2=CC=CC=C12	DB01219	Dantrolene	[O-][N+](=O)C1=CC=C(C=C1)C1=CC=C(O1)\C=N\N1CC(=O)NC1=O	2006	Dantrolene may increase the central nervous system depressant (CNS depressant) activities of Amitriptyline.	1
DB00543	Amoxapine	ClC1=CC2=C(OC3=CC=CC=C3N=C2N2CCNCC2)C=C1	DB01219	Dantrolene	[O-][N+](=O)C1=CC=C(C=C1)C1=CC=C(O1)\C=N\N1CC(=O)NC1=O	2006	Dantrolene may increase the central nervous system depressant (CNS depressant) activities of Amoxapine.	1
DB00972	Azelastine	CN1CCCC(CC1)N1N=C(CC2=CC=C(Cl)C=C2)C2=CC=CC=C2C1=O	DB01219	Dantrolene	[O-][N+](=O)C1=CC=C(C=C1)C1=CC=C(O1)\C=N\N1CC(=O)NC1=O	2006	Dantrolene may increase the central nervous system depressant (CNS depressant) activities of Azelastine.	1
DB00245	Benzatropine	[H][C@]12CC[C@]([H])(C[C@@]([H])(C1)OC(C1=CC=CC=C1)C1=CC=CC=C1)N2C	DB01219	Dantrolene	[O-][N+](=O)C1=CC=C(C=C1)C1=CC=C(O1)\C=N\N1CC(=O)NC1=O	2006	Dantrolene may increase the central nervous system depressant (CNS depressant) activities of Benzatropine.	1
DB00354	Buclizine	CC(C)(C)C1=CC=C(CN2CCN(CC2)C(C2=CC=CC=C2)C2=CC=C(Cl)C=C2)C=C1	DB01219	Dantrolene	[O-][N+](=O)C1=CC=C(C=C1)C1=CC=C(O1)\C=N\N1CC(=O)NC1=O	2006	Dantrolene may increase the central nervous system depressant (CNS depressant) activities of Buclizine.	1
DB00434	Cyproheptadine	CN1CCC(CC1)=C1C2=CC=CC=C2C=CC2=CC=CC=C12	DB01219	Dantrolene	[O-][N+](=O)C1=CC=C(C=C1)C1=CC=C(O1)\C=N\N1CC(=O)NC1=O	2006	Dantrolene may increase the central nervous system depressant (CNS depressant) activities of Cyproheptadine.	1
DB09167	Dosulepin	CN(C)CC\C=C1/C2=CC=CC=C2CSC2=CC=CC=C12	DB01219	Dantrolene	[O-][N+](=O)C1=CC=C(C=C1)C1=CC=C(O1)\C=N\N1CC(=O)NC1=O	2006	Dantrolene may increase the central nervous system depressant (CNS depressant) activities of Dosulepin.	1
DB00458	Imipramine	CN(C)CCCN1C2=CC=CC=C2CCC2=CC=CC=C12	DB01219	Dantrolene	[O-][N+](=O)C1=CC=C(C=C1)C1=CC=C(O1)\C=N\N1CC(=O)NC1=O	2006	Dantrolene may increase the central nervous system depressant (CNS depressant) activities of Imipramine.	1
DB00370	Mirtazapine	CN1CCN2C(C1)C1=CC=CC=C1CC1=C2N=CC=C1	DB01219	Dantrolene	[O-][N+](=O)C1=CC=C(C=C1)C1=CC=C(O1)\C=N\N1CC(=O)NC1=O	2006	Dantrolene may increase the central nervous system depressant (CNS depressant) activities of Mirtazapine.	1
DB00540	Nortriptyline	CNCCC=C1C2=CC=CC=C2CCC2=CC=CC=C12	DB01219	Dantrolene	[O-][N+](=O)C1=CC=C(C=C1)C1=CC=C(O1)\C=N\N1CC(=O)NC1=O	2006	Dantrolene may increase the central nervous system depressant (CNS depressant) activities of Nortriptyline.	1
DB01173	Orphenadrine	CN(C)CCOC(C1=CC=CC=C1)C1=CC=CC=C1C	DB01219	Dantrolene	[O-][N+](=O)C1=CC=C(C=C1)C1=CC=C(O1)\C=N\N1CC(=O)NC1=O	2006	Dantrolene may increase the central nervous system depressant (CNS depressant) activities of Orphenadrine.	1
DB06153	Pizotifen	CN1CCC(CC1)=C1C2=C(CCC3=CC=CC=C13)SC=C2	DB01219	Dantrolene	[O-][N+](=O)C1=CC=C(C=C1)C1=CC=C(O1)\C=N\N1CC(=O)NC1=O	2006	Dantrolene may increase the central nervous system depressant (CNS depressant) activities of Pizotifen.	1
DB00777	Propiomazine	CCC(=O)C1=CC2=C(SC3=CC=CC=C3N2CC(C)N(C)C)C=C1	DB01219	Dantrolene	[O-][N+](=O)C1=CC=C(C=C1)C1=CC=C(O1)\C=N\N1CC(=O)NC1=O	2006	Dantrolene may increase the central nervous system depressant (CNS depressant) activities of Propiomazine.	1
DB01224	Quetiapine	OCCOCCN1CCN(CC1)C1=NC2=CC=CC=C2SC2=CC=CC=C12	DB01219	Dantrolene	[O-][N+](=O)C1=CC=C(C=C1)C1=CC=C(O1)\C=N\N1CC(=O)NC1=O	2006	Dantrolene may increase the central nervous system depressant (CNS depressant) activities of Quetiapine.	1
DB11235	Thonzylamine	COC1=CC=C(CN(CCN(C)C)C2=NC=CC=N2)C=C1	DB01219	Dantrolene	[O-][N+](=O)C1=CC=C(C=C1)C1=CC=C(O1)\C=N\N1CC(=O)NC1=O	2006	Dantrolene may increase the central nervous system depressant (CNS depressant) activities of Thonzylamine.	1
DB00321	Amitriptyline	CN(C)CCC=C1C2=CC=CC=C2CCC2=CC=CC=C12	DB01189	Desflurane	FC(F)OC(F)C(F)(F)F	2018	Desflurane may increase the central nervous system depressant (CNS depressant) activities of Amitriptyline.	1
DB00543	Amoxapine	ClC1=CC2=C(OC3=CC=CC=C3N=C2N2CCNCC2)C=C1	DB01189	Desflurane	FC(F)OC(F)C(F)(F)F	2018	Desflurane may increase the central nervous system depressant (CNS depressant) activities of Amoxapine.	1
DB00972	Azelastine	CN1CCCC(CC1)N1N=C(CC2=CC=C(Cl)C=C2)C2=CC=CC=C2C1=O	DB01189	Desflurane	FC(F)OC(F)C(F)(F)F	2018	Desflurane may increase the central nervous system depressant (CNS depressant) activities of Azelastine.	1
DB00245	Benzatropine	[H][C@]12CC[C@]([H])(C[C@@]([H])(C1)OC(C1=CC=CC=C1)C1=CC=CC=C1)N2C	DB01189	Desflurane	FC(F)OC(F)C(F)(F)F	2018	Desflurane may increase the central nervous system depressant (CNS depressant) activities of Benzatropine.	1
DB00354	Buclizine	CC(C)(C)C1=CC=C(CN2CCN(CC2)C(C2=CC=CC=C2)C2=CC=C(Cl)C=C2)C=C1	DB01189	Desflurane	FC(F)OC(F)C(F)(F)F	2018	Desflurane may increase the central nervous system depressant (CNS depressant) activities of Buclizine.	1
DB00434	Cyproheptadine	CN1CCC(CC1)=C1C2=CC=CC=C2C=CC2=CC=CC=C12	DB01189	Desflurane	FC(F)OC(F)C(F)(F)F	2018	Desflurane may increase the central nervous system depressant (CNS depressant) activities of Cyproheptadine.	1
DB09167	Dosulepin	CN(C)CC\C=C1/C2=CC=CC=C2CSC2=CC=CC=C12	DB01189	Desflurane	FC(F)OC(F)C(F)(F)F	2018	Desflurane may increase the central nervous system depressant (CNS depressant) activities of Dosulepin.	1
DB00458	Imipramine	CN(C)CCCN1C2=CC=CC=C2CCC2=CC=CC=C12	DB01189	Desflurane	FC(F)OC(F)C(F)(F)F	2018	Desflurane may increase the central nervous system depressant (CNS depressant) activities of Imipramine.	1
DB00370	Mirtazapine	CN1CCN2C(C1)C1=CC=CC=C1CC1=C2N=CC=C1	DB01189	Desflurane	FC(F)OC(F)C(F)(F)F	2018	Desflurane may increase the central nervous system depressant (CNS depressant) activities of Mirtazapine.	1
DB00540	Nortriptyline	CNCCC=C1C2=CC=CC=C2CCC2=CC=CC=C12	DB01189	Desflurane	FC(F)OC(F)C(F)(F)F	2018	Desflurane may increase the central nervous system depressant (CNS depressant) activities of Nortriptyline.	1
DB01173	Orphenadrine	CN(C)CCOC(C1=CC=CC=C1)C1=CC=CC=C1C	DB01189	Desflurane	FC(F)OC(F)C(F)(F)F	2018	Desflurane may increase the central nervous system depressant (CNS depressant) activities of Orphenadrine.	1
DB06153	Pizotifen	CN1CCC(CC1)=C1C2=C(CCC3=CC=CC=C13)SC=C2	DB01189	Desflurane	FC(F)OC(F)C(F)(F)F	2018	Desflurane may increase the central nervous system depressant (CNS depressant) activities of Pizotifen.	1
DB00777	Propiomazine	CCC(=O)C1=CC2=C(SC3=CC=CC=C3N2CC(C)N(C)C)C=C1	DB01189	Desflurane	FC(F)OC(F)C(F)(F)F	2018	Desflurane may increase the central nervous system depressant (CNS depressant) activities of Propiomazine.	1
DB11235	Thonzylamine	COC1=CC=C(CN(CCN(C)C)C2=NC=CC=N2)C=C1	DB01189	Desflurane	FC(F)OC(F)C(F)(F)F	2018	Desflurane may increase the central nervous system depressant (CNS depressant) activities of Thonzylamine.	1
DB00972	Azelastine	CN1CCCC(CC1)N1N=C(CC2=CC=C(Cl)C=C2)C2=CC=CC=C2C1=O	DB01151	Desipramine	CNCCCN1C2=CC=CC=C2CCC2=CC=CC=C12	1996	Desipramine may increase the central nervous system depressant (CNS depressant) activities of Azelastine.	1
DB00354	Buclizine	CC(C)(C)C1=CC=C(CN2CCN(CC2)C(C2=CC=CC=C2)C2=CC=C(Cl)C=C2)C=C1	DB01151	Desipramine	CNCCCN1C2=CC=CC=C2CCC2=CC=CC=C12	1996	Desipramine may increase the central nervous system depressant (CNS depressant) activities of Buclizine.	1
DB01173	Orphenadrine	CN(C)CCOC(C1=CC=CC=C1)C1=CC=CC=C1C	DB01151	Desipramine	CNCCCN1C2=CC=CC=C2CCC2=CC=CC=C12	1996	Desipramine may increase the central nervous system depressant (CNS depressant) activities of Orphenadrine.	1
DB11235	Thonzylamine	COC1=CC=C(CN(CCN(C)C)C2=NC=CC=N2)C=C1	DB01151	Desipramine	CNCCCN1C2=CC=CC=C2CCC2=CC=CC=C12	1996	Desipramine may increase the central nervous system depressant (CNS depressant) activities of Thonzylamine.	1
DB00321	Amitriptyline	CN(C)CCC=C1C2=CC=CC=C2CCC2=CC=CC=C12	DB00967	Desloratadine	ClC1=CC2=C(C=C1)C(=C1CCNCC1)C1=C(CC2)C=CC=N1	2001	Desloratadine may increase the central nervous system depressant (CNS depressant) activities of Amitriptyline.	1
DB00972	Azelastine	CN1CCCC(CC1)N1N=C(CC2=CC=C(Cl)C=C2)C2=CC=CC=C2C1=O	DB00967	Desloratadine	ClC1=CC2=C(C=C1)C(=C1CCNCC1)C1=C(CC2)C=CC=N1	2001	Desloratadine may increase the central nervous system depressant (CNS depressant) activities of Azelastine.	1
DB00363	Clozapine	CN1CCN(CC1)C1=NC2=CC(Cl)=CC=C2NC2=CC=CC=C12	DB00967	Desloratadine	ClC1=CC2=C(C=C1)C(=C1CCNCC1)C1=C(CC2)C=CC=N1	2001	Desloratadine may increase the central nervous system depressant (CNS depressant) activities of Clozapine.	1
DB00458	Imipramine	CN(C)CCCN1C2=CC=CC=C2CCC2=CC=CC=C12	DB00967	Desloratadine	ClC1=CC2=C(C=C1)C(=C1CCNCC1)C1=C(CC2)C=CC=N1	2001	Desloratadine may increase the central nervous system depressant (CNS depressant) activities of Imipramine.	1
DB00370	Mirtazapine	CN1CCN2C(C1)C1=CC=CC=C1CC1=C2N=CC=C1	DB00967	Desloratadine	ClC1=CC2=C(C=C1)C(=C1CCNCC1)C1=C(CC2)C=CC=N1	2001	Desloratadine may increase the central nervous system depressant (CNS depressant) activities of Mirtazapine.	1
DB01173	Orphenadrine	CN(C)CCOC(C1=CC=CC=C1)C1=CC=CC=C1C	DB00967	Desloratadine	ClC1=CC2=C(C=C1)C(=C1CCNCC1)C1=C(CC2)C=CC=N1	2001	Desloratadine may increase the central nervous system depressant (CNS depressant) activities of Orphenadrine.	1
DB01224	Quetiapine	OCCOCCN1CCN(CC1)C1=NC2=CC=CC=C2SC2=CC=CC=C12	DB00967	Desloratadine	ClC1=CC2=C(C=C1)C(=C1CCNCC1)C1=C(CC2)C=CC=N1	2001	Desloratadine may increase the central nervous system depressant (CNS depressant) activities of Quetiapine.	1
DB00972	Azelastine	CN1CCCC(CC1)N1N=C(CC2=CC=C(Cl)C=C2)C2=CC=CC=C2C1=O	DB06700	Desvenlafaxine	CN(C)CC(C1=CC=C(O)C=C1)C1(O)CCCCC1	2017	Desvenlafaxine may increase the central nervous system depressant (CNS depressant) activities of Azelastine.	1
DB00354	Buclizine	CC(C)(C)C1=CC=C(CN2CCN(CC2)C(C2=CC=CC=C2)C2=CC=C(Cl)C=C2)C=C1	DB06700	Desvenlafaxine	CN(C)CC(C1=CC=C(O)C=C1)C1(O)CCCCC1	2017	Desvenlafaxine may increase the central nervous system depressant (CNS depressant) activities of Buclizine.	1
DB01173	Orphenadrine	CN(C)CCOC(C1=CC=CC=C1)C1=CC=CC=C1C	DB06700	Desvenlafaxine	CN(C)CC(C1=CC=C(O)C=C1)C1(O)CCCCC1	2017	Desvenlafaxine may increase the central nervous system depressant (CNS depressant) activities of Orphenadrine.	1
DB11235	Thonzylamine	COC1=CC=C(CN(CCN(C)C)C2=NC=CC=N2)C=C1	DB06700	Desvenlafaxine	CN(C)CC(C1=CC=C(O)C=C1)C1(O)CCCCC1	2017	Desvenlafaxine may increase the central nervous system depressant (CNS depressant) activities of Thonzylamine.	1
DB00405	Dexbrompheniramine	CN(C)CC[C@@H](C1=CC=C(Br)C=C1)C1=CC=CC=N1	DB08897	Aclidinium	OC(C(=O)O[C@H]1C[N+]2(CCCOC3=CC=CC=C3)CCC1CC2)(C1=CC=CS1)C1=CC=CS1	2012	Dexbrompheniramine may increase the central nervous system depressant (CNS depressant) activities of Aclidinium.	1
DB00405	Dexbrompheniramine	CN(C)CC[C@@H](C1=CC=C(Br)C=C1)C1=CC=CC=N1	DB00321	Amitriptyline	CN(C)CCC=C1C2=CC=CC=C2CCC2=CC=CC=C12	2018	Dexbrompheniramine may increase the central nervous system depressant (CNS depressant) activities of Amitriptyline.	1
DB00321	Amitriptyline	CN(C)CCC=C1C2=CC=CC=C2CCC2=CC=CC=C12	DB00405	Dexbrompheniramine	CN(C)CC[C@@H](C1=CC=C(Br)C=C1)C1=CC=CC=N1	2016	Dexbrompheniramine may increase the central nervous system depressant (CNS depressant) activities of Amitriptyline.	1
DB00405	Dexbrompheniramine	CN(C)CC[C@@H](C1=CC=C(Br)C=C1)C1=CC=CC=N1	DB00543	Amoxapine	ClC1=CC2=C(OC3=CC=CC=C3N=C2N2CCNCC2)C=C1	2011	Dexbrompheniramine may increase the central nervous system depressant (CNS depressant) activities of Amoxapine.	1
DB00543	Amoxapine	ClC1=CC2=C(OC3=CC=CC=C3N=C2N2CCNCC2)C=C1	DB00405	Dexbrompheniramine	CN(C)CC[C@@H](C1=CC=C(Br)C=C1)C1=CC=CC=N1	2016	Dexbrompheniramine may increase the central nervous system depressant (CNS depressant) activities of Amoxapine.	1
DB00405	Dexbrompheniramine	CN(C)CC[C@@H](C1=CC=C(Br)C=C1)C1=CC=CC=N1	DB00972	Azelastine	CN1CCCC(CC1)N1N=C(CC2=CC=C(Cl)C=C2)C2=CC=CC=C2C1=O	2004	Dexbrompheniramine may increase the central nervous system depressant (CNS depressant) activities of Azelastine.	1
DB00972	Azelastine	CN1CCCC(CC1)N1N=C(CC2=CC=C(Cl)C=C2)C2=CC=CC=C2C1=O	DB00405	Dexbrompheniramine	CN(C)CC[C@@H](C1=CC=C(Br)C=C1)C1=CC=CC=N1	2016	Dexbrompheniramine may increase the central nervous system depressant (CNS depressant) activities of Azelastine.	1
DB00405	Dexbrompheniramine	CN(C)CC[C@@H](C1=CC=C(Br)C=C1)C1=CC=CC=N1	DB00245	Benzatropine	[H][C@]12CC[C@]([H])(C[C@@]([H])(C1)OC(C1=CC=CC=C1)C1=CC=CC=C1)N2C	1978	Dexbrompheniramine may increase the central nervous system depressant (CNS depressant) activities of Benzatropine.	1
DB00245	Benzatropine	[H][C@]12CC[C@]([H])(C[C@@]([H])(C1)OC(C1=CC=CC=C1)C1=CC=CC=C1)N2C	DB00405	Dexbrompheniramine	CN(C)CC[C@@H](C1=CC=C(Br)C=C1)C1=CC=CC=N1	2016	Dexbrompheniramine may increase the central nervous system depressant (CNS depressant) activities of Benzatropine.	1
DB00405	Dexbrompheniramine	CN(C)CC[C@@H](C1=CC=C(Br)C=C1)C1=CC=CC=N1	DB00810	Biperiden	OC(CCN1CCCCC1)(C1CC2CC1C=C2)C1=CC=CC=C1	1996	Dexbrompheniramine may increase the central nervous system depressant (CNS depressant) activities of Biperiden.	1
DB00354	Buclizine	CC(C)(C)C1=CC=C(CN2CCN(CC2)C(C2=CC=CC=C2)C2=CC=C(Cl)C=C2)C=C1	DB00405	Dexbrompheniramine	CN(C)CC[C@@H](C1=CC=C(Br)C=C1)C1=CC=CC=N1	2016	Dexbrompheniramine may increase the central nervous system depressant (CNS depressant) activities of Buclizine.	1
DB00405	Dexbrompheniramine	CN(C)CC[C@@H](C1=CC=C(Br)C=C1)C1=CC=CC=N1	DB00921	Buprenorphine	CO[C@]12CC[C@@]3(C[C@@H]1[C@](C)(O)C(C)(C)C)[C@H]1CC4=C5C(O[C@@H]2[C@@]35CCN1CC1CC1)=C(O)C=C4	2017	Dexbrompheniramine may increase the central nervous system depressant (CNS depressant) activities of Buprenorphine.	1
DB00405	Dexbrompheniramine	CN(C)CC[C@@H](C1=CC=C(Br)C=C1)C1=CC=CC=N1	DB09300	Butylscopolamine	CCCC[N+]1(C)[C@H]2C[C@@H](C[C@@H]1[C@H]1O[C@@H]21)OC(=O)[C@H](CO)C1=CC=CC=C1	1976	Dexbrompheniramine may increase the central nervous system depressant (CNS depressant) activities of Butylscopolamine.	1
DB00405	Dexbrompheniramine	CN(C)CC[C@@H](C1=CC=C(Br)C=C1)C1=CC=CC=N1	DB00434	Cyproheptadine	CN1CCC(CC1)=C1C2=CC=CC=C2C=CC2=CC=CC=C12	2013	Dexbrompheniramine may increase the central nervous system depressant (CNS depressant) activities of Cyproheptadine.	1
DB00434	Cyproheptadine	CN1CCC(CC1)=C1C2=CC=CC=C2C=CC2=CC=CC=C12	DB00405	Dexbrompheniramine	CN(C)CC[C@@H](C1=CC=C(Br)C=C1)C1=CC=CC=N1	2016	Dexbrompheniramine may increase the central nervous system depressant (CNS depressant) activities of Cyproheptadine.	1
DB00405	Dexbrompheniramine	CN(C)CC[C@@H](C1=CC=C(Br)C=C1)C1=CC=CC=N1	DB01151	Desipramine	CNCCCN1C2=CC=CC=C2CCC2=CC=CC=C12	1996	Dexbrompheniramine may increase the central nervous system depressant (CNS depressant) activities of Desipramine.	1
DB00405	Dexbrompheniramine	CN(C)CC[C@@H](C1=CC=C(Br)C=C1)C1=CC=CC=N1	DB00804	Dicyclomine	CCN(CC)CCOC(=O)C1(CCCCC1)C1CCCCC1	1950	Dexbrompheniramine may increase the central nervous system depressant (CNS depressant) activities of Dicyclomine.	1
DB00405	Dexbrompheniramine	CN(C)CC[C@@H](C1=CC=C(Br)C=C1)C1=CC=CC=N1	DB01231	Diphenidol	OC(CCCN1CCCCC1)(C1=CC=CC=C1)C1=CC=CC=C1	2006	Dexbrompheniramine may increase the central nervous system depressant (CNS depressant) activities of Diphenidol.	1
DB09167	Dosulepin	CN(C)CC\C=C1/C2=CC=CC=C2CSC2=CC=CC=C12	DB00405	Dexbrompheniramine	CN(C)CC[C@@H](C1=CC=C(Br)C=C1)C1=CC=CC=N1	2016	Dexbrompheniramine may increase the central nervous system depressant (CNS depressant) activities of Dosulepin.	1
DB00405	Dexbrompheniramine	CN(C)CC[C@@H](C1=CC=C(Br)C=C1)C1=CC=CC=N1	DB01142	Doxepin	[H]C(CCN(C)C)=C1C2=CC=CC=C2COC2=CC=CC=C12	1995	Dexbrompheniramine may increase the central nervous system depressant (CNS depressant) activities of Doxepin.	1
DB00405	Dexbrompheniramine	CN(C)CC[C@@H](C1=CC=C(Br)C=C1)C1=CC=CC=N1	DB01148	Flavoxate	CC1=C(OC2=C(C=CC=C2C(=O)OCCN2CCCCC2)C1=O)C1=CC=CC=C1	2001	Dexbrompheniramine may increase the central nervous system depressant (CNS depressant) activities of Flavoxate.	1
DB00405	Dexbrompheniramine	CN(C)CC[C@@H](C1=CC=C(Br)C=C1)C1=CC=CC=N1	DB00472	Fluoxetine	CNCCC(OC1=CC=C(C=C1)C(F)(F)F)C1=CC=CC=C1	2015	Dexbrompheniramine may increase the central nervous system depressant (CNS depressant) activities of Fluoxetine.	1
DB00405	Dexbrompheniramine	CN(C)CC[C@@H](C1=CC=C(Br)C=C1)C1=CC=CC=N1	DB00986	Glycopyrronium	C[N+]1(C)CCC(C1)OC(=O)C(O)(C1CCCC1)C1=CC=CC=C1	2016	Dexbrompheniramine may increase the central nervous system depressant (CNS depressant) activities of Glycopyrronium.	1
DB00405	Dexbrompheniramine	CN(C)CC[C@@H](C1=CC=C(Br)C=C1)C1=CC=CC=N1	DB00725	Homatropine methylbromide	[Br-].C[N+]1(C)C2CCC1CC(C2)OC(=O)C(O)C1=CC=CC=C1	1951	Dexbrompheniramine may increase the central nervous system depressant (CNS depressant) activities of Homatropine methylbromide.	1
DB00405	Dexbrompheniramine	CN(C)CC[C@@H](C1=CC=C(Br)C=C1)C1=CC=CC=N1	DB00956	Hydrocodone	[H][C@@]12OC3=C(OC)C=CC4=C3[C@@]11CCN(C)[C@]([H])(C4)[C@]1([H])CCC2=O	2001	Dexbrompheniramine may increase the central nervous system depressant (CNS depressant) activities of Hydrocodone.	1
DB00405	Dexbrompheniramine	CN(C)CC[C@@H](C1=CC=C(Br)C=C1)C1=CC=CC=N1	DB00424	Hyoscyamine	CN1[C@H]2CC[C@@H]1C[C@@H](C2)OC(=O)[C@H](CO)C1=CC=CC=C1	1973	Dexbrompheniramine may increase the central nervous system depressant (CNS depressant) activities of Hyoscyamine.	1
DB00458	Imipramine	CN(C)CCCN1C2=CC=CC=C2CCC2=CC=CC=C12	DB00405	Dexbrompheniramine	CN(C)CC[C@@H](C1=CC=C(Br)C=C1)C1=CC=CC=N1	2016	Dexbrompheniramine may increase the central nervous system depressant (CNS depressant) activities of Imipramine.	1
DB00405	Dexbrompheniramine	CN(C)CC[C@@H](C1=CC=C(Br)C=C1)C1=CC=CC=N1	DB00332	Ipratropium	[H][C@]12CC[C@]([H])(C[C@@H](C1)OC(=O)C(CO)C1=CC=CC=C1)[N+]2(C)C(C)C	1994	Dexbrompheniramine may increase the central nervous system depressant (CNS depressant) activities of Ipratropium.	1
DB00405	Dexbrompheniramine	CN(C)CC[C@@H](C1=CC=C(Br)C=C1)C1=CC=CC=N1	DB01625	Isopropamide	CC(C)[N+](C)(CCC(C(N)=O)(C1=CC=CC=C1)C1=CC=CC=C1)C(C)C	1993	Dexbrompheniramine may increase the central nervous system depressant (CNS depressant) activities of Isopropamide.	1
DB00405	Dexbrompheniramine	CN(C)CC[C@@H](C1=CC=C(Br)C=C1)C1=CC=CC=N1	DB00934	Maprotiline	CNCCCC12CCC(C3=CC=CC=C13)C1=CC=CC=C21	1980	Dexbrompheniramine may increase the central nervous system depressant (CNS depressant) activities of Maprotiline.	1
DB00405	Dexbrompheniramine	CN(C)CC[C@@H](C1=CC=C(Br)C=C1)C1=CC=CC=N1	DB04843	Mepenzolate	C[N+]1(C)CCCC(C1)OC(=O)C(O)(C1=CC=CC=C1)C1=CC=CC=C1	1956	Dexbrompheniramine may increase the central nervous system depressant (CNS depressant) activities of Mepenzolate.	1
DB00405	Dexbrompheniramine	CN(C)CC[C@@H](C1=CC=C(Br)C=C1)C1=CC=CC=N1	DB01403	Methotrimeprazine	COC1=CC2=C(SC3=C(C=CC=C3)N2C[C@H](C)CN(C)C)C=C1	1998	Dexbrompheniramine may increase the central nervous system depressant (CNS depressant) activities of Methotrimeprazine.	1
DB00405	Dexbrompheniramine	CN(C)CC[C@@H](C1=CC=C(Br)C=C1)C1=CC=CC=N1	DB00462	Methscopolamine bromide	[Br-].[H][C@@]12O[C@]1([H])[C@H]1C[C@H](C[C@@H]2[N+]1(C)C)OC(=O)[C@H](CO)C1=CC=CC=C1	2006	Dexbrompheniramine may increase the central nervous system depressant (CNS depressant) activities of Methscopolamine bromide.	1
DB00405	Dexbrompheniramine	CN(C)CC[C@@H](C1=CC=C(Br)C=C1)C1=CC=CC=N1	DB11315	Methscopolamine	C[N+]1(C)[C@H]2C[C@@H](C[C@@H]1[C@H]1O[C@@H]21)OC(=O)[C@H](CO)C1=CC=CC=C1	2008	Dexbrompheniramine may increase the central nervous system depressant (CNS depressant) activities of Methscopolamine.	1
DB00370	Mirtazapine	CN1CCN2C(C1)C1=CC=CC=C1CC1=C2N=CC=C1	DB00405	Dexbrompheniramine	CN(C)CC[C@@H](C1=CC=C(Br)C=C1)C1=CC=CC=N1	2016	Dexbrompheniramine may increase the central nervous system depressant (CNS depressant) activities of Mirtazapine.	1
DB00405	Dexbrompheniramine	CN(C)CC[C@@H](C1=CC=C(Br)C=C1)C1=CC=CC=N1	DB00370	Mirtazapine	CN1CCN2C(C1)C1=CC=CC=C1CC1=C2N=CC=C1	2006	Dexbrompheniramine may increase the central nervous system depressant (CNS depressant) activities of Mirtazapine.	1
DB00405	Dexbrompheniramine	CN(C)CC[C@@H](C1=CC=C(Br)C=C1)C1=CC=CC=N1	DB00622	Nicardipine	COC(=O)C1=C(C)NC(C)=C(C1C1=CC(=CC=C1)[N+]([O-])=O)C(=O)OCCN(C)CC1=CC=CC=C1	2006	Dexbrompheniramine may increase the central nervous system depressant (CNS depressant) activities of Nicardipine.	1
DB00405	Dexbrompheniramine	CN(C)CC[C@@H](C1=CC=C(Br)C=C1)C1=CC=CC=N1	DB00540	Nortriptyline	CNCCC=C1C2=CC=CC=C2CCC2=CC=CC=C12	1996	Dexbrompheniramine may increase the central nervous system depressant (CNS depressant) activities of Nortriptyline.	1
DB00540	Nortriptyline	CNCCC=C1C2=CC=CC=C2CCC2=CC=CC=C12	DB00405	Dexbrompheniramine	CN(C)CC[C@@H](C1=CC=C(Br)C=C1)C1=CC=CC=N1	2016	Dexbrompheniramine may increase the central nervous system depressant (CNS depressant) activities of Nortriptyline.	1
DB00405	Dexbrompheniramine	CN(C)CC[C@@H](C1=CC=C(Br)C=C1)C1=CC=CC=N1	DB01173	Orphenadrine	CN(C)CCOC(C1=CC=CC=C1)C1=CC=CC=C1C	1957	Dexbrompheniramine may increase the central nervous system depressant (CNS depressant) activities of Orphenadrine.	1
DB01173	Orphenadrine	CN(C)CCOC(C1=CC=CC=C1)C1=CC=CC=C1C	DB00405	Dexbrompheniramine	CN(C)CC[C@@H](C1=CC=C(Br)C=C1)C1=CC=CC=N1	2016	Dexbrompheniramine may increase the central nervous system depressant (CNS depressant) activities of Orphenadrine.	1
DB00405	Dexbrompheniramine	CN(C)CC[C@@H](C1=CC=C(Br)C=C1)C1=CC=CC=N1	DB01062	Oxybutynin	CCN(CC)CC#CCOC(=O)C(O)(C1CCCCC1)C1=CC=CC=C1	1996	Dexbrompheniramine may increase the central nervous system depressant (CNS depressant) activities of Oxybutynin.	1
DB00405	Dexbrompheniramine	CN(C)CC[C@@H](C1=CC=C(Br)C=C1)C1=CC=CC=N1	DB09117	Paraldehyde	CC1OC(C)OC(C)O1	1991	Dexbrompheniramine may increase the central nervous system depressant (CNS depressant) activities of Paraldehyde.	1
DB00405	Dexbrompheniramine	CN(C)CC[C@@H](C1=CC=C(Br)C=C1)C1=CC=CC=N1	DB00670	Pirenzepine	CN1CCN(CC(=O)N2C3=CC=CC=C3C(=O)NC3=C2N=CC=C3)CC1	1984	Dexbrompheniramine may increase the central nervous system depressant (CNS depressant) activities of Pirenzepine.	1
DB00405	Dexbrompheniramine	CN(C)CC[C@@H](C1=CC=C(Br)C=C1)C1=CC=CC=N1	DB06153	Pizotifen	CN1CCC(CC1)=C1C2=C(CCC3=CC=CC=C13)SC=C2	1975	Dexbrompheniramine may increase the central nervous system depressant (CNS depressant) activities of Pizotifen.	1
DB06153	Pizotifen	CN1CCC(CC1)=C1C2=C(CCC3=CC=CC=C13)SC=C2	DB00405	Dexbrompheniramine	CN(C)CC[C@@H](C1=CC=C(Br)C=C1)C1=CC=CC=N1	2016	Dexbrompheniramine may increase the central nervous system depressant (CNS depressant) activities of Pizotifen.	1
DB00405	Dexbrompheniramine	CN(C)CC[C@@H](C1=CC=C(Br)C=C1)C1=CC=CC=N1	DB00387	Procyclidine	OC(CCN1CCCC1)(C1CCCCC1)C1=CC=CC=C1	1955	Dexbrompheniramine may increase the central nervous system depressant (CNS depressant) activities of Procyclidine.	1
DB00405	Dexbrompheniramine	CN(C)CC[C@@H](C1=CC=C(Br)C=C1)C1=CC=CC=N1	DB00392	Profenamine	CCN(CC)C(C)CN1C2=CC=CC=C2SC2=CC=CC=C12	1952	Dexbrompheniramine may increase the central nervous system depressant (CNS depressant) activities of Profenamine.	1
DB00405	Dexbrompheniramine	CN(C)CC[C@@H](C1=CC=C(Br)C=C1)C1=CC=CC=N1	DB00782	Propantheline	CC(C)[N+](C)(CCOC(=O)C1C2=CC=CC=C2OC2=CC=CC=C12)C(C)C	1953	Dexbrompheniramine may increase the central nervous system depressant (CNS depressant) activities of Propantheline.	1
DB00777	Propiomazine	CCC(=O)C1=CC2=C(SC3=CC=CC=C3N2CC(C)N(C)C)C=C1	DB00405	Dexbrompheniramine	CN(C)CC[C@@H](C1=CC=C(Br)C=C1)C1=CC=CC=N1	2016	Dexbrompheniramine may increase the central nervous system depressant (CNS depressant) activities of Propiomazine.	1
DB00405	Dexbrompheniramine	CN(C)CC[C@@H](C1=CC=C(Br)C=C1)C1=CC=CC=N1	DB12278	Propiverine	CCCOC(C(=O)OC1CCN(C)CC1)(C1=CC=CC=C1)C1=CC=CC=C1	2017	Dexbrompheniramine may increase the central nervous system depressant (CNS depressant) activities of Propiverine.	1
DB00405	Dexbrompheniramine	CN(C)CC[C@@H](C1=CC=C(Br)C=C1)C1=CC=CC=N1	DB11855	Revefenacin	CN(CCN1CCC(CC1)OC(=O)NC1=CC=CC=C1C1=CC=CC=C1)C(=O)C1=CC=C(CN2CCC(CC2)C(N)=O)C=C1	2018	Dexbrompheniramine may increase the central nervous system depressant (CNS depressant) activities of Revefenacin.	1
DB00405	Dexbrompheniramine	CN(C)CC[C@@H](C1=CC=C(Br)C=C1)C1=CC=CC=N1	DB09034	Suvorexant	[H][C@@]1(C)CCN(CCN1C(=O)C1=C(C=CC(C)=C1)N1N=CC=N1)C1=NC2=C(O1)C=CC(Cl)=C2	2014	Dexbrompheniramine may increase the central nervous system depressant (CNS depressant) activities of Suvorexant.	1
DB00405	Dexbrompheniramine	CN(C)CC[C@@H](C1=CC=C(Br)C=C1)C1=CC=CC=N1	DB01041	Thalidomide	O=C1N(C2CCC(=O)NC2=O)C(=O)C2=CC=CC=C12	2008	Dexbrompheniramine may increase the central nervous system depressant (CNS depressant) activities of Thalidomide.	1
DB00405	Dexbrompheniramine	CN(C)CC[C@@H](C1=CC=C(Br)C=C1)C1=CC=CC=N1	DB11235	Thonzylamine	COC1=CC=C(CN(CCN(C)C)C2=NC=CC=N2)C=C1	2012	Dexbrompheniramine may increase the central nervous system depressant (CNS depressant) activities of Thonzylamine.	1
DB11235	Thonzylamine	COC1=CC=C(CN(CCN(C)C)C2=NC=CC=N2)C=C1	DB00405	Dexbrompheniramine	CN(C)CC[C@@H](C1=CC=C(Br)C=C1)C1=CC=CC=N1	2016	Dexbrompheniramine may increase the central nervous system depressant (CNS depressant) activities of Thonzylamine.	1
DB00405	Dexbrompheniramine	CN(C)CC[C@@H](C1=CC=C(Br)C=C1)C1=CC=CC=N1	DB01409	Tiotropium	[H][C@]12O[C@@]1([H])[C@]1([H])C[C@@]([H])(C[C@@]2([H])[N+]1(C)C)OC(=O)C(O)(C1=CC=CS1)C1=CC=CS1	2015	Dexbrompheniramine may increase the central nervous system depressant (CNS depressant) activities of Tiotropium.	1
DB00405	Dexbrompheniramine	CN(C)CC[C@@H](C1=CC=C(Br)C=C1)C1=CC=CC=N1	DB00376	Trihexyphenidyl	OC(CCN1CCCCC1)(C1CCCCC1)C1=CC=CC=C1	1973	Dexbrompheniramine may increase the central nervous system depressant (CNS depressant) activities of Trihexyphenidyl.	1
DB00405	Dexbrompheniramine	CN(C)CC[C@@H](C1=CC=C(Br)C=C1)C1=CC=CC=N1	DB09089	Trimebutine	CCC(COC(=O)C1=CC(OC)=C(OC)C(OC)=C1)(N(C)C)C1=CC=CC=C1	1991	Dexbrompheniramine may increase the central nervous system depressant (CNS depressant) activities of Trimebutine.	1
DB00405	Dexbrompheniramine	CN(C)CC[C@@H](C1=CC=C(Br)C=C1)C1=CC=CC=N1	DB09076	Umeclidinium	OC(C1=CC=CC=C1)(C1=CC=CC=C1)C12CC[N+](CCOCC3=CC=CC=C3)(CC1)CC2	2014	Dexbrompheniramine may increase the central nervous system depressant (CNS depressant) activities of Umeclidinium.	1
DB00405	Dexbrompheniramine	CN(C)CC[C@@H](C1=CC=C(Br)C=C1)C1=CC=CC=N1	DB00425	Zolpidem	CN(C)C(=O)CC1=C(N=C2C=CC(C)=CN12)C1=CC=C(C)C=C1	2007	Dexbrompheniramine may increase the central nervous system depressant (CNS depressant) activities of Zolpidem.	1
DB00972	Azelastine	CN1CCCC(CC1)N1N=C(CC2=CC=C(Cl)C=C2)C2=CC=CC=C2C1=O	DB00633	Dexmedetomidine	C[C@H](C1=CNC=N1)C1=C(C)C(C)=CC=C1	2016	Dexmedetomidine may increase the central nervous system depressant (CNS depressant) activities of Azelastine.	1
DB00354	Buclizine	CC(C)(C)C1=CC=C(CN2CCN(CC2)C(C2=CC=CC=C2)C2=CC=C(Cl)C=C2)C=C1	DB00633	Dexmedetomidine	C[C@H](C1=CNC=N1)C1=C(C)C(C)=CC=C1	2016	Dexmedetomidine may increase the central nervous system depressant (CNS depressant) activities of Buclizine.	1
DB00434	Cyproheptadine	CN1CCC(CC1)=C1C2=CC=CC=C2C=CC2=CC=CC=C12	DB00633	Dexmedetomidine	C[C@H](C1=CNC=N1)C1=C(C)C(C)=CC=C1	2016	Dexmedetomidine may increase the central nervous system depressant (CNS depressant) activities of Cyproheptadine.	1
DB00370	Mirtazapine	CN1CCN2C(C1)C1=CC=CC=C1CC1=C2N=CC=C1	DB00633	Dexmedetomidine	C[C@H](C1=CNC=N1)C1=C(C)C(C)=CC=C1	2016	Dexmedetomidine may increase the central nervous system depressant (CNS depressant) activities of Mirtazapine.	1
DB01173	Orphenadrine	CN(C)CCOC(C1=CC=CC=C1)C1=CC=CC=C1C	DB00633	Dexmedetomidine	C[C@H](C1=CNC=N1)C1=C(C)C(C)=CC=C1	2016	Dexmedetomidine may increase the central nervous system depressant (CNS depressant) activities of Orphenadrine.	1
DB11235	Thonzylamine	COC1=CC=C(CN(CCN(C)C)C2=NC=CC=N2)C=C1	DB00633	Dexmedetomidine	C[C@H](C1=CNC=N1)C1=C(C)C(C)=CC=C1	2016	Dexmedetomidine may increase the central nervous system depressant (CNS depressant) activities of Thonzylamine.	1
DB00972	Azelastine	CN1CCCC(CC1)N1N=C(CC2=CC=C(Cl)C=C2)C2=CC=CC=C2C1=O	DB06701	Dexmethylphenidate	[H][C@@](C(=O)OC)(C1=CC=CC=C1)[C@@]1([H])CCCCN1	2018	Dexmethylphenidate may increase the central nervous system depressant (CNS depressant) activities of Azelastine.	1
DB00354	Buclizine	CC(C)(C)C1=CC=C(CN2CCN(CC2)C(C2=CC=CC=C2)C2=CC=C(Cl)C=C2)C=C1	DB06701	Dexmethylphenidate	[H][C@@](C(=O)OC)(C1=CC=CC=C1)[C@@]1([H])CCCCN1	2018	Dexmethylphenidate may increase the central nervous system depressant (CNS depressant) activities of Buclizine.	1
DB01173	Orphenadrine	CN(C)CCOC(C1=CC=CC=C1)C1=CC=CC=C1C	DB06701	Dexmethylphenidate	[H][C@@](C(=O)OC)(C1=CC=CC=C1)[C@@]1([H])CCCCN1	2018	Dexmethylphenidate may increase the central nervous system depressant (CNS depressant) activities of Orphenadrine.	1
DB11235	Thonzylamine	COC1=CC=C(CN(CCN(C)C)C2=NC=CC=N2)C=C1	DB06701	Dexmethylphenidate	[H][C@@](C(=O)OC)(C1=CC=CC=C1)[C@@]1([H])CCCCN1	2018	Dexmethylphenidate may increase the central nervous system depressant (CNS depressant) activities of Thonzylamine.	1
DB00972	Azelastine	CN1CCCC(CC1)N1N=C(CC2=CC=C(Cl)C=C2)C2=CC=CC=C2C1=O	DB00514	Dextromethorphan	[H][C@]12CCCC[C@]11CCN(C)[C@H]2CC2=C1C=C(OC)C=C2	2012	Dextromethorphan may increase the central nervous system depressant (CNS depressant) activities of Azelastine.	1
DB00245	Benzatropine	[H][C@]12CC[C@]([H])(C[C@@]([H])(C1)OC(C1=CC=CC=C1)C1=CC=CC=C1)N2C	DB00514	Dextromethorphan	[H][C@]12CCCC[C@]11CCN(C)[C@H]2CC2=C1C=C(OC)C=C2	2012	Dextromethorphan may increase the central nervous system depressant (CNS depressant) activities of Benzatropine.	1
DB00354	Buclizine	CC(C)(C)C1=CC=C(CN2CCN(CC2)C(C2=CC=CC=C2)C2=CC=C(Cl)C=C2)C=C1	DB00514	Dextromethorphan	[H][C@]12CCCC[C@]11CCN(C)[C@H]2CC2=C1C=C(OC)C=C2	2012	Dextromethorphan may increase the central nervous system depressant (CNS depressant) activities of Buclizine.	1
DB00434	Cyproheptadine	CN1CCC(CC1)=C1C2=CC=CC=C2C=CC2=CC=CC=C12	DB00514	Dextromethorphan	[H][C@]12CCCC[C@]11CCN(C)[C@H]2CC2=C1C=C(OC)C=C2	2012	Dextromethorphan may increase the central nervous system depressant (CNS depressant) activities of Cyproheptadine.	1
DB01173	Orphenadrine	CN(C)CCOC(C1=CC=CC=C1)C1=CC=CC=C1C	DB00514	Dextromethorphan	[H][C@]12CCCC[C@]11CCN(C)[C@H]2CC2=C1C=C(OC)C=C2	2012	Dextromethorphan may increase the central nervous system depressant (CNS depressant) activities of Orphenadrine.	1
DB00777	Propiomazine	CCC(=O)C1=CC2=C(SC3=CC=CC=C3N2CC(C)N(C)C)C=C1	DB00514	Dextromethorphan	[H][C@]12CCCC[C@]11CCN(C)[C@H]2CC2=C1C=C(OC)C=C2	2012	Dextromethorphan may increase the central nervous system depressant (CNS depressant) activities of Propiomazine.	1
DB01224	Quetiapine	OCCOCCN1CCN(CC1)C1=NC2=CC=CC=C2SC2=CC=CC=C12	DB00514	Dextromethorphan	[H][C@]12CCCC[C@]11CCN(C)[C@H]2CC2=C1C=C(OC)C=C2	2012	Dextromethorphan may increase the central nervous system depressant (CNS depressant) activities of Quetiapine.	1
DB00972	Azelastine	CN1CCCC(CC1)N1N=C(CC2=CC=C(Cl)C=C2)C2=CC=CC=C2C1=O	DB00647	Dextropropoxyphene	CCC(=O)O[C@@](CC1=CC=CC=C1)([C@H](C)CN(C)C)C1=CC=CC=C1	1968	Dextropropoxyphene may increase the central nervous system depressant (CNS depressant) activities of Azelastine.	1
DB01173	Orphenadrine	CN(C)CCOC(C1=CC=CC=C1)C1=CC=CC=C1C	DB00647	Dextropropoxyphene	CCC(=O)O[C@@](CC1=CC=CC=C1)([C@H](C)CN(C)C)C1=CC=CC=C1	1968	Dextropropoxyphene may increase the central nervous system depressant (CNS depressant) activities of Orphenadrine.	1
DB00972	Azelastine	CN1CCCC(CC1)N1N=C(CC2=CC=C(Cl)C=C2)C2=CC=CC=C2C1=O	DB01452	Diamorphine	[H][C@@]12C=C[C@H](OC(C)=O)[C@@H]3OC4=C(OC(C)=O)C=CC5=C4[C@]13CCN(C)[C@@H]2C5	1988	Diamorphine may increase the central nervous system depressant (CNS depressant) activities of Azelastine.	1
DB00370	Mirtazapine	CN1CCN2C(C1)C1=CC=CC=C1CC1=C2N=CC=C1	DB01452	Diamorphine	[H][C@@]12C=C[C@H](OC(C)=O)[C@@H]3OC4=C(OC(C)=O)C=CC5=C4[C@]13CCN(C)[C@@H]2C5	1988	Diamorphine may increase the central nervous system depressant (CNS depressant) activities of Mirtazapine.	1
DB01173	Orphenadrine	CN(C)CCOC(C1=CC=CC=C1)C1=CC=CC=C1C	DB01452	Diamorphine	[H][C@@]12C=C[C@H](OC(C)=O)[C@@H]3OC4=C(OC(C)=O)C=CC5=C4[C@]13CCN(C)[C@@H]2C5	1988	Diamorphine may increase the central nervous system depressant (CNS depressant) activities of Orphenadrine.	1
DB00972	Azelastine	CN1CCCC(CC1)N1N=C(CC2=CC=C(Cl)C=C2)C2=CC=CC=C2C1=O	DB00829	Diazepam	CN1C2=C(C=C(Cl)C=C2)C(=NCC1=O)C1=CC=CC=C1	2003	Diazepam may increase the central nervous system depressant (CNS depressant) activities of Azelastine.	1
DB00245	Benzatropine	[H][C@]12CC[C@]([H])(C[C@@]([H])(C1)OC(C1=CC=CC=C1)C1=CC=CC=C1)N2C	DB00829	Diazepam	CN1C2=C(C=C(Cl)C=C2)C(=NCC1=O)C1=CC=CC=C1	2003	Diazepam may increase the central nervous system depressant (CNS depressant) activities of Benzatropine.	1
DB00354	Buclizine	CC(C)(C)C1=CC=C(CN2CCN(CC2)C(C2=CC=CC=C2)C2=CC=C(Cl)C=C2)C=C1	DB00829	Diazepam	CN1C2=C(C=C(Cl)C=C2)C(=NCC1=O)C1=CC=CC=C1	2003	Diazepam may increase the central nervous system depressant (CNS depressant) activities of Buclizine.	1
DB00434	Cyproheptadine	CN1CCC(CC1)=C1C2=CC=CC=C2C=CC2=CC=CC=C12	DB00829	Diazepam	CN1C2=C(C=C(Cl)C=C2)C(=NCC1=O)C1=CC=CC=C1	2003	Diazepam may increase the central nervous system depressant (CNS depressant) activities of Cyproheptadine.	1
DB01173	Orphenadrine	CN(C)CCOC(C1=CC=CC=C1)C1=CC=CC=C1C	DB00829	Diazepam	CN1C2=C(C=C(Cl)C=C2)C(=NCC1=O)C1=CC=CC=C1	2003	Diazepam may increase the central nervous system depressant (CNS depressant) activities of Orphenadrine.	1
DB00777	Propiomazine	CCC(=O)C1=CC2=C(SC3=CC=CC=C3N2CC(C)N(C)C)C=C1	DB00829	Diazepam	CN1C2=C(C=C(Cl)C=C2)C(=NCC1=O)C1=CC=CC=C1	2003	Diazepam may increase the central nervous system depressant (CNS depressant) activities of Propiomazine.	1
DB11235	Thonzylamine	COC1=CC=C(CN(CCN(C)C)C2=NC=CC=N2)C=C1	DB00829	Diazepam	CN1C2=C(C=C(Cl)C=C2)C(=NCC1=O)C1=CC=CC=C1	2003	Diazepam may increase the central nervous system depressant (CNS depressant) activities of Thonzylamine.	1
DB00321	Amitriptyline	CN(C)CCC=C1C2=CC=CC=C2CCC2=CC=CC=C12	DB01495	Dichloralphenazone	OC(O)C(Cl)(Cl)Cl.OC(O)C(Cl)(Cl)Cl.CN1N(C(=O)C=C1C)C1=CC=CC=C1	2016	Dichloralphenazone may increase the central nervous system depressant (CNS depressant) activities of Amitriptyline.	1
DB00543	Amoxapine	ClC1=CC2=C(OC3=CC=CC=C3N=C2N2CCNCC2)C=C1	DB01495	Dichloralphenazone	OC(O)C(Cl)(Cl)Cl.OC(O)C(Cl)(Cl)Cl.CN1N(C(=O)C=C1C)C1=CC=CC=C1	2016	Dichloralphenazone may increase the central nervous system depressant (CNS depressant) activities of Amoxapine.	1
DB00972	Azelastine	CN1CCCC(CC1)N1N=C(CC2=CC=C(Cl)C=C2)C2=CC=CC=C2C1=O	DB01495	Dichloralphenazone	OC(O)C(Cl)(Cl)Cl.OC(O)C(Cl)(Cl)Cl.CN1N(C(=O)C=C1C)C1=CC=CC=C1	2016	Dichloralphenazone may increase the central nervous system depressant (CNS depressant) activities of Azelastine.	1
DB00245	Benzatropine	[H][C@]12CC[C@]([H])(C[C@@]([H])(C1)OC(C1=CC=CC=C1)C1=CC=CC=C1)N2C	DB01495	Dichloralphenazone	OC(O)C(Cl)(Cl)Cl.OC(O)C(Cl)(Cl)Cl.CN1N(C(=O)C=C1C)C1=CC=CC=C1	2016	Dichloralphenazone may increase the central nervous system depressant (CNS depressant) activities of Benzatropine.	1
DB00354	Buclizine	CC(C)(C)C1=CC=C(CN2CCN(CC2)C(C2=CC=CC=C2)C2=CC=C(Cl)C=C2)C=C1	DB01495	Dichloralphenazone	OC(O)C(Cl)(Cl)Cl.OC(O)C(Cl)(Cl)Cl.CN1N(C(=O)C=C1C)C1=CC=CC=C1	2016	Dichloralphenazone may increase the central nervous system depressant (CNS depressant) activities of Buclizine.	1
DB00434	Cyproheptadine	CN1CCC(CC1)=C1C2=CC=CC=C2C=CC2=CC=CC=C12	DB01495	Dichloralphenazone	OC(O)C(Cl)(Cl)Cl.OC(O)C(Cl)(Cl)Cl.CN1N(C(=O)C=C1C)C1=CC=CC=C1	2016	Dichloralphenazone may increase the central nervous system depressant (CNS depressant) activities of Cyproheptadine.	1
DB09167	Dosulepin	CN(C)CC\C=C1/C2=CC=CC=C2CSC2=CC=CC=C12	DB01495	Dichloralphenazone	OC(O)C(Cl)(Cl)Cl.OC(O)C(Cl)(Cl)Cl.CN1N(C(=O)C=C1C)C1=CC=CC=C1	2016	Dichloralphenazone may increase the central nervous system depressant (CNS depressant) activities of Dosulepin.	1
DB00458	Imipramine	CN(C)CCCN1C2=CC=CC=C2CCC2=CC=CC=C12	DB01495	Dichloralphenazone	OC(O)C(Cl)(Cl)Cl.OC(O)C(Cl)(Cl)Cl.CN1N(C(=O)C=C1C)C1=CC=CC=C1	2016	Dichloralphenazone may increase the central nervous system depressant (CNS depressant) activities of Imipramine.	1
DB00370	Mirtazapine	CN1CCN2C(C1)C1=CC=CC=C1CC1=C2N=CC=C1	DB01495	Dichloralphenazone	OC(O)C(Cl)(Cl)Cl.OC(O)C(Cl)(Cl)Cl.CN1N(C(=O)C=C1C)C1=CC=CC=C1	2016	Dichloralphenazone may increase the central nervous system depressant (CNS depressant) activities of Mirtazapine.	1
DB00540	Nortriptyline	CNCCC=C1C2=CC=CC=C2CCC2=CC=CC=C12	DB01495	Dichloralphenazone	OC(O)C(Cl)(Cl)Cl.OC(O)C(Cl)(Cl)Cl.CN1N(C(=O)C=C1C)C1=CC=CC=C1	2016	Dichloralphenazone may increase the central nervous system depressant (CNS depressant) activities of Nortriptyline.	1
DB01173	Orphenadrine	CN(C)CCOC(C1=CC=CC=C1)C1=CC=CC=C1C	DB01495	Dichloralphenazone	OC(O)C(Cl)(Cl)Cl.OC(O)C(Cl)(Cl)Cl.CN1N(C(=O)C=C1C)C1=CC=CC=C1	2016	Dichloralphenazone may increase the central nervous system depressant (CNS depressant) activities of Orphenadrine.	1
DB06153	Pizotifen	CN1CCC(CC1)=C1C2=C(CCC3=CC=CC=C13)SC=C2	DB01495	Dichloralphenazone	OC(O)C(Cl)(Cl)Cl.OC(O)C(Cl)(Cl)Cl.CN1N(C(=O)C=C1C)C1=CC=CC=C1	2016	Dichloralphenazone may increase the central nervous system depressant (CNS depressant) activities of Pizotifen.	1
DB00777	Propiomazine	CCC(=O)C1=CC2=C(SC3=CC=CC=C3N2CC(C)N(C)C)C=C1	DB01495	Dichloralphenazone	OC(O)C(Cl)(Cl)Cl.OC(O)C(Cl)(Cl)Cl.CN1N(C(=O)C=C1C)C1=CC=CC=C1	2016	Dichloralphenazone may increase the central nervous system depressant (CNS depressant) activities of Propiomazine.	1
DB11235	Thonzylamine	COC1=CC=C(CN(CCN(C)C)C2=NC=CC=N2)C=C1	DB01495	Dichloralphenazone	OC(O)C(Cl)(Cl)Cl.OC(O)C(Cl)(Cl)Cl.CN1N(C(=O)C=C1C)C1=CC=CC=C1	2016	Dichloralphenazone may increase the central nervous system depressant (CNS depressant) activities of Thonzylamine.	1
DB00972	Azelastine	CN1CCCC(CC1)N1N=C(CC2=CC=C(Cl)C=C2)C2=CC=CC=C2C1=O	DB00937	Diethylpropion	CCN(CC)C(C)C(=O)C1=CC=CC=C1	2010	Diethylpropion may increase the central nervous system depressant (CNS depressant) activities of Azelastine.	1
DB01173	Orphenadrine	CN(C)CCOC(C1=CC=CC=C1)C1=CC=CC=C1C	DB00937	Diethylpropion	CCN(CC)C(C)C(=O)C1=CC=CC=C1	2010	Diethylpropion may increase the central nervous system depressant (CNS depressant) activities of Orphenadrine.	1
DB00321	Amitriptyline	CN(C)CCC=C1C2=CC=CC=C2CCC2=CC=CC=C12	DB01501	Difenoxin	OC(=O)C1(CCN(CCC(C#N)(C2=CC=CC=C2)C2=CC=CC=C2)CC1)C1=CC=CC=C1	1962	Difenoxin may increase the central nervous system depressant (CNS depressant) activities of Amitriptyline.	1
DB00543	Amoxapine	ClC1=CC2=C(OC3=CC=CC=C3N=C2N2CCNCC2)C=C1	DB01501	Difenoxin	OC(=O)C1(CCN(CCC(C#N)(C2=CC=CC=C2)C2=CC=CC=C2)CC1)C1=CC=CC=C1	1962	Difenoxin may increase the central nervous system depressant (CNS depressant) activities of Amoxapine.	1
DB00972	Azelastine	CN1CCCC(CC1)N1N=C(CC2=CC=C(Cl)C=C2)C2=CC=CC=C2C1=O	DB01501	Difenoxin	OC(=O)C1(CCN(CCC(C#N)(C2=CC=CC=C2)C2=CC=CC=C2)CC1)C1=CC=CC=C1	1962	Difenoxin may increase the central nervous system depressant (CNS depressant) activities of Azelastine.	1
DB00245	Benzatropine	[H][C@]12CC[C@]([H])(C[C@@]([H])(C1)OC(C1=CC=CC=C1)C1=CC=CC=C1)N2C	DB01501	Difenoxin	OC(=O)C1(CCN(CCC(C#N)(C2=CC=CC=C2)C2=CC=CC=C2)CC1)C1=CC=CC=C1	1962	Difenoxin may increase the central nervous system depressant (CNS depressant) activities of Benzatropine.	1
DB00354	Buclizine	CC(C)(C)C1=CC=C(CN2CCN(CC2)C(C2=CC=CC=C2)C2=CC=C(Cl)C=C2)C=C1	DB01501	Difenoxin	OC(=O)C1(CCN(CCC(C#N)(C2=CC=CC=C2)C2=CC=CC=C2)CC1)C1=CC=CC=C1	1962	Difenoxin may increase the central nervous system depressant (CNS depressant) activities of Buclizine.	1
DB00434	Cyproheptadine	CN1CCC(CC1)=C1C2=CC=CC=C2C=CC2=CC=CC=C12	DB01501	Difenoxin	OC(=O)C1(CCN(CCC(C#N)(C2=CC=CC=C2)C2=CC=CC=C2)CC1)C1=CC=CC=C1	1962	Difenoxin may increase the central nervous system depressant (CNS depressant) activities of Cyproheptadine.	1
DB09167	Dosulepin	CN(C)CC\C=C1/C2=CC=CC=C2CSC2=CC=CC=C12	DB01501	Difenoxin	OC(=O)C1(CCN(CCC(C#N)(C2=CC=CC=C2)C2=CC=CC=C2)CC1)C1=CC=CC=C1	1962	Difenoxin may increase the central nervous system depressant (CNS depressant) activities of Dosulepin.	1
DB00458	Imipramine	CN(C)CCCN1C2=CC=CC=C2CCC2=CC=CC=C12	DB01501	Difenoxin	OC(=O)C1(CCN(CCC(C#N)(C2=CC=CC=C2)C2=CC=CC=C2)CC1)C1=CC=CC=C1	1962	Difenoxin may increase the central nervous system depressant (CNS depressant) activities of Imipramine.	1
DB00370	Mirtazapine	CN1CCN2C(C1)C1=CC=CC=C1CC1=C2N=CC=C1	DB01501	Difenoxin	OC(=O)C1(CCN(CCC(C#N)(C2=CC=CC=C2)C2=CC=CC=C2)CC1)C1=CC=CC=C1	1962	Difenoxin may increase the central nervous system depressant (CNS depressant) activities of Mirtazapine.	1
DB00540	Nortriptyline	CNCCC=C1C2=CC=CC=C2CCC2=CC=CC=C12	DB01501	Difenoxin	OC(=O)C1(CCN(CCC(C#N)(C2=CC=CC=C2)C2=CC=CC=C2)CC1)C1=CC=CC=C1	1962	Difenoxin may increase the central nervous system depressant (CNS depressant) activities of Nortriptyline.	1
DB01173	Orphenadrine	CN(C)CCOC(C1=CC=CC=C1)C1=CC=CC=C1C	DB01501	Difenoxin	OC(=O)C1(CCN(CCC(C#N)(C2=CC=CC=C2)C2=CC=CC=C2)CC1)C1=CC=CC=C1	1962	Difenoxin may increase the central nervous system depressant (CNS depressant) activities of Orphenadrine.	1
DB06153	Pizotifen	CN1CCC(CC1)=C1C2=C(CCC3=CC=CC=C13)SC=C2	DB01501	Difenoxin	OC(=O)C1(CCN(CCC(C#N)(C2=CC=CC=C2)C2=CC=CC=C2)CC1)C1=CC=CC=C1	1962	Difenoxin may increase the central nervous system depressant (CNS depressant) activities of Pizotifen.	1
DB00777	Propiomazine	CCC(=O)C1=CC2=C(SC3=CC=CC=C3N2CC(C)N(C)C)C=C1	DB01501	Difenoxin	OC(=O)C1(CCN(CCC(C#N)(C2=CC=CC=C2)C2=CC=CC=C2)CC1)C1=CC=CC=C1	1962	Difenoxin may increase the central nervous system depressant (CNS depressant) activities of Propiomazine.	1
DB11235	Thonzylamine	COC1=CC=C(CN(CCN(C)C)C2=NC=CC=N2)C=C1	DB01501	Difenoxin	OC(=O)C1(CCN(CCC(C#N)(C2=CC=CC=C2)C2=CC=CC=C2)CC1)C1=CC=CC=C1	1962	Difenoxin may increase the central nervous system depressant (CNS depressant) activities of Thonzylamine.	1
DB00972	Azelastine	CN1CCCC(CC1)N1N=C(CC2=CC=C(Cl)C=C2)C2=CC=CC=C2C1=O	DB01551	Dihydrocodeine	[H][C@@]12OC3=C4C(C[C@H]5N(C)CC[C@@]14[C@@]5([H])CC[C@@H]2O)=CC=C3OC	2006	Dihydrocodeine may increase the central nervous system depressant (CNS depressant) activities of Azelastine.	1
DB01173	Orphenadrine	CN(C)CCOC(C1=CC=CC=C1)C1=CC=CC=C1C	DB01551	Dihydrocodeine	[H][C@@]12OC3=C4C(C[C@H]5N(C)CC[C@@]14[C@@]5([H])CC[C@@H]2O)=CC=C3OC	2006	Dihydrocodeine may increase the central nervous system depressant (CNS depressant) activities of Orphenadrine.	1
DB00972	Azelastine	CN1CCCC(CC1)N1N=C(CC2=CC=C(Cl)C=C2)C2=CC=CC=C2C1=O	DB00320	Dihydroergotamine	[H][C@@]12CCCN1C(=O)[C@H](CC1=CC=CC=C1)N1C(=O)[C@](C)(NC(=O)[C@H]3CN(C)[C@]4([H])CC5=CNC6=CC=CC(=C56)[C@@]4([H])C3)O[C@@]21O	2001	Dihydroergotamine may increase the central nervous system depressant (CNS depressant) activities of Azelastine.	1
DB00245	Benzatropine	[H][C@]12CC[C@]([H])(C[C@@]([H])(C1)OC(C1=CC=CC=C1)C1=CC=CC=C1)N2C	DB00320	Dihydroergotamine	[H][C@@]12CCCN1C(=O)[C@H](CC1=CC=CC=C1)N1C(=O)[C@](C)(NC(=O)[C@H]3CN(C)[C@]4([H])CC5=CNC6=CC=CC(=C56)[C@@]4([H])C3)O[C@@]21O	2001	Dihydroergotamine may increase the central nervous system depressant (CNS depressant) activities of Benzatropine.	1
DB00835	Brompheniramine	CN(C)CCC(C1=CC=C(Br)C=C1)C1=CC=CC=N1	DB00320	Dihydroergotamine	[H][C@@]12CCCN1C(=O)[C@H](CC1=CC=CC=C1)N1C(=O)[C@](C)(NC(=O)[C@H]3CN(C)[C@]4([H])CC5=CNC6=CC=CC(=C56)[C@@]4([H])C3)O[C@@]21O	2001	Dihydroergotamine may increase the central nervous system depressant (CNS depressant) activities of Brompheniramine.	1
DB00354	Buclizine	CC(C)(C)C1=CC=C(CN2CCN(CC2)C(C2=CC=CC=C2)C2=CC=C(Cl)C=C2)C=C1	DB00320	Dihydroergotamine	[H][C@@]12CCCN1C(=O)[C@H](CC1=CC=CC=C1)N1C(=O)[C@](C)(NC(=O)[C@H]3CN(C)[C@]4([H])CC5=CNC6=CC=CC(=C56)[C@@]4([H])C3)O[C@@]21O	2001	Dihydroergotamine may increase the central nervous system depressant (CNS depressant) activities of Buclizine.	1
DB01173	Orphenadrine	CN(C)CCOC(C1=CC=CC=C1)C1=CC=CC=C1C	DB00320	Dihydroergotamine	[H][C@@]12CCCN1C(=O)[C@H](CC1=CC=CC=C1)N1C(=O)[C@](C)(NC(=O)[C@H]3CN(C)[C@]4([H])CC5=CNC6=CC=CC(=C56)[C@@]4([H])C3)O[C@@]21O	2001	Dihydroergotamine may increase the central nervous system depressant (CNS depressant) activities of Orphenadrine.	1
DB11235	Thonzylamine	COC1=CC=C(CN(CCN(C)C)C2=NC=CC=N2)C=C1	DB00320	Dihydroergotamine	[H][C@@]12CCCN1C(=O)[C@H](CC1=CC=CC=C1)N1C(=O)[C@](C)(NC(=O)[C@H]3CN(C)[C@]4([H])CC5=CNC6=CC=CC(=C56)[C@@]4([H])C3)O[C@@]21O	2001	Dihydroergotamine may increase the central nervous system depressant (CNS depressant) activities of Thonzylamine.	1
DB00985	Dimenhydrinate	CN1C2=C(N=C(Cl)N2)C(=O)N(C)C1=O.CN(C)CCOC(C1=CC=CC=C1)C1=CC=CC=C1	DB08897	Aclidinium	OC(C(=O)O[C@H]1C[N+]2(CCCOC3=CC=CC=C3)CCC1CC2)(C1=CC=CS1)C1=CC=CS1	2012	Dimenhydrinate may increase the central nervous system depressant (CNS depressant) activities of Aclidinium.	1
DB00985	Dimenhydrinate	CN1C2=C(N=C(Cl)N2)C(=O)N(C)C1=O.CN(C)CCOC(C1=CC=CC=C1)C1=CC=CC=C1	DB00321	Amitriptyline	CN(C)CCC=C1C2=CC=CC=C2CCC2=CC=CC=C12	2018	Dimenhydrinate may increase the central nervous system depressant (CNS depressant) activities of Amitriptyline.	1
DB00985	Dimenhydrinate	CN1C2=C(N=C(Cl)N2)C(=O)N(C)C1=O.CN(C)CCOC(C1=CC=CC=C1)C1=CC=CC=C1	DB00543	Amoxapine	ClC1=CC2=C(OC3=CC=CC=C3N=C2N2CCNCC2)C=C1	2011	Dimenhydrinate may increase the central nervous system depressant (CNS depressant) activities of Amoxapine.	1
DB00985	Dimenhydrinate	CN1C2=C(N=C(Cl)N2)C(=O)N(C)C1=O.CN(C)CCOC(C1=CC=CC=C1)C1=CC=CC=C1	DB00972	Azelastine	CN1CCCC(CC1)N1N=C(CC2=CC=C(Cl)C=C2)C2=CC=CC=C2C1=O	2004	Dimenhydrinate may increase the central nervous system depressant (CNS depressant) activities of Azelastine.	1
DB00985	Dimenhydrinate	CN1C2=C(N=C(Cl)N2)C(=O)N(C)C1=O.CN(C)CCOC(C1=CC=CC=C1)C1=CC=CC=C1	DB00810	Biperiden	OC(CCN1CCCCC1)(C1CC2CC1C=C2)C1=CC=CC=C1	1996	Dimenhydrinate may increase the central nervous system depressant (CNS depressant) activities of Biperiden.	1
DB00985	Dimenhydrinate	CN1C2=C(N=C(Cl)N2)C(=O)N(C)C1=O.CN(C)CCOC(C1=CC=CC=C1)C1=CC=CC=C1	DB00921	Buprenorphine	CO[C@]12CC[C@@]3(C[C@@H]1[C@](C)(O)C(C)(C)C)[C@H]1CC4=C5C(O[C@@H]2[C@@]35CCN1CC1CC1)=C(O)C=C4	2017	Dimenhydrinate may increase the central nervous system depressant (CNS depressant) activities of Buprenorphine.	1
DB00985	Dimenhydrinate	CN1C2=C(N=C(Cl)N2)C(=O)N(C)C1=O.CN(C)CCOC(C1=CC=CC=C1)C1=CC=CC=C1	DB09300	Butylscopolamine	CCCC[N+]1(C)[C@H]2C[C@@H](C[C@@H]1[C@H]1O[C@@H]21)OC(=O)[C@H](CO)C1=CC=CC=C1	1976	Dimenhydrinate may increase the central nervous system depressant (CNS depressant) activities of Butylscopolamine.	1
DB00985	Dimenhydrinate	CN1C2=C(N=C(Cl)N2)C(=O)N(C)C1=O.CN(C)CCOC(C1=CC=CC=C1)C1=CC=CC=C1	DB00434	Cyproheptadine	CN1CCC(CC1)=C1C2=CC=CC=C2C=CC2=CC=CC=C12	2013	Dimenhydrinate may increase the central nervous system depressant (CNS depressant) activities of Cyproheptadine.	1
DB00985	Dimenhydrinate	CN1C2=C(N=C(Cl)N2)C(=O)N(C)C1=O.CN(C)CCOC(C1=CC=CC=C1)C1=CC=CC=C1	DB01151	Desipramine	CNCCCN1C2=CC=CC=C2CCC2=CC=CC=C12	1996	Dimenhydrinate may increase the central nervous system depressant (CNS depressant) activities of Desipramine.	1
DB00985	Dimenhydrinate	CN1C2=C(N=C(Cl)N2)C(=O)N(C)C1=O.CN(C)CCOC(C1=CC=CC=C1)C1=CC=CC=C1	DB00804	Dicyclomine	CCN(CC)CCOC(=O)C1(CCCCC1)C1CCCCC1	1950	Dimenhydrinate may increase the central nervous system depressant (CNS depressant) activities of Dicyclomine.	1
DB00985	Dimenhydrinate	CN1C2=C(N=C(Cl)N2)C(=O)N(C)C1=O.CN(C)CCOC(C1=CC=CC=C1)C1=CC=CC=C1	DB01231	Diphenidol	OC(CCCN1CCCCC1)(C1=CC=CC=C1)C1=CC=CC=C1	2006	Dimenhydrinate may increase the central nervous system depressant (CNS depressant) activities of Diphenidol.	1
DB00985	Dimenhydrinate	CN1C2=C(N=C(Cl)N2)C(=O)N(C)C1=O.CN(C)CCOC(C1=CC=CC=C1)C1=CC=CC=C1	DB01142	Doxepin	[H]C(CCN(C)C)=C1C2=CC=CC=C2COC2=CC=CC=C12	1995	Dimenhydrinate may increase the central nervous system depressant (CNS depressant) activities of Doxepin.	1
DB00985	Dimenhydrinate	CN1C2=C(N=C(Cl)N2)C(=O)N(C)C1=O.CN(C)CCOC(C1=CC=CC=C1)C1=CC=CC=C1	DB01148	Flavoxate	CC1=C(OC2=C(C=CC=C2C(=O)OCCN2CCCCC2)C1=O)C1=CC=CC=C1	2001	Dimenhydrinate may increase the central nervous system depressant (CNS depressant) activities of Flavoxate.	1
DB00985	Dimenhydrinate	CN1C2=C(N=C(Cl)N2)C(=O)N(C)C1=O.CN(C)CCOC(C1=CC=CC=C1)C1=CC=CC=C1	DB00472	Fluoxetine	CNCCC(OC1=CC=C(C=C1)C(F)(F)F)C1=CC=CC=C1	2015	Dimenhydrinate may increase the central nervous system depressant (CNS depressant) activities of Fluoxetine.	1
DB00985	Dimenhydrinate	CN1C2=C(N=C(Cl)N2)C(=O)N(C)C1=O.CN(C)CCOC(C1=CC=CC=C1)C1=CC=CC=C1	DB00986	Glycopyrronium	C[N+]1(C)CCC(C1)OC(=O)C(O)(C1CCCC1)C1=CC=CC=C1	2016	Dimenhydrinate may increase the central nervous system depressant (CNS depressant) activities of Glycopyrronium.	1
DB00985	Dimenhydrinate	CN1C2=C(N=C(Cl)N2)C(=O)N(C)C1=O.CN(C)CCOC(C1=CC=CC=C1)C1=CC=CC=C1	DB00725	Homatropine methylbromide	[Br-].C[N+]1(C)C2CCC1CC(C2)OC(=O)C(O)C1=CC=CC=C1	1951	Dimenhydrinate may increase the central nervous system depressant (CNS depressant) activities of Homatropine methylbromide.	1
DB00985	Dimenhydrinate	CN1C2=C(N=C(Cl)N2)C(=O)N(C)C1=O.CN(C)CCOC(C1=CC=CC=C1)C1=CC=CC=C1	DB00956	Hydrocodone	[H][C@@]12OC3=C(OC)C=CC4=C3[C@@]11CCN(C)[C@]([H])(C4)[C@]1([H])CCC2=O	2001	Dimenhydrinate may increase the central nervous system depressant (CNS depressant) activities of Hydrocodone.	1
DB00985	Dimenhydrinate	CN1C2=C(N=C(Cl)N2)C(=O)N(C)C1=O.CN(C)CCOC(C1=CC=CC=C1)C1=CC=CC=C1	DB00332	Ipratropium	[H][C@]12CC[C@]([H])(C[C@@H](C1)OC(=O)C(CO)C1=CC=CC=C1)[N+]2(C)C(C)C	1994	Dimenhydrinate may increase the central nervous system depressant (CNS depressant) activities of Ipratropium.	1
DB00985	Dimenhydrinate	CN1C2=C(N=C(Cl)N2)C(=O)N(C)C1=O.CN(C)CCOC(C1=CC=CC=C1)C1=CC=CC=C1	DB01625	Isopropamide	CC(C)[N+](C)(CCC(C(N)=O)(C1=CC=CC=C1)C1=CC=CC=C1)C(C)C	1993	Dimenhydrinate may increase the central nervous system depressant (CNS depressant) activities of Isopropamide.	1
DB00985	Dimenhydrinate	CN1C2=C(N=C(Cl)N2)C(=O)N(C)C1=O.CN(C)CCOC(C1=CC=CC=C1)C1=CC=CC=C1	DB00934	Maprotiline	CNCCCC12CCC(C3=CC=CC=C13)C1=CC=CC=C21	1980	Dimenhydrinate may increase the central nervous system depressant (CNS depressant) activities of Maprotiline.	1
DB00985	Dimenhydrinate	CN1C2=C(N=C(Cl)N2)C(=O)N(C)C1=O.CN(C)CCOC(C1=CC=CC=C1)C1=CC=CC=C1	DB04843	Mepenzolate	C[N+]1(C)CCCC(C1)OC(=O)C(O)(C1=CC=CC=C1)C1=CC=CC=C1	1956	Dimenhydrinate may increase the central nervous system depressant (CNS depressant) activities of Mepenzolate.	1
DB00985	Dimenhydrinate	CN1C2=C(N=C(Cl)N2)C(=O)N(C)C1=O.CN(C)CCOC(C1=CC=CC=C1)C1=CC=CC=C1	DB01403	Methotrimeprazine	COC1=CC2=C(SC3=C(C=CC=C3)N2C[C@H](C)CN(C)C)C=C1	1998	Dimenhydrinate may increase the central nervous system depressant (CNS depressant) activities of Methotrimeprazine.	1
DB00985	Dimenhydrinate	CN1C2=C(N=C(Cl)N2)C(=O)N(C)C1=O.CN(C)CCOC(C1=CC=CC=C1)C1=CC=CC=C1	DB00462	Methscopolamine bromide	[Br-].[H][C@@]12O[C@]1([H])[C@H]1C[C@H](C[C@@H]2[N+]1(C)C)OC(=O)[C@H](CO)C1=CC=CC=C1	2006	Dimenhydrinate may increase the central nervous system depressant (CNS depressant) activities of Methscopolamine bromide.	1
DB00985	Dimenhydrinate	CN1C2=C(N=C(Cl)N2)C(=O)N(C)C1=O.CN(C)CCOC(C1=CC=CC=C1)C1=CC=CC=C1	DB11315	Methscopolamine	C[N+]1(C)[C@H]2C[C@@H](C[C@@H]1[C@H]1O[C@@H]21)OC(=O)[C@H](CO)C1=CC=CC=C1	2008	Dimenhydrinate may increase the central nervous system depressant (CNS depressant) activities of Methscopolamine.	1
DB00985	Dimenhydrinate	CN1C2=C(N=C(Cl)N2)C(=O)N(C)C1=O.CN(C)CCOC(C1=CC=CC=C1)C1=CC=CC=C1	DB00370	Mirtazapine	CN1CCN2C(C1)C1=CC=CC=C1CC1=C2N=CC=C1	2006	Dimenhydrinate may increase the central nervous system depressant (CNS depressant) activities of Mirtazapine.	1
DB00985	Dimenhydrinate	CN1C2=C(N=C(Cl)N2)C(=O)N(C)C1=O.CN(C)CCOC(C1=CC=CC=C1)C1=CC=CC=C1	DB00540	Nortriptyline	CNCCC=C1C2=CC=CC=C2CCC2=CC=CC=C12	1996	Dimenhydrinate may increase the central nervous system depressant (CNS depressant) activities of Nortriptyline.	1
DB00985	Dimenhydrinate	CN1C2=C(N=C(Cl)N2)C(=O)N(C)C1=O.CN(C)CCOC(C1=CC=CC=C1)C1=CC=CC=C1	DB01173	Orphenadrine	CN(C)CCOC(C1=CC=CC=C1)C1=CC=CC=C1C	1957	Dimenhydrinate may increase the central nervous system depressant (CNS depressant) activities of Orphenadrine.	1
DB00985	Dimenhydrinate	CN1C2=C(N=C(Cl)N2)C(=O)N(C)C1=O.CN(C)CCOC(C1=CC=CC=C1)C1=CC=CC=C1	DB01062	Oxybutynin	CCN(CC)CC#CCOC(=O)C(O)(C1CCCCC1)C1=CC=CC=C1	1996	Dimenhydrinate may increase the central nervous system depressant (CNS depressant) activities of Oxybutynin.	1
DB00985	Dimenhydrinate	CN1C2=C(N=C(Cl)N2)C(=O)N(C)C1=O.CN(C)CCOC(C1=CC=CC=C1)C1=CC=CC=C1	DB09117	Paraldehyde	CC1OC(C)OC(C)O1	1991	Dimenhydrinate may increase the central nervous system depressant (CNS depressant) activities of Paraldehyde.	1
DB00985	Dimenhydrinate	CN1C2=C(N=C(Cl)N2)C(=O)N(C)C1=O.CN(C)CCOC(C1=CC=CC=C1)C1=CC=CC=C1	DB00670	Pirenzepine	CN1CCN(CC(=O)N2C3=CC=CC=C3C(=O)NC3=C2N=CC=C3)CC1	1984	Dimenhydrinate may increase the central nervous system depressant (CNS depressant) activities of Pirenzepine.	1
DB00985	Dimenhydrinate	CN1C2=C(N=C(Cl)N2)C(=O)N(C)C1=O.CN(C)CCOC(C1=CC=CC=C1)C1=CC=CC=C1	DB06153	Pizotifen	CN1CCC(CC1)=C1C2=C(CCC3=CC=CC=C13)SC=C2	1975	Dimenhydrinate may increase the central nervous system depressant (CNS depressant) activities of Pizotifen.	1
DB00985	Dimenhydrinate	CN1C2=C(N=C(Cl)N2)C(=O)N(C)C1=O.CN(C)CCOC(C1=CC=CC=C1)C1=CC=CC=C1	DB00387	Procyclidine	OC(CCN1CCCC1)(C1CCCCC1)C1=CC=CC=C1	1955	Dimenhydrinate may increase the central nervous system depressant (CNS depressant) activities of Procyclidine.	1
DB00985	Dimenhydrinate	CN1C2=C(N=C(Cl)N2)C(=O)N(C)C1=O.CN(C)CCOC(C1=CC=CC=C1)C1=CC=CC=C1	DB00392	Profenamine	CCN(CC)C(C)CN1C2=CC=CC=C2SC2=CC=CC=C12	1952	Dimenhydrinate may increase the central nervous system depressant (CNS depressant) activities of Profenamine.	1
DB00985	Dimenhydrinate	CN1C2=C(N=C(Cl)N2)C(=O)N(C)C1=O.CN(C)CCOC(C1=CC=CC=C1)C1=CC=CC=C1	DB00782	Propantheline	CC(C)[N+](C)(CCOC(=O)C1C2=CC=CC=C2OC2=CC=CC=C12)C(C)C	1953	Dimenhydrinate may increase the central nervous system depressant (CNS depressant) activities of Propantheline.	1
DB00985	Dimenhydrinate	CN1C2=C(N=C(Cl)N2)C(=O)N(C)C1=O.CN(C)CCOC(C1=CC=CC=C1)C1=CC=CC=C1	DB12278	Propiverine	CCCOC(C(=O)OC1CCN(C)CC1)(C1=CC=CC=C1)C1=CC=CC=C1	2017	Dimenhydrinate may increase the central nervous system depressant (CNS depressant) activities of Propiverine.	1
DB00985	Dimenhydrinate	CN1C2=C(N=C(Cl)N2)C(=O)N(C)C1=O.CN(C)CCOC(C1=CC=CC=C1)C1=CC=CC=C1	DB11855	Revefenacin	CN(CCN1CCC(CC1)OC(=O)NC1=CC=CC=C1C1=CC=CC=C1)C(=O)C1=CC=C(CN2CCC(CC2)C(N)=O)C=C1	2018	Dimenhydrinate may increase the central nervous system depressant (CNS depressant) activities of Revefenacin.	1
DB00985	Dimenhydrinate	CN1C2=C(N=C(Cl)N2)C(=O)N(C)C1=O.CN(C)CCOC(C1=CC=CC=C1)C1=CC=CC=C1	DB09034	Suvorexant	[H][C@@]1(C)CCN(CCN1C(=O)C1=C(C=CC(C)=C1)N1N=CC=N1)C1=NC2=C(O1)C=CC(Cl)=C2	2014	Dimenhydrinate may increase the central nervous system depressant (CNS depressant) activities of Suvorexant.	1
DB00985	Dimenhydrinate	CN1C2=C(N=C(Cl)N2)C(=O)N(C)C1=O.CN(C)CCOC(C1=CC=CC=C1)C1=CC=CC=C1	DB01041	Thalidomide	O=C1N(C2CCC(=O)NC2=O)C(=O)C2=CC=CC=C12	2008	Dimenhydrinate may increase the central nervous system depressant (CNS depressant) activities of Thalidomide.	1
DB00985	Dimenhydrinate	CN1C2=C(N=C(Cl)N2)C(=O)N(C)C1=O.CN(C)CCOC(C1=CC=CC=C1)C1=CC=CC=C1	DB11235	Thonzylamine	COC1=CC=C(CN(CCN(C)C)C2=NC=CC=N2)C=C1	2012	Dimenhydrinate may increase the central nervous system depressant (CNS depressant) activities of Thonzylamine.	1
DB00985	Dimenhydrinate	CN1C2=C(N=C(Cl)N2)C(=O)N(C)C1=O.CN(C)CCOC(C1=CC=CC=C1)C1=CC=CC=C1	DB01409	Tiotropium	[H][C@]12O[C@@]1([H])[C@]1([H])C[C@@]([H])(C[C@@]2([H])[N+]1(C)C)OC(=O)C(O)(C1=CC=CS1)C1=CC=CS1	2015	Dimenhydrinate may increase the central nervous system depressant (CNS depressant) activities of Tiotropium.	1
DB00985	Dimenhydrinate	CN1C2=C(N=C(Cl)N2)C(=O)N(C)C1=O.CN(C)CCOC(C1=CC=CC=C1)C1=CC=CC=C1	DB00376	Trihexyphenidyl	OC(CCN1CCCCC1)(C1CCCCC1)C1=CC=CC=C1	1973	Dimenhydrinate may increase the central nervous system depressant (CNS depressant) activities of Trihexyphenidyl.	1
DB00985	Dimenhydrinate	CN1C2=C(N=C(Cl)N2)C(=O)N(C)C1=O.CN(C)CCOC(C1=CC=CC=C1)C1=CC=CC=C1	DB09076	Umeclidinium	OC(C1=CC=CC=C1)(C1=CC=CC=C1)C12CC[N+](CCOCC3=CC=CC=C3)(CC1)CC2	2014	Dimenhydrinate may increase the central nervous system depressant (CNS depressant) activities of Umeclidinium.	1
DB00985	Dimenhydrinate	CN1C2=C(N=C(Cl)N2)C(=O)N(C)C1=O.CN(C)CCOC(C1=CC=CC=C1)C1=CC=CC=C1	DB00425	Zolpidem	CN(C)C(=O)CC1=C(N=C2C=CC(C)=CN12)C1=CC=C(C)C=C1	2007	Dimenhydrinate may increase the central nervous system depressant (CNS depressant) activities of Zolpidem.	1
DB00972	Azelastine	CN1CCCC(CC1)N1N=C(CC2=CC=C(Cl)C=C2)C2=CC=CC=C2C1=O	DB01075	Diphenhydramine	CN(C)CCOC(C1=CC=CC=C1)C1=CC=CC=C1	2014	Diphenhydramine may increase the central nervous system depressant (CNS depressant) activities of Azelastine.	1
DB00354	Buclizine	CC(C)(C)C1=CC=C(CN2CCN(CC2)C(C2=CC=CC=C2)C2=CC=C(Cl)C=C2)C=C1	DB01075	Diphenhydramine	CN(C)CCOC(C1=CC=CC=C1)C1=CC=CC=C1	2014	Diphenhydramine may increase the central nervous system depressant (CNS depressant) activities of Buclizine.	1
DB01173	Orphenadrine	CN(C)CCOC(C1=CC=CC=C1)C1=CC=CC=C1C	DB01075	Diphenhydramine	CN(C)CCOC(C1=CC=CC=C1)C1=CC=CC=C1	2014	Diphenhydramine may increase the central nervous system depressant (CNS depressant) activities of Orphenadrine.	1
DB11235	Thonzylamine	COC1=CC=C(CN(CCN(C)C)C2=NC=CC=N2)C=C1	DB01075	Diphenhydramine	CN(C)CCOC(C1=CC=CC=C1)C1=CC=CC=C1	2014	Diphenhydramine may increase the central nervous system depressant (CNS depressant) activities of Thonzylamine.	1
DB00972	Azelastine	CN1CCCC(CC1)N1N=C(CC2=CC=C(Cl)C=C2)C2=CC=CC=C2C1=O	DB01081	Diphenoxylate	CCOC(=O)C1(CCN(CCC(C#N)(C2=CC=CC=C2)C2=CC=CC=C2)CC1)C1=CC=CC=C1	1979	Diphenoxylate may increase the central nervous system depressant (CNS depressant) activities of Azelastine.	1
DB01173	Orphenadrine	CN(C)CCOC(C1=CC=CC=C1)C1=CC=CC=C1C	DB01081	Diphenoxylate	CCOC(=O)C1(CCN(CCC(C#N)(C2=CC=CC=C2)C2=CC=CC=C2)CC1)C1=CC=CC=C1	1979	Diphenoxylate may increase the central nervous system depressant (CNS depressant) activities of Orphenadrine.	1
DB00972	Azelastine	CN1CCCC(CC1)N1N=C(CC2=CC=C(Cl)C=C2)C2=CC=CC=C2C1=O	DB00757	Dolasetron	[H][C@@]1(C[C@@]2([H])C[C@]3([H])C[C@@]([H])(C1)N2CC3=O)OC(=O)C1=CNC2=C1C=CC=C2	1997	Dolasetron may increase the central nervous system depressant (CNS depressant) activities of Azelastine.	1
DB01173	Orphenadrine	CN(C)CCOC(C1=CC=CC=C1)C1=CC=CC=C1C	DB00757	Dolasetron	[H][C@@]1(C[C@@]2([H])C[C@]3([H])C[C@@]([H])(C1)N2CC3=O)OC(=O)C1=CNC2=C1C=CC=C2	1997	Dolasetron may increase the central nervous system depressant (CNS depressant) activities of Orphenadrine.	1
DB11235	Thonzylamine	COC1=CC=C(CN(CCN(C)C)C2=NC=CC=N2)C=C1	DB00757	Dolasetron	[H][C@@]1(C[C@@]2([H])C[C@]3([H])C[C@@]([H])(C1)N2CC3=O)OC(=O)C1=CNC2=C1C=CC=C2	1997	Dolasetron may increase the central nervous system depressant (CNS depressant) activities of Thonzylamine.	1
DB00972	Azelastine	CN1CCCC(CC1)N1N=C(CC2=CC=C(Cl)C=C2)C2=CC=CC=C2C1=O	DB00843	Donepezil	COC1=C(OC)C=C2C(=O)C(CC3CCN(CC4=CC=CC=C4)CC3)CC2=C1	2014	Donepezil may increase the central nervous system depressant (CNS depressant) activities of Azelastine.	1
DB00370	Mirtazapine	CN1CCN2C(C1)C1=CC=CC=C1CC1=C2N=CC=C1	DB00843	Donepezil	COC1=C(OC)C=C2C(=O)C(CC3CCN(CC4=CC=CC=C4)CC3)CC2=C1	2014	Donepezil may increase the central nervous system depressant (CNS depressant) activities of Mirtazapine.	1
DB09167	Dosulepin	CN(C)CC\C=C1/C2=CC=CC=C2CSC2=CC=CC=C12	DB00972	Azelastine	CN1CCCC(CC1)N1N=C(CC2=CC=C(Cl)C=C2)C2=CC=CC=C2C1=O	2004	Dosulepin may increase the central nervous system depressant (CNS depressant) activities of Azelastine.	1
DB09167	Dosulepin	CN(C)CC\C=C1/C2=CC=CC=C2CSC2=CC=CC=C12	DB00921	Buprenorphine	CO[C@]12CC[C@@]3(C[C@@H]1[C@](C)(O)C(C)(C)C)[C@H]1CC4=C5C(O[C@@H]2[C@@]35CCN1CC1CC1)=C(O)C=C4	2017	Dosulepin may increase the central nervous system depressant (CNS depressant) activities of Buprenorphine.	1
DB09167	Dosulepin	CN(C)CC\C=C1/C2=CC=CC=C2CSC2=CC=CC=C12	DB09300	Butylscopolamine	CCCC[N+]1(C)[C@H]2C[C@@H](C[C@@H]1[C@H]1O[C@@H]21)OC(=O)[C@H](CO)C1=CC=CC=C1	1976	Dosulepin may increase the central nervous system depressant (CNS depressant) activities of Butylscopolamine.	1
DB09167	Dosulepin	CN(C)CC\C=C1/C2=CC=CC=C2CSC2=CC=CC=C12	DB00967	Desloratadine	ClC1=CC2=C(C=C1)C(=C1CCNCC1)C1=C(CC2)C=CC=N1	2001	Dosulepin may increase the central nervous system depressant (CNS depressant) activities of Desloratadine.	1
DB09167	Dosulepin	CN(C)CC\C=C1/C2=CC=CC=C2CSC2=CC=CC=C12	DB00804	Dicyclomine	CCN(CC)CCOC(=O)C1(CCCCC1)C1CCCCC1	1950	Dosulepin may increase the central nervous system depressant (CNS depressant) activities of Dicyclomine.	1
DB09167	Dosulepin	CN(C)CC\C=C1/C2=CC=CC=C2CSC2=CC=CC=C12	DB01231	Diphenidol	OC(CCCN1CCCCC1)(C1=CC=CC=C1)C1=CC=CC=C1	2006	Dosulepin may increase the central nervous system depressant (CNS depressant) activities of Diphenidol.	1
DB09167	Dosulepin	CN(C)CC\C=C1/C2=CC=CC=C2CSC2=CC=CC=C12	DB01148	Flavoxate	CC1=C(OC2=C(C=CC=C2C(=O)OCCN2CCCCC2)C1=O)C1=CC=CC=C1	2001	Dosulepin may increase the central nervous system depressant (CNS depressant) activities of Flavoxate.	1
DB09167	Dosulepin	CN(C)CC\C=C1/C2=CC=CC=C2CSC2=CC=CC=C12	DB00725	Homatropine methylbromide	[Br-].C[N+]1(C)C2CCC1CC(C2)OC(=O)C(O)C1=CC=CC=C1	1951	Dosulepin may increase the central nervous system depressant (CNS depressant) activities of Homatropine methylbromide.	1
DB09167	Dosulepin	CN(C)CC\C=C1/C2=CC=CC=C2CSC2=CC=CC=C12	DB00424	Hyoscyamine	CN1[C@H]2CC[C@@H]1C[C@@H](C2)OC(=O)[C@H](CO)C1=CC=CC=C1	1973	Dosulepin may increase the central nervous system depressant (CNS depressant) activities of Hyoscyamine.	1
DB09167	Dosulepin	CN(C)CC\C=C1/C2=CC=CC=C2CSC2=CC=CC=C12	DB01625	Isopropamide	CC(C)[N+](C)(CCC(C(N)=O)(C1=CC=CC=C1)C1=CC=CC=C1)C(C)C	1993	Dosulepin may increase the central nervous system depressant (CNS depressant) activities of Isopropamide.	1
DB09167	Dosulepin	CN(C)CC\C=C1/C2=CC=CC=C2CSC2=CC=CC=C12	DB04843	Mepenzolate	C[N+]1(C)CCCC(C1)OC(=O)C(O)(C1=CC=CC=C1)C1=CC=CC=C1	1956	Dosulepin may increase the central nervous system depressant (CNS depressant) activities of Mepenzolate.	1
DB09167	Dosulepin	CN(C)CC\C=C1/C2=CC=CC=C2CSC2=CC=CC=C12	DB00462	Methscopolamine bromide	[Br-].[H][C@@]12O[C@]1([H])[C@H]1C[C@H](C[C@@H]2[N+]1(C)C)OC(=O)[C@H](CO)C1=CC=CC=C1	2006	Dosulepin may increase the central nervous system depressant (CNS depressant) activities of Methscopolamine bromide.	1
DB09167	Dosulepin	CN(C)CC\C=C1/C2=CC=CC=C2CSC2=CC=CC=C12	DB11315	Methscopolamine	C[N+]1(C)[C@H]2C[C@@H](C[C@@H]1[C@H]1O[C@@H]21)OC(=O)[C@H](CO)C1=CC=CC=C1	2008	Dosulepin may increase the central nervous system depressant (CNS depressant) activities of Methscopolamine.	1
DB09167	Dosulepin	CN(C)CC\C=C1/C2=CC=CC=C2CSC2=CC=CC=C12	DB01173	Orphenadrine	CN(C)CCOC(C1=CC=CC=C1)C1=CC=CC=C1C	1957	Dosulepin may increase the central nervous system depressant (CNS depressant) activities of Orphenadrine.	1
DB09167	Dosulepin	CN(C)CC\C=C1/C2=CC=CC=C2CSC2=CC=CC=C12	DB09117	Paraldehyde	CC1OC(C)OC(C)O1	1991	Dosulepin may increase the central nervous system depressant (CNS depressant) activities of Paraldehyde.	1
DB09167	Dosulepin	CN(C)CC\C=C1/C2=CC=CC=C2CSC2=CC=CC=C12	DB00670	Pirenzepine	CN1CCN(CC(=O)N2C3=CC=CC=C3C(=O)NC3=C2N=CC=C3)CC1	1984	Dosulepin may increase the central nervous system depressant (CNS depressant) activities of Pirenzepine.	1
DB09167	Dosulepin	CN(C)CC\C=C1/C2=CC=CC=C2CSC2=CC=CC=C12	DB00387	Procyclidine	OC(CCN1CCCC1)(C1CCCCC1)C1=CC=CC=C1	1955	Dosulepin may increase the central nervous system depressant (CNS depressant) activities of Procyclidine.	1
DB09167	Dosulepin	CN(C)CC\C=C1/C2=CC=CC=C2CSC2=CC=CC=C12	DB00782	Propantheline	CC(C)[N+](C)(CCOC(=O)C1C2=CC=CC=C2OC2=CC=CC=C12)C(C)C	1953	Dosulepin may increase the central nervous system depressant (CNS depressant) activities of Propantheline.	1
DB09167	Dosulepin	CN(C)CC\C=C1/C2=CC=CC=C2CSC2=CC=CC=C12	DB12278	Propiverine	CCCOC(C(=O)OC1CCN(C)CC1)(C1=CC=CC=C1)C1=CC=CC=C1	2017	Dosulepin may increase the central nervous system depressant (CNS depressant) activities of Propiverine.	1
DB09167	Dosulepin	CN(C)CC\C=C1/C2=CC=CC=C2CSC2=CC=CC=C12	DB09034	Suvorexant	[H][C@@]1(C)CCN(CCN1C(=O)C1=C(C=CC(C)=C1)N1N=CC=N1)C1=NC2=C(O1)C=CC(Cl)=C2	2014	Dosulepin may increase the central nervous system depressant (CNS depressant) activities of Suvorexant.	1
DB09167	Dosulepin	CN(C)CC\C=C1/C2=CC=CC=C2CSC2=CC=CC=C12	DB01041	Thalidomide	O=C1N(C2CCC(=O)NC2=O)C(=O)C2=CC=CC=C12	2008	Dosulepin may increase the central nervous system depressant (CNS depressant) activities of Thalidomide.	1
DB09167	Dosulepin	CN(C)CC\C=C1/C2=CC=CC=C2CSC2=CC=CC=C12	DB11235	Thonzylamine	COC1=CC=C(CN(CCN(C)C)C2=NC=CC=N2)C=C1	2012	Dosulepin may increase the central nervous system depressant (CNS depressant) activities of Thonzylamine.	1
DB09167	Dosulepin	CN(C)CC\C=C1/C2=CC=CC=C2CSC2=CC=CC=C12	DB00376	Trihexyphenidyl	OC(CCN1CCCCC1)(C1CCCCC1)C1=CC=CC=C1	1973	Dosulepin may increase the central nervous system depressant (CNS depressant) activities of Trihexyphenidyl.	1
DB09167	Dosulepin	CN(C)CC\C=C1/C2=CC=CC=C2CSC2=CC=CC=C12	DB09089	Trimebutine	CCC(COC(=O)C1=CC(OC)=C(OC)C(OC)=C1)(N(C)C)C1=CC=CC=C1	1991	Dosulepin may increase the central nervous system depressant (CNS depressant) activities of Trimebutine.	1
DB09167	Dosulepin	CN(C)CC\C=C1/C2=CC=CC=C2CSC2=CC=CC=C12	DB00425	Zolpidem	CN(C)C(=O)CC1=C(N=C2C=CC(C)=CN12)C1=CC=C(C)C=C1	2007	Dosulepin may increase the central nervous system depressant (CNS depressant) activities of Zolpidem.	1
DB00972	Azelastine	CN1CCCC(CC1)N1N=C(CC2=CC=C(Cl)C=C2)C2=CC=CC=C2C1=O	DB01135	Doxacurium	COC1=CC(CC2C3=C(OC)C(OC)=C(OC)C=C3CC[N+]2(C)CCCOC(=O)CCC(=O)OCCC[N+]2(C)CCC3=CC(OC)=C(OC)C(OC)=C3C2CC2=CC(OC)=C(OC)C(OC)=C2)=CC(OC)=C1OC	2010	Doxacurium may increase the central nervous system depressant (CNS depressant) activities of Azelastine.	1
DB00245	Benzatropine	[H][C@]12CC[C@]([H])(C[C@@]([H])(C1)OC(C1=CC=CC=C1)C1=CC=CC=C1)N2C	DB01135	Doxacurium	COC1=CC(CC2C3=C(OC)C(OC)=C(OC)C=C3CC[N+]2(C)CCCOC(=O)CCC(=O)OCCC[N+]2(C)CCC3=CC(OC)=C(OC)C(OC)=C3C2CC2=CC(OC)=C(OC)C(OC)=C2)=CC(OC)=C1OC	2010	Doxacurium may increase the central nervous system depressant (CNS depressant) activities of Benzatropine.	1
DB00354	Buclizine	CC(C)(C)C1=CC=C(CN2CCN(CC2)C(C2=CC=CC=C2)C2=CC=C(Cl)C=C2)C=C1	DB01135	Doxacurium	COC1=CC(CC2C3=C(OC)C(OC)=C(OC)C=C3CC[N+]2(C)CCCOC(=O)CCC(=O)OCCC[N+]2(C)CCC3=CC(OC)=C(OC)C(OC)=C3C2CC2=CC(OC)=C(OC)C(OC)=C2)=CC(OC)=C1OC	2010	Doxacurium may increase the central nervous system depressant (CNS depressant) activities of Buclizine.	1
DB09167	Dosulepin	CN(C)CC\C=C1/C2=CC=CC=C2CSC2=CC=CC=C12	DB01135	Doxacurium	COC1=CC(CC2C3=C(OC)C(OC)=C(OC)C=C3CC[N+]2(C)CCCOC(=O)CCC(=O)OCCC[N+]2(C)CCC3=CC(OC)=C(OC)C(OC)=C3C2CC2=CC(OC)=C(OC)C(OC)=C2)=CC(OC)=C1OC	2010	Doxacurium may increase the central nervous system depressant (CNS depressant) activities of Dosulepin.	1
DB00370	Mirtazapine	CN1CCN2C(C1)C1=CC=CC=C1CC1=C2N=CC=C1	DB01135	Doxacurium	COC1=CC(CC2C3=C(OC)C(OC)=C(OC)C=C3CC[N+]2(C)CCCOC(=O)CCC(=O)OCCC[N+]2(C)CCC3=CC(OC)=C(OC)C(OC)=C3C2CC2=CC(OC)=C(OC)C(OC)=C2)=CC(OC)=C1OC	2010	Doxacurium may increase the central nervous system depressant (CNS depressant) activities of Mirtazapine.	1
DB01173	Orphenadrine	CN(C)CCOC(C1=CC=CC=C1)C1=CC=CC=C1C	DB01135	Doxacurium	COC1=CC(CC2C3=C(OC)C(OC)=C(OC)C=C3CC[N+]2(C)CCCOC(=O)CCC(=O)OCCC[N+]2(C)CCC3=CC(OC)=C(OC)C(OC)=C3C2CC2=CC(OC)=C(OC)C(OC)=C2)=CC(OC)=C1OC	2010	Doxacurium may increase the central nervous system depressant (CNS depressant) activities of Orphenadrine.	1
DB06153	Pizotifen	CN1CCC(CC1)=C1C2=C(CCC3=CC=CC=C13)SC=C2	DB01135	Doxacurium	COC1=CC(CC2C3=C(OC)C(OC)=C(OC)C=C3CC[N+]2(C)CCCOC(=O)CCC(=O)OCCC[N+]2(C)CCC3=CC(OC)=C(OC)C(OC)=C3C2CC2=CC(OC)=C(OC)C(OC)=C2)=CC(OC)=C1OC	2010	Doxacurium may increase the central nervous system depressant (CNS depressant) activities of Pizotifen.	1
DB11235	Thonzylamine	COC1=CC=C(CN(CCN(C)C)C2=NC=CC=N2)C=C1	DB01135	Doxacurium	COC1=CC(CC2C3=C(OC)C(OC)=C(OC)C=C3CC[N+]2(C)CCCOC(=O)CCC(=O)OCCC[N+]2(C)CCC3=CC(OC)=C(OC)C(OC)=C3C2CC2=CC(OC)=C(OC)C(OC)=C2)=CC(OC)=C1OC	2010	Doxacurium may increase the central nervous system depressant (CNS depressant) activities of Thonzylamine.	1
DB00972	Azelastine	CN1CCCC(CC1)N1N=C(CC2=CC=C(Cl)C=C2)C2=CC=CC=C2C1=O	DB01142	Doxepin	[H]C(CCN(C)C)=C1C2=CC=CC=C2COC2=CC=CC=C12	1995	Doxepin may increase the central nervous system depressant (CNS depressant) activities of Azelastine.	1
DB00245	Benzatropine	[H][C@]12CC[C@]([H])(C[C@@]([H])(C1)OC(C1=CC=CC=C1)C1=CC=CC=C1)N2C	DB01142	Doxepin	[H]C(CCN(C)C)=C1C2=CC=CC=C2COC2=CC=CC=C12	1995	Doxepin may increase the central nervous system depressant (CNS depressant) activities of Benzatropine.	1
DB00354	Buclizine	CC(C)(C)C1=CC=C(CN2CCN(CC2)C(C2=CC=CC=C2)C2=CC=C(Cl)C=C2)C=C1	DB01142	Doxepin	[H]C(CCN(C)C)=C1C2=CC=CC=C2COC2=CC=CC=C12	1995	Doxepin may increase the central nervous system depressant (CNS depressant) activities of Buclizine.	1
DB04841	Flunarizine	FC1=CC=C(C=C1)C(N1CCN(C\C=C\C2=CC=CC=C2)CC1)C1=CC=C(F)C=C1	DB01142	Doxepin	[H]C(CCN(C)C)=C1C2=CC=CC=C2COC2=CC=CC=C12	1995	Doxepin may increase the central nervous system depressant (CNS depressant) activities of Flunarizine.	1
DB01173	Orphenadrine	CN(C)CCOC(C1=CC=CC=C1)C1=CC=CC=C1C	DB01142	Doxepin	[H]C(CCN(C)C)=C1C2=CC=CC=C2COC2=CC=CC=C12	1995	Doxepin may increase the central nervous system depressant (CNS depressant) activities of Orphenadrine.	1
DB11235	Thonzylamine	COC1=CC=C(CN(CCN(C)C)C2=NC=CC=N2)C=C1	DB01142	Doxepin	[H]C(CCN(C)C)=C1C2=CC=CC=C2COC2=CC=CC=C12	1995	Doxepin may increase the central nervous system depressant (CNS depressant) activities of Thonzylamine.	1
DB00321	Amitriptyline	CN(C)CCC=C1C2=CC=CC=C2CCC2=CC=CC=C12	DB00366	Doxylamine	CN(C)CCOC(C)(C1=CC=CC=C1)C1=CC=CC=N1	2014	Doxylamine may increase the central nervous system depressant (CNS depressant) activities of Amitriptyline.	1
DB00543	Amoxapine	ClC1=CC2=C(OC3=CC=CC=C3N=C2N2CCNCC2)C=C1	DB00366	Doxylamine	CN(C)CCOC(C)(C1=CC=CC=C1)C1=CC=CC=N1	2014	Doxylamine may increase the central nervous system depressant (CNS depressant) activities of Amoxapine.	1
DB06216	Asenapine	OC(=O)\C=C/C(O)=O.CN1CC2C(C1)C1=C(OC3=CC=CC=C23)C=CC(Cl)=C1	DB00366	Doxylamine	CN(C)CCOC(C)(C1=CC=CC=C1)C1=CC=CC=N1	2014	Doxylamine may increase the central nervous system depressant (CNS depressant) activities of Asenapine.	1
DB00972	Azelastine	CN1CCCC(CC1)N1N=C(CC2=CC=C(Cl)C=C2)C2=CC=CC=C2C1=O	DB00366	Doxylamine	CN(C)CCOC(C)(C1=CC=CC=C1)C1=CC=CC=N1	2014	Doxylamine may increase the central nervous system depressant (CNS depressant) activities of Azelastine.	1
DB00245	Benzatropine	[H][C@]12CC[C@]([H])(C[C@@]([H])(C1)OC(C1=CC=CC=C1)C1=CC=CC=C1)N2C	DB00366	Doxylamine	CN(C)CCOC(C)(C1=CC=CC=C1)C1=CC=CC=N1	2014	Doxylamine may increase the central nervous system depressant (CNS depressant) activities of Benzatropine.	1
DB00835	Brompheniramine	CN(C)CCC(C1=CC=C(Br)C=C1)C1=CC=CC=N1	DB00366	Doxylamine	CN(C)CCOC(C)(C1=CC=CC=C1)C1=CC=CC=N1	2014	Doxylamine may increase the central nervous system depressant (CNS depressant) activities of Brompheniramine.	1
DB00354	Buclizine	CC(C)(C)C1=CC=C(CN2CCN(CC2)C(C2=CC=CC=C2)C2=CC=C(Cl)C=C2)C=C1	DB00366	Doxylamine	CN(C)CCOC(C)(C1=CC=CC=C1)C1=CC=CC=N1	2014	Doxylamine may increase the central nervous system depressant (CNS depressant) activities of Buclizine.	1
DB00748	Carbinoxamine	CN(C)CCOC(C1=CC=C(Cl)C=C1)C1=CC=CC=N1	DB00366	Doxylamine	CN(C)CCOC(C)(C1=CC=CC=C1)C1=CC=CC=N1	2014	Doxylamine may increase the central nervous system depressant (CNS depressant) activities of Carbinoxamine.	1
DB00341	Cetirizine	OC(=O)COCCN1CCN(CC1)C(C1=CC=CC=C1)C1=CC=C(Cl)C=C1	DB00366	Doxylamine	CN(C)CCOC(C)(C1=CC=CC=C1)C1=CC=CC=N1	2014	Doxylamine may increase the central nervous system depressant (CNS depressant) activities of Cetirizine.	1
DB01114	Chlorpheniramine	CN(C)CCC(C1=CC=C(Cl)C=C1)C1=CC=CC=N1	DB00366	Doxylamine	CN(C)CCOC(C)(C1=CC=CC=C1)C1=CC=CC=N1	2014	Doxylamine may increase the central nervous system depressant (CNS depressant) activities of Chlorpheniramine.	1
DB00363	Clozapine	CN1CCN(CC1)C1=NC2=CC(Cl)=CC=C2NC2=CC=CC=C12	DB00366	Doxylamine	CN(C)CCOC(C)(C1=CC=CC=C1)C1=CC=CC=N1	2014	Doxylamine may increase the central nervous system depressant (CNS depressant) activities of Clozapine.	1
DB01176	Cyclizine	CN1CCN(CC1)C(C1=CC=CC=C1)C1=CC=CC=C1	DB00366	Doxylamine	CN(C)CCOC(C)(C1=CC=CC=C1)C1=CC=CC=N1	2014	Doxylamine may increase the central nervous system depressant (CNS depressant) activities of Cyclizine.	1
DB00434	Cyproheptadine	CN1CCC(CC1)=C1C2=CC=CC=C2C=CC2=CC=CC=C12	DB00366	Doxylamine	CN(C)CCOC(C)(C1=CC=CC=C1)C1=CC=CC=N1	2014	Doxylamine may increase the central nervous system depressant (CNS depressant) activities of Cyproheptadine.	1
DB00405	Dexbrompheniramine	CN(C)CC[C@@H](C1=CC=C(Br)C=C1)C1=CC=CC=N1	DB00366	Doxylamine	CN(C)CCOC(C)(C1=CC=CC=C1)C1=CC=CC=N1	2014	Doxylamine may increase the central nervous system depressant (CNS depressant) activities of Dexbrompheniramine.	1
DB00985	Dimenhydrinate	CN1C2=C(N=C(Cl)N2)C(=O)N(C)C1=O.CN(C)CCOC(C1=CC=CC=C1)C1=CC=CC=C1	DB00366	Doxylamine	CN(C)CCOC(C)(C1=CC=CC=C1)C1=CC=CC=N1	2014	Doxylamine may increase the central nervous system depressant (CNS depressant) activities of Dimenhydrinate.	1
DB09167	Dosulepin	CN(C)CC\C=C1/C2=CC=CC=C2CSC2=CC=CC=C12	DB00366	Doxylamine	CN(C)CCOC(C)(C1=CC=CC=C1)C1=CC=CC=N1	2014	Doxylamine may increase the central nervous system depressant (CNS depressant) activities of Dosulepin.	1
DB04841	Flunarizine	FC1=CC=C(C=C1)C(N1CCN(C\C=C\C2=CC=CC=C2)CC1)C1=CC=C(F)C=C1	DB00366	Doxylamine	CN(C)CCOC(C)(C1=CC=CC=C1)C1=CC=CC=N1	2014	Doxylamine may increase the central nervous system depressant (CNS depressant) activities of Flunarizine.	1
DB04946	Iloperidone	COC1=C(OCCCN2CCC(CC2)C2=NOC3=C2C=CC(F)=C3)C=CC(=C1)C(C)=O	DB00366	Doxylamine	CN(C)CCOC(C)(C1=CC=CC=C1)C1=CC=CC=N1	2014	Doxylamine may increase the central nervous system depressant (CNS depressant) activities of Iloperidone.	1
DB00458	Imipramine	CN(C)CCCN1C2=CC=CC=C2CCC2=CC=CC=C12	DB00366	Doxylamine	CN(C)CCOC(C)(C1=CC=CC=C1)C1=CC=CC=N1	2014	Doxylamine may increase the central nervous system depressant (CNS depressant) activities of Imipramine.	1
DB06282	Levocetirizine	OC(=O)COCCN1CCN(CC1)[C@H](C1=CC=CC=C1)C1=CC=C(Cl)C=C1	DB00366	Doxylamine	CN(C)CCOC(C)(C1=CC=CC=C1)C1=CC=CC=N1	2014	Doxylamine may increase the central nervous system depressant (CNS depressant) activities of Levocetirizine.	1
DB00737	Meclizine	CC1=CC(CN2CCN(CC2)C(C2=CC=CC=C2)C2=CC=C(Cl)C=C2)=CC=C1	DB00366	Doxylamine	CN(C)CCOC(C)(C1=CC=CC=C1)C1=CC=CC=N1	2014	Doxylamine may increase the central nervous system depressant (CNS depressant) activities of Meclizine.	1
DB00370	Mirtazapine	CN1CCN2C(C1)C1=CC=CC=C1CC1=C2N=CC=C1	DB00366	Doxylamine	CN(C)CCOC(C)(C1=CC=CC=C1)C1=CC=CC=N1	2014	Doxylamine may increase the central nervous system depressant (CNS depressant) activities of Mirtazapine.	1
DB00540	Nortriptyline	CNCCC=C1C2=CC=CC=C2CCC2=CC=CC=C12	DB00366	Doxylamine	CN(C)CCOC(C)(C1=CC=CC=C1)C1=CC=CC=N1	2014	Doxylamine may increase the central nervous system depressant (CNS depressant) activities of Nortriptyline.	1
DB01173	Orphenadrine	CN(C)CCOC(C1=CC=CC=C1)C1=CC=CC=C1C	DB00366	Doxylamine	CN(C)CCOC(C)(C1=CC=CC=C1)C1=CC=CC=N1	2014	Doxylamine may increase the central nervous system depressant (CNS depressant) activities of Orphenadrine.	1
DB06153	Pizotifen	CN1CCC(CC1)=C1C2=C(CCC3=CC=CC=C13)SC=C2	DB00366	Doxylamine	CN(C)CCOC(C)(C1=CC=CC=C1)C1=CC=CC=N1	2014	Doxylamine may increase the central nervous system depressant (CNS depressant) activities of Pizotifen.	1
DB00777	Propiomazine	CCC(=O)C1=CC2=C(SC3=CC=CC=C3N2CC(C)N(C)C)C=C1	DB00366	Doxylamine	CN(C)CCOC(C)(C1=CC=CC=C1)C1=CC=CC=N1	2014	Doxylamine may increase the central nervous system depressant (CNS depressant) activities of Propiomazine.	1
DB01224	Quetiapine	OCCOCCN1CCN(CC1)C1=NC2=CC=CC=C2SC2=CC=CC=C12	DB00366	Doxylamine	CN(C)CCOC(C)(C1=CC=CC=C1)C1=CC=CC=N1	2014	Doxylamine may increase the central nervous system depressant (CNS depressant) activities of Quetiapine.	1
DB11235	Thonzylamine	COC1=CC=C(CN(CCN(C)C)C2=NC=CC=N2)C=C1	DB00366	Doxylamine	CN(C)CCOC(C)(C1=CC=CC=C1)C1=CC=CC=N1	2014	Doxylamine may increase the central nervous system depressant (CNS depressant) activities of Thonzylamine.	1
DB00726	Trimipramine	CC(CN(C)C)CN1C2=CC=CC=C2CCC2=CC=CC=C12	DB00366	Doxylamine	CN(C)CCOC(C)(C1=CC=CC=C1)C1=CC=CC=N1	2014	Doxylamine may increase the central nervous system depressant (CNS depressant) activities of Trimipramine.	1
DB00427	Triprolidine	CC1=CC=C(C=C1)C(=C/CN1CCCC1)\C1=CC=CC=N1	DB00366	Doxylamine	CN(C)CCOC(C)(C1=CC=CC=C1)C1=CC=CC=N1	2014	Doxylamine may increase the central nervous system depressant (CNS depressant) activities of Triprolidine.	1
DB00321	Amitriptyline	CN(C)CCC=C1C2=CC=CC=C2CCC2=CC=CC=C12	DB00470	Dronabinol	[H][C@@]12C=C(C)CC[C@@]1([H])C(C)(C)OC1=C2C(O)=CC(CCCCC)=C1	2008	Dronabinol may increase the central nervous system depressant (CNS depressant) activities of Amitriptyline.	1
DB00543	Amoxapine	ClC1=CC2=C(OC3=CC=CC=C3N=C2N2CCNCC2)C=C1	DB00470	Dronabinol	[H][C@@]12C=C(C)CC[C@@]1([H])C(C)(C)OC1=C2C(O)=CC(CCCCC)=C1	2008	Dronabinol may increase the central nervous system depressant (CNS depressant) activities of Amoxapine.	1
DB06216	Asenapine	OC(=O)\C=C/C(O)=O.CN1CC2C(C1)C1=C(OC3=CC=CC=C23)C=CC(Cl)=C1	DB00470	Dronabinol	[H][C@@]12C=C(C)CC[C@@]1([H])C(C)(C)OC1=C2C(O)=CC(CCCCC)=C1	2008	Dronabinol may increase the central nervous system depressant (CNS depressant) activities of Asenapine.	1
DB00972	Azelastine	CN1CCCC(CC1)N1N=C(CC2=CC=C(Cl)C=C2)C2=CC=CC=C2C1=O	DB00470	Dronabinol	[H][C@@]12C=C(C)CC[C@@]1([H])C(C)(C)OC1=C2C(O)=CC(CCCCC)=C1	2008	Dronabinol may increase the central nervous system depressant (CNS depressant) activities of Azelastine.	1
DB00835	Brompheniramine	CN(C)CCC(C1=CC=C(Br)C=C1)C1=CC=CC=N1	DB00470	Dronabinol	[H][C@@]12C=C(C)CC[C@@]1([H])C(C)(C)OC1=C2C(O)=CC(CCCCC)=C1	2008	Dronabinol may increase the central nervous system depressant (CNS depressant) activities of Brompheniramine.	1
DB00748	Carbinoxamine	CN(C)CCOC(C1=CC=C(Cl)C=C1)C1=CC=CC=N1	DB00470	Dronabinol	[H][C@@]12C=C(C)CC[C@@]1([H])C(C)(C)OC1=C2C(O)=CC(CCCCC)=C1	2008	Dronabinol may increase the central nervous system depressant (CNS depressant) activities of Carbinoxamine.	1
DB00341	Cetirizine	OC(=O)COCCN1CCN(CC1)C(C1=CC=CC=C1)C1=CC=C(Cl)C=C1	DB00470	Dronabinol	[H][C@@]12C=C(C)CC[C@@]1([H])C(C)(C)OC1=C2C(O)=CC(CCCCC)=C1	2008	Dronabinol may increase the central nervous system depressant (CNS depressant) activities of Cetirizine.	1
DB01114	Chlorpheniramine	CN(C)CCC(C1=CC=C(Cl)C=C1)C1=CC=CC=N1	DB00470	Dronabinol	[H][C@@]12C=C(C)CC[C@@]1([H])C(C)(C)OC1=C2C(O)=CC(CCCCC)=C1	2008	Dronabinol may increase the central nervous system depressant (CNS depressant) activities of Chlorpheniramine.	1
DB00363	Clozapine	CN1CCN(CC1)C1=NC2=CC(Cl)=CC=C2NC2=CC=CC=C12	DB00470	Dronabinol	[H][C@@]12C=C(C)CC[C@@]1([H])C(C)(C)OC1=C2C(O)=CC(CCCCC)=C1	2008	Dronabinol may increase the central nervous system depressant (CNS depressant) activities of Clozapine.	1
DB01176	Cyclizine	CN1CCN(CC1)C(C1=CC=CC=C1)C1=CC=CC=C1	DB00470	Dronabinol	[H][C@@]12C=C(C)CC[C@@]1([H])C(C)(C)OC1=C2C(O)=CC(CCCCC)=C1	2008	Dronabinol may increase the central nervous system depressant (CNS depressant) activities of Cyclizine.	1
DB00434	Cyproheptadine	CN1CCC(CC1)=C1C2=CC=CC=C2C=CC2=CC=CC=C12	DB00470	Dronabinol	[H][C@@]12C=C(C)CC[C@@]1([H])C(C)(C)OC1=C2C(O)=CC(CCCCC)=C1	2008	Dronabinol may increase the central nervous system depressant (CNS depressant) activities of Cyproheptadine.	1
DB00405	Dexbrompheniramine	CN(C)CC[C@@H](C1=CC=C(Br)C=C1)C1=CC=CC=N1	DB00470	Dronabinol	[H][C@@]12C=C(C)CC[C@@]1([H])C(C)(C)OC1=C2C(O)=CC(CCCCC)=C1	2008	Dronabinol may increase the central nervous system depressant (CNS depressant) activities of Dexbrompheniramine.	1
DB00985	Dimenhydrinate	CN1C2=C(N=C(Cl)N2)C(=O)N(C)C1=O.CN(C)CCOC(C1=CC=CC=C1)C1=CC=CC=C1	DB00470	Dronabinol	[H][C@@]12C=C(C)CC[C@@]1([H])C(C)(C)OC1=C2C(O)=CC(CCCCC)=C1	2008	Dronabinol may increase the central nervous system depressant (CNS depressant) activities of Dimenhydrinate.	1
DB09167	Dosulepin	CN(C)CC\C=C1/C2=CC=CC=C2CSC2=CC=CC=C12	DB00470	Dronabinol	[H][C@@]12C=C(C)CC[C@@]1([H])C(C)(C)OC1=C2C(O)=CC(CCCCC)=C1	2008	Dronabinol may increase the central nervous system depressant (CNS depressant) activities of Dosulepin.	1
DB04841	Flunarizine	FC1=CC=C(C=C1)C(N1CCN(C\C=C\C2=CC=CC=C2)CC1)C1=CC=C(F)C=C1	DB00470	Dronabinol	[H][C@@]12C=C(C)CC[C@@]1([H])C(C)(C)OC1=C2C(O)=CC(CCCCC)=C1	2008	Dronabinol may increase the central nervous system depressant (CNS depressant) activities of Flunarizine.	1
DB04946	Iloperidone	COC1=C(OCCCN2CCC(CC2)C2=NOC3=C2C=CC(F)=C3)C=CC(=C1)C(C)=O	DB00470	Dronabinol	[H][C@@]12C=C(C)CC[C@@]1([H])C(C)(C)OC1=C2C(O)=CC(CCCCC)=C1	2008	Dronabinol may increase the central nervous system depressant (CNS depressant) activities of Iloperidone.	1
DB00458	Imipramine	CN(C)CCCN1C2=CC=CC=C2CCC2=CC=CC=C12	DB00470	Dronabinol	[H][C@@]12C=C(C)CC[C@@]1([H])C(C)(C)OC1=C2C(O)=CC(CCCCC)=C1	2008	Dronabinol may increase the central nervous system depressant (CNS depressant) activities of Imipramine.	1
DB06282	Levocetirizine	OC(=O)COCCN1CCN(CC1)[C@H](C1=CC=CC=C1)C1=CC=C(Cl)C=C1	DB00470	Dronabinol	[H][C@@]12C=C(C)CC[C@@]1([H])C(C)(C)OC1=C2C(O)=CC(CCCCC)=C1	2008	Dronabinol may increase the central nervous system depressant (CNS depressant) activities of Levocetirizine.	1
DB00737	Meclizine	CC1=CC(CN2CCN(CC2)C(C2=CC=CC=C2)C2=CC=C(Cl)C=C2)=CC=C1	DB00470	Dronabinol	[H][C@@]12C=C(C)CC[C@@]1([H])C(C)(C)OC1=C2C(O)=CC(CCCCC)=C1	2008	Dronabinol may increase the central nervous system depressant (CNS depressant) activities of Meclizine.	1
DB00370	Mirtazapine	CN1CCN2C(C1)C1=CC=CC=C1CC1=C2N=CC=C1	DB00470	Dronabinol	[H][C@@]12C=C(C)CC[C@@]1([H])C(C)(C)OC1=C2C(O)=CC(CCCCC)=C1	2008	Dronabinol may increase the central nervous system depressant (CNS depressant) activities of Mirtazapine.	1
DB00540	Nortriptyline	CNCCC=C1C2=CC=CC=C2CCC2=CC=CC=C12	DB00470	Dronabinol	[H][C@@]12C=C(C)CC[C@@]1([H])C(C)(C)OC1=C2C(O)=CC(CCCCC)=C1	2008	Dronabinol may increase the central nervous system depressant (CNS depressant) activities of Nortriptyline.	1
DB01173	Orphenadrine	CN(C)CCOC(C1=CC=CC=C1)C1=CC=CC=C1C	DB00470	Dronabinol	[H][C@@]12C=C(C)CC[C@@]1([H])C(C)(C)OC1=C2C(O)=CC(CCCCC)=C1	2008	Dronabinol may increase the central nervous system depressant (CNS depressant) activities of Orphenadrine.	1
DB06153	Pizotifen	CN1CCC(CC1)=C1C2=C(CCC3=CC=CC=C13)SC=C2	DB00470	Dronabinol	[H][C@@]12C=C(C)CC[C@@]1([H])C(C)(C)OC1=C2C(O)=CC(CCCCC)=C1	2008	Dronabinol may increase the central nervous system depressant (CNS depressant) activities of Pizotifen.	1
DB00777	Propiomazine	CCC(=O)C1=CC2=C(SC3=CC=CC=C3N2CC(C)N(C)C)C=C1	DB00470	Dronabinol	[H][C@@]12C=C(C)CC[C@@]1([H])C(C)(C)OC1=C2C(O)=CC(CCCCC)=C1	2008	Dronabinol may increase the central nervous system depressant (CNS depressant) activities of Propiomazine.	1
DB01224	Quetiapine	OCCOCCN1CCN(CC1)C1=NC2=CC=CC=C2SC2=CC=CC=C12	DB00470	Dronabinol	[H][C@@]12C=C(C)CC[C@@]1([H])C(C)(C)OC1=C2C(O)=CC(CCCCC)=C1	2008	Dronabinol may increase the central nervous system depressant (CNS depressant) activities of Quetiapine.	1
DB00726	Trimipramine	CC(CN(C)C)CN1C2=CC=CC=C2CCC2=CC=CC=C12	DB00470	Dronabinol	[H][C@@]12C=C(C)CC[C@@]1([H])C(C)(C)OC1=C2C(O)=CC(CCCCC)=C1	2008	Dronabinol may increase the central nervous system depressant (CNS depressant) activities of Trimipramine.	1
DB00427	Triprolidine	CC1=CC=C(C=C1)C(=C/CN1CCCC1)\C1=CC=CC=N1	DB00470	Dronabinol	[H][C@@]12C=C(C)CC[C@@]1([H])C(C)(C)OC1=C2C(O)=CC(CCCCC)=C1	2008	Dronabinol may increase the central nervous system depressant (CNS depressant) activities of Triprolidine.	1
DB00543	Amoxapine	ClC1=CC2=C(OC3=CC=CC=C3N=C2N2CCNCC2)C=C1	DB00450	Droperidol	FC1=CC=C(C=C1)C(=O)CCCN1CCC(=CC1)N1C(=O)NC2=CC=CC=C12	1988	Droperidol may increase the central nervous system depressant (CNS depressant) activities of Amoxapine.	1
DB06216	Asenapine	OC(=O)\C=C/C(O)=O.CN1CC2C(C1)C1=C(OC3=CC=CC=C23)C=CC(Cl)=C1	DB00450	Droperidol	FC1=CC=C(C=C1)C(=O)CCCN1CCC(=CC1)N1C(=O)NC2=CC=CC=C12	1988	Droperidol may increase the central nervous system depressant (CNS depressant) activities of Asenapine.	1
DB00972	Azelastine	CN1CCCC(CC1)N1N=C(CC2=CC=C(Cl)C=C2)C2=CC=CC=C2C1=O	DB00450	Droperidol	FC1=CC=C(C=C1)C(=O)CCCN1CCC(=CC1)N1C(=O)NC2=CC=CC=C12	1988	Droperidol may increase the central nervous system depressant (CNS depressant) activities of Azelastine.	1
DB00835	Brompheniramine	CN(C)CCC(C1=CC=C(Br)C=C1)C1=CC=CC=N1	DB00450	Droperidol	FC1=CC=C(C=C1)C(=O)CCCN1CCC(=CC1)N1C(=O)NC2=CC=CC=C12	1988	Droperidol may increase the central nervous system depressant (CNS depressant) activities of Brompheniramine.	1
DB00748	Carbinoxamine	CN(C)CCOC(C1=CC=C(Cl)C=C1)C1=CC=CC=N1	DB00450	Droperidol	FC1=CC=C(C=C1)C(=O)CCCN1CCC(=CC1)N1C(=O)NC2=CC=CC=C12	1988	Droperidol may increase the central nervous system depressant (CNS depressant) activities of Carbinoxamine.	1
DB00341	Cetirizine	OC(=O)COCCN1CCN(CC1)C(C1=CC=CC=C1)C1=CC=C(Cl)C=C1	DB00450	Droperidol	FC1=CC=C(C=C1)C(=O)CCCN1CCC(=CC1)N1C(=O)NC2=CC=CC=C12	1988	Droperidol may increase the central nervous system depressant (CNS depressant) activities of Cetirizine.	1
DB01114	Chlorpheniramine	CN(C)CCC(C1=CC=C(Cl)C=C1)C1=CC=CC=N1	DB00450	Droperidol	FC1=CC=C(C=C1)C(=O)CCCN1CCC(=CC1)N1C(=O)NC2=CC=CC=C12	1988	Droperidol may increase the central nervous system depressant (CNS depressant) activities of Chlorpheniramine.	1
DB01176	Cyclizine	CN1CCN(CC1)C(C1=CC=CC=C1)C1=CC=CC=C1	DB00450	Droperidol	FC1=CC=C(C=C1)C(=O)CCCN1CCC(=CC1)N1C(=O)NC2=CC=CC=C12	1988	Droperidol may increase the central nervous system depressant (CNS depressant) activities of Cyclizine.	1
DB00434	Cyproheptadine	CN1CCC(CC1)=C1C2=CC=CC=C2C=CC2=CC=CC=C12	DB00450	Droperidol	FC1=CC=C(C=C1)C(=O)CCCN1CCC(=CC1)N1C(=O)NC2=CC=CC=C12	1988	Droperidol may increase the central nervous system depressant (CNS depressant) activities of Cyproheptadine.	1
DB00405	Dexbrompheniramine	CN(C)CC[C@@H](C1=CC=C(Br)C=C1)C1=CC=CC=N1	DB00450	Droperidol	FC1=CC=C(C=C1)C(=O)CCCN1CCC(=CC1)N1C(=O)NC2=CC=CC=C12	1988	Droperidol may increase the central nervous system depressant (CNS depressant) activities of Dexbrompheniramine.	1
DB00985	Dimenhydrinate	CN1C2=C(N=C(Cl)N2)C(=O)N(C)C1=O.CN(C)CCOC(C1=CC=CC=C1)C1=CC=CC=C1	DB00450	Droperidol	FC1=CC=C(C=C1)C(=O)CCCN1CCC(=CC1)N1C(=O)NC2=CC=CC=C12	1988	Droperidol may increase the central nervous system depressant (CNS depressant) activities of Dimenhydrinate.	1
DB09167	Dosulepin	CN(C)CC\C=C1/C2=CC=CC=C2CSC2=CC=CC=C12	DB00450	Droperidol	FC1=CC=C(C=C1)C(=O)CCCN1CCC(=CC1)N1C(=O)NC2=CC=CC=C12	1988	Droperidol may increase the central nervous system depressant (CNS depressant) activities of Dosulepin.	1
DB04841	Flunarizine	FC1=CC=C(C=C1)C(N1CCN(C\C=C\C2=CC=CC=C2)CC1)C1=CC=C(F)C=C1	DB00450	Droperidol	FC1=CC=C(C=C1)C(=O)CCCN1CCC(=CC1)N1C(=O)NC2=CC=CC=C12	1988	Droperidol may increase the central nervous system depressant (CNS depressant) activities of Flunarizine.	1
DB04946	Iloperidone	COC1=C(OCCCN2CCC(CC2)C2=NOC3=C2C=CC(F)=C3)C=CC(=C1)C(C)=O	DB00450	Droperidol	FC1=CC=C(C=C1)C(=O)CCCN1CCC(=CC1)N1C(=O)NC2=CC=CC=C12	1988	Droperidol may increase the central nervous system depressant (CNS depressant) activities of Iloperidone.	1
DB00458	Imipramine	CN(C)CCCN1C2=CC=CC=C2CCC2=CC=CC=C12	DB00450	Droperidol	FC1=CC=C(C=C1)C(=O)CCCN1CCC(=CC1)N1C(=O)NC2=CC=CC=C12	1988	Droperidol may increase the central nervous system depressant (CNS depressant) activities of Imipramine.	1
DB06282	Levocetirizine	OC(=O)COCCN1CCN(CC1)[C@H](C1=CC=CC=C1)C1=CC=C(Cl)C=C1	DB00450	Droperidol	FC1=CC=C(C=C1)C(=O)CCCN1CCC(=CC1)N1C(=O)NC2=CC=CC=C12	1988	Droperidol may increase the central nervous system depressant (CNS depressant) activities of Levocetirizine.	1
DB00737	Meclizine	CC1=CC(CN2CCN(CC2)C(C2=CC=CC=C2)C2=CC=C(Cl)C=C2)=CC=C1	DB00450	Droperidol	FC1=CC=C(C=C1)C(=O)CCCN1CCC(=CC1)N1C(=O)NC2=CC=CC=C12	1988	Droperidol may increase the central nervous system depressant (CNS depressant) activities of Meclizine.	1
DB00540	Nortriptyline	CNCCC=C1C2=CC=CC=C2CCC2=CC=CC=C12	DB00450	Droperidol	FC1=CC=C(C=C1)C(=O)CCCN1CCC(=CC1)N1C(=O)NC2=CC=CC=C12	1988	Droperidol may increase the central nervous system depressant (CNS depressant) activities of Nortriptyline.	1
DB01173	Orphenadrine	CN(C)CCOC(C1=CC=CC=C1)C1=CC=CC=C1C	DB00450	Droperidol	FC1=CC=C(C=C1)C(=O)CCCN1CCC(=CC1)N1C(=O)NC2=CC=CC=C12	1988	Droperidol may increase the central nervous system depressant (CNS depressant) activities of Orphenadrine.	1
DB06153	Pizotifen	CN1CCC(CC1)=C1C2=C(CCC3=CC=CC=C13)SC=C2	DB00450	Droperidol	FC1=CC=C(C=C1)C(=O)CCCN1CCC(=CC1)N1C(=O)NC2=CC=CC=C12	1988	Droperidol may increase the central nervous system depressant (CNS depressant) activities of Pizotifen.	1
DB00777	Propiomazine	CCC(=O)C1=CC2=C(SC3=CC=CC=C3N2CC(C)N(C)C)C=C1	DB00450	Droperidol	FC1=CC=C(C=C1)C(=O)CCCN1CCC(=CC1)N1C(=O)NC2=CC=CC=C12	1988	Droperidol may increase the central nervous system depressant (CNS depressant) activities of Propiomazine.	1
DB01224	Quetiapine	OCCOCCN1CCN(CC1)C1=NC2=CC=CC=C2SC2=CC=CC=C12	DB00450	Droperidol	FC1=CC=C(C=C1)C(=O)CCCN1CCC(=CC1)N1C(=O)NC2=CC=CC=C12	1988	Droperidol may increase the central nervous system depressant (CNS depressant) activities of Quetiapine.	1
DB11235	Thonzylamine	COC1=CC=C(CN(CCN(C)C)C2=NC=CC=N2)C=C1	DB00450	Droperidol	FC1=CC=C(C=C1)C(=O)CCCN1CCC(=CC1)N1C(=O)NC2=CC=CC=C12	1988	Droperidol may increase the central nervous system depressant (CNS depressant) activities of Thonzylamine.	1
DB00726	Trimipramine	CC(CN(C)C)CN1C2=CC=CC=C2CCC2=CC=CC=C12	DB00450	Droperidol	FC1=CC=C(C=C1)C(=O)CCCN1CCC(=CC1)N1C(=O)NC2=CC=CC=C12	1988	Droperidol may increase the central nervous system depressant (CNS depressant) activities of Trimipramine.	1
DB00427	Triprolidine	CC1=CC=C(C=C1)C(=C/CN1CCCC1)\C1=CC=CC=N1	DB00450	Droperidol	FC1=CC=C(C=C1)C(=O)CCCN1CCC(=CC1)N1C(=O)NC2=CC=CC=C12	1988	Droperidol may increase the central nervous system depressant (CNS depressant) activities of Triprolidine.	1
DB00972	Azelastine	CN1CCCC(CC1)N1N=C(CC2=CC=C(Cl)C=C2)C2=CC=CC=C2C1=O	DB00476	Duloxetine	CNCC[C@H](OC1=CC=CC2=CC=CC=C12)C1=CC=CS1	2018	Duloxetine may increase the central nervous system depressant (CNS depressant) activities of Azelastine.	1
DB00354	Buclizine	CC(C)(C)C1=CC=C(CN2CCN(CC2)C(C2=CC=CC=C2)C2=CC=C(Cl)C=C2)C=C1	DB00476	Duloxetine	CNCC[C@H](OC1=CC=CC2=CC=CC=C12)C1=CC=CS1	2018	Duloxetine may increase the central nervous system depressant (CNS depressant) activities of Buclizine.	1
DB01173	Orphenadrine	CN(C)CCOC(C1=CC=CC=C1)C1=CC=CC=C1C	DB00476	Duloxetine	CNCC[C@H](OC1=CC=CC2=CC=CC=C12)C1=CC=CS1	2018	Duloxetine may increase the central nervous system depressant (CNS depressant) activities of Orphenadrine.	1
DB11235	Thonzylamine	COC1=CC=C(CN(CCN(C)C)C2=NC=CC=N2)C=C1	DB00476	Duloxetine	CNCC[C@H](OC1=CC=CC2=CC=CC=C12)C1=CC=CS1	2018	Duloxetine may increase the central nervous system depressant (CNS depressant) activities of Thonzylamine.	1
DB00321	Amitriptyline	CN(C)CCC=C1C2=CC=CC=C2CCC2=CC=CC=C12	DB00645	Dyclonine	CCCCOC1=CC=C(C=C1)C(=O)CCN1CCCCC1	2013	Dyclonine may increase the central nervous system depressant (CNS depressant) activities of Amitriptyline.	1
DB00543	Amoxapine	ClC1=CC2=C(OC3=CC=CC=C3N=C2N2CCNCC2)C=C1	DB00645	Dyclonine	CCCCOC1=CC=C(C=C1)C(=O)CCN1CCCCC1	2013	Dyclonine may increase the central nervous system depressant (CNS depressant) activities of Amoxapine.	1
DB00972	Azelastine	CN1CCCC(CC1)N1N=C(CC2=CC=C(Cl)C=C2)C2=CC=CC=C2C1=O	DB00645	Dyclonine	CCCCOC1=CC=C(C=C1)C(=O)CCN1CCCCC1	2013	Dyclonine may increase the central nervous system depressant (CNS depressant) activities of Azelastine.	1
DB00245	Benzatropine	[H][C@]12CC[C@]([H])(C[C@@]([H])(C1)OC(C1=CC=CC=C1)C1=CC=CC=C1)N2C	DB00645	Dyclonine	CCCCOC1=CC=C(C=C1)C(=O)CCN1CCCCC1	2013	Dyclonine may increase the central nervous system depressant (CNS depressant) activities of Benzatropine.	1
DB00354	Buclizine	CC(C)(C)C1=CC=C(CN2CCN(CC2)C(C2=CC=CC=C2)C2=CC=C(Cl)C=C2)C=C1	DB00645	Dyclonine	CCCCOC1=CC=C(C=C1)C(=O)CCN1CCCCC1	2013	Dyclonine may increase the central nervous system depressant (CNS depressant) activities of Buclizine.	1
DB00434	Cyproheptadine	CN1CCC(CC1)=C1C2=CC=CC=C2C=CC2=CC=CC=C12	DB00645	Dyclonine	CCCCOC1=CC=C(C=C1)C(=O)CCN1CCCCC1	2013	Dyclonine may increase the central nervous system depressant (CNS depressant) activities of Cyproheptadine.	1
DB09167	Dosulepin	CN(C)CC\C=C1/C2=CC=CC=C2CSC2=CC=CC=C12	DB00645	Dyclonine	CCCCOC1=CC=C(C=C1)C(=O)CCN1CCCCC1	2013	Dyclonine may increase the central nervous system depressant (CNS depressant) activities of Dosulepin.	1
DB00458	Imipramine	CN(C)CCCN1C2=CC=CC=C2CCC2=CC=CC=C12	DB00645	Dyclonine	CCCCOC1=CC=C(C=C1)C(=O)CCN1CCCCC1	2013	Dyclonine may increase the central nervous system depressant (CNS depressant) activities of Imipramine.	1
DB00370	Mirtazapine	CN1CCN2C(C1)C1=CC=CC=C1CC1=C2N=CC=C1	DB00645	Dyclonine	CCCCOC1=CC=C(C=C1)C(=O)CCN1CCCCC1	2013	Dyclonine may increase the central nervous system depressant (CNS depressant) activities of Mirtazapine.	1
DB00540	Nortriptyline	CNCCC=C1C2=CC=CC=C2CCC2=CC=CC=C12	DB00645	Dyclonine	CCCCOC1=CC=C(C=C1)C(=O)CCN1CCCCC1	2013	Dyclonine may increase the central nervous system depressant (CNS depressant) activities of Nortriptyline.	1
DB01173	Orphenadrine	CN(C)CCOC(C1=CC=CC=C1)C1=CC=CC=C1C	DB00645	Dyclonine	CCCCOC1=CC=C(C=C1)C(=O)CCN1CCCCC1	2013	Dyclonine may increase the central nervous system depressant (CNS depressant) activities of Orphenadrine.	1
DB06153	Pizotifen	CN1CCC(CC1)=C1C2=C(CCC3=CC=CC=C13)SC=C2	DB00645	Dyclonine	CCCCOC1=CC=C(C=C1)C(=O)CCN1CCCCC1	2013	Dyclonine may increase the central nervous system depressant (CNS depressant) activities of Pizotifen.	1
DB00777	Propiomazine	CCC(=O)C1=CC2=C(SC3=CC=CC=C3N2CC(C)N(C)C)C=C1	DB00645	Dyclonine	CCCCOC1=CC=C(C=C1)C(=O)CCN1CCCCC1	2013	Dyclonine may increase the central nervous system depressant (CNS depressant) activities of Propiomazine.	1
DB11235	Thonzylamine	COC1=CC=C(CN(CCN(C)C)C2=NC=CC=N2)C=C1	DB00645	Dyclonine	CCCCOC1=CC=C(C=C1)C(=O)CCN1CCCCC1	2013	Dyclonine may increase the central nervous system depressant (CNS depressant) activities of Thonzylamine.	1
DB00972	Azelastine	CN1CCCC(CC1)N1N=C(CC2=CC=C(Cl)C=C2)C2=CC=CC=C2C1=O	DB00625	Efavirenz	FC(F)(F)[C@]1(OC(=O)NC2=C1C=C(Cl)C=C2)C#CC1CC1	2018	Efavirenz may increase the central nervous system depressant (CNS depressant) activities of Azelastine.	1
DB00363	Clozapine	CN1CCN(CC1)C1=NC2=CC(Cl)=CC=C2NC2=CC=CC=C12	DB00625	Efavirenz	FC(F)(F)[C@]1(OC(=O)NC2=C1C=C(Cl)C=C2)C#CC1CC1	2018	Efavirenz may increase the central nervous system depressant (CNS depressant) activities of Clozapine.	1
DB00434	Cyproheptadine	CN1CCC(CC1)=C1C2=CC=CC=C2C=CC2=CC=CC=C12	DB00625	Efavirenz	FC(F)(F)[C@]1(OC(=O)NC2=C1C=C(Cl)C=C2)C#CC1CC1	2018	Efavirenz may increase the central nervous system depressant (CNS depressant) activities of Cyproheptadine.	1
DB00370	Mirtazapine	CN1CCN2C(C1)C1=CC=CC=C1CC1=C2N=CC=C1	DB00625	Efavirenz	FC(F)(F)[C@]1(OC(=O)NC2=C1C=C(Cl)C=C2)C#CC1CC1	2018	Efavirenz may increase the central nervous system depressant (CNS depressant) activities of Mirtazapine.	1
DB01173	Orphenadrine	CN(C)CCOC(C1=CC=CC=C1)C1=CC=CC=C1C	DB00625	Efavirenz	FC(F)(F)[C@]1(OC(=O)NC2=C1C=C(Cl)C=C2)C#CC1CC1	2018	Efavirenz may increase the central nervous system depressant (CNS depressant) activities of Orphenadrine.	1
DB06153	Pizotifen	CN1CCC(CC1)=C1C2=C(CCC3=CC=CC=C13)SC=C2	DB00625	Efavirenz	FC(F)(F)[C@]1(OC(=O)NC2=C1C=C(Cl)C=C2)C#CC1CC1	2018	Efavirenz may increase the central nervous system depressant (CNS depressant) activities of Pizotifen.	1
DB00777	Propiomazine	CCC(=O)C1=CC2=C(SC3=CC=CC=C3N2CC(C)N(C)C)C=C1	DB00625	Efavirenz	FC(F)(F)[C@]1(OC(=O)NC2=C1C=C(Cl)C=C2)C#CC1CC1	2018	Efavirenz may increase the central nervous system depressant (CNS depressant) activities of Propiomazine.	1
DB11235	Thonzylamine	COC1=CC=C(CN(CCN(C)C)C2=NC=CC=N2)C=C1	DB00625	Efavirenz	FC(F)(F)[C@]1(OC(=O)NC2=C1C=C(Cl)C=C2)C#CC1CC1	2018	Efavirenz may increase the central nervous system depressant (CNS depressant) activities of Thonzylamine.	1
DB00972	Azelastine	CN1CCCC(CC1)N1N=C(CC2=CC=C(Cl)C=C2)C2=CC=CC=C2C1=O	DB00216	Eletriptan	CN1CCC[C@@H]1CC1=CNC2=C1C=C(CCS(=O)(=O)C1=CC=CC=C1)C=C2	2013	Eletriptan may increase the central nervous system depressant (CNS depressant) activities of Azelastine.	1
DB00245	Benzatropine	[H][C@]12CC[C@]([H])(C[C@@]([H])(C1)OC(C1=CC=CC=C1)C1=CC=CC=C1)N2C	DB00216	Eletriptan	CN1CCC[C@@H]1CC1=CNC2=C1C=C(CCS(=O)(=O)C1=CC=CC=C1)C=C2	2013	Eletriptan may increase the central nervous system depressant (CNS depressant) activities of Benzatropine.	1
DB00835	Brompheniramine	CN(C)CCC(C1=CC=C(Br)C=C1)C1=CC=CC=N1	DB00216	Eletriptan	CN1CCC[C@@H]1CC1=CNC2=C1C=C(CCS(=O)(=O)C1=CC=CC=C1)C=C2	2013	Eletriptan may increase the central nervous system depressant (CNS depressant) activities of Brompheniramine.	1
DB00354	Buclizine	CC(C)(C)C1=CC=C(CN2CCN(CC2)C(C2=CC=CC=C2)C2=CC=C(Cl)C=C2)C=C1	DB00216	Eletriptan	CN1CCC[C@@H]1CC1=CNC2=C1C=C(CCS(=O)(=O)C1=CC=CC=C1)C=C2	2013	Eletriptan may increase the central nervous system depressant (CNS depressant) activities of Buclizine.	1
DB01173	Orphenadrine	CN(C)CCOC(C1=CC=CC=C1)C1=CC=CC=C1C	DB00216	Eletriptan	CN1CCC[C@@H]1CC1=CNC2=C1C=C(CCS(=O)(=O)C1=CC=CC=C1)C=C2	2013	Eletriptan may increase the central nervous system depressant (CNS depressant) activities of Orphenadrine.	1
DB01224	Quetiapine	OCCOCCN1CCN(CC1)C1=NC2=CC=CC=C2SC2=CC=CC=C12	DB00216	Eletriptan	CN1CCC[C@@H]1CC1=CNC2=C1C=C(CCS(=O)(=O)C1=CC=CC=C1)C=C2	2013	Eletriptan may increase the central nervous system depressant (CNS depressant) activities of Quetiapine.	1
DB11235	Thonzylamine	COC1=CC=C(CN(CCN(C)C)C2=NC=CC=N2)C=C1	DB00216	Eletriptan	CN1CCC[C@@H]1CC1=CNC2=C1C=C(CCS(=O)(=O)C1=CC=CC=C1)C=C2	2013	Eletriptan may increase the central nervous system depressant (CNS depressant) activities of Thonzylamine.	1
DB00321	Amitriptyline	CN(C)CCC=C1C2=CC=CC=C2CCC2=CC=CC=C12	DB00228	Enflurane	FC(F)OC(F)(F)C(F)Cl	1994	Enflurane may increase the central nervous system depressant (CNS depressant) activities of Amitriptyline.	1
DB00543	Amoxapine	ClC1=CC2=C(OC3=CC=CC=C3N=C2N2CCNCC2)C=C1	DB00228	Enflurane	FC(F)OC(F)(F)C(F)Cl	1994	Enflurane may increase the central nervous system depressant (CNS depressant) activities of Amoxapine.	1
DB00972	Azelastine	CN1CCCC(CC1)N1N=C(CC2=CC=C(Cl)C=C2)C2=CC=CC=C2C1=O	DB00228	Enflurane	FC(F)OC(F)(F)C(F)Cl	1994	Enflurane may increase the central nervous system depressant (CNS depressant) activities of Azelastine.	1
DB00245	Benzatropine	[H][C@]12CC[C@]([H])(C[C@@]([H])(C1)OC(C1=CC=CC=C1)C1=CC=CC=C1)N2C	DB00228	Enflurane	FC(F)OC(F)(F)C(F)Cl	1994	Enflurane may increase the central nervous system depressant (CNS depressant) activities of Benzatropine.	1
DB00354	Buclizine	CC(C)(C)C1=CC=C(CN2CCN(CC2)C(C2=CC=CC=C2)C2=CC=C(Cl)C=C2)C=C1	DB00228	Enflurane	FC(F)OC(F)(F)C(F)Cl	1994	Enflurane may increase the central nervous system depressant (CNS depressant) activities of Buclizine.	1
DB00434	Cyproheptadine	CN1CCC(CC1)=C1C2=CC=CC=C2C=CC2=CC=CC=C12	DB00228	Enflurane	FC(F)OC(F)(F)C(F)Cl	1994	Enflurane may increase the central nervous system depressant (CNS depressant) activities of Cyproheptadine.	1
DB09167	Dosulepin	CN(C)CC\C=C1/C2=CC=CC=C2CSC2=CC=CC=C12	DB00228	Enflurane	FC(F)OC(F)(F)C(F)Cl	1994	Enflurane may increase the central nervous system depressant (CNS depressant) activities of Dosulepin.	1
DB00458	Imipramine	CN(C)CCCN1C2=CC=CC=C2CCC2=CC=CC=C12	DB00228	Enflurane	FC(F)OC(F)(F)C(F)Cl	1994	Enflurane may increase the central nervous system depressant (CNS depressant) activities of Imipramine.	1
DB00370	Mirtazapine	CN1CCN2C(C1)C1=CC=CC=C1CC1=C2N=CC=C1	DB00228	Enflurane	FC(F)OC(F)(F)C(F)Cl	1994	Enflurane may increase the central nervous system depressant (CNS depressant) activities of Mirtazapine.	1
DB00540	Nortriptyline	CNCCC=C1C2=CC=CC=C2CCC2=CC=CC=C12	DB00228	Enflurane	FC(F)OC(F)(F)C(F)Cl	1994	Enflurane may increase the central nervous system depressant (CNS depressant) activities of Nortriptyline.	1
DB01173	Orphenadrine	CN(C)CCOC(C1=CC=CC=C1)C1=CC=CC=C1C	DB00228	Enflurane	FC(F)OC(F)(F)C(F)Cl	1994	Enflurane may increase the central nervous system depressant (CNS depressant) activities of Orphenadrine.	1
DB06153	Pizotifen	CN1CCC(CC1)=C1C2=C(CCC3=CC=CC=C13)SC=C2	DB00228	Enflurane	FC(F)OC(F)(F)C(F)Cl	1994	Enflurane may increase the central nervous system depressant (CNS depressant) activities of Pizotifen.	1
DB00777	Propiomazine	CCC(=O)C1=CC2=C(SC3=CC=CC=C3N2CC(C)N(C)C)C=C1	DB00228	Enflurane	FC(F)OC(F)(F)C(F)Cl	1994	Enflurane may increase the central nervous system depressant (CNS depressant) activities of Propiomazine.	1
DB11235	Thonzylamine	COC1=CC=C(CN(CCN(C)C)C2=NC=CC=N2)C=C1	DB00228	Enflurane	FC(F)OC(F)(F)C(F)Cl	1994	Enflurane may increase the central nervous system depressant (CNS depressant) activities of Thonzylamine.	1
DB00972	Azelastine	CN1CCCC(CC1)N1N=C(CC2=CC=C(Cl)C=C2)C2=CC=CC=C2C1=O	DB00751	Epinastine	NC1=NCC2N1C1=CC=CC=C1CC1=CC=CC=C21	2004	Epinastine may increase the central nervous system depressant (CNS depressant) activities of Azelastine.	1
DB00245	Benzatropine	[H][C@]12CC[C@]([H])(C[C@@]([H])(C1)OC(C1=CC=CC=C1)C1=CC=CC=C1)N2C	DB00751	Epinastine	NC1=NCC2N1C1=CC=CC=C1CC1=CC=CC=C21	2004	Epinastine may increase the central nervous system depressant (CNS depressant) activities of Benzatropine.	1
DB00835	Brompheniramine	CN(C)CCC(C1=CC=C(Br)C=C1)C1=CC=CC=N1	DB00751	Epinastine	NC1=NCC2N1C1=CC=CC=C1CC1=CC=CC=C21	2004	Epinastine may increase the central nervous system depressant (CNS depressant) activities of Brompheniramine.	1
DB00354	Buclizine	CC(C)(C)C1=CC=C(CN2CCN(CC2)C(C2=CC=CC=C2)C2=CC=C(Cl)C=C2)C=C1	DB00751	Epinastine	NC1=NCC2N1C1=CC=CC=C1CC1=CC=CC=C21	2004	Epinastine may increase the central nervous system depressant (CNS depressant) activities of Buclizine.	1
DB00434	Cyproheptadine	CN1CCC(CC1)=C1C2=CC=CC=C2C=CC2=CC=CC=C12	DB00751	Epinastine	NC1=NCC2N1C1=CC=CC=C1CC1=CC=CC=C21	2004	Epinastine may increase the central nervous system depressant (CNS depressant) activities of Cyproheptadine.	1
DB00370	Mirtazapine	CN1CCN2C(C1)C1=CC=CC=C1CC1=C2N=CC=C1	DB00751	Epinastine	NC1=NCC2N1C1=CC=CC=C1CC1=CC=CC=C21	2004	Epinastine may increase the central nervous system depressant (CNS depressant) activities of Mirtazapine.	1
DB01173	Orphenadrine	CN(C)CCOC(C1=CC=CC=C1)C1=CC=CC=C1C	DB00751	Epinastine	NC1=NCC2N1C1=CC=CC=C1CC1=CC=CC=C21	2004	Epinastine may increase the central nervous system depressant (CNS depressant) activities of Orphenadrine.	1
DB06153	Pizotifen	CN1CCC(CC1)=C1C2=C(CCC3=CC=CC=C13)SC=C2	DB00751	Epinastine	NC1=NCC2N1C1=CC=CC=C1CC1=CC=CC=C21	2004	Epinastine may increase the central nervous system depressant (CNS depressant) activities of Pizotifen.	1
DB00777	Propiomazine	CCC(=O)C1=CC2=C(SC3=CC=CC=C3N2CC(C)N(C)C)C=C1	DB00751	Epinastine	NC1=NCC2N1C1=CC=CC=C1CC1=CC=CC=C21	2004	Epinastine may increase the central nervous system depressant (CNS depressant) activities of Propiomazine.	1
DB01224	Quetiapine	OCCOCCN1CCN(CC1)C1=NC2=CC=CC=C2SC2=CC=CC=C12	DB00751	Epinastine	NC1=NCC2N1C1=CC=CC=C1CC1=CC=CC=C21	2004	Epinastine may increase the central nervous system depressant (CNS depressant) activities of Quetiapine.	1
DB11235	Thonzylamine	COC1=CC=C(CN(CCN(C)C)C2=NC=CC=N2)C=C1	DB00751	Epinastine	NC1=NCC2N1C1=CC=CC=C1CC1=CC=CC=C21	2004	Epinastine may increase the central nervous system depressant (CNS depressant) activities of Thonzylamine.	1
DB00972	Azelastine	CN1CCCC(CC1)N1N=C(CC2=CC=C(Cl)C=C2)C2=CC=CC=C2C1=O	DB01253	Ergometrine	[H][C@@]12CC3=CNC4=CC=CC(=C34)C1=C[C@H](CN2C)C(=O)N[C@@H](C)CO	2007	Ergometrine may increase the central nervous system depressant (CNS depressant) activities of Azelastine.	1
DB00245	Benzatropine	[H][C@]12CC[C@]([H])(C[C@@]([H])(C1)OC(C1=CC=CC=C1)C1=CC=CC=C1)N2C	DB01253	Ergometrine	[H][C@@]12CC3=CNC4=CC=CC(=C34)C1=C[C@H](CN2C)C(=O)N[C@@H](C)CO	2007	Ergometrine may increase the central nervous system depressant (CNS depressant) activities of Benzatropine.	1
DB00354	Buclizine	CC(C)(C)C1=CC=C(CN2CCN(CC2)C(C2=CC=CC=C2)C2=CC=C(Cl)C=C2)C=C1	DB01253	Ergometrine	[H][C@@]12CC3=CNC4=CC=CC(=C34)C1=C[C@H](CN2C)C(=O)N[C@@H](C)CO	2007	Ergometrine may increase the central nervous system depressant (CNS depressant) activities of Buclizine.	1
DB01173	Orphenadrine	CN(C)CCOC(C1=CC=CC=C1)C1=CC=CC=C1C	DB01253	Ergometrine	[H][C@@]12CC3=CNC4=CC=CC(=C34)C1=C[C@H](CN2C)C(=O)N[C@@H](C)CO	2007	Ergometrine may increase the central nervous system depressant (CNS depressant) activities of Orphenadrine.	1
DB01224	Quetiapine	OCCOCCN1CCN(CC1)C1=NC2=CC=CC=C2SC2=CC=CC=C12	DB01253	Ergometrine	[H][C@@]12CC3=CNC4=CC=CC(=C34)C1=C[C@H](CN2C)C(=O)N[C@@H](C)CO	2007	Ergometrine may increase the central nervous system depressant (CNS depressant) activities of Quetiapine.	1
DB11235	Thonzylamine	COC1=CC=C(CN(CCN(C)C)C2=NC=CC=N2)C=C1	DB01253	Ergometrine	[H][C@@]12CC3=CNC4=CC=CC(=C34)C1=C[C@H](CN2C)C(=O)N[C@@H](C)CO	2007	Ergometrine may increase the central nervous system depressant (CNS depressant) activities of Thonzylamine.	1
DB00972	Azelastine	CN1CCCC(CC1)N1N=C(CC2=CC=C(Cl)C=C2)C2=CC=CC=C2C1=O	DB00696	Ergotamine	[H][C@@]12CCCN1C(=O)[C@H](CC1=CC=CC=C1)N1C(=O)[C@](C)(NC(=O)[C@H]3CN(C)[C@]4([H])CC5=CNC6=CC=CC(=C56)C4=C3)O[C@@]21O	1959	Ergotamine may increase the central nervous system depressant (CNS depressant) activities of Azelastine.	1
DB00245	Benzatropine	[H][C@]12CC[C@]([H])(C[C@@]([H])(C1)OC(C1=CC=CC=C1)C1=CC=CC=C1)N2C	DB00696	Ergotamine	[H][C@@]12CCCN1C(=O)[C@H](CC1=CC=CC=C1)N1C(=O)[C@](C)(NC(=O)[C@H]3CN(C)[C@]4([H])CC5=CNC6=CC=CC(=C56)C4=C3)O[C@@]21O	1959	Ergotamine may increase the central nervous system depressant (CNS depressant) activities of Benzatropine.	1
DB00835	Brompheniramine	CN(C)CCC(C1=CC=C(Br)C=C1)C1=CC=CC=N1	DB00696	Ergotamine	[H][C@@]12CCCN1C(=O)[C@H](CC1=CC=CC=C1)N1C(=O)[C@](C)(NC(=O)[C@H]3CN(C)[C@]4([H])CC5=CNC6=CC=CC(=C56)C4=C3)O[C@@]21O	1959	Ergotamine may increase the central nervous system depressant (CNS depressant) activities of Brompheniramine.	1
DB00354	Buclizine	CC(C)(C)C1=CC=C(CN2CCN(CC2)C(C2=CC=CC=C2)C2=CC=C(Cl)C=C2)C=C1	DB00696	Ergotamine	[H][C@@]12CCCN1C(=O)[C@H](CC1=CC=CC=C1)N1C(=O)[C@](C)(NC(=O)[C@H]3CN(C)[C@]4([H])CC5=CNC6=CC=CC(=C56)C4=C3)O[C@@]21O	1959	Ergotamine may increase the central nervous system depressant (CNS depressant) activities of Buclizine.	1
DB01173	Orphenadrine	CN(C)CCOC(C1=CC=CC=C1)C1=CC=CC=C1C	DB00696	Ergotamine	[H][C@@]12CCCN1C(=O)[C@H](CC1=CC=CC=C1)N1C(=O)[C@](C)(NC(=O)[C@H]3CN(C)[C@]4([H])CC5=CNC6=CC=CC(=C56)C4=C3)O[C@@]21O	1959	Ergotamine may increase the central nervous system depressant (CNS depressant) activities of Orphenadrine.	1
DB11235	Thonzylamine	COC1=CC=C(CN(CCN(C)C)C2=NC=CC=N2)C=C1	DB00696	Ergotamine	[H][C@@]12CCCN1C(=O)[C@H](CC1=CC=CC=C1)N1C(=O)[C@](C)(NC(=O)[C@H]3CN(C)[C@]4([H])CC5=CNC6=CC=CC(=C56)C4=C3)O[C@@]21O	1959	Ergotamine may increase the central nervous system depressant (CNS depressant) activities of Thonzylamine.	1
DB00972	Azelastine	CN1CCCC(CC1)N1N=C(CC2=CC=C(Cl)C=C2)C2=CC=CC=C2C1=O	DB01175	Escitalopram	CN(C)CCC[C@]1(OCC2=C1C=CC(=C2)C#N)C1=CC=C(F)C=C1	2016	Escitalopram may increase the central nervous system depressant (CNS depressant) activities of Azelastine.	1
DB01173	Orphenadrine	CN(C)CCOC(C1=CC=CC=C1)C1=CC=CC=C1C	DB01175	Escitalopram	CN(C)CCC[C@]1(OCC2=C1C=CC(=C2)C#N)C1=CC=C(F)C=C1	2016	Escitalopram may increase the central nervous system depressant (CNS depressant) activities of Orphenadrine.	1
DB11235	Thonzylamine	COC1=CC=C(CN(CCN(C)C)C2=NC=CC=N2)C=C1	DB01175	Escitalopram	CN(C)CCC[C@]1(OCC2=C1C=CC(=C2)C#N)C1=CC=C(F)C=C1	2016	Escitalopram may increase the central nervous system depressant (CNS depressant) activities of Thonzylamine.	1
DB00321	Amitriptyline	CN(C)CCC=C1C2=CC=CC=C2CCC2=CC=CC=C12	DB09119	Eslicarbazepine acetate	CC(=O)O[C@H]1CC2=CC=CC=C2N(C(N)=O)C2=CC=CC=C12	2014	Eslicarbazepine acetate may increase the central nervous system depressant (CNS depressant) activities of Amitriptyline.	1
DB00543	Amoxapine	ClC1=CC2=C(OC3=CC=CC=C3N=C2N2CCNCC2)C=C1	DB09119	Eslicarbazepine acetate	CC(=O)O[C@H]1CC2=CC=CC=C2N(C(N)=O)C2=CC=CC=C12	2014	Eslicarbazepine acetate may increase the central nervous system depressant (CNS depressant) activities of Amoxapine.	1
DB00972	Azelastine	CN1CCCC(CC1)N1N=C(CC2=CC=C(Cl)C=C2)C2=CC=CC=C2C1=O	DB09119	Eslicarbazepine acetate	CC(=O)O[C@H]1CC2=CC=CC=C2N(C(N)=O)C2=CC=CC=C12	2014	Eslicarbazepine acetate may increase the central nervous system depressant (CNS depressant) activities of Azelastine.	1
DB00245	Benzatropine	[H][C@]12CC[C@]([H])(C[C@@]([H])(C1)OC(C1=CC=CC=C1)C1=CC=CC=C1)N2C	DB09119	Eslicarbazepine acetate	CC(=O)O[C@H]1CC2=CC=CC=C2N(C(N)=O)C2=CC=CC=C12	2014	Eslicarbazepine acetate may increase the central nervous system depressant (CNS depressant) activities of Benzatropine.	1
DB00354	Buclizine	CC(C)(C)C1=CC=C(CN2CCN(CC2)C(C2=CC=CC=C2)C2=CC=C(Cl)C=C2)C=C1	DB09119	Eslicarbazepine acetate	CC(=O)O[C@H]1CC2=CC=CC=C2N(C(N)=O)C2=CC=CC=C12	2014	Eslicarbazepine acetate may increase the central nervous system depressant (CNS depressant) activities of Buclizine.	1
DB00363	Clozapine	CN1CCN(CC1)C1=NC2=CC(Cl)=CC=C2NC2=CC=CC=C12	DB09119	Eslicarbazepine acetate	CC(=O)O[C@H]1CC2=CC=CC=C2N(C(N)=O)C2=CC=CC=C12	2014	Eslicarbazepine acetate may increase the central nervous system depressant (CNS depressant) activities of Clozapine.	1
DB00434	Cyproheptadine	CN1CCC(CC1)=C1C2=CC=CC=C2C=CC2=CC=CC=C12	DB09119	Eslicarbazepine acetate	CC(=O)O[C@H]1CC2=CC=CC=C2N(C(N)=O)C2=CC=CC=C12	2014	Eslicarbazepine acetate may increase the central nervous system depressant (CNS depressant) activities of Cyproheptadine.	1
DB09167	Dosulepin	CN(C)CC\C=C1/C2=CC=CC=C2CSC2=CC=CC=C12	DB09119	Eslicarbazepine acetate	CC(=O)O[C@H]1CC2=CC=CC=C2N(C(N)=O)C2=CC=CC=C12	2014	Eslicarbazepine acetate may increase the central nervous system depressant (CNS depressant) activities of Dosulepin.	1
DB00370	Mirtazapine	CN1CCN2C(C1)C1=CC=CC=C1CC1=C2N=CC=C1	DB09119	Eslicarbazepine acetate	CC(=O)O[C@H]1CC2=CC=CC=C2N(C(N)=O)C2=CC=CC=C12	2014	Eslicarbazepine acetate may increase the central nervous system depressant (CNS depressant) activities of Mirtazapine.	1
DB01173	Orphenadrine	CN(C)CCOC(C1=CC=CC=C1)C1=CC=CC=C1C	DB09119	Eslicarbazepine acetate	CC(=O)O[C@H]1CC2=CC=CC=C2N(C(N)=O)C2=CC=CC=C12	2014	Eslicarbazepine acetate may increase the central nervous system depressant (CNS depressant) activities of Orphenadrine.	1
DB06153	Pizotifen	CN1CCC(CC1)=C1C2=C(CCC3=CC=CC=C13)SC=C2	DB09119	Eslicarbazepine acetate	CC(=O)O[C@H]1CC2=CC=CC=C2N(C(N)=O)C2=CC=CC=C12	2014	Eslicarbazepine acetate may increase the central nervous system depressant (CNS depressant) activities of Pizotifen.	1
DB00777	Propiomazine	CCC(=O)C1=CC2=C(SC3=CC=CC=C3N2CC(C)N(C)C)C=C1	DB09119	Eslicarbazepine acetate	CC(=O)O[C@H]1CC2=CC=CC=C2N(C(N)=O)C2=CC=CC=C12	2014	Eslicarbazepine acetate may increase the central nervous system depressant (CNS depressant) activities of Propiomazine.	1
DB01224	Quetiapine	OCCOCCN1CCN(CC1)C1=NC2=CC=CC=C2SC2=CC=CC=C12	DB09119	Eslicarbazepine acetate	CC(=O)O[C@H]1CC2=CC=CC=C2N(C(N)=O)C2=CC=CC=C12	2014	Eslicarbazepine acetate may increase the central nervous system depressant (CNS depressant) activities of Quetiapine.	1
DB11235	Thonzylamine	COC1=CC=C(CN(CCN(C)C)C2=NC=CC=N2)C=C1	DB09119	Eslicarbazepine acetate	CC(=O)O[C@H]1CC2=CC=CC=C2N(C(N)=O)C2=CC=CC=C12	2014	Eslicarbazepine acetate may increase the central nervous system depressant (CNS depressant) activities of Thonzylamine.	1
DB00321	Amitriptyline	CN(C)CCC=C1C2=CC=CC=C2CCC2=CC=CC=C12	DB01215	Estazolam	ClC1=CC2=C(C=C1)N1C=NN=C1CN=C2C1=CC=CC=C1	1997	Estazolam may increase the central nervous system depressant (CNS depressant) activities of Amitriptyline.	1
DB00972	Azelastine	CN1CCCC(CC1)N1N=C(CC2=CC=C(Cl)C=C2)C2=CC=CC=C2C1=O	DB01215	Estazolam	ClC1=CC2=C(C=C1)N1C=NN=C1CN=C2C1=CC=CC=C1	1997	Estazolam may increase the central nervous system depressant (CNS depressant) activities of Azelastine.	1
DB00245	Benzatropine	[H][C@]12CC[C@]([H])(C[C@@]([H])(C1)OC(C1=CC=CC=C1)C1=CC=CC=C1)N2C	DB01215	Estazolam	ClC1=CC2=C(C=C1)N1C=NN=C1CN=C2C1=CC=CC=C1	1997	Estazolam may increase the central nervous system depressant (CNS depressant) activities of Benzatropine.	1
DB00354	Buclizine	CC(C)(C)C1=CC=C(CN2CCN(CC2)C(C2=CC=CC=C2)C2=CC=C(Cl)C=C2)C=C1	DB01215	Estazolam	ClC1=CC2=C(C=C1)N1C=NN=C1CN=C2C1=CC=CC=C1	1997	Estazolam may increase the central nervous system depressant (CNS depressant) activities of Buclizine.	1
DB00434	Cyproheptadine	CN1CCC(CC1)=C1C2=CC=CC=C2C=CC2=CC=CC=C12	DB01215	Estazolam	ClC1=CC2=C(C=C1)N1C=NN=C1CN=C2C1=CC=CC=C1	1997	Estazolam may increase the central nervous system depressant (CNS depressant) activities of Cyproheptadine.	1
DB00458	Imipramine	CN(C)CCCN1C2=CC=CC=C2CCC2=CC=CC=C12	DB01215	Estazolam	ClC1=CC2=C(C=C1)N1C=NN=C1CN=C2C1=CC=CC=C1	1997	Estazolam may increase the central nervous system depressant (CNS depressant) activities of Imipramine.	1
DB01173	Orphenadrine	CN(C)CCOC(C1=CC=CC=C1)C1=CC=CC=C1C	DB01215	Estazolam	ClC1=CC2=C(C=C1)N1C=NN=C1CN=C2C1=CC=CC=C1	1997	Estazolam may increase the central nervous system depressant (CNS depressant) activities of Orphenadrine.	1
DB00777	Propiomazine	CCC(=O)C1=CC2=C(SC3=CC=CC=C3N2CC(C)N(C)C)C=C1	DB01215	Estazolam	ClC1=CC2=C(C=C1)N1C=NN=C1CN=C2C1=CC=CC=C1	1997	Estazolam may increase the central nervous system depressant (CNS depressant) activities of Propiomazine.	1
DB11235	Thonzylamine	COC1=CC=C(CN(CCN(C)C)C2=NC=CC=N2)C=C1	DB01215	Estazolam	ClC1=CC2=C(C=C1)N1C=NN=C1CN=C2C1=CC=CC=C1	1997	Estazolam may increase the central nervous system depressant (CNS depressant) activities of Thonzylamine.	1
DB00972	Azelastine	CN1CCCC(CC1)N1N=C(CC2=CC=C(Cl)C=C2)C2=CC=CC=C2C1=O	DB00402	Eszopiclone	CN1CCN(CC1)C(=O)O[C@@H]1N(C(=O)C2=NC=CN=C12)C1=NC=C(Cl)C=C1	2014	Eszopiclone may increase the central nervous system depressant (CNS depressant) activities of Azelastine.	1
DB00245	Benzatropine	[H][C@]12CC[C@]([H])(C[C@@]([H])(C1)OC(C1=CC=CC=C1)C1=CC=CC=C1)N2C	DB00402	Eszopiclone	CN1CCN(CC1)C(=O)O[C@@H]1N(C(=O)C2=NC=CN=C12)C1=NC=C(Cl)C=C1	2014	Eszopiclone may increase the central nervous system depressant (CNS depressant) activities of Benzatropine.	1
DB00354	Buclizine	CC(C)(C)C1=CC=C(CN2CCN(CC2)C(C2=CC=CC=C2)C2=CC=C(Cl)C=C2)C=C1	DB00402	Eszopiclone	CN1CCN(CC1)C(=O)O[C@@H]1N(C(=O)C2=NC=CN=C12)C1=NC=C(Cl)C=C1	2014	Eszopiclone may increase the central nervous system depressant (CNS depressant) activities of Buclizine.	1
DB11235	Thonzylamine	COC1=CC=C(CN(CCN(C)C)C2=NC=CC=N2)C=C1	DB00402	Eszopiclone	CN1CCN(CC1)C(=O)O[C@@H]1N(C(=O)C2=NC=CN=C12)C1=NC=C(Cl)C=C1	2014	Eszopiclone may increase the central nervous system depressant (CNS depressant) activities of Thonzylamine.	1
DB00543	Amoxapine	ClC1=CC2=C(OC3=CC=CC=C3N=C2N2CCNCC2)C=C1	DB00189	Ethchlorvynol	CCC(O)(\C=C\Cl)C#C	1956	Ethchlorvynol may increase the central nervous system depressant (CNS depressant) activities of Amoxapine.	1
DB00972	Azelastine	CN1CCCC(CC1)N1N=C(CC2=CC=C(Cl)C=C2)C2=CC=CC=C2C1=O	DB00189	Ethchlorvynol	CCC(O)(\C=C\Cl)C#C	1956	Ethchlorvynol may increase the central nervous system depressant (CNS depressant) activities of Azelastine.	1
DB00245	Benzatropine	[H][C@]12CC[C@]([H])(C[C@@]([H])(C1)OC(C1=CC=CC=C1)C1=CC=CC=C1)N2C	DB00189	Ethchlorvynol	CCC(O)(\C=C\Cl)C#C	1956	Ethchlorvynol may increase the central nervous system depressant (CNS depressant) activities of Benzatropine.	1
DB00354	Buclizine	CC(C)(C)C1=CC=C(CN2CCN(CC2)C(C2=CC=CC=C2)C2=CC=C(Cl)C=C2)C=C1	DB00189	Ethchlorvynol	CCC(O)(\C=C\Cl)C#C	1956	Ethchlorvynol may increase the central nervous system depressant (CNS depressant) activities of Buclizine.	1
DB00434	Cyproheptadine	CN1CCC(CC1)=C1C2=CC=CC=C2C=CC2=CC=CC=C12	DB00189	Ethchlorvynol	CCC(O)(\C=C\Cl)C#C	1956	Ethchlorvynol may increase the central nervous system depressant (CNS depressant) activities of Cyproheptadine.	1
DB09167	Dosulepin	CN(C)CC\C=C1/C2=CC=CC=C2CSC2=CC=CC=C12	DB00189	Ethchlorvynol	CCC(O)(\C=C\Cl)C#C	1956	Ethchlorvynol may increase the central nervous system depressant (CNS depressant) activities of Dosulepin.	1
DB00458	Imipramine	CN(C)CCCN1C2=CC=CC=C2CCC2=CC=CC=C12	DB00189	Ethchlorvynol	CCC(O)(\C=C\Cl)C#C	1956	Ethchlorvynol may increase the central nervous system depressant (CNS depressant) activities of Imipramine.	1
DB00370	Mirtazapine	CN1CCN2C(C1)C1=CC=CC=C1CC1=C2N=CC=C1	DB00189	Ethchlorvynol	CCC(O)(\C=C\Cl)C#C	1956	Ethchlorvynol may increase the central nervous system depressant (CNS depressant) activities of Mirtazapine.	1
DB00540	Nortriptyline	CNCCC=C1C2=CC=CC=C2CCC2=CC=CC=C12	DB00189	Ethchlorvynol	CCC(O)(\C=C\Cl)C#C	1956	Ethchlorvynol may increase the central nervous system depressant (CNS depressant) activities of Nortriptyline.	1
DB01173	Orphenadrine	CN(C)CCOC(C1=CC=CC=C1)C1=CC=CC=C1C	DB00189	Ethchlorvynol	CCC(O)(\C=C\Cl)C#C	1956	Ethchlorvynol may increase the central nervous system depressant (CNS depressant) activities of Orphenadrine.	1
DB06153	Pizotifen	CN1CCC(CC1)=C1C2=C(CCC3=CC=CC=C13)SC=C2	DB00189	Ethchlorvynol	CCC(O)(\C=C\Cl)C#C	1956	Ethchlorvynol may increase the central nervous system depressant (CNS depressant) activities of Pizotifen.	1
DB00777	Propiomazine	CCC(=O)C1=CC2=C(SC3=CC=CC=C3N2CC(C)N(C)C)C=C1	DB00189	Ethchlorvynol	CCC(O)(\C=C\Cl)C#C	1956	Ethchlorvynol may increase the central nervous system depressant (CNS depressant) activities of Propiomazine.	1
DB11235	Thonzylamine	COC1=CC=C(CN(CCN(C)C)C2=NC=CC=N2)C=C1	DB00189	Ethchlorvynol	CCC(O)(\C=C\Cl)C#C	1956	Ethchlorvynol may increase the central nervous system depressant (CNS depressant) activities of Thonzylamine.	1
DB00543	Amoxapine	ClC1=CC2=C(OC3=CC=CC=C3N=C2N2CCNCC2)C=C1	DB00593	Ethosuximide	CCC1(C)CC(=O)NC1=O	2012	Ethosuximide may increase the central nervous system depressant (CNS depressant) activities of Amoxapine.	1
DB00972	Azelastine	CN1CCCC(CC1)N1N=C(CC2=CC=C(Cl)C=C2)C2=CC=CC=C2C1=O	DB00593	Ethosuximide	CCC1(C)CC(=O)NC1=O	2012	Ethosuximide may increase the central nervous system depressant (CNS depressant) activities of Azelastine.	1
DB00245	Benzatropine	[H][C@]12CC[C@]([H])(C[C@@]([H])(C1)OC(C1=CC=CC=C1)C1=CC=CC=C1)N2C	DB00593	Ethosuximide	CCC1(C)CC(=O)NC1=O	2012	Ethosuximide may increase the central nervous system depressant (CNS depressant) activities of Benzatropine.	1
DB00354	Buclizine	CC(C)(C)C1=CC=C(CN2CCN(CC2)C(C2=CC=CC=C2)C2=CC=C(Cl)C=C2)C=C1	DB00593	Ethosuximide	CCC1(C)CC(=O)NC1=O	2012	Ethosuximide may increase the central nervous system depressant (CNS depressant) activities of Buclizine.	1
DB00363	Clozapine	CN1CCN(CC1)C1=NC2=CC(Cl)=CC=C2NC2=CC=CC=C12	DB00593	Ethosuximide	CCC1(C)CC(=O)NC1=O	2012	Ethosuximide may increase the central nervous system depressant (CNS depressant) activities of Clozapine.	1
DB00434	Cyproheptadine	CN1CCC(CC1)=C1C2=CC=CC=C2C=CC2=CC=CC=C12	DB00593	Ethosuximide	CCC1(C)CC(=O)NC1=O	2012	Ethosuximide may increase the central nervous system depressant (CNS depressant) activities of Cyproheptadine.	1
DB09167	Dosulepin	CN(C)CC\C=C1/C2=CC=CC=C2CSC2=CC=CC=C12	DB00593	Ethosuximide	CCC1(C)CC(=O)NC1=O	2012	Ethosuximide may increase the central nervous system depressant (CNS depressant) activities of Dosulepin.	1
DB00458	Imipramine	CN(C)CCCN1C2=CC=CC=C2CCC2=CC=CC=C12	DB00593	Ethosuximide	CCC1(C)CC(=O)NC1=O	2012	Ethosuximide may increase the central nervous system depressant (CNS depressant) activities of Imipramine.	1
DB00370	Mirtazapine	CN1CCN2C(C1)C1=CC=CC=C1CC1=C2N=CC=C1	DB00593	Ethosuximide	CCC1(C)CC(=O)NC1=O	2012	Ethosuximide may increase the central nervous system depressant (CNS depressant) activities of Mirtazapine.	1
DB00540	Nortriptyline	CNCCC=C1C2=CC=CC=C2CCC2=CC=CC=C12	DB00593	Ethosuximide	CCC1(C)CC(=O)NC1=O	2012	Ethosuximide may increase the central nervous system depressant (CNS depressant) activities of Nortriptyline.	1
DB01173	Orphenadrine	CN(C)CCOC(C1=CC=CC=C1)C1=CC=CC=C1C	DB00593	Ethosuximide	CCC1(C)CC(=O)NC1=O	2012	Ethosuximide may increase the central nervous system depressant (CNS depressant) activities of Orphenadrine.	1
DB06153	Pizotifen	CN1CCC(CC1)=C1C2=C(CCC3=CC=CC=C13)SC=C2	DB00593	Ethosuximide	CCC1(C)CC(=O)NC1=O	2012	Ethosuximide may increase the central nervous system depressant (CNS depressant) activities of Pizotifen.	1
DB00777	Propiomazine	CCC(=O)C1=CC2=C(SC3=CC=CC=C3N2CC(C)N(C)C)C=C1	DB00593	Ethosuximide	CCC1(C)CC(=O)NC1=O	2012	Ethosuximide may increase the central nervous system depressant (CNS depressant) activities of Propiomazine.	1
DB11235	Thonzylamine	COC1=CC=C(CN(CCN(C)C)C2=NC=CC=N2)C=C1	DB00593	Ethosuximide	CCC1(C)CC(=O)NC1=O	2012	Ethosuximide may increase the central nervous system depressant (CNS depressant) activities of Thonzylamine.	1
DB00321	Amitriptyline	CN(C)CCC=C1C2=CC=CC=C2CCC2=CC=CC=C12	DB00754	Ethotoin	CCN1C(=O)NC(C1=O)C1=CC=CC=C1	1957	Ethotoin may increase the central nervous system depressant (CNS depressant) activities of Amitriptyline.	1
DB00543	Amoxapine	ClC1=CC2=C(OC3=CC=CC=C3N=C2N2CCNCC2)C=C1	DB00754	Ethotoin	CCN1C(=O)NC(C1=O)C1=CC=CC=C1	1957	Ethotoin may increase the central nervous system depressant (CNS depressant) activities of Amoxapine.	1
DB00972	Azelastine	CN1CCCC(CC1)N1N=C(CC2=CC=C(Cl)C=C2)C2=CC=CC=C2C1=O	DB00754	Ethotoin	CCN1C(=O)NC(C1=O)C1=CC=CC=C1	1957	Ethotoin may increase the central nervous system depressant (CNS depressant) activities of Azelastine.	1
DB00245	Benzatropine	[H][C@]12CC[C@]([H])(C[C@@]([H])(C1)OC(C1=CC=CC=C1)C1=CC=CC=C1)N2C	DB00754	Ethotoin	CCN1C(=O)NC(C1=O)C1=CC=CC=C1	1957	Ethotoin may increase the central nervous system depressant (CNS depressant) activities of Benzatropine.	1
DB00354	Buclizine	CC(C)(C)C1=CC=C(CN2CCN(CC2)C(C2=CC=CC=C2)C2=CC=C(Cl)C=C2)C=C1	DB00754	Ethotoin	CCN1C(=O)NC(C1=O)C1=CC=CC=C1	1957	Ethotoin may increase the central nervous system depressant (CNS depressant) activities of Buclizine.	1
DB00363	Clozapine	CN1CCN(CC1)C1=NC2=CC(Cl)=CC=C2NC2=CC=CC=C12	DB00754	Ethotoin	CCN1C(=O)NC(C1=O)C1=CC=CC=C1	1957	Ethotoin may increase the central nervous system depressant (CNS depressant) activities of Clozapine.	1
DB00434	Cyproheptadine	CN1CCC(CC1)=C1C2=CC=CC=C2C=CC2=CC=CC=C12	DB00754	Ethotoin	CCN1C(=O)NC(C1=O)C1=CC=CC=C1	1957	Ethotoin may increase the central nervous system depressant (CNS depressant) activities of Cyproheptadine.	1
DB09167	Dosulepin	CN(C)CC\C=C1/C2=CC=CC=C2CSC2=CC=CC=C12	DB00754	Ethotoin	CCN1C(=O)NC(C1=O)C1=CC=CC=C1	1957	Ethotoin may increase the central nervous system depressant (CNS depressant) activities of Dosulepin.	1
DB00458	Imipramine	CN(C)CCCN1C2=CC=CC=C2CCC2=CC=CC=C12	DB00754	Ethotoin	CCN1C(=O)NC(C1=O)C1=CC=CC=C1	1957	Ethotoin may increase the central nervous system depressant (CNS depressant) activities of Imipramine.	1
DB00370	Mirtazapine	CN1CCN2C(C1)C1=CC=CC=C1CC1=C2N=CC=C1	DB00754	Ethotoin	CCN1C(=O)NC(C1=O)C1=CC=CC=C1	1957	Ethotoin may increase the central nervous system depressant (CNS depressant) activities of Mirtazapine.	1
DB01173	Orphenadrine	CN(C)CCOC(C1=CC=CC=C1)C1=CC=CC=C1C	DB00754	Ethotoin	CCN1C(=O)NC(C1=O)C1=CC=CC=C1	1957	Ethotoin may increase the central nervous system depressant (CNS depressant) activities of Orphenadrine.	1
DB06153	Pizotifen	CN1CCC(CC1)=C1C2=C(CCC3=CC=CC=C13)SC=C2	DB00754	Ethotoin	CCN1C(=O)NC(C1=O)C1=CC=CC=C1	1957	Ethotoin may increase the central nervous system depressant (CNS depressant) activities of Pizotifen.	1
DB00777	Propiomazine	CCC(=O)C1=CC2=C(SC3=CC=CC=C3N2CC(C)N(C)C)C=C1	DB00754	Ethotoin	CCN1C(=O)NC(C1=O)C1=CC=CC=C1	1957	Ethotoin may increase the central nervous system depressant (CNS depressant) activities of Propiomazine.	1
DB01224	Quetiapine	OCCOCCN1CCN(CC1)C1=NC2=CC=CC=C2SC2=CC=CC=C12	DB00754	Ethotoin	CCN1C(=O)NC(C1=O)C1=CC=CC=C1	1957	Ethotoin may increase the central nervous system depressant (CNS depressant) activities of Quetiapine.	1
DB11235	Thonzylamine	COC1=CC=C(CN(CCN(C)C)C2=NC=CC=N2)C=C1	DB00754	Ethotoin	CCN1C(=O)NC(C1=O)C1=CC=CC=C1	1957	Ethotoin may increase the central nervous system depressant (CNS depressant) activities of Thonzylamine.	1
DB00321	Amitriptyline	CN(C)CCC=C1C2=CC=CC=C2CCC2=CC=CC=C12	DB00292	Etomidate	CCOC(=O)C1=CN=CN1[C@H](C)C1=CC=CC=C1	2010	Etomidate may increase the central nervous system depressant (CNS depressant) activities of Amitriptyline.	1
DB00972	Azelastine	CN1CCCC(CC1)N1N=C(CC2=CC=C(Cl)C=C2)C2=CC=CC=C2C1=O	DB00292	Etomidate	CCOC(=O)C1=CN=CN1[C@H](C)C1=CC=CC=C1	2010	Etomidate may increase the central nervous system depressant (CNS depressant) activities of Azelastine.	1
DB00245	Benzatropine	[H][C@]12CC[C@]([H])(C[C@@]([H])(C1)OC(C1=CC=CC=C1)C1=CC=CC=C1)N2C	DB00292	Etomidate	CCOC(=O)C1=CN=CN1[C@H](C)C1=CC=CC=C1	2010	Etomidate may increase the central nervous system depressant (CNS depressant) activities of Benzatropine.	1
DB00354	Buclizine	CC(C)(C)C1=CC=C(CN2CCN(CC2)C(C2=CC=CC=C2)C2=CC=C(Cl)C=C2)C=C1	DB00292	Etomidate	CCOC(=O)C1=CN=CN1[C@H](C)C1=CC=CC=C1	2010	Etomidate may increase the central nervous system depressant (CNS depressant) activities of Buclizine.	1
DB00434	Cyproheptadine	CN1CCC(CC1)=C1C2=CC=CC=C2C=CC2=CC=CC=C12	DB00292	Etomidate	CCOC(=O)C1=CN=CN1[C@H](C)C1=CC=CC=C1	2010	Etomidate may increase the central nervous system depressant (CNS depressant) activities of Cyproheptadine.	1
DB00458	Imipramine	CN(C)CCCN1C2=CC=CC=C2CCC2=CC=CC=C12	DB00292	Etomidate	CCOC(=O)C1=CN=CN1[C@H](C)C1=CC=CC=C1	2010	Etomidate may increase the central nervous system depressant (CNS depressant) activities of Imipramine.	1
DB00370	Mirtazapine	CN1CCN2C(C1)C1=CC=CC=C1CC1=C2N=CC=C1	DB00292	Etomidate	CCOC(=O)C1=CN=CN1[C@H](C)C1=CC=CC=C1	2010	Etomidate may increase the central nervous system depressant (CNS depressant) activities of Mirtazapine.	1
DB01173	Orphenadrine	CN(C)CCOC(C1=CC=CC=C1)C1=CC=CC=C1C	DB00292	Etomidate	CCOC(=O)C1=CN=CN1[C@H](C)C1=CC=CC=C1	2010	Etomidate may increase the central nervous system depressant (CNS depressant) activities of Orphenadrine.	1
DB11235	Thonzylamine	COC1=CC=C(CN(CCN(C)C)C2=NC=CC=N2)C=C1	DB00292	Etomidate	CCOC(=O)C1=CN=CN1[C@H](C)C1=CC=CC=C1	2010	Etomidate may increase the central nervous system depressant (CNS depressant) activities of Thonzylamine.	1
DB00321	Amitriptyline	CN(C)CCC=C1C2=CC=CC=C2CCC2=CC=CC=C12	DB04953	Ezogabine	CCOC(=O)NC1=C(N)C=C(NCC2=CC=C(F)C=C2)C=C1	2012	Ezogabine may increase the central nervous system depressant (CNS depressant) activities of Amitriptyline.	1
DB00543	Amoxapine	ClC1=CC2=C(OC3=CC=CC=C3N=C2N2CCNCC2)C=C1	DB04953	Ezogabine	CCOC(=O)NC1=C(N)C=C(NCC2=CC=C(F)C=C2)C=C1	2012	Ezogabine may increase the central nervous system depressant (CNS depressant) activities of Amoxapine.	1
DB00972	Azelastine	CN1CCCC(CC1)N1N=C(CC2=CC=C(Cl)C=C2)C2=CC=CC=C2C1=O	DB04953	Ezogabine	CCOC(=O)NC1=C(N)C=C(NCC2=CC=C(F)C=C2)C=C1	2012	Ezogabine may increase the central nervous system depressant (CNS depressant) activities of Azelastine.	1
DB00245	Benzatropine	[H][C@]12CC[C@]([H])(C[C@@]([H])(C1)OC(C1=CC=CC=C1)C1=CC=CC=C1)N2C	DB04953	Ezogabine	CCOC(=O)NC1=C(N)C=C(NCC2=CC=C(F)C=C2)C=C1	2012	Ezogabine may increase the central nervous system depressant (CNS depressant) activities of Benzatropine.	1
DB00354	Buclizine	CC(C)(C)C1=CC=C(CN2CCN(CC2)C(C2=CC=CC=C2)C2=CC=C(Cl)C=C2)C=C1	DB04953	Ezogabine	CCOC(=O)NC1=C(N)C=C(NCC2=CC=C(F)C=C2)C=C1	2012	Ezogabine may increase the central nervous system depressant (CNS depressant) activities of Buclizine.	1
DB00434	Cyproheptadine	CN1CCC(CC1)=C1C2=CC=CC=C2C=CC2=CC=CC=C12	DB04953	Ezogabine	CCOC(=O)NC1=C(N)C=C(NCC2=CC=C(F)C=C2)C=C1	2012	Ezogabine may increase the central nervous system depressant (CNS depressant) activities of Cyproheptadine.	1
DB09167	Dosulepin	CN(C)CC\C=C1/C2=CC=CC=C2CSC2=CC=CC=C12	DB04953	Ezogabine	CCOC(=O)NC1=C(N)C=C(NCC2=CC=C(F)C=C2)C=C1	2012	Ezogabine may increase the central nervous system depressant (CNS depressant) activities of Dosulepin.	1
DB00458	Imipramine	CN(C)CCCN1C2=CC=CC=C2CCC2=CC=CC=C12	DB04953	Ezogabine	CCOC(=O)NC1=C(N)C=C(NCC2=CC=C(F)C=C2)C=C1	2012	Ezogabine may increase the central nervous system depressant (CNS depressant) activities of Imipramine.	1
DB00370	Mirtazapine	CN1CCN2C(C1)C1=CC=CC=C1CC1=C2N=CC=C1	DB04953	Ezogabine	CCOC(=O)NC1=C(N)C=C(NCC2=CC=C(F)C=C2)C=C1	2012	Ezogabine may increase the central nervous system depressant (CNS depressant) activities of Mirtazapine.	1
DB00540	Nortriptyline	CNCCC=C1C2=CC=CC=C2CCC2=CC=CC=C12	DB04953	Ezogabine	CCOC(=O)NC1=C(N)C=C(NCC2=CC=C(F)C=C2)C=C1	2012	Ezogabine may increase the central nervous system depressant (CNS depressant) activities of Nortriptyline.	1
DB01173	Orphenadrine	CN(C)CCOC(C1=CC=CC=C1)C1=CC=CC=C1C	DB04953	Ezogabine	CCOC(=O)NC1=C(N)C=C(NCC2=CC=C(F)C=C2)C=C1	2012	Ezogabine may increase the central nervous system depressant (CNS depressant) activities of Orphenadrine.	1
DB06153	Pizotifen	CN1CCC(CC1)=C1C2=C(CCC3=CC=CC=C13)SC=C2	DB04953	Ezogabine	CCOC(=O)NC1=C(N)C=C(NCC2=CC=C(F)C=C2)C=C1	2012	Ezogabine may increase the central nervous system depressant (CNS depressant) activities of Pizotifen.	1
DB00777	Propiomazine	CCC(=O)C1=CC2=C(SC3=CC=CC=C3N2CC(C)N(C)C)C=C1	DB04953	Ezogabine	CCOC(=O)NC1=C(N)C=C(NCC2=CC=C(F)C=C2)C=C1	2012	Ezogabine may increase the central nervous system depressant (CNS depressant) activities of Propiomazine.	1
DB11235	Thonzylamine	COC1=CC=C(CN(CCN(C)C)C2=NC=CC=N2)C=C1	DB04953	Ezogabine	CCOC(=O)NC1=C(N)C=C(NCC2=CC=C(F)C=C2)C=C1	2012	Ezogabine may increase the central nervous system depressant (CNS depressant) activities of Thonzylamine.	1
DB00543	Amoxapine	ClC1=CC2=C(OC3=CC=CC=C3N=C2N2CCNCC2)C=C1	DB00949	Felbamate	NC(=O)OCC(COC(N)=O)C1=CC=CC=C1	2015	Felbamate may increase the central nervous system depressant (CNS depressant) activities of Amoxapine.	1
DB00972	Azelastine	CN1CCCC(CC1)N1N=C(CC2=CC=C(Cl)C=C2)C2=CC=CC=C2C1=O	DB00949	Felbamate	NC(=O)OCC(COC(N)=O)C1=CC=CC=C1	2015	Felbamate may increase the central nervous system depressant (CNS depressant) activities of Azelastine.	1
DB00245	Benzatropine	[H][C@]12CC[C@]([H])(C[C@@]([H])(C1)OC(C1=CC=CC=C1)C1=CC=CC=C1)N2C	DB00949	Felbamate	NC(=O)OCC(COC(N)=O)C1=CC=CC=C1	2015	Felbamate may increase the central nervous system depressant (CNS depressant) activities of Benzatropine.	1
DB00354	Buclizine	CC(C)(C)C1=CC=C(CN2CCN(CC2)C(C2=CC=CC=C2)C2=CC=C(Cl)C=C2)C=C1	DB00949	Felbamate	NC(=O)OCC(COC(N)=O)C1=CC=CC=C1	2015	Felbamate may increase the central nervous system depressant (CNS depressant) activities of Buclizine.	1
DB00363	Clozapine	CN1CCN(CC1)C1=NC2=CC(Cl)=CC=C2NC2=CC=CC=C12	DB00949	Felbamate	NC(=O)OCC(COC(N)=O)C1=CC=CC=C1	2015	Felbamate may increase the central nervous system depressant (CNS depressant) activities of Clozapine.	1
DB00434	Cyproheptadine	CN1CCC(CC1)=C1C2=CC=CC=C2C=CC2=CC=CC=C12	DB00949	Felbamate	NC(=O)OCC(COC(N)=O)C1=CC=CC=C1	2015	Felbamate may increase the central nervous system depressant (CNS depressant) activities of Cyproheptadine.	1
DB09167	Dosulepin	CN(C)CC\C=C1/C2=CC=CC=C2CSC2=CC=CC=C12	DB00949	Felbamate	NC(=O)OCC(COC(N)=O)C1=CC=CC=C1	2015	Felbamate may increase the central nervous system depressant (CNS depressant) activities of Dosulepin.	1
DB00370	Mirtazapine	CN1CCN2C(C1)C1=CC=CC=C1CC1=C2N=CC=C1	DB00949	Felbamate	NC(=O)OCC(COC(N)=O)C1=CC=CC=C1	2015	Felbamate may increase the central nervous system depressant (CNS depressant) activities of Mirtazapine.	1
DB01173	Orphenadrine	CN(C)CCOC(C1=CC=CC=C1)C1=CC=CC=C1C	DB00949	Felbamate	NC(=O)OCC(COC(N)=O)C1=CC=CC=C1	2015	Felbamate may increase the central nervous system depressant (CNS depressant) activities of Orphenadrine.	1
DB06153	Pizotifen	CN1CCC(CC1)=C1C2=C(CCC3=CC=CC=C13)SC=C2	DB00949	Felbamate	NC(=O)OCC(COC(N)=O)C1=CC=CC=C1	2015	Felbamate may increase the central nervous system depressant (CNS depressant) activities of Pizotifen.	1
DB00777	Propiomazine	CCC(=O)C1=CC2=C(SC3=CC=CC=C3N2CC(C)N(C)C)C=C1	DB00949	Felbamate	NC(=O)OCC(COC(N)=O)C1=CC=CC=C1	2015	Felbamate may increase the central nervous system depressant (CNS depressant) activities of Propiomazine.	1
DB11235	Thonzylamine	COC1=CC=C(CN(CCN(C)C)C2=NC=CC=N2)C=C1	DB00949	Felbamate	NC(=O)OCC(COC(N)=O)C1=CC=CC=C1	2015	Felbamate may increase the central nervous system depressant (CNS depressant) activities of Thonzylamine.	1
DB00321	Amitriptyline	CN(C)CCC=C1C2=CC=CC=C2CCC2=CC=CC=C12	DB04908	Flibanserin	FC(F)(F)C1=CC(=CC=C1)N1CCN(CCN2C(=O)NC3=CC=CC=C23)CC1	2018	Flibanserin may increase the central nervous system depressant (CNS depressant) activities of Amitriptyline.	1
DB00972	Azelastine	CN1CCCC(CC1)N1N=C(CC2=CC=C(Cl)C=C2)C2=CC=CC=C2C1=O	DB04908	Flibanserin	FC(F)(F)C1=CC(=CC=C1)N1CCN(CCN2C(=O)NC3=CC=CC=C23)CC1	2018	Flibanserin may increase the central nervous system depressant (CNS depressant) activities of Azelastine.	1
DB00245	Benzatropine	[H][C@]12CC[C@]([H])(C[C@@]([H])(C1)OC(C1=CC=CC=C1)C1=CC=CC=C1)N2C	DB04908	Flibanserin	FC(F)(F)C1=CC(=CC=C1)N1CCN(CCN2C(=O)NC3=CC=CC=C23)CC1	2018	Flibanserin may increase the central nervous system depressant (CNS depressant) activities of Benzatropine.	1
DB00354	Buclizine	CC(C)(C)C1=CC=C(CN2CCN(CC2)C(C2=CC=CC=C2)C2=CC=C(Cl)C=C2)C=C1	DB04908	Flibanserin	FC(F)(F)C1=CC(=CC=C1)N1CCN(CCN2C(=O)NC3=CC=CC=C23)CC1	2018	Flibanserin may increase the central nervous system depressant (CNS depressant) activities of Buclizine.	1
DB01173	Orphenadrine	CN(C)CCOC(C1=CC=CC=C1)C1=CC=CC=C1C	DB04908	Flibanserin	FC(F)(F)C1=CC(=CC=C1)N1CCN(CCN2C(=O)NC3=CC=CC=C23)CC1	2018	Flibanserin may increase the central nervous system depressant (CNS depressant) activities of Orphenadrine.	1
DB01224	Quetiapine	OCCOCCN1CCN(CC1)C1=NC2=CC=CC=C2SC2=CC=CC=C12	DB04908	Flibanserin	FC(F)(F)C1=CC(=CC=C1)N1CCN(CCN2C(=O)NC3=CC=CC=C23)CC1	2018	Flibanserin may increase the central nervous system depressant (CNS depressant) activities of Quetiapine.	1
DB11235	Thonzylamine	COC1=CC=C(CN(CCN(C)C)C2=NC=CC=N2)C=C1	DB04908	Flibanserin	FC(F)(F)C1=CC(=CC=C1)N1CCN(CCN2C(=O)NC3=CC=CC=C23)CC1	2018	Flibanserin may increase the central nervous system depressant (CNS depressant) activities of Thonzylamine.	1
DB04841	Flunarizine	FC1=CC=C(C=C1)C(N1CCN(C\C=C\C2=CC=CC=C2)CC1)C1=CC=C(F)C=C1	DB08897	Aclidinium	OC(C(=O)O[C@H]1C[N+]2(CCCOC3=CC=CC=C3)CCC1CC2)(C1=CC=CS1)C1=CC=CS1	2012	Flunarizine may increase the central nervous system depressant (CNS depressant) activities of Aclidinium.	1
DB00972	Azelastine	CN1CCCC(CC1)N1N=C(CC2=CC=C(Cl)C=C2)C2=CC=CC=C2C1=O	DB04841	Flunarizine	FC1=CC=C(C=C1)C(N1CCN(C\C=C\C2=CC=CC=C2)CC1)C1=CC=C(F)C=C1	2002	Flunarizine may increase the central nervous system depressant (CNS depressant) activities of Azelastine.	1
DB04841	Flunarizine	FC1=CC=C(C=C1)C(N1CCN(C\C=C\C2=CC=CC=C2)CC1)C1=CC=C(F)C=C1	DB00972	Azelastine	CN1CCCC(CC1)N1N=C(CC2=CC=C(Cl)C=C2)C2=CC=CC=C2C1=O	2004	Flunarizine may increase the central nervous system depressant (CNS depressant) activities of Azelastine.	1
DB00245	Benzatropine	[H][C@]12CC[C@]([H])(C[C@@]([H])(C1)OC(C1=CC=CC=C1)C1=CC=CC=C1)N2C	DB04841	Flunarizine	FC1=CC=C(C=C1)C(N1CCN(C\C=C\C2=CC=CC=C2)CC1)C1=CC=C(F)C=C1	2002	Flunarizine may increase the central nervous system depressant (CNS depressant) activities of Benzatropine.	1
DB04841	Flunarizine	FC1=CC=C(C=C1)C(N1CCN(C\C=C\C2=CC=CC=C2)CC1)C1=CC=C(F)C=C1	DB00245	Benzatropine	[H][C@]12CC[C@]([H])(C[C@@]([H])(C1)OC(C1=CC=CC=C1)C1=CC=CC=C1)N2C	1978	Flunarizine may increase the central nervous system depressant (CNS depressant) activities of Benzatropine.	1
DB00354	Buclizine	CC(C)(C)C1=CC=C(CN2CCN(CC2)C(C2=CC=CC=C2)C2=CC=C(Cl)C=C2)C=C1	DB04841	Flunarizine	FC1=CC=C(C=C1)C(N1CCN(C\C=C\C2=CC=CC=C2)CC1)C1=CC=C(F)C=C1	2002	Flunarizine may increase the central nervous system depressant (CNS depressant) activities of Buclizine.	1
DB04841	Flunarizine	FC1=CC=C(C=C1)C(N1CCN(C\C=C\C2=CC=CC=C2)CC1)C1=CC=C(F)C=C1	DB00921	Buprenorphine	CO[C@]12CC[C@@]3(C[C@@H]1[C@](C)(O)C(C)(C)C)[C@H]1CC4=C5C(O[C@@H]2[C@@]35CCN1CC1CC1)=C(O)C=C4	2017	Flunarizine may increase the central nervous system depressant (CNS depressant) activities of Buprenorphine.	1
DB04841	Flunarizine	FC1=CC=C(C=C1)C(N1CCN(C\C=C\C2=CC=CC=C2)CC1)C1=CC=C(F)C=C1	DB09300	Butylscopolamine	CCCC[N+]1(C)[C@H]2C[C@@H](C[C@@H]1[C@H]1O[C@@H]21)OC(=O)[C@H](CO)C1=CC=CC=C1	1976	Flunarizine may increase the central nervous system depressant (CNS depressant) activities of Butylscopolamine.	1
DB00434	Cyproheptadine	CN1CCC(CC1)=C1C2=CC=CC=C2C=CC2=CC=CC=C12	DB04841	Flunarizine	FC1=CC=C(C=C1)C(N1CCN(C\C=C\C2=CC=CC=C2)CC1)C1=CC=C(F)C=C1	2002	Flunarizine may increase the central nervous system depressant (CNS depressant) activities of Cyproheptadine.	1
DB04841	Flunarizine	FC1=CC=C(C=C1)C(N1CCN(C\C=C\C2=CC=CC=C2)CC1)C1=CC=C(F)C=C1	DB00434	Cyproheptadine	CN1CCC(CC1)=C1C2=CC=CC=C2C=CC2=CC=CC=C12	2013	Flunarizine may increase the central nervous system depressant (CNS depressant) activities of Cyproheptadine.	1
DB04841	Flunarizine	FC1=CC=C(C=C1)C(N1CCN(C\C=C\C2=CC=CC=C2)CC1)C1=CC=C(F)C=C1	DB00804	Dicyclomine	CCN(CC)CCOC(=O)C1(CCCCC1)C1CCCCC1	1950	Flunarizine may increase the central nervous system depressant (CNS depressant) activities of Dicyclomine.	1
DB04841	Flunarizine	FC1=CC=C(C=C1)C(N1CCN(C\C=C\C2=CC=CC=C2)CC1)C1=CC=C(F)C=C1	DB01231	Diphenidol	OC(CCCN1CCCCC1)(C1=CC=CC=C1)C1=CC=CC=C1	2006	Flunarizine may increase the central nervous system depressant (CNS depressant) activities of Diphenidol.	1
DB04841	Flunarizine	FC1=CC=C(C=C1)C(N1CCN(C\C=C\C2=CC=CC=C2)CC1)C1=CC=C(F)C=C1	DB01148	Flavoxate	CC1=C(OC2=C(C=CC=C2C(=O)OCCN2CCCCC2)C1=O)C1=CC=CC=C1	2001	Flunarizine may increase the central nervous system depressant (CNS depressant) activities of Flavoxate.	1
DB04841	Flunarizine	FC1=CC=C(C=C1)C(N1CCN(C\C=C\C2=CC=CC=C2)CC1)C1=CC=C(F)C=C1	DB00986	Glycopyrronium	C[N+]1(C)CCC(C1)OC(=O)C(O)(C1CCCC1)C1=CC=CC=C1	2016	Flunarizine may increase the central nervous system depressant (CNS depressant) activities of Glycopyrronium.	1
DB04841	Flunarizine	FC1=CC=C(C=C1)C(N1CCN(C\C=C\C2=CC=CC=C2)CC1)C1=CC=C(F)C=C1	DB00725	Homatropine methylbromide	[Br-].C[N+]1(C)C2CCC1CC(C2)OC(=O)C(O)C1=CC=CC=C1	1951	Flunarizine may increase the central nervous system depressant (CNS depressant) activities of Homatropine methylbromide.	1
DB04841	Flunarizine	FC1=CC=C(C=C1)C(N1CCN(C\C=C\C2=CC=CC=C2)CC1)C1=CC=C(F)C=C1	DB00956	Hydrocodone	[H][C@@]12OC3=C(OC)C=CC4=C3[C@@]11CCN(C)[C@]([H])(C4)[C@]1([H])CCC2=O	2001	Flunarizine may increase the central nervous system depressant (CNS depressant) activities of Hydrocodone.	1
DB04841	Flunarizine	FC1=CC=C(C=C1)C(N1CCN(C\C=C\C2=CC=CC=C2)CC1)C1=CC=C(F)C=C1	DB00332	Ipratropium	[H][C@]12CC[C@]([H])(C[C@@H](C1)OC(=O)C(CO)C1=CC=CC=C1)[N+]2(C)C(C)C	1994	Flunarizine may increase the central nervous system depressant (CNS depressant) activities of Ipratropium.	1
DB04841	Flunarizine	FC1=CC=C(C=C1)C(N1CCN(C\C=C\C2=CC=CC=C2)CC1)C1=CC=C(F)C=C1	DB01625	Isopropamide	CC(C)[N+](C)(CCC(C(N)=O)(C1=CC=CC=C1)C1=CC=CC=C1)C(C)C	1993	Flunarizine may increase the central nervous system depressant (CNS depressant) activities of Isopropamide.	1
DB04841	Flunarizine	FC1=CC=C(C=C1)C(N1CCN(C\C=C\C2=CC=CC=C2)CC1)C1=CC=C(F)C=C1	DB00934	Maprotiline	CNCCCC12CCC(C3=CC=CC=C13)C1=CC=CC=C21	1980	Flunarizine may increase the central nervous system depressant (CNS depressant) activities of Maprotiline.	1
DB04841	Flunarizine	FC1=CC=C(C=C1)C(N1CCN(C\C=C\C2=CC=CC=C2)CC1)C1=CC=C(F)C=C1	DB04843	Mepenzolate	C[N+]1(C)CCCC(C1)OC(=O)C(O)(C1=CC=CC=C1)C1=CC=CC=C1	1956	Flunarizine may increase the central nervous system depressant (CNS depressant) activities of Mepenzolate.	1
DB04841	Flunarizine	FC1=CC=C(C=C1)C(N1CCN(C\C=C\C2=CC=CC=C2)CC1)C1=CC=C(F)C=C1	DB01403	Methotrimeprazine	COC1=CC2=C(SC3=C(C=CC=C3)N2C[C@H](C)CN(C)C)C=C1	1998	Flunarizine may increase the central nervous system depressant (CNS depressant) activities of Methotrimeprazine.	1
DB04841	Flunarizine	FC1=CC=C(C=C1)C(N1CCN(C\C=C\C2=CC=CC=C2)CC1)C1=CC=C(F)C=C1	DB00462	Methscopolamine bromide	[Br-].[H][C@@]12O[C@]1([H])[C@H]1C[C@H](C[C@@H]2[N+]1(C)C)OC(=O)[C@H](CO)C1=CC=CC=C1	2006	Flunarizine may increase the central nervous system depressant (CNS depressant) activities of Methscopolamine bromide.	1
DB04841	Flunarizine	FC1=CC=C(C=C1)C(N1CCN(C\C=C\C2=CC=CC=C2)CC1)C1=CC=C(F)C=C1	DB11315	Methscopolamine	C[N+]1(C)[C@H]2C[C@@H](C[C@@H]1[C@H]1O[C@@H]21)OC(=O)[C@H](CO)C1=CC=CC=C1	2008	Flunarizine may increase the central nervous system depressant (CNS depressant) activities of Methscopolamine.	1
DB00370	Mirtazapine	CN1CCN2C(C1)C1=CC=CC=C1CC1=C2N=CC=C1	DB04841	Flunarizine	FC1=CC=C(C=C1)C(N1CCN(C\C=C\C2=CC=CC=C2)CC1)C1=CC=C(F)C=C1	2002	Flunarizine may increase the central nervous system depressant (CNS depressant) activities of Mirtazapine.	1
DB04841	Flunarizine	FC1=CC=C(C=C1)C(N1CCN(C\C=C\C2=CC=CC=C2)CC1)C1=CC=C(F)C=C1	DB00370	Mirtazapine	CN1CCN2C(C1)C1=CC=CC=C1CC1=C2N=CC=C1	2006	Flunarizine may increase the central nervous system depressant (CNS depressant) activities of Mirtazapine.	1
DB01173	Orphenadrine	CN(C)CCOC(C1=CC=CC=C1)C1=CC=CC=C1C	DB04841	Flunarizine	FC1=CC=C(C=C1)C(N1CCN(C\C=C\C2=CC=CC=C2)CC1)C1=CC=C(F)C=C1	2002	Flunarizine may increase the central nervous system depressant (CNS depressant) activities of Orphenadrine.	1
DB04841	Flunarizine	FC1=CC=C(C=C1)C(N1CCN(C\C=C\C2=CC=CC=C2)CC1)C1=CC=C(F)C=C1	DB01173	Orphenadrine	CN(C)CCOC(C1=CC=CC=C1)C1=CC=CC=C1C	1957	Flunarizine may increase the central nervous system depressant (CNS depressant) activities of Orphenadrine.	1
DB04841	Flunarizine	FC1=CC=C(C=C1)C(N1CCN(C\C=C\C2=CC=CC=C2)CC1)C1=CC=C(F)C=C1	DB09117	Paraldehyde	CC1OC(C)OC(C)O1	1991	Flunarizine may increase the central nervous system depressant (CNS depressant) activities of Paraldehyde.	1
DB04841	Flunarizine	FC1=CC=C(C=C1)C(N1CCN(C\C=C\C2=CC=CC=C2)CC1)C1=CC=C(F)C=C1	DB00670	Pirenzepine	CN1CCN(CC(=O)N2C3=CC=CC=C3C(=O)NC3=C2N=CC=C3)CC1	1984	Flunarizine may increase the central nervous system depressant (CNS depressant) activities of Pirenzepine.	1
DB04841	Flunarizine	FC1=CC=C(C=C1)C(N1CCN(C\C=C\C2=CC=CC=C2)CC1)C1=CC=C(F)C=C1	DB06153	Pizotifen	CN1CCC(CC1)=C1C2=C(CCC3=CC=CC=C13)SC=C2	1975	Flunarizine may increase the central nervous system depressant (CNS depressant) activities of Pizotifen.	1
DB06153	Pizotifen	CN1CCC(CC1)=C1C2=C(CCC3=CC=CC=C13)SC=C2	DB04841	Flunarizine	FC1=CC=C(C=C1)C(N1CCN(C\C=C\C2=CC=CC=C2)CC1)C1=CC=C(F)C=C1	2002	Flunarizine may increase the central nervous system depressant (CNS depressant) activities of Pizotifen.	1
DB04841	Flunarizine	FC1=CC=C(C=C1)C(N1CCN(C\C=C\C2=CC=CC=C2)CC1)C1=CC=C(F)C=C1	DB00387	Procyclidine	OC(CCN1CCCC1)(C1CCCCC1)C1=CC=CC=C1	1955	Flunarizine may increase the central nervous system depressant (CNS depressant) activities of Procyclidine.	1
DB04841	Flunarizine	FC1=CC=C(C=C1)C(N1CCN(C\C=C\C2=CC=CC=C2)CC1)C1=CC=C(F)C=C1	DB00392	Profenamine	CCN(CC)C(C)CN1C2=CC=CC=C2SC2=CC=CC=C12	1952	Flunarizine may increase the central nervous system depressant (CNS depressant) activities of Profenamine.	1
DB04841	Flunarizine	FC1=CC=C(C=C1)C(N1CCN(C\C=C\C2=CC=CC=C2)CC1)C1=CC=C(F)C=C1	DB00782	Propantheline	CC(C)[N+](C)(CCOC(=O)C1C2=CC=CC=C2OC2=CC=CC=C12)C(C)C	1953	Flunarizine may increase the central nervous system depressant (CNS depressant) activities of Propantheline.	1
DB00777	Propiomazine	CCC(=O)C1=CC2=C(SC3=CC=CC=C3N2CC(C)N(C)C)C=C1	DB04841	Flunarizine	FC1=CC=C(C=C1)C(N1CCN(C\C=C\C2=CC=CC=C2)CC1)C1=CC=C(F)C=C1	2002	Flunarizine may increase the central nervous system depressant (CNS depressant) activities of Propiomazine.	1
DB01224	Quetiapine	OCCOCCN1CCN(CC1)C1=NC2=CC=CC=C2SC2=CC=CC=C12	DB04841	Flunarizine	FC1=CC=C(C=C1)C(N1CCN(C\C=C\C2=CC=CC=C2)CC1)C1=CC=C(F)C=C1	2002	Flunarizine may increase the central nervous system depressant (CNS depressant) activities of Quetiapine.	1
DB04841	Flunarizine	FC1=CC=C(C=C1)C(N1CCN(C\C=C\C2=CC=CC=C2)CC1)C1=CC=C(F)C=C1	DB01224	Quetiapine	OCCOCCN1CCN(CC1)C1=NC2=CC=CC=C2SC2=CC=CC=C12	2014	Flunarizine may increase the central nervous system depressant (CNS depressant) activities of Quetiapine.	1
DB04841	Flunarizine	FC1=CC=C(C=C1)C(N1CCN(C\C=C\C2=CC=CC=C2)CC1)C1=CC=C(F)C=C1	DB11855	Revefenacin	CN(CCN1CCC(CC1)OC(=O)NC1=CC=CC=C1C1=CC=CC=C1)C(=O)C1=CC=C(CN2CCC(CC2)C(N)=O)C=C1	2018	Flunarizine may increase the central nervous system depressant (CNS depressant) activities of Revefenacin.	1
DB04841	Flunarizine	FC1=CC=C(C=C1)C(N1CCN(C\C=C\C2=CC=CC=C2)CC1)C1=CC=C(F)C=C1	DB09034	Suvorexant	[H][C@@]1(C)CCN(CCN1C(=O)C1=C(C=CC(C)=C1)N1N=CC=N1)C1=NC2=C(O1)C=CC(Cl)=C2	2014	Flunarizine may increase the central nervous system depressant (CNS depressant) activities of Suvorexant.	1
DB04841	Flunarizine	FC1=CC=C(C=C1)C(N1CCN(C\C=C\C2=CC=CC=C2)CC1)C1=CC=C(F)C=C1	DB01041	Thalidomide	O=C1N(C2CCC(=O)NC2=O)C(=O)C2=CC=CC=C12	2008	Flunarizine may increase the central nervous system depressant (CNS depressant) activities of Thalidomide.	1
DB04841	Flunarizine	FC1=CC=C(C=C1)C(N1CCN(C\C=C\C2=CC=CC=C2)CC1)C1=CC=C(F)C=C1	DB11235	Thonzylamine	COC1=CC=C(CN(CCN(C)C)C2=NC=CC=N2)C=C1	2012	Flunarizine may increase the central nervous system depressant (CNS depressant) activities of Thonzylamine.	1
DB11235	Thonzylamine	COC1=CC=C(CN(CCN(C)C)C2=NC=CC=N2)C=C1	DB04841	Flunarizine	FC1=CC=C(C=C1)C(N1CCN(C\C=C\C2=CC=CC=C2)CC1)C1=CC=C(F)C=C1	2002	Flunarizine may increase the central nervous system depressant (CNS depressant) activities of Thonzylamine.	1
DB04841	Flunarizine	FC1=CC=C(C=C1)C(N1CCN(C\C=C\C2=CC=CC=C2)CC1)C1=CC=C(F)C=C1	DB01409	Tiotropium	[H][C@]12O[C@@]1([H])[C@]1([H])C[C@@]([H])(C[C@@]2([H])[N+]1(C)C)OC(=O)C(O)(C1=CC=CS1)C1=CC=CS1	2015	Flunarizine may increase the central nervous system depressant (CNS depressant) activities of Tiotropium.	1
DB04841	Flunarizine	FC1=CC=C(C=C1)C(N1CCN(C\C=C\C2=CC=CC=C2)CC1)C1=CC=C(F)C=C1	DB00376	Trihexyphenidyl	OC(CCN1CCCCC1)(C1CCCCC1)C1=CC=CC=C1	1973	Flunarizine may increase the central nervous system depressant (CNS depressant) activities of Trihexyphenidyl.	1
DB04841	Flunarizine	FC1=CC=C(C=C1)C(N1CCN(C\C=C\C2=CC=CC=C2)CC1)C1=CC=C(F)C=C1	DB09076	Umeclidinium	OC(C1=CC=CC=C1)(C1=CC=CC=C1)C12CC[N+](CCOCC3=CC=CC=C3)(CC1)CC2	2014	Flunarizine may increase the central nervous system depressant (CNS depressant) activities of Umeclidinium.	1
DB04841	Flunarizine	FC1=CC=C(C=C1)C(N1CCN(C\C=C\C2=CC=CC=C2)CC1)C1=CC=C(F)C=C1	DB00425	Zolpidem	CN(C)C(=O)CC1=C(N=C2C=CC(C)=CN12)C1=CC=C(C)C=C1	2007	Flunarizine may increase the central nervous system depressant (CNS depressant) activities of Zolpidem.	1
DB00972	Azelastine	CN1CCCC(CC1)N1N=C(CC2=CC=C(Cl)C=C2)C2=CC=CC=C2C1=O	DB00472	Fluoxetine	CNCCC(OC1=CC=C(C=C1)C(F)(F)F)C1=CC=CC=C1	2015	Fluoxetine may increase the central nervous system depressant (CNS depressant) activities of Azelastine.	1
DB01173	Orphenadrine	CN(C)CCOC(C1=CC=CC=C1)C1=CC=CC=C1C	DB00472	Fluoxetine	CNCCC(OC1=CC=C(C=C1)C(F)(F)F)C1=CC=CC=C1	2015	Fluoxetine may increase the central nervous system depressant (CNS depressant) activities of Orphenadrine.	1
DB11235	Thonzylamine	COC1=CC=C(CN(CCN(C)C)C2=NC=CC=N2)C=C1	DB00472	Fluoxetine	CNCCC(OC1=CC=C(C=C1)C(F)(F)F)C1=CC=CC=C1	2015	Fluoxetine may increase the central nervous system depressant (CNS depressant) activities of Thonzylamine.	1
DB00972	Azelastine	CN1CCCC(CC1)N1N=C(CC2=CC=C(Cl)C=C2)C2=CC=CC=C2C1=O	DB00875	Flupentixol	[H]\C(CCN1CCN(CCO)CC1)=C1/C2=CC=CC=C2SC2=C1C=C(C=C2)C(F)(F)F	1995	Flupentixol may increase the central nervous system depressant (CNS depressant) activities of Azelastine.	1
DB01173	Orphenadrine	CN(C)CCOC(C1=CC=CC=C1)C1=CC=CC=C1C	DB00875	Flupentixol	[H]\C(CCN1CCN(CCO)CC1)=C1/C2=CC=CC=C2SC2=C1C=C(C=C2)C(F)(F)F	1995	Flupentixol may increase the central nervous system depressant (CNS depressant) activities of Orphenadrine.	1
DB11235	Thonzylamine	COC1=CC=C(CN(CCN(C)C)C2=NC=CC=N2)C=C1	DB00875	Flupentixol	[H]\C(CCN1CCN(CCO)CC1)=C1/C2=CC=CC=C2SC2=C1C=C(C=C2)C(F)(F)F	1995	Flupentixol may increase the central nervous system depressant (CNS depressant) activities of Thonzylamine.	1
DB00972	Azelastine	CN1CCCC(CC1)N1N=C(CC2=CC=C(Cl)C=C2)C2=CC=CC=C2C1=O	DB00623	Fluphenazine	OCCN1CCN(CCCN2C3=CC=CC=C3SC3=C2C=C(C=C3)C(F)(F)F)CC1	1977	Fluphenazine may increase the central nervous system depressant (CNS depressant) activities of Azelastine.	1
DB00354	Buclizine	CC(C)(C)C1=CC=C(CN2CCN(CC2)C(C2=CC=CC=C2)C2=CC=C(Cl)C=C2)C=C1	DB00623	Fluphenazine	OCCN1CCN(CCCN2C3=CC=CC=C3SC3=C2C=C(C=C3)C(F)(F)F)CC1	1977	Fluphenazine may increase the central nervous system depressant (CNS depressant) activities of Buclizine.	1
DB00434	Cyproheptadine	CN1CCC(CC1)=C1C2=CC=CC=C2C=CC2=CC=CC=C12	DB00623	Fluphenazine	OCCN1CCN(CCCN2C3=CC=CC=C3SC3=C2C=C(C=C3)C(F)(F)F)CC1	1977	Fluphenazine may increase the central nervous system depressant (CNS depressant) activities of Cyproheptadine.	1
DB01173	Orphenadrine	CN(C)CCOC(C1=CC=CC=C1)C1=CC=CC=C1C	DB00623	Fluphenazine	OCCN1CCN(CCCN2C3=CC=CC=C3SC3=C2C=C(C=C3)C(F)(F)F)CC1	1977	Fluphenazine may increase the central nervous system depressant (CNS depressant) activities of Orphenadrine.	1
DB00777	Propiomazine	CCC(=O)C1=CC2=C(SC3=CC=CC=C3N2CC(C)N(C)C)C=C1	DB00623	Fluphenazine	OCCN1CCN(CCCN2C3=CC=CC=C3SC3=C2C=C(C=C3)C(F)(F)F)CC1	1977	Fluphenazine may increase the central nervous system depressant (CNS depressant) activities of Propiomazine.	1
DB11235	Thonzylamine	COC1=CC=C(CN(CCN(C)C)C2=NC=CC=N2)C=C1	DB00623	Fluphenazine	OCCN1CCN(CCCN2C3=CC=CC=C3SC3=C2C=C(C=C3)C(F)(F)F)CC1	1977	Fluphenazine may increase the central nervous system depressant (CNS depressant) activities of Thonzylamine.	1
DB00321	Amitriptyline	CN(C)CCC=C1C2=CC=CC=C2CCC2=CC=CC=C12	DB00690	Flurazepam	CCN(CC)CCN1C2=C(C=C(Cl)C=C2)C(=NCC1=O)C1=CC=CC=C1F	2004	Flurazepam may increase the central nervous system depressant (CNS depressant) activities of Amitriptyline.	1
DB00972	Azelastine	CN1CCCC(CC1)N1N=C(CC2=CC=C(Cl)C=C2)C2=CC=CC=C2C1=O	DB00690	Flurazepam	CCN(CC)CCN1C2=C(C=C(Cl)C=C2)C(=NCC1=O)C1=CC=CC=C1F	2004	Flurazepam may increase the central nervous system depressant (CNS depressant) activities of Azelastine.	1
DB00245	Benzatropine	[H][C@]12CC[C@]([H])(C[C@@]([H])(C1)OC(C1=CC=CC=C1)C1=CC=CC=C1)N2C	DB00690	Flurazepam	CCN(CC)CCN1C2=C(C=C(Cl)C=C2)C(=NCC1=O)C1=CC=CC=C1F	2004	Flurazepam may increase the central nervous system depressant (CNS depressant) activities of Benzatropine.	1
DB00354	Buclizine	CC(C)(C)C1=CC=C(CN2CCN(CC2)C(C2=CC=CC=C2)C2=CC=C(Cl)C=C2)C=C1	DB00690	Flurazepam	CCN(CC)CCN1C2=C(C=C(Cl)C=C2)C(=NCC1=O)C1=CC=CC=C1F	2004	Flurazepam may increase the central nervous system depressant (CNS depressant) activities of Buclizine.	1
DB00434	Cyproheptadine	CN1CCC(CC1)=C1C2=CC=CC=C2C=CC2=CC=CC=C12	DB00690	Flurazepam	CCN(CC)CCN1C2=C(C=C(Cl)C=C2)C(=NCC1=O)C1=CC=CC=C1F	2004	Flurazepam may increase the central nervous system depressant (CNS depressant) activities of Cyproheptadine.	1
DB00458	Imipramine	CN(C)CCCN1C2=CC=CC=C2CCC2=CC=CC=C12	DB00690	Flurazepam	CCN(CC)CCN1C2=C(C=C(Cl)C=C2)C(=NCC1=O)C1=CC=CC=C1F	2004	Flurazepam may increase the central nervous system depressant (CNS depressant) activities of Imipramine.	1
DB01173	Orphenadrine	CN(C)CCOC(C1=CC=CC=C1)C1=CC=CC=C1C	DB00690	Flurazepam	CCN(CC)CCN1C2=C(C=C(Cl)C=C2)C(=NCC1=O)C1=CC=CC=C1F	2004	Flurazepam may increase the central nervous system depressant (CNS depressant) activities of Orphenadrine.	1
DB00777	Propiomazine	CCC(=O)C1=CC2=C(SC3=CC=CC=C3N2CC(C)N(C)C)C=C1	DB00690	Flurazepam	CCN(CC)CCN1C2=C(C=C(Cl)C=C2)C(=NCC1=O)C1=CC=CC=C1F	2004	Flurazepam may increase the central nervous system depressant (CNS depressant) activities of Propiomazine.	1
DB11235	Thonzylamine	COC1=CC=C(CN(CCN(C)C)C2=NC=CC=N2)C=C1	DB00690	Flurazepam	CCN(CC)CCN1C2=C(C=C(Cl)C=C2)C(=NCC1=O)C1=CC=CC=C1F	2004	Flurazepam may increase the central nervous system depressant (CNS depressant) activities of Thonzylamine.	1
DB00972	Azelastine	CN1CCCC(CC1)N1N=C(CC2=CC=C(Cl)C=C2)C2=CC=CC=C2C1=O	DB04842	Fluspirilene	FC1=CC=C(C=C1)C(CCCN1CCC2(CC1)N(CNC2=O)C1=CC=CC=C1)C1=CC=C(F)C=C1	1982	Fluspirilene may increase the central nervous system depressant (CNS depressant) activities of Azelastine.	1
DB01173	Orphenadrine	CN(C)CCOC(C1=CC=CC=C1)C1=CC=CC=C1C	DB04842	Fluspirilene	FC1=CC=C(C=C1)C(CCCN1CCC2(CC1)N(CNC2=O)C1=CC=CC=C1)C1=CC=C(F)C=C1	1982	Fluspirilene may increase the central nervous system depressant (CNS depressant) activities of Orphenadrine.	1
DB11235	Thonzylamine	COC1=CC=C(CN(CCN(C)C)C2=NC=CC=N2)C=C1	DB04842	Fluspirilene	FC1=CC=C(C=C1)C(CCCN1CCC2(CC1)N(CNC2=O)C1=CC=CC=C1)C1=CC=C(F)C=C1	1982	Fluspirilene may increase the central nervous system depressant (CNS depressant) activities of Thonzylamine.	1
DB00543	Amoxapine	ClC1=CC2=C(OC3=CC=CC=C3N=C2N2CCNCC2)C=C1	DB00588	Fluticasone propionate	[H][C@@]12C[C@@H](C)[C@](OC(=O)CC)(C(=O)SCF)[C@@]1(C)C[C@H](O)[C@@]1(F)[C@@]2([H])C[C@H](F)C2=CC(=O)C=C[C@]12C	2016	Fluticasone propionate may increase the central nervous system depressant (CNS depressant) activities of Amoxapine.	1
DB00245	Benzatropine	[H][C@]12CC[C@]([H])(C[C@@]([H])(C1)OC(C1=CC=CC=C1)C1=CC=CC=C1)N2C	DB00588	Fluticasone propionate	[H][C@@]12C[C@@H](C)[C@](OC(=O)CC)(C(=O)SCF)[C@@]1(C)C[C@H](O)[C@@]1(F)[C@@]2([H])C[C@H](F)C2=CC(=O)C=C[C@]12C	2016	Fluticasone propionate may increase the central nervous system depressant (CNS depressant) activities of Benzatropine.	1
DB00835	Brompheniramine	CN(C)CCC(C1=CC=C(Br)C=C1)C1=CC=CC=N1	DB00588	Fluticasone propionate	[H][C@@]12C[C@@H](C)[C@](OC(=O)CC)(C(=O)SCF)[C@@]1(C)C[C@H](O)[C@@]1(F)[C@@]2([H])C[C@H](F)C2=CC(=O)C=C[C@]12C	2016	Fluticasone propionate may increase the central nervous system depressant (CNS depressant) activities of Brompheniramine.	1
DB00354	Buclizine	CC(C)(C)C1=CC=C(CN2CCN(CC2)C(C2=CC=CC=C2)C2=CC=C(Cl)C=C2)C=C1	DB00588	Fluticasone propionate	[H][C@@]12C[C@@H](C)[C@](OC(=O)CC)(C(=O)SCF)[C@@]1(C)C[C@H](O)[C@@]1(F)[C@@]2([H])C[C@H](F)C2=CC(=O)C=C[C@]12C	2016	Fluticasone propionate may increase the central nervous system depressant (CNS depressant) activities of Buclizine.	1
DB00363	Clozapine	CN1CCN(CC1)C1=NC2=CC(Cl)=CC=C2NC2=CC=CC=C12	DB00588	Fluticasone propionate	[H][C@@]12C[C@@H](C)[C@](OC(=O)CC)(C(=O)SCF)[C@@]1(C)C[C@H](O)[C@@]1(F)[C@@]2([H])C[C@H](F)C2=CC(=O)C=C[C@]12C	2016	Fluticasone propionate may increase the central nervous system depressant (CNS depressant) activities of Clozapine.	1
DB00434	Cyproheptadine	CN1CCC(CC1)=C1C2=CC=CC=C2C=CC2=CC=CC=C12	DB00588	Fluticasone propionate	[H][C@@]12C[C@@H](C)[C@](OC(=O)CC)(C(=O)SCF)[C@@]1(C)C[C@H](O)[C@@]1(F)[C@@]2([H])C[C@H](F)C2=CC(=O)C=C[C@]12C	2016	Fluticasone propionate may increase the central nervous system depressant (CNS depressant) activities of Cyproheptadine.	1
DB09167	Dosulepin	CN(C)CC\C=C1/C2=CC=CC=C2CSC2=CC=CC=C12	DB00588	Fluticasone propionate	[H][C@@]12C[C@@H](C)[C@](OC(=O)CC)(C(=O)SCF)[C@@]1(C)C[C@H](O)[C@@]1(F)[C@@]2([H])C[C@H](F)C2=CC(=O)C=C[C@]12C	2016	Fluticasone propionate may increase the central nervous system depressant (CNS depressant) activities of Dosulepin.	1
DB00458	Imipramine	CN(C)CCCN1C2=CC=CC=C2CCC2=CC=CC=C12	DB00588	Fluticasone propionate	[H][C@@]12C[C@@H](C)[C@](OC(=O)CC)(C(=O)SCF)[C@@]1(C)C[C@H](O)[C@@]1(F)[C@@]2([H])C[C@H](F)C2=CC(=O)C=C[C@]12C	2016	Fluticasone propionate may increase the central nervous system depressant (CNS depressant) activities of Imipramine.	1
DB00370	Mirtazapine	CN1CCN2C(C1)C1=CC=CC=C1CC1=C2N=CC=C1	DB00588	Fluticasone propionate	[H][C@@]12C[C@@H](C)[C@](OC(=O)CC)(C(=O)SCF)[C@@]1(C)C[C@H](O)[C@@]1(F)[C@@]2([H])C[C@H](F)C2=CC(=O)C=C[C@]12C	2016	Fluticasone propionate may increase the central nervous system depressant (CNS depressant) activities of Mirtazapine.	1
DB01173	Orphenadrine	CN(C)CCOC(C1=CC=CC=C1)C1=CC=CC=C1C	DB00588	Fluticasone propionate	[H][C@@]12C[C@@H](C)[C@](OC(=O)CC)(C(=O)SCF)[C@@]1(C)C[C@H](O)[C@@]1(F)[C@@]2([H])C[C@H](F)C2=CC(=O)C=C[C@]12C	2016	Fluticasone propionate may increase the central nervous system depressant (CNS depressant) activities of Orphenadrine.	1
DB06153	Pizotifen	CN1CCC(CC1)=C1C2=C(CCC3=CC=CC=C13)SC=C2	DB00588	Fluticasone propionate	[H][C@@]12C[C@@H](C)[C@](OC(=O)CC)(C(=O)SCF)[C@@]1(C)C[C@H](O)[C@@]1(F)[C@@]2([H])C[C@H](F)C2=CC(=O)C=C[C@]12C	2016	Fluticasone propionate may increase the central nervous system depressant (CNS depressant) activities of Pizotifen.	1
DB00777	Propiomazine	CCC(=O)C1=CC2=C(SC3=CC=CC=C3N2CC(C)N(C)C)C=C1	DB00588	Fluticasone propionate	[H][C@@]12C[C@@H](C)[C@](OC(=O)CC)(C(=O)SCF)[C@@]1(C)C[C@H](O)[C@@]1(F)[C@@]2([H])C[C@H](F)C2=CC(=O)C=C[C@]12C	2016	Fluticasone propionate may increase the central nervous system depressant (CNS depressant) activities of Propiomazine.	1
DB01224	Quetiapine	OCCOCCN1CCN(CC1)C1=NC2=CC=CC=C2SC2=CC=CC=C12	DB00588	Fluticasone propionate	[H][C@@]12C[C@@H](C)[C@](OC(=O)CC)(C(=O)SCF)[C@@]1(C)C[C@H](O)[C@@]1(F)[C@@]2([H])C[C@H](F)C2=CC(=O)C=C[C@]12C	2016	Fluticasone propionate may increase the central nervous system depressant (CNS depressant) activities of Quetiapine.	1
DB11235	Thonzylamine	COC1=CC=C(CN(CCN(C)C)C2=NC=CC=N2)C=C1	DB00588	Fluticasone propionate	[H][C@@]12C[C@@H](C)[C@](OC(=O)CC)(C(=O)SCF)[C@@]1(C)C[C@H](O)[C@@]1(F)[C@@]2([H])C[C@H](F)C2=CC(=O)C=C[C@]12C	2016	Fluticasone propionate may increase the central nervous system depressant (CNS depressant) activities of Thonzylamine.	1
DB00972	Azelastine	CN1CCCC(CC1)N1N=C(CC2=CC=C(Cl)C=C2)C2=CC=CC=C2C1=O	DB00176	Fluvoxamine	COCCCC\C(=N/OCCN)C1=CC=C(C=C1)C(F)(F)F	2004	Fluvoxamine may increase the central nervous system depressant (CNS depressant) activities of Azelastine.	1
DB00354	Buclizine	CC(C)(C)C1=CC=C(CN2CCN(CC2)C(C2=CC=CC=C2)C2=CC=C(Cl)C=C2)C=C1	DB00176	Fluvoxamine	COCCCC\C(=N/OCCN)C1=CC=C(C=C1)C(F)(F)F	2004	Fluvoxamine may increase the central nervous system depressant (CNS depressant) activities of Buclizine.	1
DB01173	Orphenadrine	CN(C)CCOC(C1=CC=CC=C1)C1=CC=CC=C1C	DB00176	Fluvoxamine	COCCCC\C(=N/OCCN)C1=CC=C(C=C1)C(F)(F)F	2004	Fluvoxamine may increase the central nervous system depressant (CNS depressant) activities of Orphenadrine.	1
DB11235	Thonzylamine	COC1=CC=C(CN(CCN(C)C)C2=NC=CC=N2)C=C1	DB00176	Fluvoxamine	COCCCC\C(=N/OCCN)C1=CC=C(C=C1)C(F)(F)F	2004	Fluvoxamine may increase the central nervous system depressant (CNS depressant) activities of Thonzylamine.	1
DB00543	Amoxapine	ClC1=CC2=C(OC3=CC=CC=C3N=C2N2CCNCC2)C=C1	DB01320	Fosphenytoin	OP(O)(=O)OCN1C(=O)NC(C1=O)(C1=CC=CC=C1)C1=CC=CC=C1	1996	Fosphenytoin may increase the central nervous system depressant (CNS depressant) activities of Amoxapine.	1
DB00972	Azelastine	CN1CCCC(CC1)N1N=C(CC2=CC=C(Cl)C=C2)C2=CC=CC=C2C1=O	DB01320	Fosphenytoin	OP(O)(=O)OCN1C(=O)NC(C1=O)(C1=CC=CC=C1)C1=CC=CC=C1	1996	Fosphenytoin may increase the central nervous system depressant (CNS depressant) activities of Azelastine.	1
DB00245	Benzatropine	[H][C@]12CC[C@]([H])(C[C@@]([H])(C1)OC(C1=CC=CC=C1)C1=CC=CC=C1)N2C	DB01320	Fosphenytoin	OP(O)(=O)OCN1C(=O)NC(C1=O)(C1=CC=CC=C1)C1=CC=CC=C1	1996	Fosphenytoin may increase the central nervous system depressant (CNS depressant) activities of Benzatropine.	1
DB00354	Buclizine	CC(C)(C)C1=CC=C(CN2CCN(CC2)C(C2=CC=CC=C2)C2=CC=C(Cl)C=C2)C=C1	DB01320	Fosphenytoin	OP(O)(=O)OCN1C(=O)NC(C1=O)(C1=CC=CC=C1)C1=CC=CC=C1	1996	Fosphenytoin may increase the central nervous system depressant (CNS depressant) activities of Buclizine.	1
DB00434	Cyproheptadine	CN1CCC(CC1)=C1C2=CC=CC=C2C=CC2=CC=CC=C12	DB01320	Fosphenytoin	OP(O)(=O)OCN1C(=O)NC(C1=O)(C1=CC=CC=C1)C1=CC=CC=C1	1996	Fosphenytoin may increase the central nervous system depressant (CNS depressant) activities of Cyproheptadine.	1
DB00370	Mirtazapine	CN1CCN2C(C1)C1=CC=CC=C1CC1=C2N=CC=C1	DB01320	Fosphenytoin	OP(O)(=O)OCN1C(=O)NC(C1=O)(C1=CC=CC=C1)C1=CC=CC=C1	1996	Fosphenytoin may increase the central nervous system depressant (CNS depressant) activities of Mirtazapine.	1
DB01173	Orphenadrine	CN(C)CCOC(C1=CC=CC=C1)C1=CC=CC=C1C	DB01320	Fosphenytoin	OP(O)(=O)OCN1C(=O)NC(C1=O)(C1=CC=CC=C1)C1=CC=CC=C1	1996	Fosphenytoin may increase the central nervous system depressant (CNS depressant) activities of Orphenadrine.	1
DB06153	Pizotifen	CN1CCC(CC1)=C1C2=C(CCC3=CC=CC=C13)SC=C2	DB01320	Fosphenytoin	OP(O)(=O)OCN1C(=O)NC(C1=O)(C1=CC=CC=C1)C1=CC=CC=C1	1996	Fosphenytoin may increase the central nervous system depressant (CNS depressant) activities of Pizotifen.	1
DB00777	Propiomazine	CCC(=O)C1=CC2=C(SC3=CC=CC=C3N2CC(C)N(C)C)C=C1	DB01320	Fosphenytoin	OP(O)(=O)OCN1C(=O)NC(C1=O)(C1=CC=CC=C1)C1=CC=CC=C1	1996	Fosphenytoin may increase the central nervous system depressant (CNS depressant) activities of Propiomazine.	1
DB11235	Thonzylamine	COC1=CC=C(CN(CCN(C)C)C2=NC=CC=N2)C=C1	DB01320	Fosphenytoin	OP(O)(=O)OCN1C(=O)NC(C1=O)(C1=CC=CC=C1)C1=CC=CC=C1	1996	Fosphenytoin may increase the central nervous system depressant (CNS depressant) activities of Thonzylamine.	1
DB00321	Amitriptyline	CN(C)CCC=C1C2=CC=CC=C2CCC2=CC=CC=C12	DB06716	Fospropofol	CC(C)C1=CC=CC(C(C)C)=C1OCOP(O)(O)=O	2008	Fospropofol may increase the central nervous system depressant (CNS depressant) activities of Amitriptyline.	1
DB00543	Amoxapine	ClC1=CC2=C(OC3=CC=CC=C3N=C2N2CCNCC2)C=C1	DB06716	Fospropofol	CC(C)C1=CC=CC(C(C)C)=C1OCOP(O)(O)=O	2008	Fospropofol may increase the central nervous system depressant (CNS depressant) activities of Amoxapine.	1
DB00972	Azelastine	CN1CCCC(CC1)N1N=C(CC2=CC=C(Cl)C=C2)C2=CC=CC=C2C1=O	DB06716	Fospropofol	CC(C)C1=CC=CC(C(C)C)=C1OCOP(O)(O)=O	2008	Fospropofol may increase the central nervous system depressant (CNS depressant) activities of Azelastine.	1
DB00245	Benzatropine	[H][C@]12CC[C@]([H])(C[C@@]([H])(C1)OC(C1=CC=CC=C1)C1=CC=CC=C1)N2C	DB06716	Fospropofol	CC(C)C1=CC=CC(C(C)C)=C1OCOP(O)(O)=O	2008	Fospropofol may increase the central nervous system depressant (CNS depressant) activities of Benzatropine.	1
DB00354	Buclizine	CC(C)(C)C1=CC=C(CN2CCN(CC2)C(C2=CC=CC=C2)C2=CC=C(Cl)C=C2)C=C1	DB06716	Fospropofol	CC(C)C1=CC=CC(C(C)C)=C1OCOP(O)(O)=O	2008	Fospropofol may increase the central nervous system depressant (CNS depressant) activities of Buclizine.	1
DB00434	Cyproheptadine	CN1CCC(CC1)=C1C2=CC=CC=C2C=CC2=CC=CC=C12	DB06716	Fospropofol	CC(C)C1=CC=CC(C(C)C)=C1OCOP(O)(O)=O	2008	Fospropofol may increase the central nervous system depressant (CNS depressant) activities of Cyproheptadine.	1
DB09167	Dosulepin	CN(C)CC\C=C1/C2=CC=CC=C2CSC2=CC=CC=C12	DB06716	Fospropofol	CC(C)C1=CC=CC(C(C)C)=C1OCOP(O)(O)=O	2008	Fospropofol may increase the central nervous system depressant (CNS depressant) activities of Dosulepin.	1
DB00458	Imipramine	CN(C)CCCN1C2=CC=CC=C2CCC2=CC=CC=C12	DB06716	Fospropofol	CC(C)C1=CC=CC(C(C)C)=C1OCOP(O)(O)=O	2008	Fospropofol may increase the central nervous system depressant (CNS depressant) activities of Imipramine.	1
DB00370	Mirtazapine	CN1CCN2C(C1)C1=CC=CC=C1CC1=C2N=CC=C1	DB06716	Fospropofol	CC(C)C1=CC=CC(C(C)C)=C1OCOP(O)(O)=O	2008	Fospropofol may increase the central nervous system depressant (CNS depressant) activities of Mirtazapine.	1
DB00540	Nortriptyline	CNCCC=C1C2=CC=CC=C2CCC2=CC=CC=C12	DB06716	Fospropofol	CC(C)C1=CC=CC(C(C)C)=C1OCOP(O)(O)=O	2008	Fospropofol may increase the central nervous system depressant (CNS depressant) activities of Nortriptyline.	1
DB01173	Orphenadrine	CN(C)CCOC(C1=CC=CC=C1)C1=CC=CC=C1C	DB06716	Fospropofol	CC(C)C1=CC=CC(C(C)C)=C1OCOP(O)(O)=O	2008	Fospropofol may increase the central nervous system depressant (CNS depressant) activities of Orphenadrine.	1
DB06153	Pizotifen	CN1CCC(CC1)=C1C2=C(CCC3=CC=CC=C13)SC=C2	DB06716	Fospropofol	CC(C)C1=CC=CC(C(C)C)=C1OCOP(O)(O)=O	2008	Fospropofol may increase the central nervous system depressant (CNS depressant) activities of Pizotifen.	1
DB00777	Propiomazine	CCC(=O)C1=CC2=C(SC3=CC=CC=C3N2CC(C)N(C)C)C=C1	DB06716	Fospropofol	CC(C)C1=CC=CC(C(C)C)=C1OCOP(O)(O)=O	2008	Fospropofol may increase the central nervous system depressant (CNS depressant) activities of Propiomazine.	1
DB11235	Thonzylamine	COC1=CC=C(CN(CCN(C)C)C2=NC=CC=N2)C=C1	DB06716	Fospropofol	CC(C)C1=CC=CC(C(C)C)=C1OCOP(O)(O)=O	2008	Fospropofol may increase the central nervous system depressant (CNS depressant) activities of Thonzylamine.	1
DB00972	Azelastine	CN1CCCC(CC1)N1N=C(CC2=CC=C(Cl)C=C2)C2=CC=CC=C2C1=O	DB00998	Frovatriptan	CN[C@@H]1CCC2=C(C1)C1=C(N2)C=CC(=C1)C(N)=O	2014	Frovatriptan may increase the central nervous system depressant (CNS depressant) activities of Azelastine.	1
DB00245	Benzatropine	[H][C@]12CC[C@]([H])(C[C@@]([H])(C1)OC(C1=CC=CC=C1)C1=CC=CC=C1)N2C	DB00998	Frovatriptan	CN[C@@H]1CCC2=C(C1)C1=C(N2)C=CC(=C1)C(N)=O	2014	Frovatriptan may increase the central nervous system depressant (CNS depressant) activities of Benzatropine.	1
DB00354	Buclizine	CC(C)(C)C1=CC=C(CN2CCN(CC2)C(C2=CC=CC=C2)C2=CC=C(Cl)C=C2)C=C1	DB00998	Frovatriptan	CN[C@@H]1CCC2=C(C1)C1=C(N2)C=CC(=C1)C(N)=O	2014	Frovatriptan may increase the central nervous system depressant (CNS depressant) activities of Buclizine.	1
DB01173	Orphenadrine	CN(C)CCOC(C1=CC=CC=C1)C1=CC=CC=C1C	DB00998	Frovatriptan	CN[C@@H]1CCC2=C(C1)C1=C(N2)C=CC(=C1)C(N)=O	2014	Frovatriptan may increase the central nervous system depressant (CNS depressant) activities of Orphenadrine.	1
DB11235	Thonzylamine	COC1=CC=C(CN(CCN(C)C)C2=NC=CC=N2)C=C1	DB00998	Frovatriptan	CN[C@@H]1CCC2=C(C1)C1=C(N2)C=CC(=C1)C(N)=O	2014	Frovatriptan may increase the central nervous system depressant (CNS depressant) activities of Thonzylamine.	1
DB00321	Amitriptyline	CN(C)CCC=C1C2=CC=CC=C2CCC2=CC=CC=C12	DB08872	Gabapentin enacarbil	CC(C)C(=O)OC(C)OC(=O)NCC1(CC(O)=O)CCCCC1	2011	Gabapentin enacarbil may increase the central nervous system depressant (CNS depressant) activities of Amitriptyline.	1
DB00543	Amoxapine	ClC1=CC2=C(OC3=CC=CC=C3N=C2N2CCNCC2)C=C1	DB08872	Gabapentin enacarbil	CC(C)C(=O)OC(C)OC(=O)NCC1(CC(O)=O)CCCCC1	2011	Gabapentin enacarbil may increase the central nervous system depressant (CNS depressant) activities of Amoxapine.	1
DB00972	Azelastine	CN1CCCC(CC1)N1N=C(CC2=CC=C(Cl)C=C2)C2=CC=CC=C2C1=O	DB08872	Gabapentin enacarbil	CC(C)C(=O)OC(C)OC(=O)NCC1(CC(O)=O)CCCCC1	2011	Gabapentin enacarbil may increase the central nervous system depressant (CNS depressant) activities of Azelastine.	1
DB00245	Benzatropine	[H][C@]12CC[C@]([H])(C[C@@]([H])(C1)OC(C1=CC=CC=C1)C1=CC=CC=C1)N2C	DB08872	Gabapentin enacarbil	CC(C)C(=O)OC(C)OC(=O)NCC1(CC(O)=O)CCCCC1	2011	Gabapentin enacarbil may increase the central nervous system depressant (CNS depressant) activities of Benzatropine.	1
DB00354	Buclizine	CC(C)(C)C1=CC=C(CN2CCN(CC2)C(C2=CC=CC=C2)C2=CC=C(Cl)C=C2)C=C1	DB08872	Gabapentin enacarbil	CC(C)C(=O)OC(C)OC(=O)NCC1(CC(O)=O)CCCCC1	2011	Gabapentin enacarbil may increase the central nervous system depressant (CNS depressant) activities of Buclizine.	1
DB00434	Cyproheptadine	CN1CCC(CC1)=C1C2=CC=CC=C2C=CC2=CC=CC=C12	DB08872	Gabapentin enacarbil	CC(C)C(=O)OC(C)OC(=O)NCC1(CC(O)=O)CCCCC1	2011	Gabapentin enacarbil may increase the central nervous system depressant (CNS depressant) activities of Cyproheptadine.	1
DB09167	Dosulepin	CN(C)CC\C=C1/C2=CC=CC=C2CSC2=CC=CC=C12	DB08872	Gabapentin enacarbil	CC(C)C(=O)OC(C)OC(=O)NCC1(CC(O)=O)CCCCC1	2011	Gabapentin enacarbil may increase the central nervous system depressant (CNS depressant) activities of Dosulepin.	1
DB00458	Imipramine	CN(C)CCCN1C2=CC=CC=C2CCC2=CC=CC=C12	DB08872	Gabapentin enacarbil	CC(C)C(=O)OC(C)OC(=O)NCC1(CC(O)=O)CCCCC1	2011	Gabapentin enacarbil may increase the central nervous system depressant (CNS depressant) activities of Imipramine.	1
DB00370	Mirtazapine	CN1CCN2C(C1)C1=CC=CC=C1CC1=C2N=CC=C1	DB08872	Gabapentin enacarbil	CC(C)C(=O)OC(C)OC(=O)NCC1(CC(O)=O)CCCCC1	2011	Gabapentin enacarbil may increase the central nervous system depressant (CNS depressant) activities of Mirtazapine.	1
DB00540	Nortriptyline	CNCCC=C1C2=CC=CC=C2CCC2=CC=CC=C12	DB08872	Gabapentin enacarbil	CC(C)C(=O)OC(C)OC(=O)NCC1(CC(O)=O)CCCCC1	2011	Gabapentin enacarbil may increase the central nervous system depressant (CNS depressant) activities of Nortriptyline.	1
DB01173	Orphenadrine	CN(C)CCOC(C1=CC=CC=C1)C1=CC=CC=C1C	DB08872	Gabapentin enacarbil	CC(C)C(=O)OC(C)OC(=O)NCC1(CC(O)=O)CCCCC1	2011	Gabapentin enacarbil may increase the central nervous system depressant (CNS depressant) activities of Orphenadrine.	1
DB06153	Pizotifen	CN1CCC(CC1)=C1C2=C(CCC3=CC=CC=C13)SC=C2	DB08872	Gabapentin enacarbil	CC(C)C(=O)OC(C)OC(=O)NCC1(CC(O)=O)CCCCC1	2011	Gabapentin enacarbil may increase the central nervous system depressant (CNS depressant) activities of Pizotifen.	1
DB00777	Propiomazine	CCC(=O)C1=CC2=C(SC3=CC=CC=C3N2CC(C)N(C)C)C=C1	DB08872	Gabapentin enacarbil	CC(C)C(=O)OC(C)OC(=O)NCC1(CC(O)=O)CCCCC1	2011	Gabapentin enacarbil may increase the central nervous system depressant (CNS depressant) activities of Propiomazine.	1
DB11235	Thonzylamine	COC1=CC=C(CN(CCN(C)C)C2=NC=CC=N2)C=C1	DB08872	Gabapentin enacarbil	CC(C)C(=O)OC(C)OC(=O)NCC1(CC(O)=O)CCCCC1	2011	Gabapentin enacarbil may increase the central nervous system depressant (CNS depressant) activities of Thonzylamine.	1
DB00972	Azelastine	CN1CCCC(CC1)N1N=C(CC2=CC=C(Cl)C=C2)C2=CC=CC=C2C1=O	DB00996	Gabapentin	NCC1(CC(O)=O)CCCCC1	2005	Gabapentin may increase the central nervous system depressant (CNS depressant) activities of Azelastine.	1
DB00245	Benzatropine	[H][C@]12CC[C@]([H])(C[C@@]([H])(C1)OC(C1=CC=CC=C1)C1=CC=CC=C1)N2C	DB00996	Gabapentin	NCC1(CC(O)=O)CCCCC1	2005	Gabapentin may increase the central nervous system depressant (CNS depressant) activities of Benzatropine.	1
DB00354	Buclizine	CC(C)(C)C1=CC=C(CN2CCN(CC2)C(C2=CC=CC=C2)C2=CC=C(Cl)C=C2)C=C1	DB00996	Gabapentin	NCC1(CC(O)=O)CCCCC1	2005	Gabapentin may increase the central nervous system depressant (CNS depressant) activities of Buclizine.	1
DB00434	Cyproheptadine	CN1CCC(CC1)=C1C2=CC=CC=C2C=CC2=CC=CC=C12	DB00996	Gabapentin	NCC1(CC(O)=O)CCCCC1	2005	Gabapentin may increase the central nervous system depressant (CNS depressant) activities of Cyproheptadine.	1
DB01173	Orphenadrine	CN(C)CCOC(C1=CC=CC=C1)C1=CC=CC=C1C	DB00996	Gabapentin	NCC1(CC(O)=O)CCCCC1	2005	Gabapentin may increase the central nervous system depressant (CNS depressant) activities of Orphenadrine.	1
DB00777	Propiomazine	CCC(=O)C1=CC2=C(SC3=CC=CC=C3N2CC(C)N(C)C)C=C1	DB00996	Gabapentin	NCC1(CC(O)=O)CCCCC1	2005	Gabapentin may increase the central nervous system depressant (CNS depressant) activities of Propiomazine.	1
DB11235	Thonzylamine	COC1=CC=C(CN(CCN(C)C)C2=NC=CC=N2)C=C1	DB00996	Gabapentin	NCC1(CC(O)=O)CCCCC1	2005	Gabapentin may increase the central nervous system depressant (CNS depressant) activities of Thonzylamine.	1
DB00321	Amitriptyline	CN(C)CCC=C1C2=CC=CC=C2CCC2=CC=CC=C12	DB00483	Gallamine triethiodide	[I-].[I-].[I-].CC[N+](CC)(CC)CCOC1=CC=CC(OCC[N+](CC)(CC)CC)=C1OCC[N+](CC)(CC)CC	1951	Gallamine triethiodide may increase the central nervous system depressant (CNS depressant) activities of Amitriptyline.	1
DB00543	Amoxapine	ClC1=CC2=C(OC3=CC=CC=C3N=C2N2CCNCC2)C=C1	DB00483	Gallamine triethiodide	[I-].[I-].[I-].CC[N+](CC)(CC)CCOC1=CC=CC(OCC[N+](CC)(CC)CC)=C1OCC[N+](CC)(CC)CC	1951	Gallamine triethiodide may increase the central nervous system depressant (CNS depressant) activities of Amoxapine.	1
DB00972	Azelastine	CN1CCCC(CC1)N1N=C(CC2=CC=C(Cl)C=C2)C2=CC=CC=C2C1=O	DB00483	Gallamine triethiodide	[I-].[I-].[I-].CC[N+](CC)(CC)CCOC1=CC=CC(OCC[N+](CC)(CC)CC)=C1OCC[N+](CC)(CC)CC	1951	Gallamine triethiodide may increase the central nervous system depressant (CNS depressant) activities of Azelastine.	1
DB00245	Benzatropine	[H][C@]12CC[C@]([H])(C[C@@]([H])(C1)OC(C1=CC=CC=C1)C1=CC=CC=C1)N2C	DB00483	Gallamine triethiodide	[I-].[I-].[I-].CC[N+](CC)(CC)CCOC1=CC=CC(OCC[N+](CC)(CC)CC)=C1OCC[N+](CC)(CC)CC	1951	Gallamine triethiodide may increase the central nervous system depressant (CNS depressant) activities of Benzatropine.	1
DB00835	Brompheniramine	CN(C)CCC(C1=CC=C(Br)C=C1)C1=CC=CC=N1	DB00483	Gallamine triethiodide	[I-].[I-].[I-].CC[N+](CC)(CC)CCOC1=CC=CC(OCC[N+](CC)(CC)CC)=C1OCC[N+](CC)(CC)CC	1951	Gallamine triethiodide may increase the central nervous system depressant (CNS depressant) activities of Brompheniramine.	1
DB00354	Buclizine	CC(C)(C)C1=CC=C(CN2CCN(CC2)C(C2=CC=CC=C2)C2=CC=C(Cl)C=C2)C=C1	DB00483	Gallamine triethiodide	[I-].[I-].[I-].CC[N+](CC)(CC)CCOC1=CC=CC(OCC[N+](CC)(CC)CC)=C1OCC[N+](CC)(CC)CC	1951	Gallamine triethiodide may increase the central nervous system depressant (CNS depressant) activities of Buclizine.	1
DB00363	Clozapine	CN1CCN(CC1)C1=NC2=CC(Cl)=CC=C2NC2=CC=CC=C12	DB00483	Gallamine triethiodide	[I-].[I-].[I-].CC[N+](CC)(CC)CCOC1=CC=CC(OCC[N+](CC)(CC)CC)=C1OCC[N+](CC)(CC)CC	1951	Gallamine triethiodide may increase the central nervous system depressant (CNS depressant) activities of Clozapine.	1
DB00434	Cyproheptadine	CN1CCC(CC1)=C1C2=CC=CC=C2C=CC2=CC=CC=C12	DB00483	Gallamine triethiodide	[I-].[I-].[I-].CC[N+](CC)(CC)CCOC1=CC=CC(OCC[N+](CC)(CC)CC)=C1OCC[N+](CC)(CC)CC	1951	Gallamine triethiodide may increase the central nervous system depressant (CNS depressant) activities of Cyproheptadine.	1
DB09167	Dosulepin	CN(C)CC\C=C1/C2=CC=CC=C2CSC2=CC=CC=C12	DB00483	Gallamine triethiodide	[I-].[I-].[I-].CC[N+](CC)(CC)CCOC1=CC=CC(OCC[N+](CC)(CC)CC)=C1OCC[N+](CC)(CC)CC	1951	Gallamine triethiodide may increase the central nervous system depressant (CNS depressant) activities of Dosulepin.	1
DB00458	Imipramine	CN(C)CCCN1C2=CC=CC=C2CCC2=CC=CC=C12	DB00483	Gallamine triethiodide	[I-].[I-].[I-].CC[N+](CC)(CC)CCOC1=CC=CC(OCC[N+](CC)(CC)CC)=C1OCC[N+](CC)(CC)CC	1951	Gallamine triethiodide may increase the central nervous system depressant (CNS depressant) activities of Imipramine.	1
DB00370	Mirtazapine	CN1CCN2C(C1)C1=CC=CC=C1CC1=C2N=CC=C1	DB00483	Gallamine triethiodide	[I-].[I-].[I-].CC[N+](CC)(CC)CCOC1=CC=CC(OCC[N+](CC)(CC)CC)=C1OCC[N+](CC)(CC)CC	1951	Gallamine triethiodide may increase the central nervous system depressant (CNS depressant) activities of Mirtazapine.	1
DB00540	Nortriptyline	CNCCC=C1C2=CC=CC=C2CCC2=CC=CC=C12	DB00483	Gallamine triethiodide	[I-].[I-].[I-].CC[N+](CC)(CC)CCOC1=CC=CC(OCC[N+](CC)(CC)CC)=C1OCC[N+](CC)(CC)CC	1951	Gallamine triethiodide may increase the central nervous system depressant (CNS depressant) activities of Nortriptyline.	1
DB01173	Orphenadrine	CN(C)CCOC(C1=CC=CC=C1)C1=CC=CC=C1C	DB00483	Gallamine triethiodide	[I-].[I-].[I-].CC[N+](CC)(CC)CCOC1=CC=CC(OCC[N+](CC)(CC)CC)=C1OCC[N+](CC)(CC)CC	1951	Gallamine triethiodide may increase the central nervous system depressant (CNS depressant) activities of Orphenadrine.	1
DB06153	Pizotifen	CN1CCC(CC1)=C1C2=C(CCC3=CC=CC=C13)SC=C2	DB00483	Gallamine triethiodide	[I-].[I-].[I-].CC[N+](CC)(CC)CCOC1=CC=CC(OCC[N+](CC)(CC)CC)=C1OCC[N+](CC)(CC)CC	1951	Gallamine triethiodide may increase the central nervous system depressant (CNS depressant) activities of Pizotifen.	1
DB00777	Propiomazine	CCC(=O)C1=CC2=C(SC3=CC=CC=C3N2CC(C)N(C)C)C=C1	DB00483	Gallamine triethiodide	[I-].[I-].[I-].CC[N+](CC)(CC)CCOC1=CC=CC(OCC[N+](CC)(CC)CC)=C1OCC[N+](CC)(CC)CC	1951	Gallamine triethiodide may increase the central nervous system depressant (CNS depressant) activities of Propiomazine.	1
DB01224	Quetiapine	OCCOCCN1CCN(CC1)C1=NC2=CC=CC=C2SC2=CC=CC=C12	DB00483	Gallamine triethiodide	[I-].[I-].[I-].CC[N+](CC)(CC)CCOC1=CC=CC(OCC[N+](CC)(CC)CC)=C1OCC[N+](CC)(CC)CC	1951	Gallamine triethiodide may increase the central nervous system depressant (CNS depressant) activities of Quetiapine.	1
DB11235	Thonzylamine	COC1=CC=C(CN(CCN(C)C)C2=NC=CC=N2)C=C1	DB00483	Gallamine triethiodide	[I-].[I-].[I-].CC[N+](CC)(CC)CCOC1=CC=CC(OCC[N+](CC)(CC)CC)=C1OCC[N+](CC)(CC)CC	1951	Gallamine triethiodide may increase the central nervous system depressant (CNS depressant) activities of Thonzylamine.	1
DB00972	Azelastine	CN1CCCC(CC1)N1N=C(CC2=CC=C(Cl)C=C2)C2=CC=CC=C2C1=O	DB00889	Granisetron	CN1N=C(C(=O)N[C@@H]2C[C@@H]3CCC[C@H](C2)N3C)C2=C1C=CC=C2	2009	Granisetron may increase the central nervous system depressant (CNS depressant) activities of Azelastine.	1
DB01173	Orphenadrine	CN(C)CCOC(C1=CC=CC=C1)C1=CC=CC=C1C	DB00889	Granisetron	CN1N=C(C(=O)N[C@@H]2C[C@@H]3CCC[C@H](C2)N3C)C2=C1C=CC=C2	2009	Granisetron may increase the central nervous system depressant (CNS depressant) activities of Orphenadrine.	1
DB11235	Thonzylamine	COC1=CC=C(CN(CCN(C)C)C2=NC=CC=N2)C=C1	DB00889	Granisetron	CN1N=C(C(=O)N[C@@H]2C[C@@H]3CCC[C@H](C2)N3C)C2=C1C=CC=C2	2009	Granisetron may increase the central nervous system depressant (CNS depressant) activities of Thonzylamine.	1
DB00321	Amitriptyline	CN(C)CCC=C1C2=CC=CC=C2CCC2=CC=CC=C12	DB01018	Guanfacine	NC(=N)NC(=O)CC1=C(Cl)C=CC=C1Cl	2003	Guanfacine may increase the central nervous system depressant (CNS depressant) activities of Amitriptyline.	1
DB00972	Azelastine	CN1CCCC(CC1)N1N=C(CC2=CC=C(Cl)C=C2)C2=CC=CC=C2C1=O	DB01018	Guanfacine	NC(=N)NC(=O)CC1=C(Cl)C=CC=C1Cl	2003	Guanfacine may increase the central nervous system depressant (CNS depressant) activities of Azelastine.	1
DB00245	Benzatropine	[H][C@]12CC[C@]([H])(C[C@@]([H])(C1)OC(C1=CC=CC=C1)C1=CC=CC=C1)N2C	DB01018	Guanfacine	NC(=N)NC(=O)CC1=C(Cl)C=CC=C1Cl	2003	Guanfacine may increase the central nervous system depressant (CNS depressant) activities of Benzatropine.	1
DB00354	Buclizine	CC(C)(C)C1=CC=C(CN2CCN(CC2)C(C2=CC=CC=C2)C2=CC=C(Cl)C=C2)C=C1	DB01018	Guanfacine	NC(=N)NC(=O)CC1=C(Cl)C=CC=C1Cl	2003	Guanfacine may increase the central nervous system depressant (CNS depressant) activities of Buclizine.	1
DB00434	Cyproheptadine	CN1CCC(CC1)=C1C2=CC=CC=C2C=CC2=CC=CC=C12	DB01018	Guanfacine	NC(=N)NC(=O)CC1=C(Cl)C=CC=C1Cl	2003	Guanfacine may increase the central nervous system depressant (CNS depressant) activities of Cyproheptadine.	1
DB00458	Imipramine	CN(C)CCCN1C2=CC=CC=C2CCC2=CC=CC=C12	DB01018	Guanfacine	NC(=N)NC(=O)CC1=C(Cl)C=CC=C1Cl	2003	Guanfacine may increase the central nervous system depressant (CNS depressant) activities of Imipramine.	1
DB00370	Mirtazapine	CN1CCN2C(C1)C1=CC=CC=C1CC1=C2N=CC=C1	DB01018	Guanfacine	NC(=N)NC(=O)CC1=C(Cl)C=CC=C1Cl	2003	Guanfacine may increase the central nervous system depressant (CNS depressant) activities of Mirtazapine.	1
DB01173	Orphenadrine	CN(C)CCOC(C1=CC=CC=C1)C1=CC=CC=C1C	DB01018	Guanfacine	NC(=N)NC(=O)CC1=C(Cl)C=CC=C1Cl	2003	Guanfacine may increase the central nervous system depressant (CNS depressant) activities of Orphenadrine.	1
DB11235	Thonzylamine	COC1=CC=C(CN(CCN(C)C)C2=NC=CC=N2)C=C1	DB01018	Guanfacine	NC(=N)NC(=O)CC1=C(Cl)C=CC=C1Cl	2003	Guanfacine may increase the central nervous system depressant (CNS depressant) activities of Thonzylamine.	1
DB00972	Azelastine	CN1CCCC(CC1)N1N=C(CC2=CC=C(Cl)C=C2)C2=CC=CC=C2C1=O	DB00502	Haloperidol	OC1(CCN(CCCC(=O)C2=CC=C(F)C=C2)CC1)C1=CC=C(Cl)C=C1	1983	Haloperidol may increase the central nervous system depressant (CNS depressant) activities of Azelastine.	1
DB11235	Thonzylamine	COC1=CC=C(CN(CCN(C)C)C2=NC=CC=N2)C=C1	DB00502	Haloperidol	OC1(CCN(CCCC(=O)C2=CC=C(F)C=C2)CC1)C1=CC=C(Cl)C=C1	1983	Haloperidol may increase the central nervous system depressant (CNS depressant) activities of Thonzylamine.	1
DB00543	Amoxapine	ClC1=CC2=C(OC3=CC=CC=C3N=C2N2CCNCC2)C=C1	DB01159	Halothane	[H]C(Cl)(Br)C(F)(F)F	1958	Halothane may increase the central nervous system depressant (CNS depressant) activities of Amoxapine.	1
DB00972	Azelastine	CN1CCCC(CC1)N1N=C(CC2=CC=C(Cl)C=C2)C2=CC=CC=C2C1=O	DB01159	Halothane	[H]C(Cl)(Br)C(F)(F)F	1958	Halothane may increase the central nervous system depressant (CNS depressant) activities of Azelastine.	1
DB00245	Benzatropine	[H][C@]12CC[C@]([H])(C[C@@]([H])(C1)OC(C1=CC=CC=C1)C1=CC=CC=C1)N2C	DB01159	Halothane	[H]C(Cl)(Br)C(F)(F)F	1958	Halothane may increase the central nervous system depressant (CNS depressant) activities of Benzatropine.	1
DB00354	Buclizine	CC(C)(C)C1=CC=C(CN2CCN(CC2)C(C2=CC=CC=C2)C2=CC=C(Cl)C=C2)C=C1	DB01159	Halothane	[H]C(Cl)(Br)C(F)(F)F	1958	Halothane may increase the central nervous system depressant (CNS depressant) activities of Buclizine.	1
DB00434	Cyproheptadine	CN1CCC(CC1)=C1C2=CC=CC=C2C=CC2=CC=CC=C12	DB01159	Halothane	[H]C(Cl)(Br)C(F)(F)F	1958	Halothane may increase the central nervous system depressant (CNS depressant) activities of Cyproheptadine.	1
DB00458	Imipramine	CN(C)CCCN1C2=CC=CC=C2CCC2=CC=CC=C12	DB01159	Halothane	[H]C(Cl)(Br)C(F)(F)F	1958	Halothane may increase the central nervous system depressant (CNS depressant) activities of Imipramine.	1
DB00370	Mirtazapine	CN1CCN2C(C1)C1=CC=CC=C1CC1=C2N=CC=C1	DB01159	Halothane	[H]C(Cl)(Br)C(F)(F)F	1958	Halothane may increase the central nervous system depressant (CNS depressant) activities of Mirtazapine.	1
DB00540	Nortriptyline	CNCCC=C1C2=CC=CC=C2CCC2=CC=CC=C12	DB01159	Halothane	[H]C(Cl)(Br)C(F)(F)F	1958	Halothane may increase the central nervous system depressant (CNS depressant) activities of Nortriptyline.	1
DB01173	Orphenadrine	CN(C)CCOC(C1=CC=CC=C1)C1=CC=CC=C1C	DB01159	Halothane	[H]C(Cl)(Br)C(F)(F)F	1958	Halothane may increase the central nervous system depressant (CNS depressant) activities of Orphenadrine.	1
DB06153	Pizotifen	CN1CCC(CC1)=C1C2=C(CCC3=CC=CC=C13)SC=C2	DB01159	Halothane	[H]C(Cl)(Br)C(F)(F)F	1958	Halothane may increase the central nervous system depressant (CNS depressant) activities of Pizotifen.	1
DB00777	Propiomazine	CCC(=O)C1=CC2=C(SC3=CC=CC=C3N2CC(C)N(C)C)C=C1	DB01159	Halothane	[H]C(Cl)(Br)C(F)(F)F	1958	Halothane may increase the central nervous system depressant (CNS depressant) activities of Propiomazine.	1
DB01224	Quetiapine	OCCOCCN1CCN(CC1)C1=NC2=CC=CC=C2SC2=CC=CC=C12	DB01159	Halothane	[H]C(Cl)(Br)C(F)(F)F	1958	Halothane may increase the central nervous system depressant (CNS depressant) activities of Quetiapine.	1
DB11235	Thonzylamine	COC1=CC=C(CN(CCN(C)C)C2=NC=CC=N2)C=C1	DB01159	Halothane	[H]C(Cl)(Br)C(F)(F)F	1958	Halothane may increase the central nervous system depressant (CNS depressant) activities of Thonzylamine.	1
DB00321	Amitriptyline	CN(C)CCC=C1C2=CC=CC=C2CCC2=CC=CC=C12	DB00956	Hydrocodone	[H][C@@]12OC3=C(OC)C=CC4=C3[C@@]11CCN(C)[C@]([H])(C4)[C@]1([H])CCC2=O	2001	Hydrocodone may increase the central nervous system depressant (CNS depressant) activities of Amitriptyline.	1
DB00543	Amoxapine	ClC1=CC2=C(OC3=CC=CC=C3N=C2N2CCNCC2)C=C1	DB00956	Hydrocodone	[H][C@@]12OC3=C(OC)C=CC4=C3[C@@]11CCN(C)[C@]([H])(C4)[C@]1([H])CCC2=O	2001	Hydrocodone may increase the central nervous system depressant (CNS depressant) activities of Amoxapine.	1
DB06216	Asenapine	OC(=O)\C=C/C(O)=O.CN1CC2C(C1)C1=C(OC3=CC=CC=C23)C=CC(Cl)=C1	DB00956	Hydrocodone	[H][C@@]12OC3=C(OC)C=CC4=C3[C@@]11CCN(C)[C@]([H])(C4)[C@]1([H])CCC2=O	2001	Hydrocodone may increase the central nervous system depressant (CNS depressant) activities of Asenapine.	1
DB00972	Azelastine	CN1CCCC(CC1)N1N=C(CC2=CC=C(Cl)C=C2)C2=CC=CC=C2C1=O	DB00956	Hydrocodone	[H][C@@]12OC3=C(OC)C=CC4=C3[C@@]11CCN(C)[C@]([H])(C4)[C@]1([H])CCC2=O	2001	Hydrocodone may increase the central nervous system depressant (CNS depressant) activities of Azelastine.	1
DB09167	Dosulepin	CN(C)CC\C=C1/C2=CC=CC=C2CSC2=CC=CC=C12	DB00956	Hydrocodone	[H][C@@]12OC3=C(OC)C=CC4=C3[C@@]11CCN(C)[C@]([H])(C4)[C@]1([H])CCC2=O	2001	Hydrocodone may increase the central nervous system depressant (CNS depressant) activities of Dosulepin.	1
DB04946	Iloperidone	COC1=C(OCCCN2CCC(CC2)C2=NOC3=C2C=CC(F)=C3)C=CC(=C1)C(C)=O	DB00956	Hydrocodone	[H][C@@]12OC3=C(OC)C=CC4=C3[C@@]11CCN(C)[C@]([H])(C4)[C@]1([H])CCC2=O	2001	Hydrocodone may increase the central nervous system depressant (CNS depressant) activities of Iloperidone.	1
DB00458	Imipramine	CN(C)CCCN1C2=CC=CC=C2CCC2=CC=CC=C12	DB00956	Hydrocodone	[H][C@@]12OC3=C(OC)C=CC4=C3[C@@]11CCN(C)[C@]([H])(C4)[C@]1([H])CCC2=O	2001	Hydrocodone may increase the central nervous system depressant (CNS depressant) activities of Imipramine.	1
DB00540	Nortriptyline	CNCCC=C1C2=CC=CC=C2CCC2=CC=CC=C12	DB00956	Hydrocodone	[H][C@@]12OC3=C(OC)C=CC4=C3[C@@]11CCN(C)[C@]([H])(C4)[C@]1([H])CCC2=O	2001	Hydrocodone may increase the central nervous system depressant (CNS depressant) activities of Nortriptyline.	1
DB06153	Pizotifen	CN1CCC(CC1)=C1C2=C(CCC3=CC=CC=C13)SC=C2	DB00956	Hydrocodone	[H][C@@]12OC3=C(OC)C=CC4=C3[C@@]11CCN(C)[C@]([H])(C4)[C@]1([H])CCC2=O	2001	Hydrocodone may increase the central nervous system depressant (CNS depressant) activities of Pizotifen.	1
DB01224	Quetiapine	OCCOCCN1CCN(CC1)C1=NC2=CC=CC=C2SC2=CC=CC=C12	DB00956	Hydrocodone	[H][C@@]12OC3=C(OC)C=CC4=C3[C@@]11CCN(C)[C@]([H])(C4)[C@]1([H])CCC2=O	2001	Hydrocodone may increase the central nervous system depressant (CNS depressant) activities of Quetiapine.	1
DB00726	Trimipramine	CC(CN(C)C)CN1C2=CC=CC=C2CCC2=CC=CC=C12	DB00956	Hydrocodone	[H][C@@]12OC3=C(OC)C=CC4=C3[C@@]11CCN(C)[C@]([H])(C4)[C@]1([H])CCC2=O	2001	Hydrocodone may increase the central nervous system depressant (CNS depressant) activities of Trimipramine.	1
DB00972	Azelastine	CN1CCCC(CC1)N1N=C(CC2=CC=C(Cl)C=C2)C2=CC=CC=C2C1=O	DB00327	Hydromorphone	[H][C@@]12OC3=C(O)C=CC4=C3[C@@]11CCN(C)[C@]([H])(C4)[C@]1([H])CCC2=O	2012	Hydromorphone may increase the central nervous system depressant (CNS depressant) activities of Azelastine.	1
DB01173	Orphenadrine	CN(C)CCOC(C1=CC=CC=C1)C1=CC=CC=C1C	DB00327	Hydromorphone	[H][C@@]12OC3=C(O)C=CC4=C3[C@@]11CCN(C)[C@]([H])(C4)[C@]1([H])CCC2=O	2012	Hydromorphone may increase the central nervous system depressant (CNS depressant) activities of Orphenadrine.	1
DB00557	Hydroxyzine	OCCOCCN1CCN(CC1)C(C1=CC=CC=C1)C1=CC=C(Cl)C=C1	DB00819	Acetazolamide	CC(=O)NC1=NN=C(S1)S(N)(=O)=O	1974	Hydroxyzine may increase the central nervous system depressant (CNS depressant) activities of Acetazolamide.	1
DB00557	Hydroxyzine	OCCOCCN1CCN(CC1)C(C1=CC=CC=C1)C1=CC=C(Cl)C=C1	DB08897	Aclidinium	OC(C(=O)O[C@H]1C[N+]2(CCCOC3=CC=CC=C3)CCC1CC2)(C1=CC=CS1)C1=CC=CS1	2012	Hydroxyzine may increase the central nervous system depressant (CNS depressant) activities of Aclidinium.	1
DB00557	Hydroxyzine	OCCOCCN1CCN(CC1)C(C1=CC=CC=C1)C1=CC=C(Cl)C=C1	DB06594	Agomelatine	COC1=CC2=C(C=CC=C2CCNC(C)=O)C=C1	2009	Hydroxyzine may increase the central nervous system depressant (CNS depressant) activities of Agomelatine.	1
DB00557	Hydroxyzine	OCCOCCN1CCN(CC1)C(C1=CC=CC=C1)C1=CC=C(Cl)C=C1	DB00802	Alfentanil	CCN1N=NN(CCN2CCC(COC)(CC2)N(C(=O)CC)C2=CC=CC=C2)C1=O	2008	Hydroxyzine may increase the central nervous system depressant (CNS depressant) activities of Alfentanil.	1
DB00557	Hydroxyzine	OCCOCCN1CCN(CC1)C(C1=CC=CC=C1)C1=CC=C(Cl)C=C1	DB00918	Almotriptan	CN(C)CCC1=CNC2=C1C=C(CS(=O)(=O)N1CCCC1)C=C2	2015	Hydroxyzine may increase the central nervous system depressant (CNS depressant) activities of Almotriptan.	1
DB00557	Hydroxyzine	OCCOCCN1CCN(CC1)C(C1=CC=CC=C1)C1=CC=C(Cl)C=C1	DB00404	Alprazolam	CC1=NN=C2CN=C(C3=CC=CC=C3)C3=C(C=CC(Cl)=C3)N12	2008	Hydroxyzine may increase the central nervous system depressant (CNS depressant) activities of Alprazolam.	1
DB00557	Hydroxyzine	OCCOCCN1CCN(CC1)C(C1=CC=CC=C1)C1=CC=C(Cl)C=C1	DB01351	Amobarbital	CCC1(CCC(C)C)C(=O)NC(=O)NC1=O	2008	Hydroxyzine may increase the central nervous system depressant (CNS depressant) activities of Amobarbital.	1
DB00557	Hydroxyzine	OCCOCCN1CCN(CC1)C(C1=CC=CC=C1)C1=CC=C(Cl)C=C1	DB00182	Amphetamine	CC(N)CC1=CC=CC=C1	2015	Hydroxyzine may increase the central nervous system depressant (CNS depressant) activities of Amphetamine.	1
DB00557	Hydroxyzine	OCCOCCN1CCN(CC1)C(C1=CC=CC=C1)C1=CC=C(Cl)C=C1	DB00972	Azelastine	CN1CCCC(CC1)N1N=C(CC2=CC=C(Cl)C=C2)C2=CC=CC=C2C1=O	2004	Hydroxyzine may increase the central nervous system depressant (CNS depressant) activities of Azelastine.	1
DB00972	Azelastine	CN1CCCC(CC1)N1N=C(CC2=CC=C(Cl)C=C2)C2=CC=CC=C2C1=O	DB00557	Hydroxyzine	OCCOCCN1CCN(CC1)C(C1=CC=CC=C1)C1=CC=C(Cl)C=C1	2006	Hydroxyzine may increase the central nervous system depressant (CNS depressant) activities of Azelastine.	1
DB00557	Hydroxyzine	OCCOCCN1CCN(CC1)C(C1=CC=CC=C1)C1=CC=C(Cl)C=C1	DB00181	Baclofen	NCC(CC(O)=O)C1=CC=C(Cl)C=C1	1994	Hydroxyzine may increase the central nervous system depressant (CNS depressant) activities of Baclofen.	1
DB00557	Hydroxyzine	OCCOCCN1CCN(CC1)C(C1=CC=CC=C1)C1=CC=C(Cl)C=C1	DB00865	Benzphetamine	C[C@@H](CC1=CC=CC=C1)N(C)CC1=CC=CC=C1	2016	Hydroxyzine may increase the central nervous system depressant (CNS depressant) activities of Benzphetamine.	1
DB00557	Hydroxyzine	OCCOCCN1CCN(CC1)C(C1=CC=CC=C1)C1=CC=C(Cl)C=C1	DB00810	Biperiden	OC(CCN1CCCCC1)(C1CC2CC1C=C2)C1=CC=CC=C1	1996	Hydroxyzine may increase the central nervous system depressant (CNS depressant) activities of Biperiden.	1
DB00557	Hydroxyzine	OCCOCCN1CCN(CC1)C(C1=CC=CC=C1)C1=CC=C(Cl)C=C1	DB09128	Brexpiprazole	O=C1NC2=CC(OCCCCN3CCN(CC3)C3=C4C=CSC4=CC=C3)=CC=C2C=C1	2015	Hydroxyzine may increase the central nervous system depressant (CNS depressant) activities of Brexpiprazole.	1
DB00557	Hydroxyzine	OCCOCCN1CCN(CC1)C(C1=CC=CC=C1)C1=CC=C(Cl)C=C1	DB05541	Brivaracetam	CCC[C@H]1CN([C@@H](CC)C(N)=O)C(=O)C1	2016	Hydroxyzine may increase the central nervous system depressant (CNS depressant) activities of Brivaracetam.	1
DB00557	Hydroxyzine	OCCOCCN1CCN(CC1)C(C1=CC=CC=C1)C1=CC=C(Cl)C=C1	DB01558	Bromazepam	BrC1=CC2=C(NC(=O)CN=C2C2=CC=CC=N2)C=C1	1996	Hydroxyzine may increase the central nervous system depressant (CNS depressant) activities of Bromazepam.	1
DB00557	Hydroxyzine	OCCOCCN1CCN(CC1)C(C1=CC=CC=C1)C1=CC=C(Cl)C=C1	DB01200	Bromocriptine	[H][C@@]12CCCN1C(=O)[C@H](CC(C)C)N1C(=O)[C@](NC(=O)[C@H]3CN(C)[C@]4([H])CC5=C(Br)NC6=CC=CC(=C56)C4=C3)(O[C@@]21O)C(C)C	1994	Hydroxyzine may increase the central nervous system depressant (CNS depressant) activities of Bromocriptine.	1
DB00557	Hydroxyzine	OCCOCCN1CCN(CC1)C(C1=CC=CC=C1)C1=CC=C(Cl)C=C1	DB00921	Buprenorphine	CO[C@]12CC[C@@]3(C[C@@H]1[C@](C)(O)C(C)(C)C)[C@H]1CC4=C5C(O[C@@H]2[C@@]35CCN1CC1CC1)=C(O)C=C4	2017	Hydroxyzine may increase the central nervous system depressant (CNS depressant) activities of Buprenorphine.	1
DB00557	Hydroxyzine	OCCOCCN1CCN(CC1)C(C1=CC=CC=C1)C1=CC=C(Cl)C=C1	DB01156	Bupropion	CC(NC(C)(C)C)C(=O)C1=CC(Cl)=CC=C1	2008	Hydroxyzine may increase the central nervous system depressant (CNS depressant) activities of Bupropion.	1
DB00557	Hydroxyzine	OCCOCCN1CCN(CC1)C(C1=CC=CC=C1)C1=CC=C(Cl)C=C1	DB00237	Butabarbital	CCC(C)C1(CC)C(=O)NC(=O)NC1=O	2007	Hydroxyzine may increase the central nervous system depressant (CNS depressant) activities of Butabarbital.	1
DB00557	Hydroxyzine	OCCOCCN1CCN(CC1)C(C1=CC=CC=C1)C1=CC=C(Cl)C=C1	DB00241	Butalbital	CC(C)CC1(CC=C)C(=O)NC(=O)NC1=O	1988	Hydroxyzine may increase the central nervous system depressant (CNS depressant) activities of Butalbital.	1
DB00557	Hydroxyzine	OCCOCCN1CCN(CC1)C(C1=CC=CC=C1)C1=CC=C(Cl)C=C1	DB00611	Butorphanol	[H][C@@]12CC3=C(C=C(O)C=C3)[C@]3(CCCC[C@@]13O)CCN2CC1CCC1	2000	Hydroxyzine may increase the central nervous system depressant (CNS depressant) activities of Butorphanol.	1
DB00557	Hydroxyzine	OCCOCCN1CCN(CC1)C(C1=CC=CC=C1)C1=CC=C(Cl)C=C1	DB09300	Butylscopolamine	CCCC[N+]1(C)[C@H]2C[C@@H](C[C@@H]1[C@H]1O[C@@H]21)OC(=O)[C@H](CO)C1=CC=CC=C1	1976	Hydroxyzine may increase the central nervous system depressant (CNS depressant) activities of Butylscopolamine.	1
DB00557	Hydroxyzine	OCCOCCN1CCN(CC1)C(C1=CC=CC=C1)C1=CC=C(Cl)C=C1	DB00248	Cabergoline	[H][C@@]12CC3=CNC4=CC=CC(=C34)[C@@]1([H])C[C@H](CN2CC=C)C(=O)N(CCCN(C)C)C(=O)NCC	2007	Hydroxyzine may increase the central nervous system depressant (CNS depressant) activities of Cabergoline.	1
DB00557	Hydroxyzine	OCCOCCN1CCN(CC1)C(C1=CC=CC=C1)C1=CC=C(Cl)C=C1	DB00564	Carbamazepine	NC(=O)N1C2=CC=CC=C2C=CC2=CC=CC=C12	1980	Hydroxyzine may increase the central nervous system depressant (CNS depressant) activities of Carbamazepine.	1
DB00557	Hydroxyzine	OCCOCCN1CCN(CC1)C(C1=CC=CC=C1)C1=CC=C(Cl)C=C1	DB06016	Cariprazine	CN(C)C(=O)N[C@H]1CC[C@H](CCN2CCN(CC2)C2=C(Cl)C(Cl)=CC=C2)CC1	2017	Hydroxyzine may increase the central nervous system depressant (CNS depressant) activities of Cariprazine.	1
DB00557	Hydroxyzine	OCCOCCN1CCN(CC1)C(C1=CC=CC=C1)C1=CC=C(Cl)C=C1	DB00395	Carisoprodol	CCCC(C)(COC(N)=O)COC(=O)NC(C)C	1996	Hydroxyzine may increase the central nervous system depressant (CNS depressant) activities of Carisoprodol.	1
DB00557	Hydroxyzine	OCCOCCN1CCN(CC1)C(C1=CC=CC=C1)C1=CC=C(Cl)C=C1	DB01563	Chloral hydrate	OC(O)C(Cl)(Cl)Cl	1966	Hydroxyzine may increase the central nervous system depressant (CNS depressant) activities of Chloral hydrate.	1
DB00557	Hydroxyzine	OCCOCCN1CCN(CC1)C(C1=CC=CC=C1)C1=CC=C(Cl)C=C1	DB00475	Chlordiazepoxide	CNC1=NC2=C(C=C(Cl)C=C2)C(C2=CC=CC=C2)=[N+]([O-])C1	1984	Hydroxyzine may increase the central nervous system depressant (CNS depressant) activities of Chlordiazepoxide.	1
DB00557	Hydroxyzine	OCCOCCN1CCN(CC1)C(C1=CC=CC=C1)C1=CC=C(Cl)C=C1	DB00356	Chlorzoxazone	ClC1=CC2=C(OC(=O)N2)C=C1	1991	Hydroxyzine may increase the central nervous system depressant (CNS depressant) activities of Chlorzoxazone.	1
DB00557	Hydroxyzine	OCCOCCN1CCN(CC1)C(C1=CC=CC=C1)C1=CC=C(Cl)C=C1	DB00771	Clidinium	C[N@@+]12CC[C@@H](CC1)C(C2)OC(=O)C(O)(C1=CC=CC=C1)C1=CC=CC=C1	1984	Hydroxyzine may increase the central nervous system depressant (CNS depressant) activities of Clidinium.	1
DB00557	Hydroxyzine	OCCOCCN1CCN(CC1)C(C1=CC=CC=C1)C1=CC=C(Cl)C=C1	DB00349	Clobazam	CN1C2=C(C=C(Cl)C=C2)N(C2=CC=CC=C2)C(=O)CC1=O	2001	Hydroxyzine may increase the central nervous system depressant (CNS depressant) activities of Clobazam.	1
DB00557	Hydroxyzine	OCCOCCN1CCN(CC1)C(C1=CC=CC=C1)C1=CC=C(Cl)C=C1	DB00628	Clorazepic acid	OC(=O)C1N=C(C2=CC=CC=C2)C2=C(NC1=O)C=CC(Cl)=C2	1990	Hydroxyzine may increase the central nervous system depressant (CNS depressant) activities of Clorazepic acid.	1
DB00557	Hydroxyzine	OCCOCCN1CCN(CC1)C(C1=CC=CC=C1)C1=CC=C(Cl)C=C1	DB00318	Codeine	[H][C@]12C=C[C@H](O)[C@@H]3OC4=C5C(C[C@H]1N(C)CC[C@@]235)=CC=C4OC	1998	Hydroxyzine may increase the central nervous system depressant (CNS depressant) activities of Codeine.	1
DB00557	Hydroxyzine	OCCOCCN1CCN(CC1)C(C1=CC=CC=C1)C1=CC=C(Cl)C=C1	DB01219	Dantrolene	[O-][N+](=O)C1=CC=C(C=C1)C1=CC=C(O1)\C=N\N1CC(=O)NC1=O	2006	Hydroxyzine may increase the central nervous system depressant (CNS depressant) activities of Dantrolene.	1
DB00557	Hydroxyzine	OCCOCCN1CCN(CC1)C(C1=CC=CC=C1)C1=CC=C(Cl)C=C1	DB06700	Desvenlafaxine	CN(C)CC(C1=CC=C(O)C=C1)C1(O)CCCCC1	2017	Hydroxyzine may increase the central nervous system depressant (CNS depressant) activities of Desvenlafaxine.	1
DB00557	Hydroxyzine	OCCOCCN1CCN(CC1)C(C1=CC=CC=C1)C1=CC=C(Cl)C=C1	DB00633	Dexmedetomidine	C[C@H](C1=CNC=N1)C1=C(C)C(C)=CC=C1	2016	Hydroxyzine may increase the central nervous system depressant (CNS depressant) activities of Dexmedetomidine.	1
DB00557	Hydroxyzine	OCCOCCN1CCN(CC1)C(C1=CC=CC=C1)C1=CC=C(Cl)C=C1	DB06701	Dexmethylphenidate	[H][C@@](C(=O)OC)(C1=CC=CC=C1)[C@@]1([H])CCCCN1	2018	Hydroxyzine may increase the central nervous system depressant (CNS depressant) activities of Dexmethylphenidate.	1
DB00557	Hydroxyzine	OCCOCCN1CCN(CC1)C(C1=CC=CC=C1)C1=CC=C(Cl)C=C1	DB00514	Dextromethorphan	[H][C@]12CCCC[C@]11CCN(C)[C@H]2CC2=C1C=C(OC)C=C2	2012	Hydroxyzine may increase the central nervous system depressant (CNS depressant) activities of Dextromethorphan.	1
DB00557	Hydroxyzine	OCCOCCN1CCN(CC1)C(C1=CC=CC=C1)C1=CC=C(Cl)C=C1	DB00647	Dextropropoxyphene	CCC(=O)O[C@@](CC1=CC=CC=C1)([C@H](C)CN(C)C)C1=CC=CC=C1	1968	Hydroxyzine may increase the central nervous system depressant (CNS depressant) activities of Dextropropoxyphene.	1
DB00557	Hydroxyzine	OCCOCCN1CCN(CC1)C(C1=CC=CC=C1)C1=CC=C(Cl)C=C1	DB01452	Diamorphine	[H][C@@]12C=C[C@H](OC(C)=O)[C@@H]3OC4=C(OC(C)=O)C=CC5=C4[C@]13CCN(C)[C@@H]2C5	1988	Hydroxyzine may increase the central nervous system depressant (CNS depressant) activities of Diamorphine.	1
DB00557	Hydroxyzine	OCCOCCN1CCN(CC1)C(C1=CC=CC=C1)C1=CC=C(Cl)C=C1	DB00829	Diazepam	CN1C2=C(C=C(Cl)C=C2)C(=NCC1=O)C1=CC=CC=C1	2003	Hydroxyzine may increase the central nervous system depressant (CNS depressant) activities of Diazepam.	1
DB00557	Hydroxyzine	OCCOCCN1CCN(CC1)C(C1=CC=CC=C1)C1=CC=C(Cl)C=C1	DB01495	Dichloralphenazone	OC(O)C(Cl)(Cl)Cl.OC(O)C(Cl)(Cl)Cl.CN1N(C(=O)C=C1C)C1=CC=CC=C1	2016	Hydroxyzine may increase the central nervous system depressant (CNS depressant) activities of Dichloralphenazone.	1
DB00557	Hydroxyzine	OCCOCCN1CCN(CC1)C(C1=CC=CC=C1)C1=CC=C(Cl)C=C1	DB00804	Dicyclomine	CCN(CC)CCOC(=O)C1(CCCCC1)C1CCCCC1	1950	Hydroxyzine may increase the central nervous system depressant (CNS depressant) activities of Dicyclomine.	1
DB00557	Hydroxyzine	OCCOCCN1CCN(CC1)C(C1=CC=CC=C1)C1=CC=C(Cl)C=C1	DB00937	Diethylpropion	CCN(CC)C(C)C(=O)C1=CC=CC=C1	2010	Hydroxyzine may increase the central nervous system depressant (CNS depressant) activities of Diethylpropion.	1
DB00557	Hydroxyzine	OCCOCCN1CCN(CC1)C(C1=CC=CC=C1)C1=CC=C(Cl)C=C1	DB01501	Difenoxin	OC(=O)C1(CCN(CCC(C#N)(C2=CC=CC=C2)C2=CC=CC=C2)CC1)C1=CC=CC=C1	1962	Hydroxyzine may increase the central nervous system depressant (CNS depressant) activities of Difenoxin.	1
DB00557	Hydroxyzine	OCCOCCN1CCN(CC1)C(C1=CC=CC=C1)C1=CC=C(Cl)C=C1	DB01551	Dihydrocodeine	[H][C@@]12OC3=C4C(C[C@H]5N(C)CC[C@@]14[C@@]5([H])CC[C@@H]2O)=CC=C3OC	2006	Hydroxyzine may increase the central nervous system depressant (CNS depressant) activities of Dihydrocodeine.	1
DB00557	Hydroxyzine	OCCOCCN1CCN(CC1)C(C1=CC=CC=C1)C1=CC=C(Cl)C=C1	DB00320	Dihydroergotamine	[H][C@@]12CCCN1C(=O)[C@H](CC1=CC=CC=C1)N1C(=O)[C@](C)(NC(=O)[C@H]3CN(C)[C@]4([H])CC5=CNC6=CC=CC(=C56)[C@@]4([H])C3)O[C@@]21O	2001	Hydroxyzine may increase the central nervous system depressant (CNS depressant) activities of Dihydroergotamine.	1
DB00557	Hydroxyzine	OCCOCCN1CCN(CC1)C(C1=CC=CC=C1)C1=CC=C(Cl)C=C1	DB01231	Diphenidol	OC(CCCN1CCCCC1)(C1=CC=CC=C1)C1=CC=CC=C1	2006	Hydroxyzine may increase the central nervous system depressant (CNS depressant) activities of Diphenidol.	1
DB00557	Hydroxyzine	OCCOCCN1CCN(CC1)C(C1=CC=CC=C1)C1=CC=C(Cl)C=C1	DB01081	Diphenoxylate	CCOC(=O)C1(CCN(CCC(C#N)(C2=CC=CC=C2)C2=CC=CC=C2)CC1)C1=CC=CC=C1	1979	Hydroxyzine may increase the central nervous system depressant (CNS depressant) activities of Diphenoxylate.	1
DB00557	Hydroxyzine	OCCOCCN1CCN(CC1)C(C1=CC=CC=C1)C1=CC=C(Cl)C=C1	DB01135	Doxacurium	COC1=CC(CC2C3=C(OC)C(OC)=C(OC)C=C3CC[N+]2(C)CCCOC(=O)CCC(=O)OCCC[N+]2(C)CCC3=CC(OC)=C(OC)C(OC)=C3C2CC2=CC(OC)=C(OC)C(OC)=C2)=CC(OC)=C1OC	2010	Hydroxyzine may increase the central nervous system depressant (CNS depressant) activities of Doxacurium.	1
DB00557	Hydroxyzine	OCCOCCN1CCN(CC1)C(C1=CC=CC=C1)C1=CC=C(Cl)C=C1	DB00470	Dronabinol	[H][C@@]12C=C(C)CC[C@@]1([H])C(C)(C)OC1=C2C(O)=CC(CCCCC)=C1	2008	Hydroxyzine may increase the central nervous system depressant (CNS depressant) activities of Dronabinol.	1
DB00557	Hydroxyzine	OCCOCCN1CCN(CC1)C(C1=CC=CC=C1)C1=CC=C(Cl)C=C1	DB00476	Duloxetine	CNCC[C@H](OC1=CC=CC2=CC=CC=C12)C1=CC=CS1	2018	Hydroxyzine may increase the central nervous system depressant (CNS depressant) activities of Duloxetine.	1
DB00557	Hydroxyzine	OCCOCCN1CCN(CC1)C(C1=CC=CC=C1)C1=CC=C(Cl)C=C1	DB00645	Dyclonine	CCCCOC1=CC=C(C=C1)C(=O)CCN1CCCCC1	2013	Hydroxyzine may increase the central nervous system depressant (CNS depressant) activities of Dyclonine.	1
DB00557	Hydroxyzine	OCCOCCN1CCN(CC1)C(C1=CC=CC=C1)C1=CC=C(Cl)C=C1	DB00216	Eletriptan	CN1CCC[C@@H]1CC1=CNC2=C1C=C(CCS(=O)(=O)C1=CC=CC=C1)C=C2	2013	Hydroxyzine may increase the central nervous system depressant (CNS depressant) activities of Eletriptan.	1
DB00557	Hydroxyzine	OCCOCCN1CCN(CC1)C(C1=CC=CC=C1)C1=CC=C(Cl)C=C1	DB00228	Enflurane	FC(F)OC(F)(F)C(F)Cl	1994	Hydroxyzine may increase the central nervous system depressant (CNS depressant) activities of Enflurane.	1
DB00557	Hydroxyzine	OCCOCCN1CCN(CC1)C(C1=CC=CC=C1)C1=CC=C(Cl)C=C1	DB01253	Ergometrine	[H][C@@]12CC3=CNC4=CC=CC(=C34)C1=C[C@H](CN2C)C(=O)N[C@@H](C)CO	2007	Hydroxyzine may increase the central nervous system depressant (CNS depressant) activities of Ergometrine.	1
DB00557	Hydroxyzine	OCCOCCN1CCN(CC1)C(C1=CC=CC=C1)C1=CC=C(Cl)C=C1	DB00696	Ergotamine	[H][C@@]12CCCN1C(=O)[C@H](CC1=CC=CC=C1)N1C(=O)[C@](C)(NC(=O)[C@H]3CN(C)[C@]4([H])CC5=CNC6=CC=CC(=C56)C4=C3)O[C@@]21O	1959	Hydroxyzine may increase the central nervous system depressant (CNS depressant) activities of Ergotamine.	1
DB00557	Hydroxyzine	OCCOCCN1CCN(CC1)C(C1=CC=CC=C1)C1=CC=C(Cl)C=C1	DB09119	Eslicarbazepine acetate	CC(=O)O[C@H]1CC2=CC=CC=C2N(C(N)=O)C2=CC=CC=C12	2014	Hydroxyzine may increase the central nervous system depressant (CNS depressant) activities of Eslicarbazepine acetate.	1
DB00557	Hydroxyzine	OCCOCCN1CCN(CC1)C(C1=CC=CC=C1)C1=CC=C(Cl)C=C1	DB01215	Estazolam	ClC1=CC2=C(C=C1)N1C=NN=C1CN=C2C1=CC=CC=C1	1997	Hydroxyzine may increase the central nervous system depressant (CNS depressant) activities of Estazolam.	1
DB00557	Hydroxyzine	OCCOCCN1CCN(CC1)C(C1=CC=CC=C1)C1=CC=C(Cl)C=C1	DB00402	Eszopiclone	CN1CCN(CC1)C(=O)O[C@@H]1N(C(=O)C2=NC=CN=C12)C1=NC=C(Cl)C=C1	2014	Hydroxyzine may increase the central nervous system depressant (CNS depressant) activities of Eszopiclone.	1
[truncated: 24,804 more rows]

## Sheet: Sheet5
Interactions	Label
[truncated: 19 more rows]

## Sheet: Test_data
ID1	Name1	SMILE1	ID2	Name2	SMILE2	Market_year	Interaction	Label
[truncated: 2,579 more rows]

## Sheet: SMILE_List
DB00006	CC[C@H](C)[C@H](NC(=O)[C@H](CCC(O)=O)NC(=O)[C@H](CCC(O)=O)NC(=O)[C@H](CC1=CC=CC=C1)NC(=O)[C@H](CC(O)=O)NC(=O)CNC(=O)[C@H](CC(N)=O)NC(=O)CNC(=O)CNC(=O)CNC(=O)CNC(=O)[C@@H]1CCCN1C(=O)[C@H](CCCNC(N)=N)NC(=O)[C@@H]1CCCN1C(=O)[C@H](N)CC1=CC=CC=C1)C(=O)N1CCC[C@H]1C(=O)N[C@@H](CCC(O)=O)C(=O)N[C@@H](CCC(O)=O)C(=O)N[C@@H](CC1=CC=C(O)C=C1)C(=O)N[C@@H](CC(C)C)C(O)=O
[truncated: 11,167 more rows]
