# Supplementary material for: Machine Learning-Based Prediction of Drug-Drug Interactions for Histamine Antagonist Using Hybrid Chemical Features
Source: Cells. 2021 Nov 9;10(11):3092. doi: 10.3390/cells10113092 (PMC8621088; doi:10.3390/cells10113092)
Supplement: Supplementary file 1 [file cells-10-03092-s001.zip › Table S3.xlsx]

## Sheet: Sheet1
ID1	Name1	SMILE1	ID2	Name2	SMILE2	Market_year	Interaction	Label
DB00972	Azelastine	CN1CCCC(CC1)N1N=C(CC2=CC=C(Cl)C=C2)C2=CC=CC=C2C1=O	DB00969	Alosetron	CN1C2=C(C3=CC=CC=C13)C(=O)N(CC1=C(C)NC=N1)CC2	2020	Alosetron may increase the central nervous system depressant (CNS depressant) activities of Azelastine.	1
DB00245	Benzatropine	[H][C@]12CC[C@]([H])(C[C@@]([H])(C1)OC(C1=CC=CC=C1)C1=CC=CC=C1)N2C	DB00969	Alosetron	CN1C2=C(C3=CC=CC=C13)C(=O)N(CC1=C(C)NC=N1)CC2	2020	Alosetron may increase the central nervous system depressant (CNS depressant) activities of Benzatropine.	1
DB00354	Buclizine	CC(C)(C)C1=CC=C(CN2CCN(CC2)C(C2=CC=CC=C2)C2=CC=C(Cl)C=C2)C=C1	DB00969	Alosetron	CN1C2=C(C3=CC=CC=C13)C(=O)N(CC1=C(C)NC=N1)CC2	2020	Alosetron may increase the central nervous system depressant (CNS depressant) activities of Buclizine.	1
DB00370	Mirtazapine	CN1CCN2C(C1)C1=CC=CC=C1CC1=C2N=CC=C1	DB00969	Alosetron	CN1C2=C(C3=CC=CC=C13)C(=O)N(CC1=C(C)NC=N1)CC2	2020	Alosetron may increase the central nervous system depressant (CNS depressant) activities of Mirtazapine.	1
DB00540	Nortriptyline	CNCCC=C1C2=CC=CC=C2CCC2=CC=CC=C12	DB00969	Alosetron	CN1C2=C(C3=CC=CC=C13)C(=O)N(CC1=C(C)NC=N1)CC2	2020	Alosetron may increase the central nervous system depressant (CNS depressant) activities of Nortriptyline.	1
DB01173	Orphenadrine	CN(C)CCOC(C1=CC=CC=C1)C1=CC=CC=C1C	DB00969	Alosetron	CN1C2=C(C3=CC=CC=C13)C(=O)N(CC1=C(C)NC=N1)CC2	2020	Alosetron may increase the central nervous system depressant (CNS depressant) activities of Orphenadrine.	1
DB01224	Quetiapine	OCCOCCN1CCN(CC1)C1=NC2=CC=CC=C2SC2=CC=CC=C12	DB00969	Alosetron	CN1C2=C(C3=CC=CC=C13)C(=O)N(CC1=C(C)NC=N1)CC2	2020	Alosetron may increase the central nervous system depressant (CNS depressant) activities of Quetiapine.	1
DB11235	Thonzylamine	COC1=CC=C(CN(CCN(C)C)C2=NC=CC=N2)C=C1	DB00969	Alosetron	CN1C2=C(C3=CC=CC=C13)C(=O)N(CC1=C(C)NC=N1)CC2	2020	Alosetron may increase the central nervous system depressant (CNS depressant) activities of Thonzylamine.	1
DB00972	Azelastine	CN1CCCC(CC1)N1N=C(CC2=CC=C(Cl)C=C2)C2=CC=CC=C2C1=O	DB06288	Amisulpride	CCN1CCCC1CNC(=O)C1=CC(=C(N)C=C1OC)S(=O)(=O)CC	2020	Amisulpride may increase the central nervous system depressant (CNS depressant) activities of Azelastine.	1
DB00354	Buclizine	CC(C)(C)C1=CC=C(CN2CCN(CC2)C(C2=CC=CC=C2)C2=CC=C(Cl)C=C2)C=C1	DB06288	Amisulpride	CCN1CCCC1CNC(=O)C1=CC(=C(N)C=C1OC)S(=O)(=O)CC	2020	Amisulpride may increase the central nervous system depressant (CNS depressant) activities of Buclizine.	1
DB00434	Cyproheptadine	CN1CCC(CC1)=C1C2=CC=CC=C2C=CC2=CC=CC=C12	DB06288	Amisulpride	CCN1CCCC1CNC(=O)C1=CC(=C(N)C=C1OC)S(=O)(=O)CC	2020	Amisulpride may increase the central nervous system depressant (CNS depressant) activities of Cyproheptadine.	1
DB01173	Orphenadrine	CN(C)CCOC(C1=CC=CC=C1)C1=CC=CC=C1C	DB06288	Amisulpride	CCN1CCCC1CNC(=O)C1=CC(=C(N)C=C1OC)S(=O)(=O)CC	2020	Amisulpride may increase the central nervous system depressant (CNS depressant) activities of Orphenadrine.	1
DB00777	Propiomazine	CCC(=O)C1=CC2=C(SC3=CC=CC=C3N2CC(C)N(C)C)C=C1	DB06288	Amisulpride	CCN1CCCC1CNC(=O)C1=CC(=C(N)C=C1OC)S(=O)(=O)CC	2020	Amisulpride may increase the central nervous system depressant (CNS depressant) activities of Propiomazine.	1
DB11235	Thonzylamine	COC1=CC=C(CN(CCN(C)C)C2=NC=CC=N2)C=C1	DB06288	Amisulpride	CCN1CCCC1CNC(=O)C1=CC(=C(N)C=C1OC)S(=O)(=O)CC	2020	Amisulpride may increase the central nervous system depressant (CNS depressant) activities of Thonzylamine.	1
DB00321	Amitriptyline	CN(C)CCC=C1C2=CC=CC=C2CCC2=CC=CC=C12	DB00969	Alosetron	CN1C2=C(C3=CC=CC=C13)C(=O)N(CC1=C(C)NC=N1)CC2	2020	Amitriptyline may increase the central nervous system depressant (CNS depressant) activities of Alosetron.	1
DB00321	Amitriptyline	CN(C)CCC=C1C2=CC=CC=C2CCC2=CC=CC=C12	DB00898	Ethanol	CCO	2020	Amitriptyline may increase the central nervous system depressant (CNS depressant) activities of Ethanol.	1
DB00321	Amitriptyline	CN(C)CCC=C1C2=CC=CC=C2CCC2=CC=CC=C12	DB00980	Ramelteon	CCC(=O)NCC[C@@H]1CCC2=C1C1=C(OCC1)C=C2	2019	Amitriptyline may increase the central nervous system depressant (CNS depressant) activities of Ramelteon.	1
DB00543	Amoxapine	ClC1=CC2=C(OC3=CC=CC=C3N=C2N2CCNCC2)C=C1	DB00898	Ethanol	CCO	2020	Amoxapine may increase the central nervous system depressant (CNS depressant) activities of Ethanol.	1
DB00972	Azelastine	CN1CCCC(CC1)N1N=C(CC2=CC=C(Cl)C=C2)C2=CC=CC=C2C1=O	DB06216	Asenapine	OC(=O)\C=C/C(O)=O.CN1CC2C(C1)C1=C(OC3=CC=CC=C23)C=CC(Cl)=C1	2020	Asenapine may increase the central nervous system depressant (CNS depressant) activities of Azelastine.	1
DB06216	Asenapine	OC(=O)\C=C/C(O)=O.CN1CC2C(C1)C1=C(OC3=CC=CC=C23)C=CC(Cl)=C1	DB00898	Ethanol	CCO	2020	Asenapine may increase the central nervous system depressant (CNS depressant) activities of Ethanol.	1
DB01173	Orphenadrine	CN(C)CCOC(C1=CC=CC=C1)C1=CC=CC=C1C	DB06216	Asenapine	OC(=O)\C=C/C(O)=O.CN1CC2C(C1)C1=C(OC3=CC=CC=C23)C=CC(Cl)=C1	2020	Asenapine may increase the central nervous system depressant (CNS depressant) activities of Orphenadrine.	1
DB11235	Thonzylamine	COC1=CC=C(CN(CCN(C)C)C2=NC=CC=N2)C=C1	DB06216	Asenapine	OC(=O)\C=C/C(O)=O.CN1CC2C(C1)C1=C(OC3=CC=CC=C23)C=CC(Cl)=C1	2020	Asenapine may increase the central nervous system depressant (CNS depressant) activities of Thonzylamine.	1
DB00972	Azelastine	CN1CCCC(CC1)N1N=C(CC2=CC=C(Cl)C=C2)C2=CC=CC=C2C1=O	DB00898	Ethanol	CCO	2020	Azelastine may increase the central nervous system depressant (CNS depressant) activities of Ethanol.	1
DB00972	Azelastine	CN1CCCC(CC1)N1N=C(CC2=CC=C(Cl)C=C2)C2=CC=CC=C2C1=O	DB11951	Lemborexant	CC1=NC=C(OC[C@]2(C[C@H]2C(=O)NC2=NC=C(F)C=C2)C2=CC=CC(F)=C2)C(C)=N1	2020	Azelastine may increase the central nervous system depressant (CNS depressant) activities of Lemborexant.	1
DB00972	Azelastine	CN1CCCC(CC1)N1N=C(CC2=CC=C(Cl)C=C2)C2=CC=CC=C2C1=O	DB14881	Oliceridine	COC1=C(CNCC[C@]2(CCOC3(CCCC3)C2)C2=NC=CC=C2)SC=C1	2020	Azelastine may increase the central nervous system depressant (CNS depressant) activities of Oliceridine.	1
DB00245	Benzatropine	[H][C@]12CC[C@]([H])(C[C@@]([H])(C1)OC(C1=CC=CC=C1)C1=CC=CC=C1)N2C	DB00953	Rizatriptan	CN(C)CCC1=CNC2=C1C=C(CN1C=NC=N1)C=C2	2019	Benzatropine may increase the central nervous system depressant (CNS depressant) activities of Rizatriptan.	1
DB00972	Azelastine	CN1CCCC(CC1)N1N=C(CC2=CC=C(Cl)C=C2)C2=CC=CC=C2C1=O	DB06770	Benzyl alcohol	OCC1=CC=CC=C1	2020	Benzyl alcohol may increase the central nervous system depressant (CNS depressant) activities of Azelastine.	1
DB00245	Benzatropine	[H][C@]12CC[C@]([H])(C[C@@]([H])(C1)OC(C1=CC=CC=C1)C1=CC=CC=C1)N2C	DB06770	Benzyl alcohol	OCC1=CC=CC=C1	2020	Benzyl alcohol may increase the central nervous system depressant (CNS depressant) activities of Benzatropine.	1
DB00354	Buclizine	CC(C)(C)C1=CC=C(CN2CCN(CC2)C(C2=CC=CC=C2)C2=CC=C(Cl)C=C2)C=C1	DB06770	Benzyl alcohol	OCC1=CC=CC=C1	2020	Benzyl alcohol may increase the central nervous system depressant (CNS depressant) activities of Buclizine.	1
DB00434	Cyproheptadine	CN1CCC(CC1)=C1C2=CC=CC=C2C=CC2=CC=CC=C12	DB06770	Benzyl alcohol	OCC1=CC=CC=C1	2020	Benzyl alcohol may increase the central nervous system depressant (CNS depressant) activities of Cyproheptadine.	1
DB00370	Mirtazapine	CN1CCN2C(C1)C1=CC=CC=C1CC1=C2N=CC=C1	DB06770	Benzyl alcohol	OCC1=CC=CC=C1	2020	Benzyl alcohol may increase the central nervous system depressant (CNS depressant) activities of Mirtazapine.	1
DB01173	Orphenadrine	CN(C)CCOC(C1=CC=CC=C1)C1=CC=CC=C1C	DB06770	Benzyl alcohol	OCC1=CC=CC=C1	2020	Benzyl alcohol may increase the central nervous system depressant (CNS depressant) activities of Orphenadrine.	1
DB06153	Pizotifen	CN1CCC(CC1)=C1C2=C(CCC3=CC=CC=C13)SC=C2	DB06770	Benzyl alcohol	OCC1=CC=CC=C1	2020	Benzyl alcohol may increase the central nervous system depressant (CNS depressant) activities of Pizotifen.	1
DB00777	Propiomazine	CCC(=O)C1=CC2=C(SC3=CC=CC=C3N2CC(C)N(C)C)C=C1	DB06770	Benzyl alcohol	OCC1=CC=CC=C1	2020	Benzyl alcohol may increase the central nervous system depressant (CNS depressant) activities of Propiomazine.	1
DB01224	Quetiapine	OCCOCCN1CCN(CC1)C1=NC2=CC=CC=C2SC2=CC=CC=C12	DB06770	Benzyl alcohol	OCC1=CC=CC=C1	2020	Benzyl alcohol may increase the central nervous system depressant (CNS depressant) activities of Quetiapine.	1
DB11235	Thonzylamine	COC1=CC=C(CN(CCN(C)C)C2=NC=CC=N2)C=C1	DB06770	Benzyl alcohol	OCC1=CC=CC=C1	2020	Benzyl alcohol may increase the central nervous system depressant (CNS depressant) activities of Thonzylamine.	1
DB00321	Amitriptyline	CN(C)CCC=C1C2=CC=CC=C2CCC2=CC=CC=C12	DB11859	Brexanolone	[H][C@@]1(CC[C@@]2([H])[C@]3([H])CC[C@@]4([H])C[C@H](O)CC[C@]4(C)[C@@]3([H])CC[C@]12C)C(C)=O	2019	Brexanolone may increase the central nervous system depressant (CNS depressant) activities of Amitriptyline.	1
DB00543	Amoxapine	ClC1=CC2=C(OC3=CC=CC=C3N=C2N2CCNCC2)C=C1	DB11859	Brexanolone	[H][C@@]1(CC[C@@]2([H])[C@]3([H])CC[C@@]4([H])C[C@H](O)CC[C@]4(C)[C@@]3([H])CC[C@]12C)C(C)=O	2019	Brexanolone may increase the central nervous system depressant (CNS depressant) activities of Amoxapine.	1
DB00972	Azelastine	CN1CCCC(CC1)N1N=C(CC2=CC=C(Cl)C=C2)C2=CC=CC=C2C1=O	DB11859	Brexanolone	[H][C@@]1(CC[C@@]2([H])[C@]3([H])CC[C@@]4([H])C[C@H](O)CC[C@]4(C)[C@@]3([H])CC[C@]12C)C(C)=O	2019	Brexanolone may increase the central nervous system depressant (CNS depressant) activities of Azelastine.	1
DB00245	Benzatropine	[H][C@]12CC[C@]([H])(C[C@@]([H])(C1)OC(C1=CC=CC=C1)C1=CC=CC=C1)N2C	DB11859	Brexanolone	[H][C@@]1(CC[C@@]2([H])[C@]3([H])CC[C@@]4([H])C[C@H](O)CC[C@]4(C)[C@@]3([H])CC[C@]12C)C(C)=O	2019	Brexanolone may increase the central nervous system depressant (CNS depressant) activities of Benzatropine.	1
DB00354	Buclizine	CC(C)(C)C1=CC=C(CN2CCN(CC2)C(C2=CC=CC=C2)C2=CC=C(Cl)C=C2)C=C1	DB11859	Brexanolone	[H][C@@]1(CC[C@@]2([H])[C@]3([H])CC[C@@]4([H])C[C@H](O)CC[C@]4(C)[C@@]3([H])CC[C@]12C)C(C)=O	2019	Brexanolone may increase the central nervous system depressant (CNS depressant) activities of Buclizine.	1
DB00434	Cyproheptadine	CN1CCC(CC1)=C1C2=CC=CC=C2C=CC2=CC=CC=C12	DB11859	Brexanolone	[H][C@@]1(CC[C@@]2([H])[C@]3([H])CC[C@@]4([H])C[C@H](O)CC[C@]4(C)[C@@]3([H])CC[C@]12C)C(C)=O	2019	Brexanolone may increase the central nervous system depressant (CNS depressant) activities of Cyproheptadine.	1
DB09167	Dosulepin	CN(C)CC\C=C1/C2=CC=CC=C2CSC2=CC=CC=C12	DB11859	Brexanolone	[H][C@@]1(CC[C@@]2([H])[C@]3([H])CC[C@@]4([H])C[C@H](O)CC[C@]4(C)[C@@]3([H])CC[C@]12C)C(C)=O	2019	Brexanolone may increase the central nervous system depressant (CNS depressant) activities of Dosulepin.	1
DB00458	Imipramine	CN(C)CCCN1C2=CC=CC=C2CCC2=CC=CC=C12	DB11859	Brexanolone	[H][C@@]1(CC[C@@]2([H])[C@]3([H])CC[C@@]4([H])C[C@H](O)CC[C@]4(C)[C@@]3([H])CC[C@]12C)C(C)=O	2019	Brexanolone may increase the central nervous system depressant (CNS depressant) activities of Imipramine.	1
DB00370	Mirtazapine	CN1CCN2C(C1)C1=CC=CC=C1CC1=C2N=CC=C1	DB11859	Brexanolone	[H][C@@]1(CC[C@@]2([H])[C@]3([H])CC[C@@]4([H])C[C@H](O)CC[C@]4(C)[C@@]3([H])CC[C@]12C)C(C)=O	2019	Brexanolone may increase the central nervous system depressant (CNS depressant) activities of Mirtazapine.	1
DB00540	Nortriptyline	CNCCC=C1C2=CC=CC=C2CCC2=CC=CC=C12	DB11859	Brexanolone	[H][C@@]1(CC[C@@]2([H])[C@]3([H])CC[C@@]4([H])C[C@H](O)CC[C@]4(C)[C@@]3([H])CC[C@]12C)C(C)=O	2019	Brexanolone may increase the central nervous system depressant (CNS depressant) activities of Nortriptyline.	1
DB01173	Orphenadrine	CN(C)CCOC(C1=CC=CC=C1)C1=CC=CC=C1C	DB11859	Brexanolone	[H][C@@]1(CC[C@@]2([H])[C@]3([H])CC[C@@]4([H])C[C@H](O)CC[C@]4(C)[C@@]3([H])CC[C@]12C)C(C)=O	2019	Brexanolone may increase the central nervous system depressant (CNS depressant) activities of Orphenadrine.	1
DB06153	Pizotifen	CN1CCC(CC1)=C1C2=C(CCC3=CC=CC=C13)SC=C2	DB11859	Brexanolone	[H][C@@]1(CC[C@@]2([H])[C@]3([H])CC[C@@]4([H])C[C@H](O)CC[C@]4(C)[C@@]3([H])CC[C@]12C)C(C)=O	2019	Brexanolone may increase the central nervous system depressant (CNS depressant) activities of Pizotifen.	1
DB00777	Propiomazine	CCC(=O)C1=CC2=C(SC3=CC=CC=C3N2CC(C)N(C)C)C=C1	DB11859	Brexanolone	[H][C@@]1(CC[C@@]2([H])[C@]3([H])CC[C@@]4([H])C[C@H](O)CC[C@]4(C)[C@@]3([H])CC[C@]12C)C(C)=O	2019	Brexanolone may increase the central nervous system depressant (CNS depressant) activities of Propiomazine.	1
DB11235	Thonzylamine	COC1=CC=C(CN(CCN(C)C)C2=NC=CC=N2)C=C1	DB11859	Brexanolone	[H][C@@]1(CC[C@@]2([H])[C@]3([H])CC[C@@]4([H])C[C@H](O)CC[C@]4(C)[C@@]3([H])CC[C@]12C)C(C)=O	2019	Brexanolone may increase the central nervous system depressant (CNS depressant) activities of Thonzylamine.	1
DB00835	Brompheniramine	CN(C)CCC(C1=CC=C(Br)C=C1)C1=CC=CC=N1	DB00898	Ethanol	CCO	2020	Brompheniramine may increase the central nervous system depressant (CNS depressant) activities of Ethanol.	1
DB00972	Azelastine	CN1CCCC(CC1)N1N=C(CC2=CC=C(Cl)C=C2)C2=CC=CC=C2C1=O	DB09061	Cannabidiol	CCCCCC1=CC(O)=C([C@@H]2C=C(C)CC[C@H]2C(C)=C)C(O)=C1	2019	Cannabidiol may increase the central nervous system depressant (CNS depressant) activities of Azelastine.	1
DB01173	Orphenadrine	CN(C)CCOC(C1=CC=CC=C1)C1=CC=CC=C1C	DB09061	Cannabidiol	CCCCCC1=CC(O)=C([C@@H]2C=C(C)CC[C@H]2C(C)=C)C(O)=C1	2019	Cannabidiol may increase the central nervous system depressant (CNS depressant) activities of Orphenadrine.	1
DB00748	Carbinoxamine	CN(C)CCOC(C1=CC=C(Cl)C=C1)C1=CC=CC=N1	DB00898	Ethanol	CCO	2020	Carbinoxamine may increase the central nervous system depressant (CNS depressant) activities of Ethanol.	1
DB00341	Cetirizine	OC(=O)COCCN1CCN(CC1)C(C1=CC=CC=C1)C1=CC=C(Cl)C=C1	DB00898	Ethanol	CCO	2020	Cetirizine may increase the central nervous system depressant (CNS depressant) activities of Ethanol.	1
DB01114	Chlorpheniramine	CN(C)CCC(C1=CC=C(Cl)C=C1)C1=CC=CC=N1	DB00898	Ethanol	CCO	2020	Chlorpheniramine may increase the central nervous system depressant (CNS depressant) activities of Ethanol.	1
DB00363	Clozapine	CN1CCN(CC1)C1=NC2=CC(Cl)=CC=C2NC2=CC=CC=C12	DB00898	Ethanol	CCO	2020	Clozapine may increase the central nervous system depressant (CNS depressant) activities of Ethanol.	1
DB00363	Clozapine	CN1CCN(CC1)C1=NC2=CC(Cl)=CC=C2NC2=CC=CC=C12	DB00953	Rizatriptan	CN(C)CCC1=CNC2=C1C=C(CN1C=NC=N1)C=C2	2019	Clozapine may increase the central nervous system depressant (CNS depressant) activities of Rizatriptan.	1
DB01176	Cyclizine	CN1CCN(CC1)C(C1=CC=CC=C1)C1=CC=CC=C1	DB00898	Ethanol	CCO	2020	Cyclizine may increase the central nervous system depressant (CNS depressant) activities of Ethanol.	1
DB00972	Azelastine	CN1CCCC(CC1)N1N=C(CC2=CC=C(Cl)C=C2)C2=CC=CC=C2C1=O	DB00924	Cyclobenzaprine	CN(C)CCC=C1C2=CC=CC=C2C=CC2=CC=CC=C12	2020	Cyclobenzaprine may increase the central nervous system depressant (CNS depressant) activities of Azelastine.	1
DB00245	Benzatropine	[H][C@]12CC[C@]([H])(C[C@@]([H])(C1)OC(C1=CC=CC=C1)C1=CC=CC=C1)N2C	DB00924	Cyclobenzaprine	CN(C)CCC=C1C2=CC=CC=C2C=CC2=CC=CC=C12	2020	Cyclobenzaprine may increase the central nervous system depressant (CNS depressant) activities of Benzatropine.	1
DB00354	Buclizine	CC(C)(C)C1=CC=C(CN2CCN(CC2)C(C2=CC=CC=C2)C2=CC=C(Cl)C=C2)C=C1	DB00924	Cyclobenzaprine	CN(C)CCC=C1C2=CC=CC=C2C=CC2=CC=CC=C12	2020	Cyclobenzaprine may increase the central nervous system depressant (CNS depressant) activities of Buclizine.	1
DB11235	Thonzylamine	COC1=CC=C(CN(CCN(C)C)C2=NC=CC=N2)C=C1	DB00924	Cyclobenzaprine	CN(C)CCC=C1C2=CC=CC=C2C=CC2=CC=CC=C12	2020	Cyclobenzaprine may increase the central nervous system depressant (CNS depressant) activities of Thonzylamine.	1
DB00434	Cyproheptadine	CN1CCC(CC1)=C1C2=CC=CC=C2C=CC2=CC=CC=C12	DB00898	Ethanol	CCO	2020	Cyproheptadine may increase the central nervous system depressant (CNS depressant) activities of Ethanol.	1
DB00405	Dexbrompheniramine	CN(C)CC[C@@H](C1=CC=C(Br)C=C1)C1=CC=CC=N1	DB00898	Ethanol	CCO	2020	Dexbrompheniramine may increase the central nervous system depressant (CNS depressant) activities of Ethanol.	1
DB00985	Dimenhydrinate	CN1C2=C(N=C(Cl)N2)C(=O)N(C)C1=O.CN(C)CCOC(C1=CC=CC=C1)C1=CC=CC=C1	DB00898	Ethanol	CCO	2020	Dimenhydrinate may increase the central nervous system depressant (CNS depressant) activities of Ethanol.	1
DB09167	Dosulepin	CN(C)CC\C=C1/C2=CC=CC=C2CSC2=CC=CC=C12	DB00898	Ethanol	CCO	2020	Dosulepin may increase the central nervous system depressant (CNS depressant) activities of Ethanol.	1
DB00972	Azelastine	CN1CCCC(CC1)N1N=C(CC2=CC=C(Cl)C=C2)C2=CC=CC=C2C1=O	DB11823	Esketamine	CN[C@@]1(CCCCC1=O)C1=CC=CC=C1Cl	2019	Esketamine may increase the central nervous system depressant (CNS depressant) activities of Azelastine.	1
DB00245	Benzatropine	[H][C@]12CC[C@]([H])(C[C@@]([H])(C1)OC(C1=CC=CC=C1)C1=CC=CC=C1)N2C	DB11823	Esketamine	CN[C@@]1(CCCCC1=O)C1=CC=CC=C1Cl	2019	Esketamine may increase the central nervous system depressant (CNS depressant) activities of Benzatropine.	1
DB00354	Buclizine	CC(C)(C)C1=CC=C(CN2CCN(CC2)C(C2=CC=CC=C2)C2=CC=C(Cl)C=C2)C=C1	DB11823	Esketamine	CN[C@@]1(CCCCC1=O)C1=CC=CC=C1Cl	2019	Esketamine may increase the central nervous system depressant (CNS depressant) activities of Buclizine.	1
DB11235	Thonzylamine	COC1=CC=C(CN(CCN(C)C)C2=NC=CC=N2)C=C1	DB11823	Esketamine	CN[C@@]1(CCCCC1=O)C1=CC=CC=C1Cl	2019	Esketamine may increase the central nervous system depressant (CNS depressant) activities of Thonzylamine.	1
DB00245	Benzatropine	[H][C@]12CC[C@]([H])(C[C@@]([H])(C1)OC(C1=CC=CC=C1)C1=CC=CC=C1)N2C	DB00898	Ethanol	CCO	2020	Ethanol may increase the central nervous system depressant (CNS depressant) activities of Benzatropine.	1
DB00354	Buclizine	CC(C)(C)C1=CC=C(CN2CCN(CC2)C(C2=CC=CC=C2)C2=CC=C(Cl)C=C2)C=C1	DB00898	Ethanol	CCO	2020	Ethanol may increase the central nervous system depressant (CNS depressant) activities of Buclizine.	1
DB11235	Thonzylamine	COC1=CC=C(CN(CCN(C)C)C2=NC=CC=N2)C=C1	DB00898	Ethanol	CCO	2020	Ethanol may increase the central nervous system depressant (CNS depressant) activities of Thonzylamine.	1
DB00972	Azelastine	CN1CCCC(CC1)N1N=C(CC2=CC=C(Cl)C=C2)C2=CC=CC=C2C1=O	DB00574	Fenfluramine	CCNC(C)CC1=CC=CC(=C1)C(F)(F)F	2020	Fenfluramine may increase the central nervous system depressant (CNS depressant) activities of Azelastine.	1
DB00354	Buclizine	CC(C)(C)C1=CC=C(CN2CCN(CC2)C(C2=CC=CC=C2)C2=CC=C(Cl)C=C2)C=C1	DB00574	Fenfluramine	CCNC(C)CC1=CC=CC(=C1)C(F)(F)F	2020	Fenfluramine may increase the central nervous system depressant (CNS depressant) activities of Buclizine.	1
DB01173	Orphenadrine	CN(C)CCOC(C1=CC=CC=C1)C1=CC=CC=C1C	DB00574	Fenfluramine	CCNC(C)CC1=CC=CC(=C1)C(F)(F)F	2020	Fenfluramine may increase the central nervous system depressant (CNS depressant) activities of Orphenadrine.	1
DB11235	Thonzylamine	COC1=CC=C(CN(CCN(C)C)C2=NC=CC=N2)C=C1	DB00574	Fenfluramine	CCNC(C)CC1=CC=CC(=C1)C(F)(F)F	2020	Fenfluramine may increase the central nervous system depressant (CNS depressant) activities of Thonzylamine.	1
DB04841	Flunarizine	FC1=CC=C(C=C1)C(N1CCN(C\C=C\C2=CC=CC=C2)CC1)C1=CC=C(F)C=C1	DB00898	Ethanol	CCO	2020	Flunarizine may increase the central nervous system depressant (CNS depressant) activities of Ethanol.	1
DB00321	Amitriptyline	CN(C)CCC=C1C2=CC=CC=C2CCC2=CC=CC=C12	DB01440	gamma-Hydroxybutyric acid	OCCCC(O)=O	2020	gamma-Hydroxybutyric acid may increase the central nervous system depressant (CNS depressant) activities of Amitriptyline.	1
DB00543	Amoxapine	ClC1=CC2=C(OC3=CC=CC=C3N=C2N2CCNCC2)C=C1	DB01440	gamma-Hydroxybutyric acid	OCCCC(O)=O	2020	gamma-Hydroxybutyric acid may increase the central nervous system depressant (CNS depressant) activities of Amoxapine.	1
DB00972	Azelastine	CN1CCCC(CC1)N1N=C(CC2=CC=C(Cl)C=C2)C2=CC=CC=C2C1=O	DB01440	gamma-Hydroxybutyric acid	OCCCC(O)=O	2020	gamma-Hydroxybutyric acid may increase the central nervous system depressant (CNS depressant) activities of Azelastine.	1
DB00245	Benzatropine	[H][C@]12CC[C@]([H])(C[C@@]([H])(C1)OC(C1=CC=CC=C1)C1=CC=CC=C1)N2C	DB01440	gamma-Hydroxybutyric acid	OCCCC(O)=O	2020	gamma-Hydroxybutyric acid may increase the central nervous system depressant (CNS depressant) activities of Benzatropine.	1
DB00354	Buclizine	CC(C)(C)C1=CC=C(CN2CCN(CC2)C(C2=CC=CC=C2)C2=CC=C(Cl)C=C2)C=C1	DB01440	gamma-Hydroxybutyric acid	OCCCC(O)=O	2020	gamma-Hydroxybutyric acid may increase the central nervous system depressant (CNS depressant) activities of Buclizine.	1
DB00434	Cyproheptadine	CN1CCC(CC1)=C1C2=CC=CC=C2C=CC2=CC=CC=C12	DB01440	gamma-Hydroxybutyric acid	OCCCC(O)=O	2020	gamma-Hydroxybutyric acid may increase the central nervous system depressant (CNS depressant) activities of Cyproheptadine.	1
DB09167	Dosulepin	CN(C)CC\C=C1/C2=CC=CC=C2CSC2=CC=CC=C12	DB01440	gamma-Hydroxybutyric acid	OCCCC(O)=O	2020	gamma-Hydroxybutyric acid may increase the central nervous system depressant (CNS depressant) activities of Dosulepin.	1
DB00458	Imipramine	CN(C)CCCN1C2=CC=CC=C2CCC2=CC=CC=C12	DB01440	gamma-Hydroxybutyric acid	OCCCC(O)=O	2020	gamma-Hydroxybutyric acid may increase the central nervous system depressant (CNS depressant) activities of Imipramine.	1
DB00370	Mirtazapine	CN1CCN2C(C1)C1=CC=CC=C1CC1=C2N=CC=C1	DB01440	gamma-Hydroxybutyric acid	OCCCC(O)=O	2020	gamma-Hydroxybutyric acid may increase the central nervous system depressant (CNS depressant) activities of Mirtazapine.	1
DB00540	Nortriptyline	CNCCC=C1C2=CC=CC=C2CCC2=CC=CC=C12	DB01440	gamma-Hydroxybutyric acid	OCCCC(O)=O	2020	gamma-Hydroxybutyric acid may increase the central nervous system depressant (CNS depressant) activities of Nortriptyline.	1
DB01173	Orphenadrine	CN(C)CCOC(C1=CC=CC=C1)C1=CC=CC=C1C	DB01440	gamma-Hydroxybutyric acid	OCCCC(O)=O	2020	gamma-Hydroxybutyric acid may increase the central nervous system depressant (CNS depressant) activities of Orphenadrine.	1
DB06153	Pizotifen	CN1CCC(CC1)=C1C2=C(CCC3=CC=CC=C13)SC=C2	DB01440	gamma-Hydroxybutyric acid	OCCCC(O)=O	2020	gamma-Hydroxybutyric acid may increase the central nervous system depressant (CNS depressant) activities of Pizotifen.	1
DB00777	Propiomazine	CCC(=O)C1=CC2=C(SC3=CC=CC=C3N2CC(C)N(C)C)C=C1	DB01440	gamma-Hydroxybutyric acid	OCCCC(O)=O	2020	gamma-Hydroxybutyric acid may increase the central nervous system depressant (CNS depressant) activities of Propiomazine.	1
DB11235	Thonzylamine	COC1=CC=C(CN(CCN(C)C)C2=NC=CC=N2)C=C1	DB01440	gamma-Hydroxybutyric acid	OCCCC(O)=O	2020	gamma-Hydroxybutyric acid may increase the central nervous system depressant (CNS depressant) activities of Thonzylamine.	1
DB00557	Hydroxyzine	OCCOCCN1CCN(CC1)C(C1=CC=CC=C1)C1=CC=C(Cl)C=C1	DB00969	Alosetron	CN1C2=C(C3=CC=CC=C13)C(=O)N(CC1=C(C)NC=N1)CC2	2020	Hydroxyzine may increase the central nervous system depressant (CNS depressant) activities of Alosetron.	1
DB00557	Hydroxyzine	OCCOCCN1CCN(CC1)C(C1=CC=CC=C1)C1=CC=C(Cl)C=C1	DB06770	Benzyl alcohol	OCC1=CC=CC=C1	2020	Hydroxyzine may increase the central nervous system depressant (CNS depressant) activities of Benzyl alcohol.	1
DB00557	Hydroxyzine	OCCOCCN1CCN(CC1)C(C1=CC=CC=C1)C1=CC=C(Cl)C=C1	DB11859	Brexanolone	[H][C@@]1(CC[C@@]2([H])[C@]3([H])CC[C@@]4([H])C[C@H](O)CC[C@]4(C)[C@@]3([H])CC[C@]12C)C(C)=O	2019	Hydroxyzine may increase the central nervous system depressant (CNS depressant) activities of Brexanolone.	1
DB00557	Hydroxyzine	OCCOCCN1CCN(CC1)C(C1=CC=CC=C1)C1=CC=C(Cl)C=C1	DB09061	Cannabidiol	CCCCCC1=CC(O)=C([C@@H]2C=C(C)CC[C@H]2C(C)=C)C(O)=C1	2019	Hydroxyzine may increase the central nervous system depressant (CNS depressant) activities of Cannabidiol.	1
DB00557	Hydroxyzine	OCCOCCN1CCN(CC1)C(C1=CC=CC=C1)C1=CC=C(Cl)C=C1	DB00924	Cyclobenzaprine	CN(C)CCC=C1C2=CC=CC=C2C=CC2=CC=CC=C12	2020	Hydroxyzine may increase the central nervous system depressant (CNS depressant) activities of Cyclobenzaprine.	1
DB00557	Hydroxyzine	OCCOCCN1CCN(CC1)C(C1=CC=CC=C1)C1=CC=C(Cl)C=C1	DB00898	Ethanol	CCO	2020	Hydroxyzine may increase the central nervous system depressant (CNS depressant) activities of Ethanol.	1
DB00557	Hydroxyzine	OCCOCCN1CCN(CC1)C(C1=CC=CC=C1)C1=CC=C(Cl)C=C1	DB00574	Fenfluramine	CCNC(C)CC1=CC=CC(=C1)C(F)(F)F	2020	Hydroxyzine may increase the central nervous system depressant (CNS depressant) activities of Fenfluramine.	1
DB00557	Hydroxyzine	OCCOCCN1CCN(CC1)C(C1=CC=CC=C1)C1=CC=C(Cl)C=C1	DB01440	gamma-Hydroxybutyric acid	OCCCC(O)=O	2020	Hydroxyzine may increase the central nervous system depressant (CNS depressant) activities of gamma-Hydroxybutyric acid.	1
DB00557	Hydroxyzine	OCCOCCN1CCN(CC1)C(C1=CC=CC=C1)C1=CC=C(Cl)C=C1	DB11732	Lasmiditan	CN1CCC(CC1)C(=O)C1=CC=CC(NC(=O)C2=C(F)C=C(F)C=C2F)=N1	2019	Hydroxyzine may increase the central nervous system depressant (CNS depressant) activities of Lasmiditan.	1
DB00557	Hydroxyzine	OCCOCCN1CCN(CC1)C(C1=CC=CC=C1)C1=CC=C(Cl)C=C1	DB11951	Lemborexant	CC1=NC=C(OC[C@]2(C[C@H]2C(=O)NC2=NC=C(F)C=C2)C2=CC=CC(F)=C2)C(C)=N1	2020	Hydroxyzine may increase the central nervous system depressant (CNS depressant) activities of Lemborexant.	1
DB00557	Hydroxyzine	OCCOCCN1CCN(CC1)C(C1=CC=CC=C1)C1=CC=C(Cl)C=C1	DB06077	Lumateperone	[H][C@]12CCN(CCCC(=O)C3=CC=C(F)C=C3)C[C@@]1([H])C1=CC=CC3=C1N2CCN3C	2020	Hydroxyzine may increase the central nervous system depressant (CNS depressant) activities of Lumateperone.	1
DB00557	Hydroxyzine	OCCOCCN1CCN(CC1)C(C1=CC=CC=C1)C1=CC=C(Cl)C=C1	DB00844	Nalbuphine	O[C@H]1CC[C@@]2(O)[C@H]3CC4=CC=C(O)C5=C4[C@@]2(CCN3CC2CCC2)[C@H]1O5	2019	Hydroxyzine may increase the central nervous system depressant (CNS depressant) activities of Nalbuphine.	1
DB00557	Hydroxyzine	OCCOCCN1CCN(CC1)C(C1=CC=CC=C1)C1=CC=C(Cl)C=C1	DB00980	Ramelteon	CCC(=O)NCC[C@@H]1CCC2=C1C1=C(OCC1)C=C2	2019	Hydroxyzine may increase the central nervous system depressant (CNS depressant) activities of Ramelteon.	1
DB00557	Hydroxyzine	OCCOCCN1CCN(CC1)C(C1=CC=CC=C1)C1=CC=C(Cl)C=C1	DB12404	Remimazolam	COC(=O)CC[C@@H]1N=C(C2=CC=CC=N2)C2=CC(Br)=CC=C2N2C(C)=CN=C12	2020	Hydroxyzine may increase the central nervous system depressant (CNS depressant) activities of Remimazolam.	1
DB00557	Hydroxyzine	OCCOCCN1CCN(CC1)C(C1=CC=CC=C1)C1=CC=C(Cl)C=C1	DB00953	Rizatriptan	CN(C)CCC1=CNC2=C1C=C(CN1C=NC=N1)C=C2	2019	Hydroxyzine may increase the central nervous system depressant (CNS depressant) activities of Rizatriptan.	1
DB00557	Hydroxyzine	OCCOCCN1CCN(CC1)C(C1=CC=CC=C1)C1=CC=C(Cl)C=C1	DB06654	Safinamide	C[C@H](NCC1=CC=C(OCC2=CC(F)=CC=C2)C=C1)C(N)=O	2019	Hydroxyzine may increase the central nervous system depressant (CNS depressant) activities of Safinamide.	1
DB00557	Hydroxyzine	OCCOCCN1CCN(CC1)C(C1=CC=CC=C1)C1=CC=C(Cl)C=C1	DB14754	Solriamfetol	N[C@@H](COC(N)=O)CC1=CC=CC=C1	2019	Hydroxyzine may increase the central nervous system depressant (CNS depressant) activities of Solriamfetol.	1
DB04946	Iloperidone	COC1=C(OCCCN2CCC(CC2)C2=NOC3=C2C=CC(F)=C3)C=CC(=C1)C(C)=O	DB00898	Ethanol	CCO	2020	Iloperidone may increase the central nervous system depressant (CNS depressant) activities of Ethanol.	1
DB00458	Imipramine	CN(C)CCCN1C2=CC=CC=C2CCC2=CC=CC=C12	DB00898	Ethanol	CCO	2020	Imipramine may increase the central nervous system depressant (CNS depressant) activities of Ethanol.	1
DB00972	Azelastine	CN1CCCC(CC1)N1N=C(CC2=CC=C(Cl)C=C2)C2=CC=CC=C2C1=O	DB11732	Lasmiditan	CN1CCC(CC1)C(=O)C1=CC=CC(NC(=O)C2=C(F)C=C(F)C=C2F)=N1	2019	Lasmiditan may increase the central nervous system depressant (CNS depressant) activities of Azelastine.	1
DB00245	Benzatropine	[H][C@]12CC[C@]([H])(C[C@@]([H])(C1)OC(C1=CC=CC=C1)C1=CC=CC=C1)N2C	DB11732	Lasmiditan	CN1CCC(CC1)C(=O)C1=CC=CC(NC(=O)C2=C(F)C=C(F)C=C2F)=N1	2019	Lasmiditan may increase the central nervous system depressant (CNS depressant) activities of Benzatropine.	1
DB00354	Buclizine	CC(C)(C)C1=CC=C(CN2CCN(CC2)C(C2=CC=CC=C2)C2=CC=C(Cl)C=C2)C=C1	DB11732	Lasmiditan	CN1CCC(CC1)C(=O)C1=CC=CC(NC(=O)C2=C(F)C=C(F)C=C2F)=N1	2019	Lasmiditan may increase the central nervous system depressant (CNS depressant) activities of Buclizine.	1
DB11235	Thonzylamine	COC1=CC=C(CN(CCN(C)C)C2=NC=CC=N2)C=C1	DB11732	Lasmiditan	CN1CCC(CC1)C(=O)C1=CC=CC(NC(=O)C2=C(F)C=C(F)C=C2F)=N1	2019	Lasmiditan may increase the central nervous system depressant (CNS depressant) activities of Thonzylamine.	1
DB00543	Amoxapine	ClC1=CC2=C(OC3=CC=CC=C3N=C2N2CCNCC2)C=C1	DB11951	Lemborexant	CC1=NC=C(OC[C@]2(C[C@H]2C(=O)NC2=NC=C(F)C=C2)C2=CC=CC(F)=C2)C(C)=N1	2020	Lemborexant may increase the central nervous system depressant (CNS depressant) activities of Amoxapine.	1
DB00245	Benzatropine	[H][C@]12CC[C@]([H])(C[C@@]([H])(C1)OC(C1=CC=CC=C1)C1=CC=CC=C1)N2C	DB11951	Lemborexant	CC1=NC=C(OC[C@]2(C[C@H]2C(=O)NC2=NC=C(F)C=C2)C2=CC=CC(F)=C2)C(C)=N1	2020	Lemborexant may increase the central nervous system depressant (CNS depressant) activities of Benzatropine.	1
DB00354	Buclizine	CC(C)(C)C1=CC=C(CN2CCN(CC2)C(C2=CC=CC=C2)C2=CC=C(Cl)C=C2)C=C1	DB11951	Lemborexant	CC1=NC=C(OC[C@]2(C[C@H]2C(=O)NC2=NC=C(F)C=C2)C2=CC=CC(F)=C2)C(C)=N1	2020	Lemborexant may increase the central nervous system depressant (CNS depressant) activities of Buclizine.	1
DB00434	Cyproheptadine	CN1CCC(CC1)=C1C2=CC=CC=C2C=CC2=CC=CC=C12	DB11951	Lemborexant	CC1=NC=C(OC[C@]2(C[C@H]2C(=O)NC2=NC=C(F)C=C2)C2=CC=CC(F)=C2)C(C)=N1	2020	Lemborexant may increase the central nervous system depressant (CNS depressant) activities of Cyproheptadine.	1
DB00370	Mirtazapine	CN1CCN2C(C1)C1=CC=CC=C1CC1=C2N=CC=C1	DB11951	Lemborexant	CC1=NC=C(OC[C@]2(C[C@H]2C(=O)NC2=NC=C(F)C=C2)C2=CC=CC(F)=C2)C(C)=N1	2020	Lemborexant may increase the central nervous system depressant (CNS depressant) activities of Mirtazapine.	1
DB00540	Nortriptyline	CNCCC=C1C2=CC=CC=C2CCC2=CC=CC=C12	DB11951	Lemborexant	CC1=NC=C(OC[C@]2(C[C@H]2C(=O)NC2=NC=C(F)C=C2)C2=CC=CC(F)=C2)C(C)=N1	2020	Lemborexant may increase the central nervous system depressant (CNS depressant) activities of Nortriptyline.	1
DB01173	Orphenadrine	CN(C)CCOC(C1=CC=CC=C1)C1=CC=CC=C1C	DB11951	Lemborexant	CC1=NC=C(OC[C@]2(C[C@H]2C(=O)NC2=NC=C(F)C=C2)C2=CC=CC(F)=C2)C(C)=N1	2020	Lemborexant may increase the central nervous system depressant (CNS depressant) activities of Orphenadrine.	1
DB06153	Pizotifen	CN1CCC(CC1)=C1C2=C(CCC3=CC=CC=C13)SC=C2	DB11951	Lemborexant	CC1=NC=C(OC[C@]2(C[C@H]2C(=O)NC2=NC=C(F)C=C2)C2=CC=CC(F)=C2)C(C)=N1	2020	Lemborexant may increase the central nervous system depressant (CNS depressant) activities of Pizotifen.	1
DB00777	Propiomazine	CCC(=O)C1=CC2=C(SC3=CC=CC=C3N2CC(C)N(C)C)C=C1	DB11951	Lemborexant	CC1=NC=C(OC[C@]2(C[C@H]2C(=O)NC2=NC=C(F)C=C2)C2=CC=CC(F)=C2)C(C)=N1	2020	Lemborexant may increase the central nervous system depressant (CNS depressant) activities of Propiomazine.	1
DB11235	Thonzylamine	COC1=CC=C(CN(CCN(C)C)C2=NC=CC=N2)C=C1	DB11951	Lemborexant	CC1=NC=C(OC[C@]2(C[C@H]2C(=O)NC2=NC=C(F)C=C2)C2=CC=CC(F)=C2)C(C)=N1	2020	Lemborexant may increase the central nervous system depressant (CNS depressant) activities of Thonzylamine.	1
DB06282	Levocetirizine	OC(=O)COCCN1CCN(CC1)[C@H](C1=CC=CC=C1)C1=CC=C(Cl)C=C1	DB00898	Ethanol	CCO	2020	Levocetirizine may increase the central nervous system depressant (CNS depressant) activities of Ethanol.	1
DB00543	Amoxapine	ClC1=CC2=C(OC3=CC=CC=C3N=C2N2CCNCC2)C=C1	DB06077	Lumateperone	[H][C@]12CCN(CCCC(=O)C3=CC=C(F)C=C3)C[C@@]1([H])C1=CC=CC3=C1N2CCN3C	2020	Lumateperone may increase the central nervous system depressant (CNS depressant) activities of Amoxapine.	1
DB00972	Azelastine	CN1CCCC(CC1)N1N=C(CC2=CC=C(Cl)C=C2)C2=CC=CC=C2C1=O	DB06077	Lumateperone	[H][C@]12CCN(CCCC(=O)C3=CC=C(F)C=C3)C[C@@]1([H])C1=CC=CC3=C1N2CCN3C	2020	Lumateperone may increase the central nervous system depressant (CNS depressant) activities of Azelastine.	1
DB00354	Buclizine	CC(C)(C)C1=CC=C(CN2CCN(CC2)C(C2=CC=CC=C2)C2=CC=C(Cl)C=C2)C=C1	DB06077	Lumateperone	[H][C@]12CCN(CCCC(=O)C3=CC=C(F)C=C3)C[C@@]1([H])C1=CC=CC3=C1N2CCN3C	2020	Lumateperone may increase the central nervous system depressant (CNS depressant) activities of Buclizine.	1
DB00434	Cyproheptadine	CN1CCC(CC1)=C1C2=CC=CC=C2C=CC2=CC=CC=C12	DB06077	Lumateperone	[H][C@]12CCN(CCCC(=O)C3=CC=C(F)C=C3)C[C@@]1([H])C1=CC=CC3=C1N2CCN3C	2020	Lumateperone may increase the central nervous system depressant (CNS depressant) activities of Cyproheptadine.	1
DB09167	Dosulepin	CN(C)CC\C=C1/C2=CC=CC=C2CSC2=CC=CC=C12	DB06077	Lumateperone	[H][C@]12CCN(CCCC(=O)C3=CC=C(F)C=C3)C[C@@]1([H])C1=CC=CC3=C1N2CCN3C	2020	Lumateperone may increase the central nervous system depressant (CNS depressant) activities of Dosulepin.	1
DB00458	Imipramine	CN(C)CCCN1C2=CC=CC=C2CCC2=CC=CC=C12	DB06077	Lumateperone	[H][C@]12CCN(CCCC(=O)C3=CC=C(F)C=C3)C[C@@]1([H])C1=CC=CC3=C1N2CCN3C	2020	Lumateperone may increase the central nervous system depressant (CNS depressant) activities of Imipramine.	1
DB00370	Mirtazapine	CN1CCN2C(C1)C1=CC=CC=C1CC1=C2N=CC=C1	DB06077	Lumateperone	[H][C@]12CCN(CCCC(=O)C3=CC=C(F)C=C3)C[C@@]1([H])C1=CC=CC3=C1N2CCN3C	2020	Lumateperone may increase the central nervous system depressant (CNS depressant) activities of Mirtazapine.	1
DB00540	Nortriptyline	CNCCC=C1C2=CC=CC=C2CCC2=CC=CC=C12	DB06077	Lumateperone	[H][C@]12CCN(CCCC(=O)C3=CC=C(F)C=C3)C[C@@]1([H])C1=CC=CC3=C1N2CCN3C	2020	Lumateperone may increase the central nervous system depressant (CNS depressant) activities of Nortriptyline.	1
DB01173	Orphenadrine	CN(C)CCOC(C1=CC=CC=C1)C1=CC=CC=C1C	DB06077	Lumateperone	[H][C@]12CCN(CCCC(=O)C3=CC=C(F)C=C3)C[C@@]1([H])C1=CC=CC3=C1N2CCN3C	2020	Lumateperone may increase the central nervous system depressant (CNS depressant) activities of Orphenadrine.	1
DB06153	Pizotifen	CN1CCC(CC1)=C1C2=C(CCC3=CC=CC=C13)SC=C2	DB06077	Lumateperone	[H][C@]12CCN(CCCC(=O)C3=CC=C(F)C=C3)C[C@@]1([H])C1=CC=CC3=C1N2CCN3C	2020	Lumateperone may increase the central nervous system depressant (CNS depressant) activities of Pizotifen.	1
DB00777	Propiomazine	CCC(=O)C1=CC2=C(SC3=CC=CC=C3N2CC(C)N(C)C)C=C1	DB06077	Lumateperone	[H][C@]12CCN(CCCC(=O)C3=CC=C(F)C=C3)C[C@@]1([H])C1=CC=CC3=C1N2CCN3C	2020	Lumateperone may increase the central nervous system depressant (CNS depressant) activities of Propiomazine.	1
DB11235	Thonzylamine	COC1=CC=C(CN(CCN(C)C)C2=NC=CC=N2)C=C1	DB06077	Lumateperone	[H][C@]12CCN(CCCC(=O)C3=CC=C(F)C=C3)C[C@@]1([H])C1=CC=CC3=C1N2CCN3C	2020	Lumateperone may increase the central nervous system depressant (CNS depressant) activities of Thonzylamine.	1
DB00737	Meclizine	CC1=CC(CN2CCN(CC2)C(C2=CC=CC=C2)C2=CC=C(Cl)C=C2)=CC=C1	DB00898	Ethanol	CCO	2020	Meclizine may increase the central nervous system depressant (CNS depressant) activities of Ethanol.	1
DB00321	Amitriptyline	CN(C)CCC=C1C2=CC=CC=C2CCC2=CC=CC=C12	DB01017	Minocycline	[H][C@@]12CC3=C(C(O)=CC=C3N(C)C)C(=O)C1=C(O)[C@]1(O)C(=O)C(C(N)=O)=C(O)[C@@H](N(C)C)[C@]1([H])C2	2020	Minocycline may increase the central nervous system depressant (CNS depressant) activities of Amitriptyline.	1
DB00543	Amoxapine	ClC1=CC2=C(OC3=CC=CC=C3N=C2N2CCNCC2)C=C1	DB01017	Minocycline	[H][C@@]12CC3=C(C(O)=CC=C3N(C)C)C(=O)C1=C(O)[C@]1(O)C(=O)C(C(N)=O)=C(O)[C@@H](N(C)C)[C@]1([H])C2	2020	Minocycline may increase the central nervous system depressant (CNS depressant) activities of Amoxapine.	1
DB06216	Asenapine	OC(=O)\C=C/C(O)=O.CN1CC2C(C1)C1=C(OC3=CC=CC=C23)C=CC(Cl)=C1	DB01017	Minocycline	[H][C@@]12CC3=C(C(O)=CC=C3N(C)C)C(=O)C1=C(O)[C@]1(O)C(=O)C(C(N)=O)=C(O)[C@@H](N(C)C)[C@]1([H])C2	2020	Minocycline may increase the central nervous system depressant (CNS depressant) activities of Asenapine.	1
DB00972	Azelastine	CN1CCCC(CC1)N1N=C(CC2=CC=C(Cl)C=C2)C2=CC=CC=C2C1=O	DB01017	Minocycline	[H][C@@]12CC3=C(C(O)=CC=C3N(C)C)C(=O)C1=C(O)[C@]1(O)C(=O)C(C(N)=O)=C(O)[C@@H](N(C)C)[C@]1([H])C2	2020	Minocycline may increase the central nervous system depressant (CNS depressant) activities of Azelastine.	1
DB00835	Brompheniramine	CN(C)CCC(C1=CC=C(Br)C=C1)C1=CC=CC=N1	DB01017	Minocycline	[H][C@@]12CC3=C(C(O)=CC=C3N(C)C)C(=O)C1=C(O)[C@]1(O)C(=O)C(C(N)=O)=C(O)[C@@H](N(C)C)[C@]1([H])C2	2020	Minocycline may increase the central nervous system depressant (CNS depressant) activities of Brompheniramine.	1
DB00748	Carbinoxamine	CN(C)CCOC(C1=CC=C(Cl)C=C1)C1=CC=CC=N1	DB01017	Minocycline	[H][C@@]12CC3=C(C(O)=CC=C3N(C)C)C(=O)C1=C(O)[C@]1(O)C(=O)C(C(N)=O)=C(O)[C@@H](N(C)C)[C@]1([H])C2	2020	Minocycline may increase the central nervous system depressant (CNS depressant) activities of Carbinoxamine.	1
DB00341	Cetirizine	OC(=O)COCCN1CCN(CC1)C(C1=CC=CC=C1)C1=CC=C(Cl)C=C1	DB01017	Minocycline	[H][C@@]12CC3=C(C(O)=CC=C3N(C)C)C(=O)C1=C(O)[C@]1(O)C(=O)C(C(N)=O)=C(O)[C@@H](N(C)C)[C@]1([H])C2	2020	Minocycline may increase the central nervous system depressant (CNS depressant) activities of Cetirizine.	1
DB01114	Chlorpheniramine	CN(C)CCC(C1=CC=C(Cl)C=C1)C1=CC=CC=N1	DB01017	Minocycline	[H][C@@]12CC3=C(C(O)=CC=C3N(C)C)C(=O)C1=C(O)[C@]1(O)C(=O)C(C(N)=O)=C(O)[C@@H](N(C)C)[C@]1([H])C2	2020	Minocycline may increase the central nervous system depressant (CNS depressant) activities of Chlorpheniramine.	1
DB00363	Clozapine	CN1CCN(CC1)C1=NC2=CC(Cl)=CC=C2NC2=CC=CC=C12	DB01017	Minocycline	[H][C@@]12CC3=C(C(O)=CC=C3N(C)C)C(=O)C1=C(O)[C@]1(O)C(=O)C(C(N)=O)=C(O)[C@@H](N(C)C)[C@]1([H])C2	2020	Minocycline may increase the central nervous system depressant (CNS depressant) activities of Clozapine.	1
DB01176	Cyclizine	CN1CCN(CC1)C(C1=CC=CC=C1)C1=CC=CC=C1	DB01017	Minocycline	[H][C@@]12CC3=C(C(O)=CC=C3N(C)C)C(=O)C1=C(O)[C@]1(O)C(=O)C(C(N)=O)=C(O)[C@@H](N(C)C)[C@]1([H])C2	2020	Minocycline may increase the central nervous system depressant (CNS depressant) activities of Cyclizine.	1
DB00434	Cyproheptadine	CN1CCC(CC1)=C1C2=CC=CC=C2C=CC2=CC=CC=C12	DB01017	Minocycline	[H][C@@]12CC3=C(C(O)=CC=C3N(C)C)C(=O)C1=C(O)[C@]1(O)C(=O)C(C(N)=O)=C(O)[C@@H](N(C)C)[C@]1([H])C2	2020	Minocycline may increase the central nervous system depressant (CNS depressant) activities of Cyproheptadine.	1
DB00405	Dexbrompheniramine	CN(C)CC[C@@H](C1=CC=C(Br)C=C1)C1=CC=CC=N1	DB01017	Minocycline	[H][C@@]12CC3=C(C(O)=CC=C3N(C)C)C(=O)C1=C(O)[C@]1(O)C(=O)C(C(N)=O)=C(O)[C@@H](N(C)C)[C@]1([H])C2	2020	Minocycline may increase the central nervous system depressant (CNS depressant) activities of Dexbrompheniramine.	1
DB00985	Dimenhydrinate	CN1C2=C(N=C(Cl)N2)C(=O)N(C)C1=O.CN(C)CCOC(C1=CC=CC=C1)C1=CC=CC=C1	DB01017	Minocycline	[H][C@@]12CC3=C(C(O)=CC=C3N(C)C)C(=O)C1=C(O)[C@]1(O)C(=O)C(C(N)=O)=C(O)[C@@H](N(C)C)[C@]1([H])C2	2020	Minocycline may increase the central nervous system depressant (CNS depressant) activities of Dimenhydrinate.	1
DB09167	Dosulepin	CN(C)CC\C=C1/C2=CC=CC=C2CSC2=CC=CC=C12	DB01017	Minocycline	[H][C@@]12CC3=C(C(O)=CC=C3N(C)C)C(=O)C1=C(O)[C@]1(O)C(=O)C(C(N)=O)=C(O)[C@@H](N(C)C)[C@]1([H])C2	2020	Minocycline may increase the central nervous system depressant (CNS depressant) activities of Dosulepin.	1
DB04841	Flunarizine	FC1=CC=C(C=C1)C(N1CCN(C\C=C\C2=CC=CC=C2)CC1)C1=CC=C(F)C=C1	DB01017	Minocycline	[H][C@@]12CC3=C(C(O)=CC=C3N(C)C)C(=O)C1=C(O)[C@]1(O)C(=O)C(C(N)=O)=C(O)[C@@H](N(C)C)[C@]1([H])C2	2020	Minocycline may increase the central nervous system depressant (CNS depressant) activities of Flunarizine.	1
DB00557	Hydroxyzine	OCCOCCN1CCN(CC1)C(C1=CC=CC=C1)C1=CC=C(Cl)C=C1	DB01017	Minocycline	[H][C@@]12CC3=C(C(O)=CC=C3N(C)C)C(=O)C1=C(O)[C@]1(O)C(=O)C(C(N)=O)=C(O)[C@@H](N(C)C)[C@]1([H])C2	2020	Minocycline may increase the central nervous system depressant (CNS depressant) activities of Hydroxyzine.	1
DB04946	Iloperidone	COC1=C(OCCCN2CCC(CC2)C2=NOC3=C2C=CC(F)=C3)C=CC(=C1)C(C)=O	DB01017	Minocycline	[H][C@@]12CC3=C(C(O)=CC=C3N(C)C)C(=O)C1=C(O)[C@]1(O)C(=O)C(C(N)=O)=C(O)[C@@H](N(C)C)[C@]1([H])C2	2020	Minocycline may increase the central nervous system depressant (CNS depressant) activities of Iloperidone.	1
DB00458	Imipramine	CN(C)CCCN1C2=CC=CC=C2CCC2=CC=CC=C12	DB01017	Minocycline	[H][C@@]12CC3=C(C(O)=CC=C3N(C)C)C(=O)C1=C(O)[C@]1(O)C(=O)C(C(N)=O)=C(O)[C@@H](N(C)C)[C@]1([H])C2	2020	Minocycline may increase the central nervous system depressant (CNS depressant) activities of Imipramine.	1
DB06282	Levocetirizine	OC(=O)COCCN1CCN(CC1)[C@H](C1=CC=CC=C1)C1=CC=C(Cl)C=C1	DB01017	Minocycline	[H][C@@]12CC3=C(C(O)=CC=C3N(C)C)C(=O)C1=C(O)[C@]1(O)C(=O)C(C(N)=O)=C(O)[C@@H](N(C)C)[C@]1([H])C2	2020	Minocycline may increase the central nervous system depressant (CNS depressant) activities of Levocetirizine.	1
DB00737	Meclizine	CC1=CC(CN2CCN(CC2)C(C2=CC=CC=C2)C2=CC=C(Cl)C=C2)=CC=C1	DB01017	Minocycline	[H][C@@]12CC3=C(C(O)=CC=C3N(C)C)C(=O)C1=C(O)[C@]1(O)C(=O)C(C(N)=O)=C(O)[C@@H](N(C)C)[C@]1([H])C2	2020	Minocycline may increase the central nervous system depressant (CNS depressant) activities of Meclizine.	1
DB00370	Mirtazapine	CN1CCN2C(C1)C1=CC=CC=C1CC1=C2N=CC=C1	DB01017	Minocycline	[H][C@@]12CC3=C(C(O)=CC=C3N(C)C)C(=O)C1=C(O)[C@]1(O)C(=O)C(C(N)=O)=C(O)[C@@H](N(C)C)[C@]1([H])C2	2020	Minocycline may increase the central nervous system depressant (CNS depressant) activities of Mirtazapine.	1
DB00540	Nortriptyline	CNCCC=C1C2=CC=CC=C2CCC2=CC=CC=C12	DB01017	Minocycline	[H][C@@]12CC3=C(C(O)=CC=C3N(C)C)C(=O)C1=C(O)[C@]1(O)C(=O)C(C(N)=O)=C(O)[C@@H](N(C)C)[C@]1([H])C2	2020	Minocycline may increase the central nervous system depressant (CNS depressant) activities of Nortriptyline.	1
DB01173	Orphenadrine	CN(C)CCOC(C1=CC=CC=C1)C1=CC=CC=C1C	DB01017	Minocycline	[H][C@@]12CC3=C(C(O)=CC=C3N(C)C)C(=O)C1=C(O)[C@]1(O)C(=O)C(C(N)=O)=C(O)[C@@H](N(C)C)[C@]1([H])C2	2020	Minocycline may increase the central nervous system depressant (CNS depressant) activities of Orphenadrine.	1
DB06153	Pizotifen	CN1CCC(CC1)=C1C2=C(CCC3=CC=CC=C13)SC=C2	DB01017	Minocycline	[H][C@@]12CC3=C(C(O)=CC=C3N(C)C)C(=O)C1=C(O)[C@]1(O)C(=O)C(C(N)=O)=C(O)[C@@H](N(C)C)[C@]1([H])C2	2020	Minocycline may increase the central nervous system depressant (CNS depressant) activities of Pizotifen.	1
DB00777	Propiomazine	CCC(=O)C1=CC2=C(SC3=CC=CC=C3N2CC(C)N(C)C)C=C1	DB01017	Minocycline	[H][C@@]12CC3=C(C(O)=CC=C3N(C)C)C(=O)C1=C(O)[C@]1(O)C(=O)C(C(N)=O)=C(O)[C@@H](N(C)C)[C@]1([H])C2	2020	Minocycline may increase the central nervous system depressant (CNS depressant) activities of Propiomazine.	1
DB01224	Quetiapine	OCCOCCN1CCN(CC1)C1=NC2=CC=CC=C2SC2=CC=CC=C12	DB01017	Minocycline	[H][C@@]12CC3=C(C(O)=CC=C3N(C)C)C(=O)C1=C(O)[C@]1(O)C(=O)C(C(N)=O)=C(O)[C@@H](N(C)C)[C@]1([H])C2	2020	Minocycline may increase the central nervous system depressant (CNS depressant) activities of Quetiapine.	1
DB00726	Trimipramine	CC(CN(C)C)CN1C2=CC=CC=C2CCC2=CC=CC=C12	DB01017	Minocycline	[H][C@@]12CC3=C(C(O)=CC=C3N(C)C)C(=O)C1=C(O)[C@]1(O)C(=O)C(C(N)=O)=C(O)[C@@H](N(C)C)[C@]1([H])C2	2020	Minocycline may increase the central nervous system depressant (CNS depressant) activities of Trimipramine.	1
DB00427	Triprolidine	CC1=CC=C(C=C1)C(=C/CN1CCCC1)\C1=CC=CC=N1	DB01017	Minocycline	[H][C@@]12CC3=C(C(O)=CC=C3N(C)C)C(=O)C1=C(O)[C@]1(O)C(=O)C(C(N)=O)=C(O)[C@@H](N(C)C)[C@]1([H])C2	2020	Minocycline may increase the central nervous system depressant (CNS depressant) activities of Triprolidine.	1
DB00246	Ziprasidone	ClC1=C(CCN2CCN(CC2)C2=NSC3=CC=CC=C23)C=C2CC(=O)NC2=C1	DB01017	Minocycline	[H][C@@]12CC3=C(C(O)=CC=C3N(C)C)C(=O)C1=C(O)[C@]1(O)C(=O)C(C(N)=O)=C(O)[C@@H](N(C)C)[C@]1([H])C2	2020	Minocycline may increase the central nervous system depressant (CNS depressant) activities of Ziprasidone.	1
DB00370	Mirtazapine	CN1CCN2C(C1)C1=CC=CC=C1CC1=C2N=CC=C1	DB06288	Amisulpride	CCN1CCCC1CNC(=O)C1=CC(=C(N)C=C1OC)S(=O)(=O)CC	2020	Mirtazapine may increase the central nervous system depressant (CNS depressant) activities of Amisulpride.	1
DB00972	Azelastine	CN1CCCC(CC1)N1N=C(CC2=CC=C(Cl)C=C2)C2=CC=CC=C2C1=O	DB00844	Nalbuphine	O[C@H]1CC[C@@]2(O)[C@H]3CC4=CC=C(O)C5=C4[C@@]2(CCN3CC2CCC2)[C@H]1O5	2019	Nalbuphine may increase the central nervous system depressant (CNS depressant) activities of Azelastine.	1
DB01173	Orphenadrine	CN(C)CCOC(C1=CC=CC=C1)C1=CC=CC=C1C	DB00844	Nalbuphine	O[C@H]1CC[C@@]2(O)[C@H]3CC4=CC=C(O)C5=C4[C@@]2(CCN3CC2CCC2)[C@H]1O5	2019	Nalbuphine may increase the central nervous system depressant (CNS depressant) activities of Orphenadrine.	1
DB00540	Nortriptyline	CNCCC=C1C2=CC=CC=C2CCC2=CC=CC=C12	DB00898	Ethanol	CCO	2020	Nortriptyline may increase the central nervous system depressant (CNS depressant) activities of Ethanol.	1
DB00972	Azelastine	CN1CCCC(CC1)N1N=C(CC2=CC=C(Cl)C=C2)C2=CC=CC=C2C1=O	DB00904	Ondansetron	CN1C2=C(C3=CC=CC=C13)C(=O)C(CN1C=CN=C1C)CC2	2019	Ondansetron may increase the central nervous system depressant (CNS depressant) activities of Azelastine.	1
DB01173	Orphenadrine	CN(C)CCOC(C1=CC=CC=C1)C1=CC=CC=C1C	DB00904	Ondansetron	CN1C2=C(C3=CC=CC=C13)C(=O)C(CN1C=CN=C1C)CC2	2019	Ondansetron may increase the central nervous system depressant (CNS depressant) activities of Orphenadrine.	1
DB11235	Thonzylamine	COC1=CC=C(CN(CCN(C)C)C2=NC=CC=N2)C=C1	DB00904	Ondansetron	CN1C2=C(C3=CC=CC=C13)C(=O)C(CN1C=CN=C1C)CC2	2019	Ondansetron may increase the central nervous system depressant (CNS depressant) activities of Thonzylamine.	1
DB01173	Orphenadrine	CN(C)CCOC(C1=CC=CC=C1)C1=CC=CC=C1C	DB00898	Ethanol	CCO	2020	Orphenadrine may increase the central nervous system depressant (CNS depressant) activities of Ethanol.	1
DB06153	Pizotifen	CN1CCC(CC1)=C1C2=C(CCC3=CC=CC=C13)SC=C2	DB00898	Ethanol	CCO	2020	Pizotifen may increase the central nervous system depressant (CNS depressant) activities of Ethanol.	1
DB00777	Propiomazine	CCC(=O)C1=CC2=C(SC3=CC=CC=C3N2CC(C)N(C)C)C=C1	DB00898	Ethanol	CCO	2020	Propiomazine may increase the central nervous system depressant (CNS depressant) activities of Ethanol.	1
DB01224	Quetiapine	OCCOCCN1CCN(CC1)C1=NC2=CC=CC=C2SC2=CC=CC=C12	DB00898	Ethanol	CCO	2020	Quetiapine may increase the central nervous system depressant (CNS depressant) activities of Ethanol.	1
DB01224	Quetiapine	OCCOCCN1CCN(CC1)C1=NC2=CC=CC=C2SC2=CC=CC=C12	DB11951	Lemborexant	CC1=NC=C(OC[C@]2(C[C@H]2C(=O)NC2=NC=C(F)C=C2)C2=CC=CC(F)=C2)C(C)=N1	2020	Quetiapine may increase the central nervous system depressant (CNS depressant) activities of Lemborexant.	1
DB00543	Amoxapine	ClC1=CC2=C(OC3=CC=CC=C3N=C2N2CCNCC2)C=C1	DB00980	Ramelteon	CCC(=O)NCC[C@@H]1CCC2=C1C1=C(OCC1)C=C2	2019	Ramelteon may increase the central nervous system depressant (CNS depressant) activities of Amoxapine.	1
DB00972	Azelastine	CN1CCCC(CC1)N1N=C(CC2=CC=C(Cl)C=C2)C2=CC=CC=C2C1=O	DB00980	Ramelteon	CCC(=O)NCC[C@@H]1CCC2=C1C1=C(OCC1)C=C2	2019	Ramelteon may increase the central nervous system depressant (CNS depressant) activities of Azelastine.	1
DB00245	Benzatropine	[H][C@]12CC[C@]([H])(C[C@@]([H])(C1)OC(C1=CC=CC=C1)C1=CC=CC=C1)N2C	DB00980	Ramelteon	CCC(=O)NCC[C@@H]1CCC2=C1C1=C(OCC1)C=C2	2019	Ramelteon may increase the central nervous system depressant (CNS depressant) activities of Benzatropine.	1
DB00354	Buclizine	CC(C)(C)C1=CC=C(CN2CCN(CC2)C(C2=CC=CC=C2)C2=CC=C(Cl)C=C2)C=C1	DB00980	Ramelteon	CCC(=O)NCC[C@@H]1CCC2=C1C1=C(OCC1)C=C2	2019	Ramelteon may increase the central nervous system depressant (CNS depressant) activities of Buclizine.	1
DB00434	Cyproheptadine	CN1CCC(CC1)=C1C2=CC=CC=C2C=CC2=CC=CC=C12	DB00980	Ramelteon	CCC(=O)NCC[C@@H]1CCC2=C1C1=C(OCC1)C=C2	2019	Ramelteon may increase the central nervous system depressant (CNS depressant) activities of Cyproheptadine.	1
DB00370	Mirtazapine	CN1CCN2C(C1)C1=CC=CC=C1CC1=C2N=CC=C1	DB00980	Ramelteon	CCC(=O)NCC[C@@H]1CCC2=C1C1=C(OCC1)C=C2	2019	Ramelteon may increase the central nervous system depressant (CNS depressant) activities of Mirtazapine.	1
DB00540	Nortriptyline	CNCCC=C1C2=CC=CC=C2CCC2=CC=CC=C12	DB00980	Ramelteon	CCC(=O)NCC[C@@H]1CCC2=C1C1=C(OCC1)C=C2	2019	Ramelteon may increase the central nervous system depressant (CNS depressant) activities of Nortriptyline.	1
DB01173	Orphenadrine	CN(C)CCOC(C1=CC=CC=C1)C1=CC=CC=C1C	DB00980	Ramelteon	CCC(=O)NCC[C@@H]1CCC2=C1C1=C(OCC1)C=C2	2019	Ramelteon may increase the central nervous system depressant (CNS depressant) activities of Orphenadrine.	1
DB06153	Pizotifen	CN1CCC(CC1)=C1C2=C(CCC3=CC=CC=C13)SC=C2	DB00980	Ramelteon	CCC(=O)NCC[C@@H]1CCC2=C1C1=C(OCC1)C=C2	2019	Ramelteon may increase the central nervous system depressant (CNS depressant) activities of Pizotifen.	1
DB00777	Propiomazine	CCC(=O)C1=CC2=C(SC3=CC=CC=C3N2CC(C)N(C)C)C=C1	DB00980	Ramelteon	CCC(=O)NCC[C@@H]1CCC2=C1C1=C(OCC1)C=C2	2019	Ramelteon may increase the central nervous system depressant (CNS depressant) activities of Propiomazine.	1
DB01224	Quetiapine	OCCOCCN1CCN(CC1)C1=NC2=CC=CC=C2SC2=CC=CC=C12	DB00980	Ramelteon	CCC(=O)NCC[C@@H]1CCC2=C1C1=C(OCC1)C=C2	2019	Ramelteon may increase the central nervous system depressant (CNS depressant) activities of Quetiapine.	1
DB11235	Thonzylamine	COC1=CC=C(CN(CCN(C)C)C2=NC=CC=N2)C=C1	DB00980	Ramelteon	CCC(=O)NCC[C@@H]1CCC2=C1C1=C(OCC1)C=C2	2019	Ramelteon may increase the central nervous system depressant (CNS depressant) activities of Thonzylamine.	1
DB00321	Amitriptyline	CN(C)CCC=C1C2=CC=CC=C2CCC2=CC=CC=C12	DB12404	Remimazolam	COC(=O)CC[C@@H]1N=C(C2=CC=CC=N2)C2=CC(Br)=CC=C2N2C(C)=CN=C12	2020	Remimazolam may increase the central nervous system depressant (CNS depressant) activities of Amitriptyline.	1
DB00543	Amoxapine	ClC1=CC2=C(OC3=CC=CC=C3N=C2N2CCNCC2)C=C1	DB12404	Remimazolam	COC(=O)CC[C@@H]1N=C(C2=CC=CC=N2)C2=CC(Br)=CC=C2N2C(C)=CN=C12	2020	Remimazolam may increase the central nervous system depressant (CNS depressant) activities of Amoxapine.	1
DB00972	Azelastine	CN1CCCC(CC1)N1N=C(CC2=CC=C(Cl)C=C2)C2=CC=CC=C2C1=O	DB12404	Remimazolam	COC(=O)CC[C@@H]1N=C(C2=CC=CC=N2)C2=CC(Br)=CC=C2N2C(C)=CN=C12	2020	Remimazolam may increase the central nervous system depressant (CNS depressant) activities of Azelastine.	1
DB00245	Benzatropine	[H][C@]12CC[C@]([H])(C[C@@]([H])(C1)OC(C1=CC=CC=C1)C1=CC=CC=C1)N2C	DB12404	Remimazolam	COC(=O)CC[C@@H]1N=C(C2=CC=CC=N2)C2=CC(Br)=CC=C2N2C(C)=CN=C12	2020	Remimazolam may increase the central nervous system depressant (CNS depressant) activities of Benzatropine.	1
DB00835	Brompheniramine	CN(C)CCC(C1=CC=C(Br)C=C1)C1=CC=CC=N1	DB12404	Remimazolam	COC(=O)CC[C@@H]1N=C(C2=CC=CC=N2)C2=CC(Br)=CC=C2N2C(C)=CN=C12	2020	Remimazolam may increase the central nervous system depressant (CNS depressant) activities of Brompheniramine.	1
DB00354	Buclizine	CC(C)(C)C1=CC=C(CN2CCN(CC2)C(C2=CC=CC=C2)C2=CC=C(Cl)C=C2)C=C1	DB12404	Remimazolam	COC(=O)CC[C@@H]1N=C(C2=CC=CC=N2)C2=CC(Br)=CC=C2N2C(C)=CN=C12	2020	Remimazolam may increase the central nervous system depressant (CNS depressant) activities of Buclizine.	1
DB00434	Cyproheptadine	CN1CCC(CC1)=C1C2=CC=CC=C2C=CC2=CC=CC=C12	DB12404	Remimazolam	COC(=O)CC[C@@H]1N=C(C2=CC=CC=N2)C2=CC(Br)=CC=C2N2C(C)=CN=C12	2020	Remimazolam may increase the central nervous system depressant (CNS depressant) activities of Cyproheptadine.	1
DB09167	Dosulepin	CN(C)CC\C=C1/C2=CC=CC=C2CSC2=CC=CC=C12	DB12404	Remimazolam	COC(=O)CC[C@@H]1N=C(C2=CC=CC=N2)C2=CC(Br)=CC=C2N2C(C)=CN=C12	2020	Remimazolam may increase the central nervous system depressant (CNS depressant) activities of Dosulepin.	1
DB00458	Imipramine	CN(C)CCCN1C2=CC=CC=C2CCC2=CC=CC=C12	DB12404	Remimazolam	COC(=O)CC[C@@H]1N=C(C2=CC=CC=N2)C2=CC(Br)=CC=C2N2C(C)=CN=C12	2020	Remimazolam may increase the central nervous system depressant (CNS depressant) activities of Imipramine.	1
DB00540	Nortriptyline	CNCCC=C1C2=CC=CC=C2CCC2=CC=CC=C12	DB12404	Remimazolam	COC(=O)CC[C@@H]1N=C(C2=CC=CC=N2)C2=CC(Br)=CC=C2N2C(C)=CN=C12	2020	Remimazolam may increase the central nervous system depressant (CNS depressant) activities of Nortriptyline.	1
DB06153	Pizotifen	CN1CCC(CC1)=C1C2=C(CCC3=CC=CC=C13)SC=C2	DB12404	Remimazolam	COC(=O)CC[C@@H]1N=C(C2=CC=CC=N2)C2=CC(Br)=CC=C2N2C(C)=CN=C12	2020	Remimazolam may increase the central nervous system depressant (CNS depressant) activities of Pizotifen.	1
DB01224	Quetiapine	OCCOCCN1CCN(CC1)C1=NC2=CC=CC=C2SC2=CC=CC=C12	DB12404	Remimazolam	COC(=O)CC[C@@H]1N=C(C2=CC=CC=N2)C2=CC(Br)=CC=C2N2C(C)=CN=C12	2020	Remimazolam may increase the central nervous system depressant (CNS depressant) activities of Quetiapine.	1
DB11235	Thonzylamine	COC1=CC=C(CN(CCN(C)C)C2=NC=CC=N2)C=C1	DB12404	Remimazolam	COC(=O)CC[C@@H]1N=C(C2=CC=CC=N2)C2=CC(Br)=CC=C2N2C(C)=CN=C12	2020	Remimazolam may increase the central nervous system depressant (CNS depressant) activities of Thonzylamine.	1
DB00321	Amitriptyline	CN(C)CCC=C1C2=CC=CC=C2CCC2=CC=CC=C12	DB00953	Rizatriptan	CN(C)CCC1=CNC2=C1C=C(CN1C=NC=N1)C=C2	2019	Rizatriptan may increase the central nervous system depressant (CNS depressant) activities of Amitriptyline.	1
DB00972	Azelastine	CN1CCCC(CC1)N1N=C(CC2=CC=C(Cl)C=C2)C2=CC=CC=C2C1=O	DB00953	Rizatriptan	CN(C)CCC1=CNC2=C1C=C(CN1C=NC=N1)C=C2	2019	Rizatriptan may increase the central nervous system depressant (CNS depressant) activities of Azelastine.	1
DB00354	Buclizine	CC(C)(C)C1=CC=C(CN2CCN(CC2)C(C2=CC=CC=C2)C2=CC=C(Cl)C=C2)C=C1	DB00953	Rizatriptan	CN(C)CCC1=CNC2=C1C=C(CN1C=NC=N1)C=C2	2019	Rizatriptan may increase the central nervous system depressant (CNS depressant) activities of Buclizine.	1
DB00458	Imipramine	CN(C)CCCN1C2=CC=CC=C2CCC2=CC=CC=C12	DB00953	Rizatriptan	CN(C)CCC1=CNC2=C1C=C(CN1C=NC=N1)C=C2	2019	Rizatriptan may increase the central nervous system depressant (CNS depressant) activities of Imipramine.	1
DB01173	Orphenadrine	CN(C)CCOC(C1=CC=CC=C1)C1=CC=CC=C1C	DB00953	Rizatriptan	CN(C)CCC1=CNC2=C1C=C(CN1C=NC=N1)C=C2	2019	Rizatriptan may increase the central nervous system depressant (CNS depressant) activities of Orphenadrine.	1
DB01224	Quetiapine	OCCOCCN1CCN(CC1)C1=NC2=CC=CC=C2SC2=CC=CC=C12	DB00953	Rizatriptan	CN(C)CCC1=CNC2=C1C=C(CN1C=NC=N1)C=C2	2019	Rizatriptan may increase the central nervous system depressant (CNS depressant) activities of Quetiapine.	1
DB11235	Thonzylamine	COC1=CC=C(CN(CCN(C)C)C2=NC=CC=N2)C=C1	DB00953	Rizatriptan	CN(C)CCC1=CNC2=C1C=C(CN1C=NC=N1)C=C2	2019	Rizatriptan may increase the central nervous system depressant (CNS depressant) activities of Thonzylamine.	1
DB00972	Azelastine	CN1CCCC(CC1)N1N=C(CC2=CC=C(Cl)C=C2)C2=CC=CC=C2C1=O	DB06654	Safinamide	C[C@H](NCC1=CC=C(OCC2=CC(F)=CC=C2)C=C1)C(N)=O	2019	Safinamide may increase the central nervous system depressant (CNS depressant) activities of Azelastine.	1
DB00354	Buclizine	CC(C)(C)C1=CC=C(CN2CCN(CC2)C(C2=CC=CC=C2)C2=CC=C(Cl)C=C2)C=C1	DB06654	Safinamide	C[C@H](NCC1=CC=C(OCC2=CC(F)=CC=C2)C=C1)C(N)=O	2019	Safinamide may increase the central nervous system depressant (CNS depressant) activities of Buclizine.	1
DB01173	Orphenadrine	CN(C)CCOC(C1=CC=CC=C1)C1=CC=CC=C1C	DB06654	Safinamide	C[C@H](NCC1=CC=C(OCC2=CC(F)=CC=C2)C=C1)C(N)=O	2019	Safinamide may increase the central nervous system depressant (CNS depressant) activities of Orphenadrine.	1
DB11235	Thonzylamine	COC1=CC=C(CN(CCN(C)C)C2=NC=CC=N2)C=C1	DB06654	Safinamide	C[C@H](NCC1=CC=C(OCC2=CC(F)=CC=C2)C=C1)C(N)=O	2019	Safinamide may increase the central nervous system depressant (CNS depressant) activities of Thonzylamine.	1
DB00972	Azelastine	CN1CCCC(CC1)N1N=C(CC2=CC=C(Cl)C=C2)C2=CC=CC=C2C1=O	DB14754	Solriamfetol	N[C@@H](COC(N)=O)CC1=CC=CC=C1	2019	Solriamfetol may increase the central nervous system depressant (CNS depressant) activities of Azelastine.	1
DB00321	Amitriptyline	CN(C)CCC=C1C2=CC=CC=C2CCC2=CC=CC=C12	DB00924	Cyclobenzaprine	CN(C)CCC=C1C2=CC=CC=C2C=CC2=CC=CC=C12	2020	The risk or severity of CNS depression can be increased when Amitriptyline is combined with Cyclobenzaprine.	1
DB06216	Asenapine	OC(=O)\C=C/C(O)=O.CN1CC2C(C1)C1=C(OC3=CC=CC=C23)C=CC(Cl)=C1	DB00924	Cyclobenzaprine	CN(C)CCC=C1C2=CC=CC=C2C=CC2=CC=CC=C12	2020	The risk or severity of CNS depression can be increased when Asenapine is combined with Cyclobenzaprine.	1
DB00748	Carbinoxamine	CN(C)CCOC(C1=CC=C(Cl)C=C1)C1=CC=CC=N1	DB00924	Cyclobenzaprine	CN(C)CCC=C1C2=CC=CC=C2C=CC2=CC=CC=C12	2020	The risk or severity of CNS depression can be increased when Carbinoxamine is combined with Cyclobenzaprine.	1
DB00341	Cetirizine	OC(=O)COCCN1CCN(CC1)C(C1=CC=CC=C1)C1=CC=C(Cl)C=C1	DB00924	Cyclobenzaprine	CN(C)CCC=C1C2=CC=CC=C2C=CC2=CC=CC=C12	2020	The risk or severity of CNS depression can be increased when Cetirizine is combined with Cyclobenzaprine.	1
DB01114	Chlorpheniramine	CN(C)CCC(C1=CC=C(Cl)C=C1)C1=CC=CC=N1	DB00924	Cyclobenzaprine	CN(C)CCC=C1C2=CC=CC=C2C=CC2=CC=CC=C12	2020	The risk or severity of CNS depression can be increased when Chlorpheniramine is combined with Cyclobenzaprine.	1
DB00363	Clozapine	CN1CCN(CC1)C1=NC2=CC(Cl)=CC=C2NC2=CC=CC=C12	DB00924	Cyclobenzaprine	CN(C)CCC=C1C2=CC=CC=C2C=CC2=CC=CC=C12	2020	The risk or severity of CNS depression can be increased when Clozapine is combined with Cyclobenzaprine.	1
DB00543	Amoxapine	ClC1=CC2=C(OC3=CC=CC=C3N=C2N2CCNCC2)C=C1	DB00924	Cyclobenzaprine	CN(C)CCC=C1C2=CC=CC=C2C=CC2=CC=CC=C12	2020	The risk or severity of CNS depression can be increased when Cyclobenzaprine is combined with Amoxapine.	1
DB00835	Brompheniramine	CN(C)CCC(C1=CC=C(Br)C=C1)C1=CC=CC=N1	DB00924	Cyclobenzaprine	CN(C)CCC=C1C2=CC=CC=C2C=CC2=CC=CC=C12	2020	The risk or severity of CNS depression can be increased when Cyclobenzaprine is combined with Brompheniramine.	1
DB01176	Cyclizine	CN1CCN(CC1)C(C1=CC=CC=C1)C1=CC=CC=C1	DB00924	Cyclobenzaprine	CN(C)CCC=C1C2=CC=CC=C2C=CC2=CC=CC=C12	2020	The risk or severity of CNS depression can be increased when Cyclobenzaprine is combined with Cyclizine.	1
DB00985	Dimenhydrinate	CN1C2=C(N=C(Cl)N2)C(=O)N(C)C1=O.CN(C)CCOC(C1=CC=CC=C1)C1=CC=CC=C1	DB00924	Cyclobenzaprine	CN(C)CCC=C1C2=CC=CC=C2C=CC2=CC=CC=C12	2020	The risk or severity of CNS depression can be increased when Cyclobenzaprine is combined with Dimenhydrinate.	1
DB01173	Orphenadrine	CN(C)CCOC(C1=CC=CC=C1)C1=CC=CC=C1C	DB00924	Cyclobenzaprine	CN(C)CCC=C1C2=CC=CC=C2C=CC2=CC=CC=C12	2020	The risk or severity of CNS depression can be increased when Cyclobenzaprine is combined with Orphenadrine.	1
DB06153	Pizotifen	CN1CCC(CC1)=C1C2=C(CCC3=CC=CC=C13)SC=C2	DB00924	Cyclobenzaprine	CN(C)CCC=C1C2=CC=CC=C2C=CC2=CC=CC=C12	2020	The risk or severity of CNS depression can be increased when Cyclobenzaprine is combined with Pizotifen.	1
DB01224	Quetiapine	OCCOCCN1CCN(CC1)C1=NC2=CC=CC=C2SC2=CC=CC=C12	DB00924	Cyclobenzaprine	CN(C)CCC=C1C2=CC=CC=C2C=CC2=CC=CC=C12	2020	The risk or severity of CNS depression can be increased when Cyclobenzaprine is combined with Quetiapine.	1
DB00434	Cyproheptadine	CN1CCC(CC1)=C1C2=CC=CC=C2C=CC2=CC=CC=C12	DB00924	Cyclobenzaprine	CN(C)CCC=C1C2=CC=CC=C2C=CC2=CC=CC=C12	2020	The risk or severity of CNS depression can be increased when Cyproheptadine is combined with Cyclobenzaprine.	1
DB00405	Dexbrompheniramine	CN(C)CC[C@@H](C1=CC=C(Br)C=C1)C1=CC=CC=N1	DB00924	Cyclobenzaprine	CN(C)CCC=C1C2=CC=CC=C2C=CC2=CC=CC=C12	2020	The risk or severity of CNS depression can be increased when Dexbrompheniramine is combined with Cyclobenzaprine.	1
DB09167	Dosulepin	CN(C)CC\C=C1/C2=CC=CC=C2CSC2=CC=CC=C12	DB00924	Cyclobenzaprine	CN(C)CCC=C1C2=CC=CC=C2C=CC2=CC=CC=C12	2020	The risk or severity of CNS depression can be increased when Dosulepin is combined with Cyclobenzaprine.	1
DB04841	Flunarizine	FC1=CC=C(C=C1)C(N1CCN(C\C=C\C2=CC=CC=C2)CC1)C1=CC=C(F)C=C1	DB00924	Cyclobenzaprine	CN(C)CCC=C1C2=CC=CC=C2C=CC2=CC=CC=C12	2020	The risk or severity of CNS depression can be increased when Flunarizine is combined with Cyclobenzaprine.	1
DB04946	Iloperidone	COC1=C(OCCCN2CCC(CC2)C2=NOC3=C2C=CC(F)=C3)C=CC(=C1)C(C)=O	DB00924	Cyclobenzaprine	CN(C)CCC=C1C2=CC=CC=C2C=CC2=CC=CC=C12	2020	The risk or severity of CNS depression can be increased when Iloperidone is combined with Cyclobenzaprine.	1
DB00458	Imipramine	CN(C)CCCN1C2=CC=CC=C2CCC2=CC=CC=C12	DB00924	Cyclobenzaprine	CN(C)CCC=C1C2=CC=CC=C2C=CC2=CC=CC=C12	2020	The risk or severity of CNS depression can be increased when Imipramine is combined with Cyclobenzaprine.	1
DB06282	Levocetirizine	OC(=O)COCCN1CCN(CC1)[C@H](C1=CC=CC=C1)C1=CC=C(Cl)C=C1	DB00924	Cyclobenzaprine	CN(C)CCC=C1C2=CC=CC=C2C=CC2=CC=CC=C12	2020	The risk or severity of CNS depression can be increased when Levocetirizine is combined with Cyclobenzaprine.	1
DB00737	Meclizine	CC1=CC(CN2CCN(CC2)C(C2=CC=CC=C2)C2=CC=C(Cl)C=C2)=CC=C1	DB00924	Cyclobenzaprine	CN(C)CCC=C1C2=CC=CC=C2C=CC2=CC=CC=C12	2020	The risk or severity of CNS depression can be increased when Meclizine is combined with Cyclobenzaprine.	1
DB00540	Nortriptyline	CNCCC=C1C2=CC=CC=C2CCC2=CC=CC=C12	DB00924	Cyclobenzaprine	CN(C)CCC=C1C2=CC=CC=C2C=CC2=CC=CC=C12	2020	The risk or severity of CNS depression can be increased when Nortriptyline is combined with Cyclobenzaprine.	1
DB00777	Propiomazine	CCC(=O)C1=CC2=C(SC3=CC=CC=C3N2CC(C)N(C)C)C=C1	DB00924	Cyclobenzaprine	CN(C)CCC=C1C2=CC=CC=C2C=CC2=CC=CC=C12	2020	The risk or severity of CNS depression can be increased when Propiomazine is combined with Cyclobenzaprine.	1
DB00726	Trimipramine	CC(CN(C)C)CN1C2=CC=CC=C2CCC2=CC=CC=C12	DB00924	Cyclobenzaprine	CN(C)CCC=C1C2=CC=CC=C2C=CC2=CC=CC=C12	2020	The risk or severity of CNS depression can be increased when Trimipramine is combined with Cyclobenzaprine.	1
DB00427	Triprolidine	CC1=CC=C(C=C1)C(=C/CN1CCCC1)\C1=CC=CC=N1	DB00924	Cyclobenzaprine	CN(C)CCC=C1C2=CC=CC=C2C=CC2=CC=CC=C12	2020	The risk or severity of CNS depression can be increased when Triprolidine is combined with Cyclobenzaprine.	1
DB00246	Ziprasidone	ClC1=C(CCN2CCN(CC2)C2=NSC3=CC=CC=C23)C=C2CC(=O)NC2=C1	DB00924	Cyclobenzaprine	CN(C)CCC=C1C2=CC=CC=C2C=CC2=CC=CC=C12	2020	The risk or severity of CNS depression can be increased when Ziprasidone is combined with Cyclobenzaprine.	1
DB00726	Trimipramine	CC(CN(C)C)CN1C2=CC=CC=C2CCC2=CC=CC=C12	DB00898	Ethanol	CCO	2020	Trimipramine may increase the central nervous system depressant (CNS depressant) activities of Ethanol.	1
DB00427	Triprolidine	CC1=CC=C(C=C1)C(=C/CN1CCCC1)\C1=CC=CC=N1	DB00898	Ethanol	CCO	2020	Triprolidine may increase the central nervous system depressant (CNS depressant) activities of Ethanol.	1
DB00246	Ziprasidone	ClC1=C(CCN2CCN(CC2)C2=NSC3=CC=CC=C23)C=C2CC(=O)NC2=C1	DB00898	Ethanol	CCO	2020	Ziprasidone may increase the central nervous system depressant (CNS depressant) activities of Ethanol.	1
DB01114	Chlorpheniramine	CN(C)CCC(C1=CC=C(Cl)C=C1)C1=CC=CC=N1	DB00969	Alosetron	CN1C2=C(C3=CC=CC=C13)C(=O)N(CC1=C(C)NC=N1)CC2	2020	The risk or severity of adverse effects can be increased when Alosetron is combined with Chlorpheniramine.	2
DB00985	Dimenhydrinate	CN1C2=C(N=C(Cl)N2)C(=O)N(C)C1=O.CN(C)CCOC(C1=CC=CC=C1)C1=CC=CC=C1	DB00969	Alosetron	CN1C2=C(C3=CC=CC=C13)C(=O)N(CC1=C(C)NC=N1)CC2	2020	The risk or severity of adverse effects can be increased when Alosetron is combined with Dimenhydrinate.	2
DB04946	Iloperidone	COC1=C(OCCCN2CCC(CC2)C2=NOC3=C2C=CC(F)=C3)C=CC(=C1)C(C)=O	DB00969	Alosetron	CN1C2=C(C3=CC=CC=C13)C(=O)N(CC1=C(C)NC=N1)CC2	2020	The risk or severity of adverse effects can be increased when Alosetron is combined with Iloperidone.	2
DB06282	Levocetirizine	OC(=O)COCCN1CCN(CC1)[C@H](C1=CC=CC=C1)C1=CC=C(Cl)C=C1	DB00969	Alosetron	CN1C2=C(C3=CC=CC=C13)C(=O)N(CC1=C(C)NC=N1)CC2	2020	The risk or severity of adverse effects can be increased when Alosetron is combined with Levocetirizine.	2
DB06153	Pizotifen	CN1CCC(CC1)=C1C2=C(CCC3=CC=CC=C13)SC=C2	DB00969	Alosetron	CN1C2=C(C3=CC=CC=C13)C(=O)N(CC1=C(C)NC=N1)CC2	2020	The risk or severity of adverse effects can be increased when Alosetron is combined with Pizotifen.	2
DB00246	Ziprasidone	ClC1=C(CCN2CCN(CC2)C2=NSC3=CC=CC=C23)C=C2CC(=O)NC2=C1	DB00969	Alosetron	CN1C2=C(C3=CC=CC=C13)C(=O)N(CC1=C(C)NC=N1)CC2	2020	The risk or severity of adverse effects can be increased when Alosetron is combined with Ziprasidone.	2
DB11235	Thonzylamine	COC1=CC=C(CN(CCN(C)C)C2=NC=CC=N2)C=C1	DB00915	Amantadine	NC12CC3CC(CC(C3)C1)C2	2019	The risk or severity of adverse effects can be increased when Amantadine is combined with Thonzylamine.	2
DB00245	Benzatropine	[H][C@]12CC[C@]([H])(C[C@@]([H])(C1)OC(C1=CC=CC=C1)C1=CC=CC=C1)N2C	DB06288	Amisulpride	CCN1CCCC1CNC(=O)C1=CC(=C(N)C=C1OC)S(=O)(=O)CC	2020	The risk or severity of adverse effects can be increased when Amisulpride is combined with Benzatropine.	2
DB09167	Dosulepin	CN(C)CC\C=C1/C2=CC=CC=C2CSC2=CC=CC=C12	DB06288	Amisulpride	CCN1CCCC1CNC(=O)C1=CC(=C(N)C=C1OC)S(=O)(=O)CC	2020	The risk or severity of adverse effects can be increased when Amisulpride is combined with Dosulepin.	2
DB00321	Amitriptyline	CN(C)CCC=C1C2=CC=CC=C2CCC2=CC=CC=C12	DB06288	Amisulpride	CCN1CCCC1CNC(=O)C1=CC(=C(N)C=C1OC)S(=O)(=O)CC	2020	The risk or severity of adverse effects can be increased when Amitriptyline is combined with Amisulpride.	2
DB00321	Amitriptyline	CN(C)CCC=C1C2=CC=CC=C2CCC2=CC=CC=C12	DB15465	Benzhydrocodone	[H][C@@]12OC3=C(OC)C=CC4=C3[C@@]11CCN(C)[C@]([H])(C4)[C@]1([H])CC=C2OC(=O)C1=CC=CC=C1	2019	The risk or severity of adverse effects can be increased when Amitriptyline is combined with Benzhydrocodone.	2
DB00321	Amitriptyline	CN(C)CCC=C1C2=CC=CC=C2CCC2=CC=CC=C12	DB00844	Nalbuphine	O[C@H]1CC[C@@]2(O)[C@H]3CC4=CC=C(O)C5=C4[C@@]2(CCN3CC2CCC2)[C@H]1O5	2019	The risk or severity of adverse effects can be increased when Amitriptyline is combined with Nalbuphine.	2
DB00543	Amoxapine	ClC1=CC2=C(OC3=CC=CC=C3N=C2N2CCNCC2)C=C1	DB00969	Alosetron	CN1C2=C(C3=CC=CC=C13)C(=O)N(CC1=C(C)NC=N1)CC2	2020	The risk or severity of adverse effects can be increased when Amoxapine is combined with Alosetron.	2
DB00543	Amoxapine	ClC1=CC2=C(OC3=CC=CC=C3N=C2N2CCNCC2)C=C1	DB15465	Benzhydrocodone	[H][C@@]12OC3=C(OC)C=CC4=C3[C@@]11CCN(C)[C@]([H])(C4)[C@]1([H])CC=C2OC(=O)C1=CC=CC=C1	2019	The risk or severity of adverse effects can be increased when Amoxapine is combined with Benzhydrocodone.	2
DB00543	Amoxapine	ClC1=CC2=C(OC3=CC=CC=C3N=C2N2CCNCC2)C=C1	DB00844	Nalbuphine	O[C@H]1CC[C@@]2(O)[C@H]3CC4=CC=C(O)C5=C4[C@@]2(CCN3CC2CCC2)[C@H]1O5	2019	The risk or severity of adverse effects can be increased when Amoxapine is combined with Nalbuphine.	2
DB00543	Amoxapine	ClC1=CC2=C(OC3=CC=CC=C3N=C2N2CCNCC2)C=C1	DB00953	Rizatriptan	CN(C)CCC1=CNC2=C1C=C(CN1C=NC=N1)C=C2	2019	The risk or severity of adverse effects can be increased when Amoxapine is combined with Rizatriptan.	2
DB00245	Benzatropine	[H][C@]12CC[C@]([H])(C[C@@]([H])(C1)OC(C1=CC=CC=C1)C1=CC=CC=C1)N2C	DB06216	Asenapine	OC(=O)\C=C/C(O)=O.CN1CC2C(C1)C1=C(OC3=CC=CC=C23)C=CC(Cl)=C1	2020	The risk or severity of adverse effects can be increased when Asenapine is combined with Benzatropine.	2
DB06216	Asenapine	OC(=O)\C=C/C(O)=O.CN1CC2C(C1)C1=C(OC3=CC=CC=C23)C=CC(Cl)=C1	DB06770	Benzyl alcohol	OCC1=CC=CC=C1	2020	The risk or severity of adverse effects can be increased when Asenapine is combined with Benzyl alcohol.	2
DB06216	Asenapine	OC(=O)\C=C/C(O)=O.CN1CC2C(C1)C1=C(OC3=CC=CC=C23)C=CC(Cl)=C1	DB11859	Brexanolone	[H][C@@]1(CC[C@@]2([H])[C@]3([H])CC[C@@]4([H])C[C@H](O)CC[C@]4(C)[C@@]3([H])CC[C@]12C)C(C)=O	2019	The risk or severity of adverse effects can be increased when Asenapine is combined with Brexanolone.	2
DB09167	Dosulepin	CN(C)CC\C=C1/C2=CC=CC=C2CSC2=CC=CC=C12	DB06216	Asenapine	OC(=O)\C=C/C(O)=O.CN1CC2C(C1)C1=C(OC3=CC=CC=C23)C=CC(Cl)=C1	2020	The risk or severity of adverse effects can be increased when Asenapine is combined with Dosulepin.	2
DB06216	Asenapine	OC(=O)\C=C/C(O)=O.CN1CC2C(C1)C1=C(OC3=CC=CC=C23)C=CC(Cl)=C1	DB11951	Lemborexant	CC1=NC=C(OC[C@]2(C[C@H]2C(=O)NC2=NC=C(F)C=C2)C2=CC=CC(F)=C2)C(C)=N1	2020	The risk or severity of adverse effects can be increased when Asenapine is combined with Lemborexant.	2
DB06216	Asenapine	OC(=O)\C=C/C(O)=O.CN1CC2C(C1)C1=C(OC3=CC=CC=C23)C=CC(Cl)=C1	DB12404	Remimazolam	COC(=O)CC[C@@H]1N=C(C2=CC=CC=N2)C2=CC(Br)=CC=C2N2C(C)=CN=C12	2020	The risk or severity of adverse effects can be increased when Asenapine is combined with Remimazolam.	2
DB00245	Benzatropine	[H][C@]12CC[C@]([H])(C[C@@]([H])(C1)OC(C1=CC=CC=C1)C1=CC=CC=C1)N2C	DB15465	Benzhydrocodone	[H][C@@]12OC3=C(OC)C=CC4=C3[C@@]11CCN(C)[C@]([H])(C4)[C@]1([H])CC=C2OC(=O)C1=CC=CC=C1	2019	The risk or severity of adverse effects can be increased when Benzatropine is combined with Benzhydrocodone.	2
DB00245	Benzatropine	[H][C@]12CC[C@]([H])(C[C@@]([H])(C1)OC(C1=CC=CC=C1)C1=CC=CC=C1)N2C	DB01161	Chloroprocaine	CCN(CC)CCOC(=O)C1=C(Cl)C=C(N)C=C1	2019	The risk or severity of adverse effects can be increased when Benzatropine is combined with Chloroprocaine.	2
DB00835	Brompheniramine	CN(C)CCC(C1=CC=C(Br)C=C1)C1=CC=CC=N1	DB00969	Alosetron	CN1C2=C(C3=CC=CC=C13)C(=O)N(CC1=C(C)NC=N1)CC2	2020	The risk or severity of adverse effects can be increased when Brompheniramine is combined with Alosetron.	2
DB00835	Brompheniramine	CN(C)CCC(C1=CC=C(Br)C=C1)C1=CC=CC=N1	DB06288	Amisulpride	CCN1CCCC1CNC(=O)C1=CC(=C(N)C=C1OC)S(=O)(=O)CC	2020	The risk or severity of adverse effects can be increased when Brompheniramine is combined with Amisulpride.	2
DB00835	Brompheniramine	CN(C)CCC(C1=CC=C(Br)C=C1)C1=CC=CC=N1	DB15465	Benzhydrocodone	[H][C@@]12OC3=C(OC)C=CC4=C3[C@@]11CCN(C)[C@]([H])(C4)[C@]1([H])CC=C2OC(=O)C1=CC=CC=C1	2019	The risk or severity of adverse effects can be increased when Brompheniramine is combined with Benzhydrocodone.	2
DB00835	Brompheniramine	CN(C)CCC(C1=CC=C(Br)C=C1)C1=CC=CC=N1	DB06770	Benzyl alcohol	OCC1=CC=CC=C1	2020	The risk or severity of adverse effects can be increased when Brompheniramine is combined with Benzyl alcohol.	2
DB00835	Brompheniramine	CN(C)CCC(C1=CC=C(Br)C=C1)C1=CC=CC=N1	DB11859	Brexanolone	[H][C@@]1(CC[C@@]2([H])[C@]3([H])CC[C@@]4([H])C[C@H](O)CC[C@]4(C)[C@@]3([H])CC[C@]12C)C(C)=O	2019	The risk or severity of adverse effects can be increased when Brompheniramine is combined with Brexanolone.	2
DB00835	Brompheniramine	CN(C)CCC(C1=CC=C(Br)C=C1)C1=CC=CC=N1	DB01161	Chloroprocaine	CCN(CC)CCOC(=O)C1=C(Cl)C=C(N)C=C1	2019	The risk or severity of adverse effects can be increased when Brompheniramine is combined with Chloroprocaine.	2
DB00835	Brompheniramine	CN(C)CCC(C1=CC=C(Br)C=C1)C1=CC=CC=N1	DB11823	Esketamine	CN[C@@]1(CCCCC1=O)C1=CC=CC=C1Cl	2019	The risk or severity of adverse effects can be increased when Brompheniramine is combined with Esketamine.	2
DB00835	Brompheniramine	CN(C)CCC(C1=CC=C(Br)C=C1)C1=CC=CC=N1	DB01440	gamma-Hydroxybutyric acid	OCCCC(O)=O	2020	The risk or severity of adverse effects can be increased when Brompheniramine is combined with gamma-Hydroxybutyric acid.	2
DB00835	Brompheniramine	CN(C)CCC(C1=CC=C(Br)C=C1)C1=CC=CC=N1	DB11732	Lasmiditan	CN1CCC(CC1)C(=O)C1=CC=CC(NC(=O)C2=C(F)C=C(F)C=C2F)=N1	2019	The risk or severity of adverse effects can be increased when Brompheniramine is combined with Lasmiditan.	2
DB00835	Brompheniramine	CN(C)CCC(C1=CC=C(Br)C=C1)C1=CC=CC=N1	DB06077	Lumateperone	[H][C@]12CCN(CCCC(=O)C3=CC=C(F)C=C3)C[C@@]1([H])C1=CC=CC3=C1N2CCN3C	2020	The risk or severity of adverse effects can be increased when Brompheniramine is combined with Lumateperone.	2
DB00835	Brompheniramine	CN(C)CCC(C1=CC=C(Br)C=C1)C1=CC=CC=N1	DB00844	Nalbuphine	O[C@H]1CC[C@@]2(O)[C@H]3CC4=CC=C(O)C5=C4[C@@]2(CCN3CC2CCC2)[C@H]1O5	2019	The risk or severity of adverse effects can be increased when Brompheniramine is combined with Nalbuphine.	2
DB00835	Brompheniramine	CN(C)CCC(C1=CC=C(Br)C=C1)C1=CC=CC=N1	DB00980	Ramelteon	CCC(=O)NCC[C@@H]1CCC2=C1C1=C(OCC1)C=C2	2019	The risk or severity of adverse effects can be increased when Brompheniramine is combined with Ramelteon.	2
DB00835	Brompheniramine	CN(C)CCC(C1=CC=C(Br)C=C1)C1=CC=CC=N1	DB00953	Rizatriptan	CN(C)CCC1=CNC2=C1C=C(CN1C=NC=N1)C=C2	2019	The risk or severity of adverse effects can be increased when Brompheniramine is combined with Rizatriptan.	2
DB00354	Buclizine	CC(C)(C)C1=CC=C(CN2CCN(CC2)C(C2=CC=CC=C2)C2=CC=C(Cl)C=C2)C=C1	DB15465	Benzhydrocodone	[H][C@@]12OC3=C(OC)C=CC4=C3[C@@]11CCN(C)[C@]([H])(C4)[C@]1([H])CC=C2OC(=O)C1=CC=CC=C1	2019	The risk or severity of adverse effects can be increased when Buclizine is combined with Benzhydrocodone.	2
DB00354	Buclizine	CC(C)(C)C1=CC=C(CN2CCN(CC2)C(C2=CC=CC=C2)C2=CC=C(Cl)C=C2)C=C1	DB01161	Chloroprocaine	CCN(CC)CCOC(=O)C1=C(Cl)C=C(N)C=C1	2019	The risk or severity of adverse effects can be increased when Buclizine is combined with Chloroprocaine.	2
DB00321	Amitriptyline	CN(C)CCC=C1C2=CC=CC=C2CCC2=CC=CC=C12	DB09061	Cannabidiol	CCCCCC1=CC(O)=C([C@@H]2C=C(C)CC[C@H]2C(C)=C)C(O)=C1	2019	The risk or severity of adverse effects can be increased when Cannabidiol is combined with Amitriptyline.	2
DB00543	Amoxapine	ClC1=CC2=C(OC3=CC=CC=C3N=C2N2CCNCC2)C=C1	DB09061	Cannabidiol	CCCCCC1=CC(O)=C([C@@H]2C=C(C)CC[C@H]2C(C)=C)C(O)=C1	2019	The risk or severity of adverse effects can be increased when Cannabidiol is combined with Amoxapine.	2
DB06216	Asenapine	OC(=O)\C=C/C(O)=O.CN1CC2C(C1)C1=C(OC3=CC=CC=C23)C=CC(Cl)=C1	DB09061	Cannabidiol	CCCCCC1=CC(O)=C([C@@H]2C=C(C)CC[C@H]2C(C)=C)C(O)=C1	2019	The risk or severity of adverse effects can be increased when Cannabidiol is combined with Asenapine.	2
DB00835	Brompheniramine	CN(C)CCC(C1=CC=C(Br)C=C1)C1=CC=CC=N1	DB09061	Cannabidiol	CCCCCC1=CC(O)=C([C@@H]2C=C(C)CC[C@H]2C(C)=C)C(O)=C1	2019	The risk or severity of adverse effects can be increased when Cannabidiol is combined with Brompheniramine.	2
DB00748	Carbinoxamine	CN(C)CCOC(C1=CC=C(Cl)C=C1)C1=CC=CC=N1	DB09061	Cannabidiol	CCCCCC1=CC(O)=C([C@@H]2C=C(C)CC[C@H]2C(C)=C)C(O)=C1	2019	The risk or severity of adverse effects can be increased when Cannabidiol is combined with Carbinoxamine.	2
DB00341	Cetirizine	OC(=O)COCCN1CCN(CC1)C(C1=CC=CC=C1)C1=CC=C(Cl)C=C1	DB09061	Cannabidiol	CCCCCC1=CC(O)=C([C@@H]2C=C(C)CC[C@H]2C(C)=C)C(O)=C1	2019	The risk or severity of adverse effects can be increased when Cannabidiol is combined with Cetirizine.	2
DB01114	Chlorpheniramine	CN(C)CCC(C1=CC=C(Cl)C=C1)C1=CC=CC=N1	DB09061	Cannabidiol	CCCCCC1=CC(O)=C([C@@H]2C=C(C)CC[C@H]2C(C)=C)C(O)=C1	2019	The risk or severity of adverse effects can be increased when Cannabidiol is combined with Chlorpheniramine.	2
DB00363	Clozapine	CN1CCN(CC1)C1=NC2=CC(Cl)=CC=C2NC2=CC=CC=C12	DB09061	Cannabidiol	CCCCCC1=CC(O)=C([C@@H]2C=C(C)CC[C@H]2C(C)=C)C(O)=C1	2019	The risk or severity of adverse effects can be increased when Cannabidiol is combined with Clozapine.	2
DB01176	Cyclizine	CN1CCN(CC1)C(C1=CC=CC=C1)C1=CC=CC=C1	DB09061	Cannabidiol	CCCCCC1=CC(O)=C([C@@H]2C=C(C)CC[C@H]2C(C)=C)C(O)=C1	2019	The risk or severity of adverse effects can be increased when Cannabidiol is combined with Cyclizine.	2
DB00434	Cyproheptadine	CN1CCC(CC1)=C1C2=CC=CC=C2C=CC2=CC=CC=C12	DB09061	Cannabidiol	CCCCCC1=CC(O)=C([C@@H]2C=C(C)CC[C@H]2C(C)=C)C(O)=C1	2019	The risk or severity of adverse effects can be increased when Cannabidiol is combined with Cyproheptadine.	2
DB00405	Dexbrompheniramine	CN(C)CC[C@@H](C1=CC=C(Br)C=C1)C1=CC=CC=N1	DB09061	Cannabidiol	CCCCCC1=CC(O)=C([C@@H]2C=C(C)CC[C@H]2C(C)=C)C(O)=C1	2019	The risk or severity of adverse effects can be increased when Cannabidiol is combined with Dexbrompheniramine.	2
DB00985	Dimenhydrinate	CN1C2=C(N=C(Cl)N2)C(=O)N(C)C1=O.CN(C)CCOC(C1=CC=CC=C1)C1=CC=CC=C1	DB09061	Cannabidiol	CCCCCC1=CC(O)=C([C@@H]2C=C(C)CC[C@H]2C(C)=C)C(O)=C1	2019	The risk or severity of adverse effects can be increased when Cannabidiol is combined with Dimenhydrinate.	2
DB09167	Dosulepin	CN(C)CC\C=C1/C2=CC=CC=C2CSC2=CC=CC=C12	DB09061	Cannabidiol	CCCCCC1=CC(O)=C([C@@H]2C=C(C)CC[C@H]2C(C)=C)C(O)=C1	2019	The risk or severity of adverse effects can be increased when Cannabidiol is combined with Dosulepin.	2
DB04841	Flunarizine	FC1=CC=C(C=C1)C(N1CCN(C\C=C\C2=CC=CC=C2)CC1)C1=CC=C(F)C=C1	DB09061	Cannabidiol	CCCCCC1=CC(O)=C([C@@H]2C=C(C)CC[C@H]2C(C)=C)C(O)=C1	2019	The risk or severity of adverse effects can be increased when Cannabidiol is combined with Flunarizine.	2
DB04946	Iloperidone	COC1=C(OCCCN2CCC(CC2)C2=NOC3=C2C=CC(F)=C3)C=CC(=C1)C(C)=O	DB09061	Cannabidiol	CCCCCC1=CC(O)=C([C@@H]2C=C(C)CC[C@H]2C(C)=C)C(O)=C1	2019	The risk or severity of adverse effects can be increased when Cannabidiol is combined with Iloperidone.	2
DB00458	Imipramine	CN(C)CCCN1C2=CC=CC=C2CCC2=CC=CC=C12	DB09061	Cannabidiol	CCCCCC1=CC(O)=C([C@@H]2C=C(C)CC[C@H]2C(C)=C)C(O)=C1	2019	The risk or severity of adverse effects can be increased when Cannabidiol is combined with Imipramine.	2
DB06282	Levocetirizine	OC(=O)COCCN1CCN(CC1)[C@H](C1=CC=CC=C1)C1=CC=C(Cl)C=C1	DB09061	Cannabidiol	CCCCCC1=CC(O)=C([C@@H]2C=C(C)CC[C@H]2C(C)=C)C(O)=C1	2019	The risk or severity of adverse effects can be increased when Cannabidiol is combined with Levocetirizine.	2
DB00737	Meclizine	CC1=CC(CN2CCN(CC2)C(C2=CC=CC=C2)C2=CC=C(Cl)C=C2)=CC=C1	DB09061	Cannabidiol	CCCCCC1=CC(O)=C([C@@H]2C=C(C)CC[C@H]2C(C)=C)C(O)=C1	2019	The risk or severity of adverse effects can be increased when Cannabidiol is combined with Meclizine.	2
DB00540	Nortriptyline	CNCCC=C1C2=CC=CC=C2CCC2=CC=CC=C12	DB09061	Cannabidiol	CCCCCC1=CC(O)=C([C@@H]2C=C(C)CC[C@H]2C(C)=C)C(O)=C1	2019	The risk or severity of adverse effects can be increased when Cannabidiol is combined with Nortriptyline.	2
DB06153	Pizotifen	CN1CCC(CC1)=C1C2=C(CCC3=CC=CC=C13)SC=C2	DB09061	Cannabidiol	CCCCCC1=CC(O)=C([C@@H]2C=C(C)CC[C@H]2C(C)=C)C(O)=C1	2019	The risk or severity of adverse effects can be increased when Cannabidiol is combined with Pizotifen.	2
DB00777	Propiomazine	CCC(=O)C1=CC2=C(SC3=CC=CC=C3N2CC(C)N(C)C)C=C1	DB09061	Cannabidiol	CCCCCC1=CC(O)=C([C@@H]2C=C(C)CC[C@H]2C(C)=C)C(O)=C1	2019	The risk or severity of adverse effects can be increased when Cannabidiol is combined with Propiomazine.	2
DB01224	Quetiapine	OCCOCCN1CCN(CC1)C1=NC2=CC=CC=C2SC2=CC=CC=C12	DB09061	Cannabidiol	CCCCCC1=CC(O)=C([C@@H]2C=C(C)CC[C@H]2C(C)=C)C(O)=C1	2019	The risk or severity of adverse effects can be increased when Cannabidiol is combined with Quetiapine.	2
DB00726	Trimipramine	CC(CN(C)C)CN1C2=CC=CC=C2CCC2=CC=CC=C12	DB09061	Cannabidiol	CCCCCC1=CC(O)=C([C@@H]2C=C(C)CC[C@H]2C(C)=C)C(O)=C1	2019	The risk or severity of adverse effects can be increased when Cannabidiol is combined with Trimipramine.	2
DB00427	Triprolidine	CC1=CC=C(C=C1)C(=C/CN1CCCC1)\C1=CC=CC=N1	DB09061	Cannabidiol	CCCCCC1=CC(O)=C([C@@H]2C=C(C)CC[C@H]2C(C)=C)C(O)=C1	2019	The risk or severity of adverse effects can be increased when Cannabidiol is combined with Triprolidine.	2
DB00246	Ziprasidone	ClC1=C(CCN2CCN(CC2)C2=NSC3=CC=CC=C23)C=C2CC(=O)NC2=C1	DB09061	Cannabidiol	CCCCCC1=CC(O)=C([C@@H]2C=C(C)CC[C@H]2C(C)=C)C(O)=C1	2019	The risk or severity of adverse effects can be increased when Cannabidiol is combined with Ziprasidone.	2
DB00748	Carbinoxamine	CN(C)CCOC(C1=CC=C(Cl)C=C1)C1=CC=CC=N1	DB00969	Alosetron	CN1C2=C(C3=CC=CC=C13)C(=O)N(CC1=C(C)NC=N1)CC2	2020	The risk or severity of adverse effects can be increased when Carbinoxamine is combined with Alosetron.	2
DB00748	Carbinoxamine	CN(C)CCOC(C1=CC=C(Cl)C=C1)C1=CC=CC=N1	DB06288	Amisulpride	CCN1CCCC1CNC(=O)C1=CC(=C(N)C=C1OC)S(=O)(=O)CC	2020	The risk or severity of adverse effects can be increased when Carbinoxamine is combined with Amisulpride.	2
DB00748	Carbinoxamine	CN(C)CCOC(C1=CC=C(Cl)C=C1)C1=CC=CC=N1	DB06770	Benzyl alcohol	OCC1=CC=CC=C1	2020	The risk or severity of adverse effects can be increased when Carbinoxamine is combined with Benzyl alcohol.	2
DB00748	Carbinoxamine	CN(C)CCOC(C1=CC=C(Cl)C=C1)C1=CC=CC=N1	DB11859	Brexanolone	[H][C@@]1(CC[C@@]2([H])[C@]3([H])CC[C@@]4([H])C[C@H](O)CC[C@]4(C)[C@@]3([H])CC[C@]12C)C(C)=O	2019	The risk or severity of adverse effects can be increased when Carbinoxamine is combined with Brexanolone.	2
DB00748	Carbinoxamine	CN(C)CCOC(C1=CC=C(Cl)C=C1)C1=CC=CC=N1	DB11823	Esketamine	CN[C@@]1(CCCCC1=O)C1=CC=CC=C1Cl	2019	The risk or severity of adverse effects can be increased when Carbinoxamine is combined with Esketamine.	2
DB00748	Carbinoxamine	CN(C)CCOC(C1=CC=C(Cl)C=C1)C1=CC=CC=N1	DB01440	gamma-Hydroxybutyric acid	OCCCC(O)=O	2020	The risk or severity of adverse effects can be increased when Carbinoxamine is combined with gamma-Hydroxybutyric acid.	2
DB00748	Carbinoxamine	CN(C)CCOC(C1=CC=C(Cl)C=C1)C1=CC=CC=N1	DB11732	Lasmiditan	CN1CCC(CC1)C(=O)C1=CC=CC(NC(=O)C2=C(F)C=C(F)C=C2F)=N1	2019	The risk or severity of adverse effects can be increased when Carbinoxamine is combined with Lasmiditan.	2
DB00748	Carbinoxamine	CN(C)CCOC(C1=CC=C(Cl)C=C1)C1=CC=CC=N1	DB11951	Lemborexant	CC1=NC=C(OC[C@]2(C[C@H]2C(=O)NC2=NC=C(F)C=C2)C2=CC=CC(F)=C2)C(C)=N1	2020	The risk or severity of adverse effects can be increased when Carbinoxamine is combined with Lemborexant.	2
DB00748	Carbinoxamine	CN(C)CCOC(C1=CC=C(Cl)C=C1)C1=CC=CC=N1	DB06077	Lumateperone	[H][C@]12CCN(CCCC(=O)C3=CC=C(F)C=C3)C[C@@]1([H])C1=CC=CC3=C1N2CCN3C	2020	The risk or severity of adverse effects can be increased when Carbinoxamine is combined with Lumateperone.	2
DB00748	Carbinoxamine	CN(C)CCOC(C1=CC=C(Cl)C=C1)C1=CC=CC=N1	DB00844	Nalbuphine	O[C@H]1CC[C@@]2(O)[C@H]3CC4=CC=C(O)C5=C4[C@@]2(CCN3CC2CCC2)[C@H]1O5	2019	The risk or severity of adverse effects can be increased when Carbinoxamine is combined with Nalbuphine.	2
DB00748	Carbinoxamine	CN(C)CCOC(C1=CC=C(Cl)C=C1)C1=CC=CC=N1	DB00980	Ramelteon	CCC(=O)NCC[C@@H]1CCC2=C1C1=C(OCC1)C=C2	2019	The risk or severity of adverse effects can be increased when Carbinoxamine is combined with Ramelteon.	2
DB00748	Carbinoxamine	CN(C)CCOC(C1=CC=C(Cl)C=C1)C1=CC=CC=N1	DB12404	Remimazolam	COC(=O)CC[C@@H]1N=C(C2=CC=CC=N2)C2=CC(Br)=CC=C2N2C(C)=CN=C12	2020	The risk or severity of adverse effects can be increased when Carbinoxamine is combined with Remimazolam.	2
DB00748	Carbinoxamine	CN(C)CCOC(C1=CC=C(Cl)C=C1)C1=CC=CC=N1	DB00953	Rizatriptan	CN(C)CCC1=CNC2=C1C=C(CN1C=NC=N1)C=C2	2019	The risk or severity of adverse effects can be increased when Carbinoxamine is combined with Rizatriptan.	2
DB00748	Carbinoxamine	CN(C)CCOC(C1=CC=C(Cl)C=C1)C1=CC=CC=N1	DB06654	Safinamide	C[C@H](NCC1=CC=C(OCC2=CC(F)=CC=C2)C=C1)C(N)=O	2019	The risk or severity of adverse effects can be increased when Carbinoxamine is combined with Safinamide.	2
DB00748	Carbinoxamine	CN(C)CCOC(C1=CC=C(Cl)C=C1)C1=CC=CC=N1	DB14754	Solriamfetol	N[C@@H](COC(N)=O)CC1=CC=CC=C1	2019	The risk or severity of adverse effects can be increased when Carbinoxamine is combined with Solriamfetol.	2
DB00341	Cetirizine	OC(=O)COCCN1CCN(CC1)C(C1=CC=CC=C1)C1=CC=C(Cl)C=C1	DB00969	Alosetron	CN1C2=C(C3=CC=CC=C13)C(=O)N(CC1=C(C)NC=N1)CC2	2020	The risk or severity of adverse effects can be increased when Cetirizine is combined with Alosetron.	2
DB00341	Cetirizine	OC(=O)COCCN1CCN(CC1)C(C1=CC=CC=C1)C1=CC=C(Cl)C=C1	DB06288	Amisulpride	CCN1CCCC1CNC(=O)C1=CC(=C(N)C=C1OC)S(=O)(=O)CC	2020	The risk or severity of adverse effects can be increased when Cetirizine is combined with Amisulpride.	2
DB00341	Cetirizine	OC(=O)COCCN1CCN(CC1)C(C1=CC=CC=C1)C1=CC=C(Cl)C=C1	DB06770	Benzyl alcohol	OCC1=CC=CC=C1	2020	The risk or severity of adverse effects can be increased when Cetirizine is combined with Benzyl alcohol.	2
DB00341	Cetirizine	OC(=O)COCCN1CCN(CC1)C(C1=CC=CC=C1)C1=CC=C(Cl)C=C1	DB11859	Brexanolone	[H][C@@]1(CC[C@@]2([H])[C@]3([H])CC[C@@]4([H])C[C@H](O)CC[C@]4(C)[C@@]3([H])CC[C@]12C)C(C)=O	2019	The risk or severity of adverse effects can be increased when Cetirizine is combined with Brexanolone.	2
DB00341	Cetirizine	OC(=O)COCCN1CCN(CC1)C(C1=CC=CC=C1)C1=CC=C(Cl)C=C1	DB11823	Esketamine	CN[C@@]1(CCCCC1=O)C1=CC=CC=C1Cl	2019	The risk or severity of adverse effects can be increased when Cetirizine is combined with Esketamine.	2
DB00341	Cetirizine	OC(=O)COCCN1CCN(CC1)C(C1=CC=CC=C1)C1=CC=C(Cl)C=C1	DB00574	Fenfluramine	CCNC(C)CC1=CC=CC(=C1)C(F)(F)F	2020	The risk or severity of adverse effects can be increased when Cetirizine is combined with Fenfluramine.	2
DB00341	Cetirizine	OC(=O)COCCN1CCN(CC1)C(C1=CC=CC=C1)C1=CC=C(Cl)C=C1	DB01440	gamma-Hydroxybutyric acid	OCCCC(O)=O	2020	The risk or severity of adverse effects can be increased when Cetirizine is combined with gamma-Hydroxybutyric acid.	2
DB00341	Cetirizine	OC(=O)COCCN1CCN(CC1)C(C1=CC=CC=C1)C1=CC=C(Cl)C=C1	DB11732	Lasmiditan	CN1CCC(CC1)C(=O)C1=CC=CC(NC(=O)C2=C(F)C=C(F)C=C2F)=N1	2019	The risk or severity of adverse effects can be increased when Cetirizine is combined with Lasmiditan.	2
DB00341	Cetirizine	OC(=O)COCCN1CCN(CC1)C(C1=CC=CC=C1)C1=CC=C(Cl)C=C1	DB11951	Lemborexant	CC1=NC=C(OC[C@]2(C[C@H]2C(=O)NC2=NC=C(F)C=C2)C2=CC=CC(F)=C2)C(C)=N1	2020	The risk or severity of adverse effects can be increased when Cetirizine is combined with Lemborexant.	2
DB00341	Cetirizine	OC(=O)COCCN1CCN(CC1)C(C1=CC=CC=C1)C1=CC=C(Cl)C=C1	DB06077	Lumateperone	[H][C@]12CCN(CCCC(=O)C3=CC=C(F)C=C3)C[C@@]1([H])C1=CC=CC3=C1N2CCN3C	2020	The risk or severity of adverse effects can be increased when Cetirizine is combined with Lumateperone.	2
DB00341	Cetirizine	OC(=O)COCCN1CCN(CC1)C(C1=CC=CC=C1)C1=CC=C(Cl)C=C1	DB00844	Nalbuphine	O[C@H]1CC[C@@]2(O)[C@H]3CC4=CC=C(O)C5=C4[C@@]2(CCN3CC2CCC2)[C@H]1O5	2019	The risk or severity of adverse effects can be increased when Cetirizine is combined with Nalbuphine.	2
DB00341	Cetirizine	OC(=O)COCCN1CCN(CC1)C(C1=CC=CC=C1)C1=CC=C(Cl)C=C1	DB00980	Ramelteon	CCC(=O)NCC[C@@H]1CCC2=C1C1=C(OCC1)C=C2	2019	The risk or severity of adverse effects can be increased when Cetirizine is combined with Ramelteon.	2
DB00341	Cetirizine	OC(=O)COCCN1CCN(CC1)C(C1=CC=CC=C1)C1=CC=C(Cl)C=C1	DB00953	Rizatriptan	CN(C)CCC1=CNC2=C1C=C(CN1C=NC=N1)C=C2	2019	The risk or severity of adverse effects can be increased when Cetirizine is combined with Rizatriptan.	2
DB00341	Cetirizine	OC(=O)COCCN1CCN(CC1)C(C1=CC=CC=C1)C1=CC=C(Cl)C=C1	DB06654	Safinamide	C[C@H](NCC1=CC=C(OCC2=CC(F)=CC=C2)C=C1)C(N)=O	2019	The risk or severity of adverse effects can be increased when Cetirizine is combined with Safinamide.	2
DB00341	Cetirizine	OC(=O)COCCN1CCN(CC1)C(C1=CC=CC=C1)C1=CC=C(Cl)C=C1	DB14754	Solriamfetol	N[C@@H](COC(N)=O)CC1=CC=CC=C1	2019	The risk or severity of adverse effects can be increased when Cetirizine is combined with Solriamfetol.	2
DB00321	Amitriptyline	CN(C)CCC=C1C2=CC=CC=C2CCC2=CC=CC=C12	DB01161	Chloroprocaine	CCN(CC)CCOC(=O)C1=C(Cl)C=C(N)C=C1	2019	The risk or severity of adverse effects can be increased when Chloroprocaine is combined with Amitriptyline.	2
DB00543	Amoxapine	ClC1=CC2=C(OC3=CC=CC=C3N=C2N2CCNCC2)C=C1	DB01161	Chloroprocaine	CCN(CC)CCOC(=O)C1=C(Cl)C=C(N)C=C1	2019	The risk or severity of adverse effects can be increased when Chloroprocaine is combined with Amoxapine.	2
DB09167	Dosulepin	CN(C)CC\C=C1/C2=CC=CC=C2CSC2=CC=CC=C12	DB01161	Chloroprocaine	CCN(CC)CCOC(=O)C1=C(Cl)C=C(N)C=C1	2019	The risk or severity of adverse effects can be increased when Chloroprocaine is combined with Dosulepin.	2
DB00458	Imipramine	CN(C)CCCN1C2=CC=CC=C2CCC2=CC=CC=C12	DB01161	Chloroprocaine	CCN(CC)CCOC(=O)C1=C(Cl)C=C(N)C=C1	2019	The risk or severity of adverse effects can be increased when Chloroprocaine is combined with Imipramine.	2
DB00540	Nortriptyline	CNCCC=C1C2=CC=CC=C2CCC2=CC=CC=C12	DB01161	Chloroprocaine	CCN(CC)CCOC(=O)C1=C(Cl)C=C(N)C=C1	2019	The risk or severity of adverse effects can be increased when Chloroprocaine is combined with Nortriptyline.	2
DB01173	Orphenadrine	CN(C)CCOC(C1=CC=CC=C1)C1=CC=CC=C1C	DB01161	Chloroprocaine	CCN(CC)CCOC(=O)C1=C(Cl)C=C(N)C=C1	2019	The risk or severity of adverse effects can be increased when Chloroprocaine is combined with Orphenadrine.	2
DB06153	Pizotifen	CN1CCC(CC1)=C1C2=C(CCC3=CC=CC=C13)SC=C2	DB01161	Chloroprocaine	CCN(CC)CCOC(=O)C1=C(Cl)C=C(N)C=C1	2019	The risk or severity of adverse effects can be increased when Chloroprocaine is combined with Pizotifen.	2
DB01224	Quetiapine	OCCOCCN1CCN(CC1)C1=NC2=CC=CC=C2SC2=CC=CC=C12	DB01161	Chloroprocaine	CCN(CC)CCOC(=O)C1=C(Cl)C=C(N)C=C1	2019	The risk or severity of adverse effects can be increased when Chloroprocaine is combined with Quetiapine.	2
DB11235	Thonzylamine	COC1=CC=C(CN(CCN(C)C)C2=NC=CC=N2)C=C1	DB01161	Chloroprocaine	CCN(CC)CCOC(=O)C1=C(Cl)C=C(N)C=C1	2019	The risk or severity of adverse effects can be increased when Chloroprocaine is combined with Thonzylamine.	2
DB00726	Trimipramine	CC(CN(C)C)CN1C2=CC=CC=C2CCC2=CC=CC=C12	DB01161	Chloroprocaine	CCN(CC)CCOC(=O)C1=C(Cl)C=C(N)C=C1	2019	The risk or severity of adverse effects can be increased when Chloroprocaine is combined with Trimipramine.	2
DB00246	Ziprasidone	ClC1=C(CCN2CCN(CC2)C2=NSC3=CC=CC=C23)C=C2CC(=O)NC2=C1	DB00856	Chlorphenesin	OCC(O)COC1=CC=C(Cl)C=C1	2020	The risk or severity of adverse effects can be increased when Chlorphenesin is combined with Ziprasidone.	2
DB01114	Chlorpheniramine	CN(C)CCC(C1=CC=C(Cl)C=C1)C1=CC=CC=N1	DB11859	Brexanolone	[H][C@@]1(CC[C@@]2([H])[C@]3([H])CC[C@@]4([H])C[C@H](O)CC[C@]4(C)[C@@]3([H])CC[C@]12C)C(C)=O	2019	The risk or severity of adverse effects can be increased when Chlorpheniramine is combined with Brexanolone.	2
DB01114	Chlorpheniramine	CN(C)CCC(C1=CC=C(Cl)C=C1)C1=CC=CC=N1	DB11823	Esketamine	CN[C@@]1(CCCCC1=O)C1=CC=CC=C1Cl	2019	The risk or severity of adverse effects can be increased when Chlorpheniramine is combined with Esketamine.	2
DB01114	Chlorpheniramine	CN(C)CCC(C1=CC=C(Cl)C=C1)C1=CC=CC=N1	DB01440	gamma-Hydroxybutyric acid	OCCCC(O)=O	2020	The risk or severity of adverse effects can be increased when Chlorpheniramine is combined with gamma-Hydroxybutyric acid.	2
DB01114	Chlorpheniramine	CN(C)CCC(C1=CC=C(Cl)C=C1)C1=CC=CC=N1	DB11951	Lemborexant	CC1=NC=C(OC[C@]2(C[C@H]2C(=O)NC2=NC=C(F)C=C2)C2=CC=CC(F)=C2)C(C)=N1	2020	The risk or severity of adverse effects can be increased when Chlorpheniramine is combined with Lemborexant.	2
DB01114	Chlorpheniramine	CN(C)CCC(C1=CC=C(Cl)C=C1)C1=CC=CC=N1	DB06077	Lumateperone	[H][C@]12CCN(CCCC(=O)C3=CC=C(F)C=C3)C[C@@]1([H])C1=CC=CC3=C1N2CCN3C	2020	The risk or severity of adverse effects can be increased when Chlorpheniramine is combined with Lumateperone.	2
DB01114	Chlorpheniramine	CN(C)CCC(C1=CC=C(Cl)C=C1)C1=CC=CC=N1	DB06654	Safinamide	C[C@H](NCC1=CC=C(OCC2=CC(F)=CC=C2)C=C1)C(N)=O	2019	The risk or severity of adverse effects can be increased when Chlorpheniramine is combined with Safinamide.	2
DB01114	Chlorpheniramine	CN(C)CCC(C1=CC=C(Cl)C=C1)C1=CC=CC=N1	DB14754	Solriamfetol	N[C@@H](COC(N)=O)CC1=CC=CC=C1	2019	The risk or severity of adverse effects can be increased when Chlorpheniramine is combined with Solriamfetol.	2
DB00363	Clozapine	CN1CCN(CC1)C1=NC2=CC(Cl)=CC=C2NC2=CC=CC=C12	DB15465	Benzhydrocodone	[H][C@@]12OC3=C(OC)C=CC4=C3[C@@]11CCN(C)[C@]([H])(C4)[C@]1([H])CC=C2OC(=O)C1=CC=CC=C1	2019	The risk or severity of adverse effects can be increased when Clozapine is combined with Benzhydrocodone.	2
DB00363	Clozapine	CN1CCN(CC1)C1=NC2=CC(Cl)=CC=C2NC2=CC=CC=C12	DB11859	Brexanolone	[H][C@@]1(CC[C@@]2([H])[C@]3([H])CC[C@@]4([H])C[C@H](O)CC[C@]4(C)[C@@]3([H])CC[C@]12C)C(C)=O	2019	The risk or severity of adverse effects can be increased when Clozapine is combined with Brexanolone.	2
DB00363	Clozapine	CN1CCN(CC1)C1=NC2=CC(Cl)=CC=C2NC2=CC=CC=C12	DB01282	Carbetocin	[H][C@]1(NC(=O)[C@H](CC2=CC=C(OC)C=C2)NC(=O)CCCSC[C@H](NC(=O)[C@H](CC(N)=O)NC(=O)[C@H](CCC(N)=O)NC1=O)C(=O)N1CCC[C@H]1C(=O)N[C@@H](CC(C)C)C(=O)NCC(N)=O)[C@@H](C)CC	2020	The risk or severity of adverse effects can be increased when Clozapine is combined with Carbetocin.	2
DB00363	Clozapine	CN1CCN(CC1)C1=NC2=CC(Cl)=CC=C2NC2=CC=CC=C12	DB01161	Chloroprocaine	CCN(CC)CCOC(=O)C1=C(Cl)C=C(N)C=C1	2019	The risk or severity of adverse effects can be increased when Clozapine is combined with Chloroprocaine.	2
DB00363	Clozapine	CN1CCN(CC1)C1=NC2=CC(Cl)=CC=C2NC2=CC=CC=C12	DB01440	gamma-Hydroxybutyric acid	OCCCC(O)=O	2020	The risk or severity of adverse effects can be increased when Clozapine is combined with gamma-Hydroxybutyric acid.	2
DB00363	Clozapine	CN1CCN(CC1)C1=NC2=CC(Cl)=CC=C2NC2=CC=CC=C12	DB00844	Nalbuphine	O[C@H]1CC[C@@]2(O)[C@H]3CC4=CC=C(O)C5=C4[C@@]2(CCN3CC2CCC2)[C@H]1O5	2019	The risk or severity of adverse effects can be increased when Clozapine is combined with Nalbuphine.	2
DB00363	Clozapine	CN1CCN(CC1)C1=NC2=CC(Cl)=CC=C2NC2=CC=CC=C12	DB00980	Ramelteon	CCC(=O)NCC[C@@H]1CCC2=C1C1=C(OCC1)C=C2	2019	The risk or severity of adverse effects can be increased when Clozapine is combined with Ramelteon.	2
DB00363	Clozapine	CN1CCN(CC1)C1=NC2=CC(Cl)=CC=C2NC2=CC=CC=C12	DB12371	Siponimod	CCC1=CC(=CC=C1CN1CC(C1)C(O)=O)C(\C)=N\OCC1=CC=C(C2CCCCC2)C(=C1)C(F)(F)F	2019	The risk or severity of adverse effects can be increased when Clozapine is combined with Siponimod.	2
DB01176	Cyclizine	CN1CCN(CC1)C(C1=CC=CC=C1)C1=CC=CC=C1	DB06288	Amisulpride	CCN1CCCC1CNC(=O)C1=CC(=C(N)C=C1OC)S(=O)(=O)CC	2020	The risk or severity of adverse effects can be increased when Cyclizine is combined with Amisulpride.	2
DB01176	Cyclizine	CN1CCN(CC1)C(C1=CC=CC=C1)C1=CC=CC=C1	DB06770	Benzyl alcohol	OCC1=CC=CC=C1	2020	The risk or severity of adverse effects can be increased when Cyclizine is combined with Benzyl alcohol.	2
DB01176	Cyclizine	CN1CCN(CC1)C(C1=CC=CC=C1)C1=CC=CC=C1	DB11859	Brexanolone	[H][C@@]1(CC[C@@]2([H])[C@]3([H])CC[C@@]4([H])C[C@H](O)CC[C@]4(C)[C@@]3([H])CC[C@]12C)C(C)=O	2019	The risk or severity of adverse effects can be increased when Cyclizine is combined with Brexanolone.	2
DB01176	Cyclizine	CN1CCN(CC1)C(C1=CC=CC=C1)C1=CC=CC=C1	DB11823	Esketamine	CN[C@@]1(CCCCC1=O)C1=CC=CC=C1Cl	2019	The risk or severity of adverse effects can be increased when Cyclizine is combined with Esketamine.	2
DB01176	Cyclizine	CN1CCN(CC1)C(C1=CC=CC=C1)C1=CC=CC=C1	DB01440	gamma-Hydroxybutyric acid	OCCCC(O)=O	2020	The risk or severity of adverse effects can be increased when Cyclizine is combined with gamma-Hydroxybutyric acid.	2
DB01176	Cyclizine	CN1CCN(CC1)C(C1=CC=CC=C1)C1=CC=CC=C1	DB11732	Lasmiditan	CN1CCC(CC1)C(=O)C1=CC=CC(NC(=O)C2=C(F)C=C(F)C=C2F)=N1	2019	The risk or severity of adverse effects can be increased when Cyclizine is combined with Lasmiditan.	2
DB01176	Cyclizine	CN1CCN(CC1)C(C1=CC=CC=C1)C1=CC=CC=C1	DB11951	Lemborexant	CC1=NC=C(OC[C@]2(C[C@H]2C(=O)NC2=NC=C(F)C=C2)C2=CC=CC(F)=C2)C(C)=N1	2020	The risk or severity of adverse effects can be increased when Cyclizine is combined with Lemborexant.	2
DB01176	Cyclizine	CN1CCN(CC1)C(C1=CC=CC=C1)C1=CC=CC=C1	DB06077	Lumateperone	[H][C@]12CCN(CCCC(=O)C3=CC=C(F)C=C3)C[C@@]1([H])C1=CC=CC3=C1N2CCN3C	2020	The risk or severity of adverse effects can be increased when Cyclizine is combined with Lumateperone.	2
DB01176	Cyclizine	CN1CCN(CC1)C(C1=CC=CC=C1)C1=CC=CC=C1	DB06654	Safinamide	C[C@H](NCC1=CC=C(OCC2=CC(F)=CC=C2)C=C1)C(N)=O	2019	The risk or severity of adverse effects can be increased when Cyclizine is combined with Safinamide.	2
DB01176	Cyclizine	CN1CCN(CC1)C(C1=CC=CC=C1)C1=CC=CC=C1	DB14754	Solriamfetol	N[C@@H](COC(N)=O)CC1=CC=CC=C1	2019	The risk or severity of adverse effects can be increased when Cyclizine is combined with Solriamfetol.	2
DB00434	Cyproheptadine	CN1CCC(CC1)=C1C2=CC=CC=C2C=CC2=CC=CC=C12	DB00969	Alosetron	CN1C2=C(C3=CC=CC=C13)C(=O)N(CC1=C(C)NC=N1)CC2	2020	The risk or severity of adverse effects can be increased when Cyproheptadine is combined with Alosetron.	2
DB00434	Cyproheptadine	CN1CCC(CC1)=C1C2=CC=CC=C2C=CC2=CC=CC=C12	DB15465	Benzhydrocodone	[H][C@@]12OC3=C(OC)C=CC4=C3[C@@]11CCN(C)[C@]([H])(C4)[C@]1([H])CC=C2OC(=O)C1=CC=CC=C1	2019	The risk or severity of adverse effects can be increased when Cyproheptadine is combined with Benzhydrocodone.	2
DB00434	Cyproheptadine	CN1CCC(CC1)=C1C2=CC=CC=C2C=CC2=CC=CC=C12	DB01161	Chloroprocaine	CCN(CC)CCOC(=O)C1=C(Cl)C=C(N)C=C1	2019	The risk or severity of adverse effects can be increased when Cyproheptadine is combined with Chloroprocaine.	2
DB00434	Cyproheptadine	CN1CCC(CC1)=C1C2=CC=CC=C2C=CC2=CC=CC=C12	DB11823	Esketamine	CN[C@@]1(CCCCC1=O)C1=CC=CC=C1Cl	2019	The risk or severity of adverse effects can be increased when Cyproheptadine is combined with Esketamine.	2
DB00434	Cyproheptadine	CN1CCC(CC1)=C1C2=CC=CC=C2C=CC2=CC=CC=C12	DB11732	Lasmiditan	CN1CCC(CC1)C(=O)C1=CC=CC(NC(=O)C2=C(F)C=C(F)C=C2F)=N1	2019	The risk or severity of adverse effects can be increased when Cyproheptadine is combined with Lasmiditan.	2
DB00434	Cyproheptadine	CN1CCC(CC1)=C1C2=CC=CC=C2C=CC2=CC=CC=C12	DB00953	Rizatriptan	CN(C)CCC1=CNC2=C1C=C(CN1C=NC=N1)C=C2	2019	The risk or severity of adverse effects can be increased when Cyproheptadine is combined with Rizatriptan.	2
DB00246	Ziprasidone	ClC1=C(CCN2CCN(CC2)C2=NSC3=CC=CC=C23)C=C2CC(=O)NC2=C1	DB00298	Dapiprazole	CC1=CC=CC=C1N1CCN(CCC2=NN=C3CCCCN23)CC1	2019	The risk or severity of adverse effects can be increased when Dapiprazole is combined with Ziprasidone.	2
DB00405	Dexbrompheniramine	CN(C)CC[C@@H](C1=CC=C(Br)C=C1)C1=CC=CC=N1	DB00969	Alosetron	CN1C2=C(C3=CC=CC=C13)C(=O)N(CC1=C(C)NC=N1)CC2	2020	The risk or severity of adverse effects can be increased when Dexbrompheniramine is combined with Alosetron.	2
DB00405	Dexbrompheniramine	CN(C)CC[C@@H](C1=CC=C(Br)C=C1)C1=CC=CC=N1	DB06288	Amisulpride	CCN1CCCC1CNC(=O)C1=CC(=C(N)C=C1OC)S(=O)(=O)CC	2020	The risk or severity of adverse effects can be increased when Dexbrompheniramine is combined with Amisulpride.	2
DB00405	Dexbrompheniramine	CN(C)CC[C@@H](C1=CC=C(Br)C=C1)C1=CC=CC=N1	DB06770	Benzyl alcohol	OCC1=CC=CC=C1	2020	The risk or severity of adverse effects can be increased when Dexbrompheniramine is combined with Benzyl alcohol.	2
DB00405	Dexbrompheniramine	CN(C)CC[C@@H](C1=CC=C(Br)C=C1)C1=CC=CC=N1	DB11859	Brexanolone	[H][C@@]1(CC[C@@]2([H])[C@]3([H])CC[C@@]4([H])C[C@H](O)CC[C@]4(C)[C@@]3([H])CC[C@]12C)C(C)=O	2019	The risk or severity of adverse effects can be increased when Dexbrompheniramine is combined with Brexanolone.	2
DB00405	Dexbrompheniramine	CN(C)CC[C@@H](C1=CC=C(Br)C=C1)C1=CC=CC=N1	DB11823	Esketamine	CN[C@@]1(CCCCC1=O)C1=CC=CC=C1Cl	2019	The risk or severity of adverse effects can be increased when Dexbrompheniramine is combined with Esketamine.	2
DB00405	Dexbrompheniramine	CN(C)CC[C@@H](C1=CC=C(Br)C=C1)C1=CC=CC=N1	DB00574	Fenfluramine	CCNC(C)CC1=CC=CC(=C1)C(F)(F)F	2020	The risk or severity of adverse effects can be increased when Dexbrompheniramine is combined with Fenfluramine.	2
DB00405	Dexbrompheniramine	CN(C)CC[C@@H](C1=CC=C(Br)C=C1)C1=CC=CC=N1	DB01440	gamma-Hydroxybutyric acid	OCCCC(O)=O	2020	The risk or severity of adverse effects can be increased when Dexbrompheniramine is combined with gamma-Hydroxybutyric acid.	2
DB00405	Dexbrompheniramine	CN(C)CC[C@@H](C1=CC=C(Br)C=C1)C1=CC=CC=N1	DB11732	Lasmiditan	CN1CCC(CC1)C(=O)C1=CC=CC(NC(=O)C2=C(F)C=C(F)C=C2F)=N1	2019	The risk or severity of adverse effects can be increased when Dexbrompheniramine is combined with Lasmiditan.	2
DB00405	Dexbrompheniramine	CN(C)CC[C@@H](C1=CC=C(Br)C=C1)C1=CC=CC=N1	DB11951	Lemborexant	CC1=NC=C(OC[C@]2(C[C@H]2C(=O)NC2=NC=C(F)C=C2)C2=CC=CC(F)=C2)C(C)=N1	2020	The risk or severity of adverse effects can be increased when Dexbrompheniramine is combined with Lemborexant.	2
DB00405	Dexbrompheniramine	CN(C)CC[C@@H](C1=CC=C(Br)C=C1)C1=CC=CC=N1	DB06077	Lumateperone	[H][C@]12CCN(CCCC(=O)C3=CC=C(F)C=C3)C[C@@]1([H])C1=CC=CC3=C1N2CCN3C	2020	The risk or severity of adverse effects can be increased when Dexbrompheniramine is combined with Lumateperone.	2
DB00405	Dexbrompheniramine	CN(C)CC[C@@H](C1=CC=C(Br)C=C1)C1=CC=CC=N1	DB00844	Nalbuphine	O[C@H]1CC[C@@]2(O)[C@H]3CC4=CC=C(O)C5=C4[C@@]2(CCN3CC2CCC2)[C@H]1O5	2019	The risk or severity of adverse effects can be increased when Dexbrompheniramine is combined with Nalbuphine.	2
DB00405	Dexbrompheniramine	CN(C)CC[C@@H](C1=CC=C(Br)C=C1)C1=CC=CC=N1	DB00980	Ramelteon	CCC(=O)NCC[C@@H]1CCC2=C1C1=C(OCC1)C=C2	2019	The risk or severity of adverse effects can be increased when Dexbrompheniramine is combined with Ramelteon.	2
DB00405	Dexbrompheniramine	CN(C)CC[C@@H](C1=CC=C(Br)C=C1)C1=CC=CC=N1	DB12404	Remimazolam	COC(=O)CC[C@@H]1N=C(C2=CC=CC=N2)C2=CC(Br)=CC=C2N2C(C)=CN=C12	2020	The risk or severity of adverse effects can be increased when Dexbrompheniramine is combined with Remimazolam.	2
DB00405	Dexbrompheniramine	CN(C)CC[C@@H](C1=CC=C(Br)C=C1)C1=CC=CC=N1	DB00953	Rizatriptan	CN(C)CCC1=CNC2=C1C=C(CN1C=NC=N1)C=C2	2019	The risk or severity of adverse effects can be increased when Dexbrompheniramine is combined with Rizatriptan.	2
DB00405	Dexbrompheniramine	CN(C)CC[C@@H](C1=CC=C(Br)C=C1)C1=CC=CC=N1	DB06654	Safinamide	C[C@H](NCC1=CC=C(OCC2=CC(F)=CC=C2)C=C1)C(N)=O	2019	The risk or severity of adverse effects can be increased when Dexbrompheniramine is combined with Safinamide.	2
DB00405	Dexbrompheniramine	CN(C)CC[C@@H](C1=CC=C(Br)C=C1)C1=CC=CC=N1	DB14754	Solriamfetol	N[C@@H](COC(N)=O)CC1=CC=CC=C1	2019	The risk or severity of adverse effects can be increased when Dexbrompheniramine is combined with Solriamfetol.	2
DB00985	Dimenhydrinate	CN1C2=C(N=C(Cl)N2)C(=O)N(C)C1=O.CN(C)CCOC(C1=CC=CC=C1)C1=CC=CC=C1	DB06288	Amisulpride	CCN1CCCC1CNC(=O)C1=CC(=C(N)C=C1OC)S(=O)(=O)CC	2020	The risk or severity of adverse effects can be increased when Dimenhydrinate is combined with Amisulpride.	2
DB00985	Dimenhydrinate	CN1C2=C(N=C(Cl)N2)C(=O)N(C)C1=O.CN(C)CCOC(C1=CC=CC=C1)C1=CC=CC=C1	DB06770	Benzyl alcohol	OCC1=CC=CC=C1	2020	The risk or severity of adverse effects can be increased when Dimenhydrinate is combined with Benzyl alcohol.	2
DB00985	Dimenhydrinate	CN1C2=C(N=C(Cl)N2)C(=O)N(C)C1=O.CN(C)CCOC(C1=CC=CC=C1)C1=CC=CC=C1	DB11859	Brexanolone	[H][C@@]1(CC[C@@]2([H])[C@]3([H])CC[C@@]4([H])C[C@H](O)CC[C@]4(C)[C@@]3([H])CC[C@]12C)C(C)=O	2019	The risk or severity of adverse effects can be increased when Dimenhydrinate is combined with Brexanolone.	2
DB00985	Dimenhydrinate	CN1C2=C(N=C(Cl)N2)C(=O)N(C)C1=O.CN(C)CCOC(C1=CC=CC=C1)C1=CC=CC=C1	DB11823	Esketamine	CN[C@@]1(CCCCC1=O)C1=CC=CC=C1Cl	2019	The risk or severity of adverse effects can be increased when Dimenhydrinate is combined with Esketamine.	2
DB00985	Dimenhydrinate	CN1C2=C(N=C(Cl)N2)C(=O)N(C)C1=O.CN(C)CCOC(C1=CC=CC=C1)C1=CC=CC=C1	DB01440	gamma-Hydroxybutyric acid	OCCCC(O)=O	2020	The risk or severity of adverse effects can be increased when Dimenhydrinate is combined with gamma-Hydroxybutyric acid.	2
DB00985	Dimenhydrinate	CN1C2=C(N=C(Cl)N2)C(=O)N(C)C1=O.CN(C)CCOC(C1=CC=CC=C1)C1=CC=CC=C1	DB11732	Lasmiditan	CN1CCC(CC1)C(=O)C1=CC=CC(NC(=O)C2=C(F)C=C(F)C=C2F)=N1	2019	The risk or severity of adverse effects can be increased when Dimenhydrinate is combined with Lasmiditan.	2
DB00985	Dimenhydrinate	CN1C2=C(N=C(Cl)N2)C(=O)N(C)C1=O.CN(C)CCOC(C1=CC=CC=C1)C1=CC=CC=C1	DB11951	Lemborexant	CC1=NC=C(OC[C@]2(C[C@H]2C(=O)NC2=NC=C(F)C=C2)C2=CC=CC(F)=C2)C(C)=N1	2020	The risk or severity of adverse effects can be increased when Dimenhydrinate is combined with Lemborexant.	2
DB00985	Dimenhydrinate	CN1C2=C(N=C(Cl)N2)C(=O)N(C)C1=O.CN(C)CCOC(C1=CC=CC=C1)C1=CC=CC=C1	DB06077	Lumateperone	[H][C@]12CCN(CCCC(=O)C3=CC=C(F)C=C3)C[C@@]1([H])C1=CC=CC3=C1N2CCN3C	2020	The risk or severity of adverse effects can be increased when Dimenhydrinate is combined with Lumateperone.	2
DB00985	Dimenhydrinate	CN1C2=C(N=C(Cl)N2)C(=O)N(C)C1=O.CN(C)CCOC(C1=CC=CC=C1)C1=CC=CC=C1	DB06654	Safinamide	C[C@H](NCC1=CC=C(OCC2=CC(F)=CC=C2)C=C1)C(N)=O	2019	The risk or severity of adverse effects can be increased when Dimenhydrinate is combined with Safinamide.	2
DB00985	Dimenhydrinate	CN1C2=C(N=C(Cl)N2)C(=O)N(C)C1=O.CN(C)CCOC(C1=CC=CC=C1)C1=CC=CC=C1	DB14754	Solriamfetol	N[C@@H](COC(N)=O)CC1=CC=CC=C1	2019	The risk or severity of adverse effects can be increased when Dimenhydrinate is combined with Solriamfetol.	2
DB09167	Dosulepin	CN(C)CC\C=C1/C2=CC=CC=C2CSC2=CC=CC=C12	DB15465	Benzhydrocodone	[H][C@@]12OC3=C(OC)C=CC4=C3[C@@]11CCN(C)[C@]([H])(C4)[C@]1([H])CC=C2OC(=O)C1=CC=CC=C1	2019	The risk or severity of adverse effects can be increased when Dosulepin is combined with Benzhydrocodone.	2
DB00370	Mirtazapine	CN1CCN2C(C1)C1=CC=CC=C1CC1=C2N=CC=C1	DB00898	Ethanol	CCO	2020	The risk or severity of adverse effects can be increased when Ethanol is combined with Mirtazapine.	2
DB00835	Brompheniramine	CN(C)CCC(C1=CC=C(Br)C=C1)C1=CC=CC=N1	DB00574	Fenfluramine	CCNC(C)CC1=CC=CC(=C1)C(F)(F)F	2020	The risk or severity of adverse effects can be increased when Fenfluramine is combined with Brompheniramine.	2
DB00748	Carbinoxamine	CN(C)CCOC(C1=CC=C(Cl)C=C1)C1=CC=CC=N1	DB00574	Fenfluramine	CCNC(C)CC1=CC=CC(=C1)C(F)(F)F	2020	The risk or severity of adverse effects can be increased when Fenfluramine is combined with Carbinoxamine.	2
DB01176	Cyclizine	CN1CCN(CC1)C(C1=CC=CC=C1)C1=CC=CC=C1	DB00574	Fenfluramine	CCNC(C)CC1=CC=CC(=C1)C(F)(F)F	2020	The risk or severity of adverse effects can be increased when Fenfluramine is combined with Cyclizine.	2
DB00985	Dimenhydrinate	CN1C2=C(N=C(Cl)N2)C(=O)N(C)C1=O.CN(C)CCOC(C1=CC=CC=C1)C1=CC=CC=C1	DB00574	Fenfluramine	CCNC(C)CC1=CC=CC(=C1)C(F)(F)F	2020	The risk or severity of adverse effects can be increased when Fenfluramine is combined with Dimenhydrinate.	2
DB06282	Levocetirizine	OC(=O)COCCN1CCN(CC1)[C@H](C1=CC=CC=C1)C1=CC=C(Cl)C=C1	DB00574	Fenfluramine	CCNC(C)CC1=CC=CC(=C1)C(F)(F)F	2020	The risk or severity of adverse effects can be increased when Fenfluramine is combined with Levocetirizine.	2
DB00737	Meclizine	CC1=CC(CN2CCN(CC2)C(C2=CC=CC=C2)C2=CC=C(Cl)C=C2)=CC=C1	DB00574	Fenfluramine	CCNC(C)CC1=CC=CC(=C1)C(F)(F)F	2020	The risk or severity of adverse effects can be increased when Fenfluramine is combined with Meclizine.	2
DB00777	Propiomazine	CCC(=O)C1=CC2=C(SC3=CC=CC=C3N2CC(C)N(C)C)C=C1	DB00574	Fenfluramine	CCNC(C)CC1=CC=CC(=C1)C(F)(F)F	2020	The risk or severity of adverse effects can be increased when Fenfluramine is combined with Propiomazine.	2
DB04841	Flunarizine	FC1=CC=C(C=C1)C(N1CCN(C\C=C\C2=CC=CC=C2)CC1)C1=CC=C(F)C=C1	DB06288	Amisulpride	CCN1CCCC1CNC(=O)C1=CC(=C(N)C=C1OC)S(=O)(=O)CC	2020	The risk or severity of adverse effects can be increased when Flunarizine is combined with Amisulpride.	2
DB04841	Flunarizine	FC1=CC=C(C=C1)C(N1CCN(C\C=C\C2=CC=CC=C2)CC1)C1=CC=C(F)C=C1	DB06216	Asenapine	OC(=O)\C=C/C(O)=O.CN1CC2C(C1)C1=C(OC3=CC=CC=C23)C=CC(Cl)=C1	2020	The risk or severity of adverse effects can be increased when Flunarizine is combined with Asenapine.	2
DB04841	Flunarizine	FC1=CC=C(C=C1)C(N1CCN(C\C=C\C2=CC=CC=C2)CC1)C1=CC=C(F)C=C1	DB06770	Benzyl alcohol	OCC1=CC=CC=C1	2020	The risk or severity of adverse effects can be increased when Flunarizine is combined with Benzyl alcohol.	2
DB04841	Flunarizine	FC1=CC=C(C=C1)C(N1CCN(C\C=C\C2=CC=CC=C2)CC1)C1=CC=C(F)C=C1	DB11859	Brexanolone	[H][C@@]1(CC[C@@]2([H])[C@]3([H])CC[C@@]4([H])C[C@H](O)CC[C@]4(C)[C@@]3([H])CC[C@]12C)C(C)=O	2019	The risk or severity of adverse effects can be increased when Flunarizine is combined with Brexanolone.	2
DB04841	Flunarizine	FC1=CC=C(C=C1)C(N1CCN(C\C=C\C2=CC=CC=C2)CC1)C1=CC=C(F)C=C1	DB11823	Esketamine	CN[C@@]1(CCCCC1=O)C1=CC=CC=C1Cl	2019	The risk or severity of adverse effects can be increased when Flunarizine is combined with Esketamine.	2
DB04841	Flunarizine	FC1=CC=C(C=C1)C(N1CCN(C\C=C\C2=CC=CC=C2)CC1)C1=CC=C(F)C=C1	DB11732	Lasmiditan	CN1CCC(CC1)C(=O)C1=CC=CC(NC(=O)C2=C(F)C=C(F)C=C2F)=N1	2019	The risk or severity of adverse effects can be increased when Flunarizine is combined with Lasmiditan.	2
DB04841	Flunarizine	FC1=CC=C(C=C1)C(N1CCN(C\C=C\C2=CC=CC=C2)CC1)C1=CC=C(F)C=C1	DB11951	Lemborexant	CC1=NC=C(OC[C@]2(C[C@H]2C(=O)NC2=NC=C(F)C=C2)C2=CC=CC(F)=C2)C(C)=N1	2020	The risk or severity of adverse effects can be increased when Flunarizine is combined with Lemborexant.	2
DB04841	Flunarizine	FC1=CC=C(C=C1)C(N1CCN(C\C=C\C2=CC=CC=C2)CC1)C1=CC=C(F)C=C1	DB06077	Lumateperone	[H][C@]12CCN(CCCC(=O)C3=CC=C(F)C=C3)C[C@@]1([H])C1=CC=CC3=C1N2CCN3C	2020	The risk or severity of adverse effects can be increased when Flunarizine is combined with Lumateperone.	2
DB04841	Flunarizine	FC1=CC=C(C=C1)C(N1CCN(C\C=C\C2=CC=CC=C2)CC1)C1=CC=C(F)C=C1	DB12404	Remimazolam	COC(=O)CC[C@@H]1N=C(C2=CC=CC=N2)C2=CC(Br)=CC=C2N2C(C)=CN=C12	2020	The risk or severity of adverse effects can be increased when Flunarizine is combined with Remimazolam.	2
DB04841	Flunarizine	FC1=CC=C(C=C1)C(N1CCN(C\C=C\C2=CC=CC=C2)CC1)C1=CC=C(F)C=C1	DB14754	Solriamfetol	N[C@@H](COC(N)=O)CC1=CC=CC=C1	2019	The risk or severity of adverse effects can be increased when Flunarizine is combined with Solriamfetol.	2
DB06216	Asenapine	OC(=O)\C=C/C(O)=O.CN1CC2C(C1)C1=C(OC3=CC=CC=C23)C=CC(Cl)=C1	DB01440	gamma-Hydroxybutyric acid	OCCCC(O)=O	2020	The risk or severity of adverse effects can be increased when gamma-Hydroxybutyric acid is combined with Asenapine.	2
DB04841	Flunarizine	FC1=CC=C(C=C1)C(N1CCN(C\C=C\C2=CC=CC=C2)CC1)C1=CC=C(F)C=C1	DB01440	gamma-Hydroxybutyric acid	OCCCC(O)=O	2020	The risk or severity of adverse effects can be increased when gamma-Hydroxybutyric acid is combined with Flunarizine.	2
DB04946	Iloperidone	COC1=C(OCCCN2CCC(CC2)C2=NOC3=C2C=CC(F)=C3)C=CC(=C1)C(C)=O	DB01440	gamma-Hydroxybutyric acid	OCCCC(O)=O	2020	The risk or severity of adverse effects can be increased when gamma-Hydroxybutyric acid is combined with Iloperidone.	2
DB06282	Levocetirizine	OC(=O)COCCN1CCN(CC1)[C@H](C1=CC=CC=C1)C1=CC=C(Cl)C=C1	DB01440	gamma-Hydroxybutyric acid	OCCCC(O)=O	2020	The risk or severity of adverse effects can be increased when gamma-Hydroxybutyric acid is combined with Levocetirizine.	2
DB00557	Hydroxyzine	OCCOCCN1CCN(CC1)C(C1=CC=CC=C1)C1=CC=C(Cl)C=C1	DB11823	Esketamine	CN[C@@]1(CCCCC1=O)C1=CC=CC=C1Cl	2019	The risk or severity of adverse effects can be increased when Hydroxyzine is combined with Esketamine.	2
DB04946	Iloperidone	COC1=C(OCCCN2CCC(CC2)C2=NOC3=C2C=CC(F)=C3)C=CC(=C1)C(C)=O	DB06770	Benzyl alcohol	OCC1=CC=CC=C1	2020	The risk or severity of adverse effects can be increased when Iloperidone is combined with Benzyl alcohol.	2
DB04946	Iloperidone	COC1=C(OCCCN2CCC(CC2)C2=NOC3=C2C=CC(F)=C3)C=CC(=C1)C(C)=O	DB11859	Brexanolone	[H][C@@]1(CC[C@@]2([H])[C@]3([H])CC[C@@]4([H])C[C@H](O)CC[C@]4(C)[C@@]3([H])CC[C@]12C)C(C)=O	2019	The risk or severity of adverse effects can be increased when Iloperidone is combined with Brexanolone.	2
DB04946	Iloperidone	COC1=C(OCCCN2CCC(CC2)C2=NOC3=C2C=CC(F)=C3)C=CC(=C1)C(C)=O	DB11951	Lemborexant	CC1=NC=C(OC[C@]2(C[C@H]2C(=O)NC2=NC=C(F)C=C2)C2=CC=CC(F)=C2)C(C)=N1	2020	The risk or severity of adverse effects can be increased when Iloperidone is combined with Lemborexant.	2
DB04946	Iloperidone	COC1=C(OCCCN2CCC(CC2)C2=NOC3=C2C=CC(F)=C3)C=CC(=C1)C(C)=O	DB06077	Lumateperone	[H][C@]12CCN(CCCC(=O)C3=CC=C(F)C=C3)C[C@@]1([H])C1=CC=CC3=C1N2CCN3C	2020	The risk or severity of adverse effects can be increased when Iloperidone is combined with Lumateperone.	2
DB04946	Iloperidone	COC1=C(OCCCN2CCC(CC2)C2=NOC3=C2C=CC(F)=C3)C=CC(=C1)C(C)=O	DB12404	Remimazolam	COC(=O)CC[C@@H]1N=C(C2=CC=CC=N2)C2=CC(Br)=CC=C2N2C(C)=CN=C12	2020	The risk or severity of adverse effects can be increased when Iloperidone is combined with Remimazolam.	2
DB00458	Imipramine	CN(C)CCCN1C2=CC=CC=C2CCC2=CC=CC=C12	DB06288	Amisulpride	CCN1CCCC1CNC(=O)C1=CC(=C(N)C=C1OC)S(=O)(=O)CC	2020	The risk or severity of adverse effects can be increased when Imipramine is combined with Amisulpride.	2
DB00458	Imipramine	CN(C)CCCN1C2=CC=CC=C2CCC2=CC=CC=C12	DB15465	Benzhydrocodone	[H][C@@]12OC3=C(OC)C=CC4=C3[C@@]11CCN(C)[C@]([H])(C4)[C@]1([H])CC=C2OC(=O)C1=CC=CC=C1	2019	The risk or severity of adverse effects can be increased when Imipramine is combined with Benzhydrocodone.	2
DB00458	Imipramine	CN(C)CCCN1C2=CC=CC=C2CCC2=CC=CC=C12	DB01282	Carbetocin	[H][C@]1(NC(=O)[C@H](CC2=CC=C(OC)C=C2)NC(=O)CCCSC[C@H](NC(=O)[C@H](CC(N)=O)NC(=O)[C@H](CCC(N)=O)NC1=O)C(=O)N1CCC[C@H]1C(=O)N[C@@H](CC(C)C)C(=O)NCC(N)=O)[C@@H](C)CC	2020	The risk or severity of adverse effects can be increased when Imipramine is combined with Carbetocin.	2
DB00458	Imipramine	CN(C)CCCN1C2=CC=CC=C2CCC2=CC=CC=C12	DB00844	Nalbuphine	O[C@H]1CC[C@@]2(O)[C@H]3CC4=CC=C(O)C5=C4[C@@]2(CCN3CC2CCC2)[C@H]1O5	2019	The risk or severity of adverse effects can be increased when Imipramine is combined with Nalbuphine.	2
DB00363	Clozapine	CN1CCN(CC1)C1=NC2=CC(Cl)=CC=C2NC2=CC=CC=C12	DB11732	Lasmiditan	CN1CCC(CC1)C(=O)C1=CC=CC(NC(=O)C2=C(F)C=C(F)C=C2F)=N1	2019	The risk or severity of adverse effects can be increased when Lasmiditan is combined with Clozapine.	2
DB01173	Orphenadrine	CN(C)CCOC(C1=CC=CC=C1)C1=CC=CC=C1C	DB11732	Lasmiditan	CN1CCC(CC1)C(=O)C1=CC=CC(NC(=O)C2=C(F)C=C(F)C=C2F)=N1	2019	The risk or severity of adverse effects can be increased when Lasmiditan is combined with Orphenadrine.	2
DB06282	Levocetirizine	OC(=O)COCCN1CCN(CC1)[C@H](C1=CC=CC=C1)C1=CC=C(Cl)C=C1	DB06288	Amisulpride	CCN1CCCC1CNC(=O)C1=CC(=C(N)C=C1OC)S(=O)(=O)CC	2020	The risk or severity of adverse effects can be increased when Levocetirizine is combined with Amisulpride.	2
DB06282	Levocetirizine	OC(=O)COCCN1CCN(CC1)[C@H](C1=CC=CC=C1)C1=CC=C(Cl)C=C1	DB06770	Benzyl alcohol	OCC1=CC=CC=C1	2020	The risk or severity of adverse effects can be increased when Levocetirizine is combined with Benzyl alcohol.	2
DB06282	Levocetirizine	OC(=O)COCCN1CCN(CC1)[C@H](C1=CC=CC=C1)C1=CC=C(Cl)C=C1	DB11859	Brexanolone	[H][C@@]1(CC[C@@]2([H])[C@]3([H])CC[C@@]4([H])C[C@H](O)CC[C@]4(C)[C@@]3([H])CC[C@]12C)C(C)=O	2019	The risk or severity of adverse effects can be increased when Levocetirizine is combined with Brexanolone.	2
DB06282	Levocetirizine	OC(=O)COCCN1CCN(CC1)[C@H](C1=CC=CC=C1)C1=CC=C(Cl)C=C1	DB11823	Esketamine	CN[C@@]1(CCCCC1=O)C1=CC=CC=C1Cl	2019	The risk or severity of adverse effects can be increased when Levocetirizine is combined with Esketamine.	2
DB06282	Levocetirizine	OC(=O)COCCN1CCN(CC1)[C@H](C1=CC=CC=C1)C1=CC=C(Cl)C=C1	DB11732	Lasmiditan	CN1CCC(CC1)C(=O)C1=CC=CC(NC(=O)C2=C(F)C=C(F)C=C2F)=N1	2019	The risk or severity of adverse effects can be increased when Levocetirizine is combined with Lasmiditan.	2
DB06282	Levocetirizine	OC(=O)COCCN1CCN(CC1)[C@H](C1=CC=CC=C1)C1=CC=C(Cl)C=C1	DB11951	Lemborexant	CC1=NC=C(OC[C@]2(C[C@H]2C(=O)NC2=NC=C(F)C=C2)C2=CC=CC(F)=C2)C(C)=N1	2020	The risk or severity of adverse effects can be increased when Levocetirizine is combined with Lemborexant.	2
DB06282	Levocetirizine	OC(=O)COCCN1CCN(CC1)[C@H](C1=CC=CC=C1)C1=CC=C(Cl)C=C1	DB12404	Remimazolam	COC(=O)CC[C@@H]1N=C(C2=CC=CC=N2)C2=CC(Br)=CC=C2N2C(C)=CN=C12	2020	The risk or severity of adverse effects can be increased when Levocetirizine is combined with Remimazolam.	2
DB06282	Levocetirizine	OC(=O)COCCN1CCN(CC1)[C@H](C1=CC=CC=C1)C1=CC=C(Cl)C=C1	DB06654	Safinamide	C[C@H](NCC1=CC=C(OCC2=CC(F)=CC=C2)C=C1)C(N)=O	2019	The risk or severity of adverse effects can be increased when Levocetirizine is combined with Safinamide.	2
DB06282	Levocetirizine	OC(=O)COCCN1CCN(CC1)[C@H](C1=CC=CC=C1)C1=CC=C(Cl)C=C1	DB14754	Solriamfetol	N[C@@H](COC(N)=O)CC1=CC=CC=C1	2019	The risk or severity of adverse effects can be increased when Levocetirizine is combined with Solriamfetol.	2
DB06216	Asenapine	OC(=O)\C=C/C(O)=O.CN1CC2C(C1)C1=C(OC3=CC=CC=C23)C=CC(Cl)=C1	DB06077	Lumateperone	[H][C@]12CCN(CCCC(=O)C3=CC=C(F)C=C3)C[C@@]1([H])C1=CC=CC3=C1N2CCN3C	2020	The risk or severity of adverse effects can be increased when Lumateperone is combined with Asenapine.	2
DB00245	Benzatropine	[H][C@]12CC[C@]([H])(C[C@@]([H])(C1)OC(C1=CC=CC=C1)C1=CC=CC=C1)N2C	DB06077	Lumateperone	[H][C@]12CCN(CCCC(=O)C3=CC=C(F)C=C3)C[C@@]1([H])C1=CC=CC3=C1N2CCN3C	2020	The risk or severity of adverse effects can be increased when Lumateperone is combined with Benzatropine.	2
DB06282	Levocetirizine	OC(=O)COCCN1CCN(CC1)[C@H](C1=CC=CC=C1)C1=CC=C(Cl)C=C1	DB06077	Lumateperone	[H][C@]12CCN(CCCC(=O)C3=CC=C(F)C=C3)C[C@@]1([H])C1=CC=CC3=C1N2CCN3C	2020	The risk or severity of adverse effects can be increased when Lumateperone is combined with Levocetirizine.	2
DB00737	Meclizine	CC1=CC(CN2CCN(CC2)C(C2=CC=CC=C2)C2=CC=C(Cl)C=C2)=CC=C1	DB00969	Alosetron	CN1C2=C(C3=CC=CC=C13)C(=O)N(CC1=C(C)NC=N1)CC2	2020	The risk or severity of adverse effects can be increased when Meclizine is combined with Alosetron.	2
DB00737	Meclizine	CC1=CC(CN2CCN(CC2)C(C2=CC=CC=C2)C2=CC=C(Cl)C=C2)=CC=C1	DB06288	Amisulpride	CCN1CCCC1CNC(=O)C1=CC(=C(N)C=C1OC)S(=O)(=O)CC	2020	The risk or severity of adverse effects can be increased when Meclizine is combined with Amisulpride.	2
DB00737	Meclizine	CC1=CC(CN2CCN(CC2)C(C2=CC=CC=C2)C2=CC=C(Cl)C=C2)=CC=C1	DB06216	Asenapine	OC(=O)\C=C/C(O)=O.CN1CC2C(C1)C1=C(OC3=CC=CC=C23)C=CC(Cl)=C1	2020	The risk or severity of adverse effects can be increased when Meclizine is combined with Asenapine.	2
DB00737	Meclizine	CC1=CC(CN2CCN(CC2)C(C2=CC=CC=C2)C2=CC=C(Cl)C=C2)=CC=C1	DB06770	Benzyl alcohol	OCC1=CC=CC=C1	2020	The risk or severity of adverse effects can be increased when Meclizine is combined with Benzyl alcohol.	2
DB00737	Meclizine	CC1=CC(CN2CCN(CC2)C(C2=CC=CC=C2)C2=CC=C(Cl)C=C2)=CC=C1	DB11859	Brexanolone	[H][C@@]1(CC[C@@]2([H])[C@]3([H])CC[C@@]4([H])C[C@H](O)CC[C@]4(C)[C@@]3([H])CC[C@]12C)C(C)=O	2019	The risk or severity of adverse effects can be increased when Meclizine is combined with Brexanolone.	2
DB00737	Meclizine	CC1=CC(CN2CCN(CC2)C(C2=CC=CC=C2)C2=CC=C(Cl)C=C2)=CC=C1	DB11823	Esketamine	CN[C@@]1(CCCCC1=O)C1=CC=CC=C1Cl	2019	The risk or severity of adverse effects can be increased when Meclizine is combined with Esketamine.	2
DB00737	Meclizine	CC1=CC(CN2CCN(CC2)C(C2=CC=CC=C2)C2=CC=C(Cl)C=C2)=CC=C1	DB01440	gamma-Hydroxybutyric acid	OCCCC(O)=O	2020	The risk or severity of adverse effects can be increased when Meclizine is combined with gamma-Hydroxybutyric acid.	2
DB00737	Meclizine	CC1=CC(CN2CCN(CC2)C(C2=CC=CC=C2)C2=CC=C(Cl)C=C2)=CC=C1	DB11732	Lasmiditan	CN1CCC(CC1)C(=O)C1=CC=CC(NC(=O)C2=C(F)C=C(F)C=C2F)=N1	2019	The risk or severity of adverse effects can be increased when Meclizine is combined with Lasmiditan.	2
DB00737	Meclizine	CC1=CC(CN2CCN(CC2)C(C2=CC=CC=C2)C2=CC=C(Cl)C=C2)=CC=C1	DB11951	Lemborexant	CC1=NC=C(OC[C@]2(C[C@H]2C(=O)NC2=NC=C(F)C=C2)C2=CC=CC(F)=C2)C(C)=N1	2020	The risk or severity of adverse effects can be increased when Meclizine is combined with Lemborexant.	2
DB00737	Meclizine	CC1=CC(CN2CCN(CC2)C(C2=CC=CC=C2)C2=CC=C(Cl)C=C2)=CC=C1	DB06077	Lumateperone	[H][C@]12CCN(CCCC(=O)C3=CC=C(F)C=C3)C[C@@]1([H])C1=CC=CC3=C1N2CCN3C	2020	The risk or severity of adverse effects can be increased when Meclizine is combined with Lumateperone.	2
DB00737	Meclizine	CC1=CC(CN2CCN(CC2)C(C2=CC=CC=C2)C2=CC=C(Cl)C=C2)=CC=C1	DB00844	Nalbuphine	O[C@H]1CC[C@@]2(O)[C@H]3CC4=CC=C(O)C5=C4[C@@]2(CCN3CC2CCC2)[C@H]1O5	2019	The risk or severity of adverse effects can be increased when Meclizine is combined with Nalbuphine.	2
DB00737	Meclizine	CC1=CC(CN2CCN(CC2)C(C2=CC=CC=C2)C2=CC=C(Cl)C=C2)=CC=C1	DB00904	Ondansetron	CN1C2=C(C3=CC=CC=C13)C(=O)C(CN1C=CN=C1C)CC2	2019	The risk or severity of adverse effects can be increased when Meclizine is combined with Ondansetron.	2
DB00737	Meclizine	CC1=CC(CN2CCN(CC2)C(C2=CC=CC=C2)C2=CC=C(Cl)C=C2)=CC=C1	DB00980	Ramelteon	CCC(=O)NCC[C@@H]1CCC2=C1C1=C(OCC1)C=C2	2019	The risk or severity of adverse effects can be increased when Meclizine is combined with Ramelteon.	2
DB00737	Meclizine	CC1=CC(CN2CCN(CC2)C(C2=CC=CC=C2)C2=CC=C(Cl)C=C2)=CC=C1	DB12404	Remimazolam	COC(=O)CC[C@@H]1N=C(C2=CC=CC=N2)C2=CC(Br)=CC=C2N2C(C)=CN=C12	2020	The risk or severity of adverse effects can be increased when Meclizine is combined with Remimazolam.	2
DB00737	Meclizine	CC1=CC(CN2CCN(CC2)C(C2=CC=CC=C2)C2=CC=C(Cl)C=C2)=CC=C1	DB00953	Rizatriptan	CN(C)CCC1=CNC2=C1C=C(CN1C=NC=N1)C=C2	2019	The risk or severity of adverse effects can be increased when Meclizine is combined with Rizatriptan.	2
DB00737	Meclizine	CC1=CC(CN2CCN(CC2)C(C2=CC=CC=C2)C2=CC=C(Cl)C=C2)=CC=C1	DB06654	Safinamide	C[C@H](NCC1=CC=C(OCC2=CC(F)=CC=C2)C=C1)C(N)=O	2019	The risk or severity of adverse effects can be increased when Meclizine is combined with Safinamide.	2
DB00737	Meclizine	CC1=CC(CN2CCN(CC2)C(C2=CC=CC=C2)C2=CC=C(Cl)C=C2)=CC=C1	DB14754	Solriamfetol	N[C@@H](COC(N)=O)CC1=CC=CC=C1	2019	The risk or severity of adverse effects can be increased when Meclizine is combined with Solriamfetol.	2
DB06216	Asenapine	OC(=O)\C=C/C(O)=O.CN1CC2C(C1)C1=C(OC3=CC=CC=C23)C=CC(Cl)=C1	DB00844	Nalbuphine	O[C@H]1CC[C@@]2(O)[C@H]3CC4=CC=C(O)C5=C4[C@@]2(CCN3CC2CCC2)[C@H]1O5	2019	The risk or severity of adverse effects can be increased when Nalbuphine is combined with Asenapine.	2
DB00245	Benzatropine	[H][C@]12CC[C@]([H])(C[C@@]([H])(C1)OC(C1=CC=CC=C1)C1=CC=CC=C1)N2C	DB00844	Nalbuphine	O[C@H]1CC[C@@]2(O)[C@H]3CC4=CC=C(O)C5=C4[C@@]2(CCN3CC2CCC2)[C@H]1O5	2019	The risk or severity of adverse effects can be increased when Nalbuphine is combined with Benzatropine.	2
DB00354	Buclizine	CC(C)(C)C1=CC=C(CN2CCN(CC2)C(C2=CC=CC=C2)C2=CC=C(Cl)C=C2)C=C1	DB00844	Nalbuphine	O[C@H]1CC[C@@]2(O)[C@H]3CC4=CC=C(O)C5=C4[C@@]2(CCN3CC2CCC2)[C@H]1O5	2019	The risk or severity of adverse effects can be increased when Nalbuphine is combined with Buclizine.	2
DB01114	Chlorpheniramine	CN(C)CCC(C1=CC=C(Cl)C=C1)C1=CC=CC=N1	DB00844	Nalbuphine	O[C@H]1CC[C@@]2(O)[C@H]3CC4=CC=C(O)C5=C4[C@@]2(CCN3CC2CCC2)[C@H]1O5	2019	The risk or severity of adverse effects can be increased when Nalbuphine is combined with Chlorpheniramine.	2
DB01176	Cyclizine	CN1CCN(CC1)C(C1=CC=CC=C1)C1=CC=CC=C1	DB00844	Nalbuphine	O[C@H]1CC[C@@]2(O)[C@H]3CC4=CC=C(O)C5=C4[C@@]2(CCN3CC2CCC2)[C@H]1O5	2019	The risk or severity of adverse effects can be increased when Nalbuphine is combined with Cyclizine.	2
DB00434	Cyproheptadine	CN1CCC(CC1)=C1C2=CC=CC=C2C=CC2=CC=CC=C12	DB00844	Nalbuphine	O[C@H]1CC[C@@]2(O)[C@H]3CC4=CC=C(O)C5=C4[C@@]2(CCN3CC2CCC2)[C@H]1O5	2019	The risk or severity of adverse effects can be increased when Nalbuphine is combined with Cyproheptadine.	2
DB00985	Dimenhydrinate	CN1C2=C(N=C(Cl)N2)C(=O)N(C)C1=O.CN(C)CCOC(C1=CC=CC=C1)C1=CC=CC=C1	DB00844	Nalbuphine	O[C@H]1CC[C@@]2(O)[C@H]3CC4=CC=C(O)C5=C4[C@@]2(CCN3CC2CCC2)[C@H]1O5	2019	The risk or severity of adverse effects can be increased when Nalbuphine is combined with Dimenhydrinate.	2
DB09167	Dosulepin	CN(C)CC\C=C1/C2=CC=CC=C2CSC2=CC=CC=C12	DB00844	Nalbuphine	O[C@H]1CC[C@@]2(O)[C@H]3CC4=CC=C(O)C5=C4[C@@]2(CCN3CC2CCC2)[C@H]1O5	2019	The risk or severity of adverse effects can be increased when Nalbuphine is combined with Dosulepin.	2
DB04841	Flunarizine	FC1=CC=C(C=C1)C(N1CCN(C\C=C\C2=CC=CC=C2)CC1)C1=CC=C(F)C=C1	DB00844	Nalbuphine	O[C@H]1CC[C@@]2(O)[C@H]3CC4=CC=C(O)C5=C4[C@@]2(CCN3CC2CCC2)[C@H]1O5	2019	The risk or severity of adverse effects can be increased when Nalbuphine is combined with Flunarizine.	2
DB04946	Iloperidone	COC1=C(OCCCN2CCC(CC2)C2=NOC3=C2C=CC(F)=C3)C=CC(=C1)C(C)=O	DB00844	Nalbuphine	O[C@H]1CC[C@@]2(O)[C@H]3CC4=CC=C(O)C5=C4[C@@]2(CCN3CC2CCC2)[C@H]1O5	2019	The risk or severity of adverse effects can be increased when Nalbuphine is combined with Iloperidone.	2
DB06282	Levocetirizine	OC(=O)COCCN1CCN(CC1)[C@H](C1=CC=CC=C1)C1=CC=C(Cl)C=C1	DB00844	Nalbuphine	O[C@H]1CC[C@@]2(O)[C@H]3CC4=CC=C(O)C5=C4[C@@]2(CCN3CC2CCC2)[C@H]1O5	2019	The risk or severity of adverse effects can be increased when Nalbuphine is combined with Levocetirizine.	2
DB06153	Pizotifen	CN1CCC(CC1)=C1C2=C(CCC3=CC=CC=C13)SC=C2	DB00844	Nalbuphine	O[C@H]1CC[C@@]2(O)[C@H]3CC4=CC=C(O)C5=C4[C@@]2(CCN3CC2CCC2)[C@H]1O5	2019	The risk or severity of adverse effects can be increased when Nalbuphine is combined with Pizotifen.	2
DB00777	Propiomazine	CCC(=O)C1=CC2=C(SC3=CC=CC=C3N2CC(C)N(C)C)C=C1	DB00844	Nalbuphine	O[C@H]1CC[C@@]2(O)[C@H]3CC4=CC=C(O)C5=C4[C@@]2(CCN3CC2CCC2)[C@H]1O5	2019	The risk or severity of adverse effects can be increased when Nalbuphine is combined with Propiomazine.	2
DB01224	Quetiapine	OCCOCCN1CCN(CC1)C1=NC2=CC=CC=C2SC2=CC=CC=C12	DB00844	Nalbuphine	O[C@H]1CC[C@@]2(O)[C@H]3CC4=CC=C(O)C5=C4[C@@]2(CCN3CC2CCC2)[C@H]1O5	2019	The risk or severity of adverse effects can be increased when Nalbuphine is combined with Quetiapine.	2
DB11235	Thonzylamine	COC1=CC=C(CN(CCN(C)C)C2=NC=CC=N2)C=C1	DB00844	Nalbuphine	O[C@H]1CC[C@@]2(O)[C@H]3CC4=CC=C(O)C5=C4[C@@]2(CCN3CC2CCC2)[C@H]1O5	2019	The risk or severity of adverse effects can be increased when Nalbuphine is combined with Thonzylamine.	2
DB00585	Nizatidine	CNC(NCCSCC1=CSC(CN(C)C)=N1)=C[N+]([O-])=O	DB11640	Amifampridine	NC1=CC=NC=C1N	2020	The risk or severity of adverse effects can be increased when Nizatidine is combined with Amifampridine.	2
DB00585	Nizatidine	CNC(NCCSCC1=CSC(CN(C)C)=N1)=C[N+]([O-])=O	DB01085	Pilocarpine	CC[C@H]1[C@@H](CC2=CN=CN2C)COC1=O	2020	The risk or severity of adverse effects can be increased when Nizatidine is combined with Pilocarpine.	2
DB00540	Nortriptyline	CNCCC=C1C2=CC=CC=C2CCC2=CC=CC=C12	DB06288	Amisulpride	CCN1CCCC1CNC(=O)C1=CC(=C(N)C=C1OC)S(=O)(=O)CC	2020	The risk or severity of adverse effects can be increased when Nortriptyline is combined with Amisulpride.	2
DB00540	Nortriptyline	CNCCC=C1C2=CC=CC=C2CCC2=CC=CC=C12	DB15465	Benzhydrocodone	[H][C@@]12OC3=C(OC)C=CC4=C3[C@@]11CCN(C)[C@]([H])(C4)[C@]1([H])CC=C2OC(=O)C1=CC=CC=C1	2019	The risk or severity of adverse effects can be increased when Nortriptyline is combined with Benzhydrocodone.	2
DB00540	Nortriptyline	CNCCC=C1C2=CC=CC=C2CCC2=CC=CC=C12	DB00844	Nalbuphine	O[C@H]1CC[C@@]2(O)[C@H]3CC4=CC=C(O)C5=C4[C@@]2(CCN3CC2CCC2)[C@H]1O5	2019	The risk or severity of adverse effects can be increased when Nortriptyline is combined with Nalbuphine.	2
DB00540	Nortriptyline	CNCCC=C1C2=CC=CC=C2CCC2=CC=CC=C12	DB00953	Rizatriptan	CN(C)CCC1=CNC2=C1C=C(CN1C=NC=N1)C=C2	2019	The risk or severity of adverse effects can be increased when Nortriptyline is combined with Rizatriptan.	2
DB01114	Chlorpheniramine	CN(C)CCC(C1=CC=C(Cl)C=C1)C1=CC=CC=N1	DB00904	Ondansetron	CN1C2=C(C3=CC=CC=C13)C(=O)C(CN1C=CN=C1C)CC2	2019	The risk or severity of adverse effects can be increased when Ondansetron is combined with Chlorpheniramine.	2
DB06153	Pizotifen	CN1CCC(CC1)=C1C2=C(CCC3=CC=CC=C13)SC=C2	DB00904	Ondansetron	CN1C2=C(C3=CC=CC=C13)C(=O)C(CN1C=CN=C1C)CC2	2019	The risk or severity of adverse effects can be increased when Ondansetron is combined with Pizotifen.	2
DB01224	Quetiapine	OCCOCCN1CCN(CC1)C1=NC2=CC=CC=C2SC2=CC=CC=C12	DB00904	Ondansetron	CN1C2=C(C3=CC=CC=C13)C(=O)C(CN1C=CN=C1C)CC2	2019	The risk or severity of adverse effects can be increased when Ondansetron is combined with Quetiapine.	2
DB01173	Orphenadrine	CN(C)CCOC(C1=CC=CC=C1)C1=CC=CC=C1C	DB15465	Benzhydrocodone	[H][C@@]12OC3=C(OC)C=CC4=C3[C@@]11CCN(C)[C@]([H])(C4)[C@]1([H])CC=C2OC(=O)C1=CC=CC=C1	2019	The risk or severity of adverse effects can be increased when Orphenadrine is combined with Benzhydrocodone.	2
DB01173	Orphenadrine	CN(C)CCOC(C1=CC=CC=C1)C1=CC=CC=C1C	DB11823	Esketamine	CN[C@@]1(CCCCC1=O)C1=CC=CC=C1Cl	2019	The risk or severity of adverse effects can be increased when Orphenadrine is combined with Esketamine.	2
DB06153	Pizotifen	CN1CCC(CC1)=C1C2=C(CCC3=CC=CC=C13)SC=C2	DB06288	Amisulpride	CCN1CCCC1CNC(=O)C1=CC(=C(N)C=C1OC)S(=O)(=O)CC	2020	The risk or severity of adverse effects can be increased when Pizotifen is combined with Amisulpride.	2
DB06153	Pizotifen	CN1CCC(CC1)=C1C2=C(CCC3=CC=CC=C13)SC=C2	DB15465	Benzhydrocodone	[H][C@@]12OC3=C(OC)C=CC4=C3[C@@]11CCN(C)[C@]([H])(C4)[C@]1([H])CC=C2OC(=O)C1=CC=CC=C1	2019	The risk or severity of adverse effects can be increased when Pizotifen is combined with Benzhydrocodone.	2
DB00777	Propiomazine	CCC(=O)C1=CC2=C(SC3=CC=CC=C3N2CC(C)N(C)C)C=C1	DB00969	Alosetron	CN1C2=C(C3=CC=CC=C13)C(=O)N(CC1=C(C)NC=N1)CC2	2020	The risk or severity of adverse effects can be increased when Propiomazine is combined with Alosetron.	2
DB00777	Propiomazine	CCC(=O)C1=CC2=C(SC3=CC=CC=C3N2CC(C)N(C)C)C=C1	DB00915	Amantadine	NC12CC3CC(CC(C3)C1)C2	2019	The risk or severity of adverse effects can be increased when Propiomazine is combined with Amantadine.	2
DB00777	Propiomazine	CCC(=O)C1=CC2=C(SC3=CC=CC=C3N2CC(C)N(C)C)C=C1	DB15465	Benzhydrocodone	[H][C@@]12OC3=C(OC)C=CC4=C3[C@@]11CCN(C)[C@]([H])(C4)[C@]1([H])CC=C2OC(=O)C1=CC=CC=C1	2019	The risk or severity of adverse effects can be increased when Propiomazine is combined with Benzhydrocodone.	2
DB00777	Propiomazine	CCC(=O)C1=CC2=C(SC3=CC=CC=C3N2CC(C)N(C)C)C=C1	DB01161	Chloroprocaine	CCN(CC)CCOC(=O)C1=C(Cl)C=C(N)C=C1	2019	The risk or severity of adverse effects can be increased when Propiomazine is combined with Chloroprocaine.	2
DB00777	Propiomazine	CCC(=O)C1=CC2=C(SC3=CC=CC=C3N2CC(C)N(C)C)C=C1	DB11732	Lasmiditan	CN1CCC(CC1)C(=O)C1=CC=CC(NC(=O)C2=C(F)C=C(F)C=C2F)=N1	2019	The risk or severity of adverse effects can be increased when Propiomazine is combined with Lasmiditan.	2
DB00777	Propiomazine	CCC(=O)C1=CC2=C(SC3=CC=CC=C3N2CC(C)N(C)C)C=C1	DB00904	Ondansetron	CN1C2=C(C3=CC=CC=C13)C(=O)C(CN1C=CN=C1C)CC2	2019	The risk or severity of adverse effects can be increased when Propiomazine is combined with Ondansetron.	2
DB00777	Propiomazine	CCC(=O)C1=CC2=C(SC3=CC=CC=C3N2CC(C)N(C)C)C=C1	DB00953	Rizatriptan	CN(C)CCC1=CNC2=C1C=C(CN1C=NC=N1)C=C2	2019	The risk or severity of adverse effects can be increased when Propiomazine is combined with Rizatriptan.	2
DB00777	Propiomazine	CCC(=O)C1=CC2=C(SC3=CC=CC=C3N2CC(C)N(C)C)C=C1	DB06654	Safinamide	C[C@H](NCC1=CC=C(OCC2=CC(F)=CC=C2)C=C1)C(N)=O	2019	The risk or severity of adverse effects can be increased when Propiomazine is combined with Safinamide.	2
DB01224	Quetiapine	OCCOCCN1CCN(CC1)C1=NC2=CC=CC=C2SC2=CC=CC=C12	DB15465	Benzhydrocodone	[H][C@@]12OC3=C(OC)C=CC4=C3[C@@]11CCN(C)[C@]([H])(C4)[C@]1([H])CC=C2OC(=O)C1=CC=CC=C1	2019	The risk or severity of adverse effects can be increased when Quetiapine is combined with Benzhydrocodone.	2
DB01224	Quetiapine	OCCOCCN1CCN(CC1)C1=NC2=CC=CC=C2SC2=CC=CC=C12	DB11859	Brexanolone	[H][C@@]1(CC[C@@]2([H])[C@]3([H])CC[C@@]4([H])C[C@H](O)CC[C@]4(C)[C@@]3([H])CC[C@]12C)C(C)=O	2019	The risk or severity of adverse effects can be increased when Quetiapine is combined with Brexanolone.	2
DB01224	Quetiapine	OCCOCCN1CCN(CC1)C1=NC2=CC=CC=C2SC2=CC=CC=C12	DB01282	Carbetocin	[H][C@]1(NC(=O)[C@H](CC2=CC=C(OC)C=C2)NC(=O)CCCSC[C@H](NC(=O)[C@H](CC(N)=O)NC(=O)[C@H](CCC(N)=O)NC1=O)C(=O)N1CCC[C@H]1C(=O)N[C@@H](CC(C)C)C(=O)NCC(N)=O)[C@@H](C)CC	2020	The risk or severity of adverse effects can be increased when Quetiapine is combined with Carbetocin.	2
DB01224	Quetiapine	OCCOCCN1CCN(CC1)C1=NC2=CC=CC=C2SC2=CC=CC=C12	DB01440	gamma-Hydroxybutyric acid	OCCCC(O)=O	2020	The risk or severity of adverse effects can be increased when Quetiapine is combined with gamma-Hydroxybutyric acid.	2
DB01224	Quetiapine	OCCOCCN1CCN(CC1)C1=NC2=CC=CC=C2SC2=CC=CC=C12	DB06077	Lumateperone	[H][C@]12CCN(CCCC(=O)C3=CC=C(F)C=C3)C[C@@]1([H])C1=CC=CC3=C1N2CCN3C	2020	The risk or severity of adverse effects can be increased when Quetiapine is combined with Lumateperone.	2
DB06216	Asenapine	OC(=O)\C=C/C(O)=O.CN1CC2C(C1)C1=C(OC3=CC=CC=C23)C=CC(Cl)=C1	DB00980	Ramelteon	CCC(=O)NCC[C@@H]1CCC2=C1C1=C(OCC1)C=C2	2019	The risk or severity of adverse effects can be increased when Ramelteon is combined with Asenapine.	2
DB01114	Chlorpheniramine	CN(C)CCC(C1=CC=C(Cl)C=C1)C1=CC=CC=N1	DB00980	Ramelteon	CCC(=O)NCC[C@@H]1CCC2=C1C1=C(OCC1)C=C2	2019	The risk or severity of adverse effects can be increased when Ramelteon is combined with Chlorpheniramine.	2
DB01176	Cyclizine	CN1CCN(CC1)C(C1=CC=CC=C1)C1=CC=CC=C1	DB00980	Ramelteon	CCC(=O)NCC[C@@H]1CCC2=C1C1=C(OCC1)C=C2	2019	The risk or severity of adverse effects can be increased when Ramelteon is combined with Cyclizine.	2
DB00985	Dimenhydrinate	CN1C2=C(N=C(Cl)N2)C(=O)N(C)C1=O.CN(C)CCOC(C1=CC=CC=C1)C1=CC=CC=C1	DB00980	Ramelteon	CCC(=O)NCC[C@@H]1CCC2=C1C1=C(OCC1)C=C2	2019	The risk or severity of adverse effects can be increased when Ramelteon is combined with Dimenhydrinate.	2
DB04841	Flunarizine	FC1=CC=C(C=C1)C(N1CCN(C\C=C\C2=CC=CC=C2)CC1)C1=CC=C(F)C=C1	DB00980	Ramelteon	CCC(=O)NCC[C@@H]1CCC2=C1C1=C(OCC1)C=C2	2019	The risk or severity of adverse effects can be increased when Ramelteon is combined with Flunarizine.	2
DB04946	Iloperidone	COC1=C(OCCCN2CCC(CC2)C2=NOC3=C2C=CC(F)=C3)C=CC(=C1)C(C)=O	DB00980	Ramelteon	CCC(=O)NCC[C@@H]1CCC2=C1C1=C(OCC1)C=C2	2019	The risk or severity of adverse effects can be increased when Ramelteon is combined with Iloperidone.	2
DB06282	Levocetirizine	OC(=O)COCCN1CCN(CC1)[C@H](C1=CC=CC=C1)C1=CC=C(Cl)C=C1	DB00980	Ramelteon	CCC(=O)NCC[C@@H]1CCC2=C1C1=C(OCC1)C=C2	2019	The risk or severity of adverse effects can be increased when Ramelteon is combined with Levocetirizine.	2
DB00363	Clozapine	CN1CCN(CC1)C1=NC2=CC(Cl)=CC=C2NC2=CC=CC=C12	DB12404	Remimazolam	COC(=O)CC[C@@H]1N=C(C2=CC=CC=N2)C2=CC(Br)=CC=C2N2C(C)=CN=C12	2020	The risk or severity of adverse effects can be increased when Remimazolam is combined with Clozapine.	2
DB00246	Ziprasidone	ClC1=C(CCN2CCN(CC2)C2=NSC3=CC=CC=C23)C=C2CC(=O)NC2=C1	DB12404	Remimazolam	COC(=O)CC[C@@H]1N=C(C2=CC=CC=N2)C2=CC(Br)=CC=C2N2C(C)=CN=C12	2020	The risk or severity of adverse effects can be increased when Remimazolam is combined with Ziprasidone.	2
DB06216	Asenapine	OC(=O)\C=C/C(O)=O.CN1CC2C(C1)C1=C(OC3=CC=CC=C23)C=CC(Cl)=C1	DB00953	Rizatriptan	CN(C)CCC1=CNC2=C1C=C(CN1C=NC=N1)C=C2	2019	The risk or severity of adverse effects can be increased when Rizatriptan is combined with Asenapine.	2
DB01114	Chlorpheniramine	CN(C)CCC(C1=CC=C(Cl)C=C1)C1=CC=CC=N1	DB00953	Rizatriptan	CN(C)CCC1=CNC2=C1C=C(CN1C=NC=N1)C=C2	2019	The risk or severity of adverse effects can be increased when Rizatriptan is combined with Chlorpheniramine.	2
DB01176	Cyclizine	CN1CCN(CC1)C(C1=CC=CC=C1)C1=CC=CC=C1	DB00953	Rizatriptan	CN(C)CCC1=CNC2=C1C=C(CN1C=NC=N1)C=C2	2019	The risk or severity of adverse effects can be increased when Rizatriptan is combined with Cyclizine.	2
DB00985	Dimenhydrinate	CN1C2=C(N=C(Cl)N2)C(=O)N(C)C1=O.CN(C)CCOC(C1=CC=CC=C1)C1=CC=CC=C1	DB00953	Rizatriptan	CN(C)CCC1=CNC2=C1C=C(CN1C=NC=N1)C=C2	2019	The risk or severity of adverse effects can be increased when Rizatriptan is combined with Dimenhydrinate.	2
DB09167	Dosulepin	CN(C)CC\C=C1/C2=CC=CC=C2CSC2=CC=CC=C12	DB00953	Rizatriptan	CN(C)CCC1=CNC2=C1C=C(CN1C=NC=N1)C=C2	2019	The risk or severity of adverse effects can be increased when Rizatriptan is combined with Dosulepin.	2
DB04841	Flunarizine	FC1=CC=C(C=C1)C(N1CCN(C\C=C\C2=CC=CC=C2)CC1)C1=CC=C(F)C=C1	DB00953	Rizatriptan	CN(C)CCC1=CNC2=C1C=C(CN1C=NC=N1)C=C2	2019	The risk or severity of adverse effects can be increased when Rizatriptan is combined with Flunarizine.	2
DB04946	Iloperidone	COC1=C(OCCCN2CCC(CC2)C2=NOC3=C2C=CC(F)=C3)C=CC(=C1)C(C)=O	DB00953	Rizatriptan	CN(C)CCC1=CNC2=C1C=C(CN1C=NC=N1)C=C2	2019	The risk or severity of adverse effects can be increased when Rizatriptan is combined with Iloperidone.	2
DB06282	Levocetirizine	OC(=O)COCCN1CCN(CC1)[C@H](C1=CC=CC=C1)C1=CC=C(Cl)C=C1	DB00953	Rizatriptan	CN(C)CCC1=CNC2=C1C=C(CN1C=NC=N1)C=C2	2019	The risk or severity of adverse effects can be increased when Rizatriptan is combined with Levocetirizine.	2
DB06153	Pizotifen	CN1CCC(CC1)=C1C2=C(CCC3=CC=CC=C13)SC=C2	DB00953	Rizatriptan	CN(C)CCC1=CNC2=C1C=C(CN1C=NC=N1)C=C2	2019	The risk or severity of adverse effects can be increased when Rizatriptan is combined with Pizotifen.	2
DB00246	Ziprasidone	ClC1=C(CCN2CCN(CC2)C2=NSC3=CC=CC=C23)C=C2CC(=O)NC2=C1	DB06654	Safinamide	C[C@H](NCC1=CC=C(OCC2=CC(F)=CC=C2)C=C1)C(N)=O	2019	The risk or severity of adverse effects can be increased when Safinamide is combined with Ziprasidone.	2
DB11235	Thonzylamine	COC1=CC=C(CN(CCN(C)C)C2=NC=CC=N2)C=C1	DB15465	Benzhydrocodone	[H][C@@]12OC3=C(OC)C=CC4=C3[C@@]11CCN(C)[C@]([H])(C4)[C@]1([H])CC=C2OC(=O)C1=CC=CC=C1	2019	The risk or severity of adverse effects can be increased when Thonzylamine is combined with Benzhydrocodone.	2
DB00726	Trimipramine	CC(CN(C)C)CN1C2=CC=CC=C2CCC2=CC=CC=C12	DB06288	Amisulpride	CCN1CCCC1CNC(=O)C1=CC(=C(N)C=C1OC)S(=O)(=O)CC	2020	The risk or severity of adverse effects can be increased when Trimipramine is combined with Amisulpride.	2
DB00726	Trimipramine	CC(CN(C)C)CN1C2=CC=CC=C2CCC2=CC=CC=C12	DB11859	Brexanolone	[H][C@@]1(CC[C@@]2([H])[C@]3([H])CC[C@@]4([H])C[C@H](O)CC[C@]4(C)[C@@]3([H])CC[C@]12C)C(C)=O	2019	The risk or severity of adverse effects can be increased when Trimipramine is combined with Brexanolone.	2
DB00726	Trimipramine	CC(CN(C)C)CN1C2=CC=CC=C2CCC2=CC=CC=C12	DB01440	gamma-Hydroxybutyric acid	OCCCC(O)=O	2020	The risk or severity of adverse effects can be increased when Trimipramine is combined with gamma-Hydroxybutyric acid.	2
DB00726	Trimipramine	CC(CN(C)C)CN1C2=CC=CC=C2CCC2=CC=CC=C12	DB06077	Lumateperone	[H][C@]12CCN(CCCC(=O)C3=CC=C(F)C=C3)C[C@@]1([H])C1=CC=CC3=C1N2CCN3C	2020	The risk or severity of adverse effects can be increased when Trimipramine is combined with Lumateperone.	2
DB00726	Trimipramine	CC(CN(C)C)CN1C2=CC=CC=C2CCC2=CC=CC=C12	DB00844	Nalbuphine	O[C@H]1CC[C@@]2(O)[C@H]3CC4=CC=C(O)C5=C4[C@@]2(CCN3CC2CCC2)[C@H]1O5	2019	The risk or severity of adverse effects can be increased when Trimipramine is combined with Nalbuphine.	2
DB00726	Trimipramine	CC(CN(C)C)CN1C2=CC=CC=C2CCC2=CC=CC=C12	DB12404	Remimazolam	COC(=O)CC[C@@H]1N=C(C2=CC=CC=N2)C2=CC(Br)=CC=C2N2C(C)=CN=C12	2020	The risk or severity of adverse effects can be increased when Trimipramine is combined with Remimazolam.	2
DB00726	Trimipramine	CC(CN(C)C)CN1C2=CC=CC=C2CCC2=CC=CC=C12	DB00953	Rizatriptan	CN(C)CCC1=CNC2=C1C=C(CN1C=NC=N1)C=C2	2019	The risk or severity of adverse effects can be increased when Trimipramine is combined with Rizatriptan.	2
DB00427	Triprolidine	CC1=CC=C(C=C1)C(=C/CN1CCCC1)\C1=CC=CC=N1	DB00969	Alosetron	CN1C2=C(C3=CC=CC=C13)C(=O)N(CC1=C(C)NC=N1)CC2	2020	The risk or severity of adverse effects can be increased when Triprolidine is combined with Alosetron.	2
DB00427	Triprolidine	CC1=CC=C(C=C1)C(=C/CN1CCCC1)\C1=CC=CC=N1	DB06288	Amisulpride	CCN1CCCC1CNC(=O)C1=CC(=C(N)C=C1OC)S(=O)(=O)CC	2020	The risk or severity of adverse effects can be increased when Triprolidine is combined with Amisulpride.	2
DB00427	Triprolidine	CC1=CC=C(C=C1)C(=C/CN1CCCC1)\C1=CC=CC=N1	DB06770	Benzyl alcohol	OCC1=CC=CC=C1	2020	The risk or severity of adverse effects can be increased when Triprolidine is combined with Benzyl alcohol.	2
DB00427	Triprolidine	CC1=CC=C(C=C1)C(=C/CN1CCCC1)\C1=CC=CC=N1	DB11859	Brexanolone	[H][C@@]1(CC[C@@]2([H])[C@]3([H])CC[C@@]4([H])C[C@H](O)CC[C@]4(C)[C@@]3([H])CC[C@]12C)C(C)=O	2019	The risk or severity of adverse effects can be increased when Triprolidine is combined with Brexanolone.	2
DB00427	Triprolidine	CC1=CC=C(C=C1)C(=C/CN1CCCC1)\C1=CC=CC=N1	DB11823	Esketamine	CN[C@@]1(CCCCC1=O)C1=CC=CC=C1Cl	2019	The risk or severity of adverse effects can be increased when Triprolidine is combined with Esketamine.	2
DB00427	Triprolidine	CC1=CC=C(C=C1)C(=C/CN1CCCC1)\C1=CC=CC=N1	DB00574	Fenfluramine	CCNC(C)CC1=CC=CC(=C1)C(F)(F)F	2020	The risk or severity of adverse effects can be increased when Triprolidine is combined with Fenfluramine.	2
DB00427	Triprolidine	CC1=CC=C(C=C1)C(=C/CN1CCCC1)\C1=CC=CC=N1	DB01440	gamma-Hydroxybutyric acid	OCCCC(O)=O	2020	The risk or severity of adverse effects can be increased when Triprolidine is combined with gamma-Hydroxybutyric acid.	2
DB00427	Triprolidine	CC1=CC=C(C=C1)C(=C/CN1CCCC1)\C1=CC=CC=N1	DB11732	Lasmiditan	CN1CCC(CC1)C(=O)C1=CC=CC(NC(=O)C2=C(F)C=C(F)C=C2F)=N1	2019	The risk or severity of adverse effects can be increased when Triprolidine is combined with Lasmiditan.	2
DB00427	Triprolidine	CC1=CC=C(C=C1)C(=C/CN1CCCC1)\C1=CC=CC=N1	DB11951	Lemborexant	CC1=NC=C(OC[C@]2(C[C@H]2C(=O)NC2=NC=C(F)C=C2)C2=CC=CC(F)=C2)C(C)=N1	2020	The risk or severity of adverse effects can be increased when Triprolidine is combined with Lemborexant.	2
DB00427	Triprolidine	CC1=CC=C(C=C1)C(=C/CN1CCCC1)\C1=CC=CC=N1	DB06077	Lumateperone	[H][C@]12CCN(CCCC(=O)C3=CC=C(F)C=C3)C[C@@]1([H])C1=CC=CC3=C1N2CCN3C	2020	The risk or severity of adverse effects can be increased when Triprolidine is combined with Lumateperone.	2
DB00427	Triprolidine	CC1=CC=C(C=C1)C(=C/CN1CCCC1)\C1=CC=CC=N1	DB00844	Nalbuphine	O[C@H]1CC[C@@]2(O)[C@H]3CC4=CC=C(O)C5=C4[C@@]2(CCN3CC2CCC2)[C@H]1O5	2019	The risk or severity of adverse effects can be increased when Triprolidine is combined with Nalbuphine.	2
DB00427	Triprolidine	CC1=CC=C(C=C1)C(=C/CN1CCCC1)\C1=CC=CC=N1	DB00980	Ramelteon	CCC(=O)NCC[C@@H]1CCC2=C1C1=C(OCC1)C=C2	2019	The risk or severity of adverse effects can be increased when Triprolidine is combined with Ramelteon.	2
DB00427	Triprolidine	CC1=CC=C(C=C1)C(=C/CN1CCCC1)\C1=CC=CC=N1	DB12404	Remimazolam	COC(=O)CC[C@@H]1N=C(C2=CC=CC=N2)C2=CC(Br)=CC=C2N2C(C)=CN=C12	2020	The risk or severity of adverse effects can be increased when Triprolidine is combined with Remimazolam.	2
DB00427	Triprolidine	CC1=CC=C(C=C1)C(=C/CN1CCCC1)\C1=CC=CC=N1	DB00953	Rizatriptan	CN(C)CCC1=CNC2=C1C=C(CN1C=NC=N1)C=C2	2019	The risk or severity of adverse effects can be increased when Triprolidine is combined with Rizatriptan.	2
DB00427	Triprolidine	CC1=CC=C(C=C1)C(=C/CN1CCCC1)\C1=CC=CC=N1	DB06654	Safinamide	C[C@H](NCC1=CC=C(OCC2=CC(F)=CC=C2)C=C1)C(N)=O	2019	The risk or severity of adverse effects can be increased when Triprolidine is combined with Safinamide.	2
DB00427	Triprolidine	CC1=CC=C(C=C1)C(=C/CN1CCCC1)\C1=CC=CC=N1	DB14754	Solriamfetol	N[C@@H](COC(N)=O)CC1=CC=CC=C1	2019	The risk or severity of adverse effects can be increased when Triprolidine is combined with Solriamfetol.	2
DB00246	Ziprasidone	ClC1=C(CCN2CCN(CC2)C2=NSC3=CC=CC=C23)C=C2CC(=O)NC2=C1	DB15465	Benzhydrocodone	[H][C@@]12OC3=C(OC)C=CC4=C3[C@@]11CCN(C)[C@]([H])(C4)[C@]1([H])CC=C2OC(=O)C1=CC=CC=C1	2019	The risk or severity of adverse effects can be increased when Ziprasidone is combined with Benzhydrocodone.	2
DB00246	Ziprasidone	ClC1=C(CCN2CCN(CC2)C2=NSC3=CC=CC=C23)C=C2CC(=O)NC2=C1	DB06770	Benzyl alcohol	OCC1=CC=CC=C1	2020	The risk or severity of adverse effects can be increased when Ziprasidone is combined with Benzyl alcohol.	2
DB00246	Ziprasidone	ClC1=C(CCN2CCN(CC2)C2=NSC3=CC=CC=C23)C=C2CC(=O)NC2=C1	DB11859	Brexanolone	[H][C@@]1(CC[C@@]2([H])[C@]3([H])CC[C@@]4([H])C[C@H](O)CC[C@]4(C)[C@@]3([H])CC[C@]12C)C(C)=O	2019	The risk or severity of adverse effects can be increased when Ziprasidone is combined with Brexanolone.	2
DB00246	Ziprasidone	ClC1=C(CCN2CCN(CC2)C2=NSC3=CC=CC=C23)C=C2CC(=O)NC2=C1	DB01161	Chloroprocaine	CCN(CC)CCOC(=O)C1=C(Cl)C=C(N)C=C1	2019	The risk or severity of adverse effects can be increased when Ziprasidone is combined with Chloroprocaine.	2
DB00246	Ziprasidone	ClC1=C(CCN2CCN(CC2)C2=NSC3=CC=CC=C23)C=C2CC(=O)NC2=C1	DB00574	Fenfluramine	CCNC(C)CC1=CC=CC(=C1)C(F)(F)F	2020	The risk or severity of adverse effects can be increased when Ziprasidone is combined with Fenfluramine.	2
DB00246	Ziprasidone	ClC1=C(CCN2CCN(CC2)C2=NSC3=CC=CC=C23)C=C2CC(=O)NC2=C1	DB01440	gamma-Hydroxybutyric acid	OCCCC(O)=O	2020	The risk or severity of adverse effects can be increased when Ziprasidone is combined with gamma-Hydroxybutyric acid.	2
DB00246	Ziprasidone	ClC1=C(CCN2CCN(CC2)C2=NSC3=CC=CC=C23)C=C2CC(=O)NC2=C1	DB11951	Lemborexant	CC1=NC=C(OC[C@]2(C[C@H]2C(=O)NC2=NC=C(F)C=C2)C2=CC=CC(F)=C2)C(C)=N1	2020	The risk or severity of adverse effects can be increased when Ziprasidone is combined with Lemborexant.	2
DB00246	Ziprasidone	ClC1=C(CCN2CCN(CC2)C2=NSC3=CC=CC=C23)C=C2CC(=O)NC2=C1	DB00844	Nalbuphine	O[C@H]1CC[C@@]2(O)[C@H]3CC4=CC=C(O)C5=C4[C@@]2(CCN3CC2CCC2)[C@H]1O5	2019	The risk or severity of adverse effects can be increased when Ziprasidone is combined with Nalbuphine.	2
DB00246	Ziprasidone	ClC1=C(CCN2CCN(CC2)C2=NSC3=CC=CC=C23)C=C2CC(=O)NC2=C1	DB00980	Ramelteon	CCC(=O)NCC[C@@H]1CCC2=C1C1=C(OCC1)C=C2	2019	The risk or severity of adverse effects can be increased when Ziprasidone is combined with Ramelteon.	2
DB00246	Ziprasidone	ClC1=C(CCN2CCN(CC2)C2=NSC3=CC=CC=C23)C=C2CC(=O)NC2=C1	DB00953	Rizatriptan	CN(C)CCC1=CNC2=C1C=C(CN1C=NC=N1)C=C2	2019	The risk or severity of adverse effects can be increased when Ziprasidone is combined with Rizatriptan.	2
DB00246	Ziprasidone	ClC1=C(CCN2CCN(CC2)C2=NSC3=CC=CC=C23)C=C2CC(=O)NC2=C1	DB12371	Siponimod	CCC1=CC(=CC=C1CN1CC(C1)C(O)=O)C(\C)=N\OCC1=CC=C(C2CCCCC2)C(=C1)C(F)(F)F	2019	The risk or severity of adverse effects can be increased when Ziprasidone is combined with Siponimod.	2
DB06766	Alcaftadine	CN1CCC(CC1)=C1C2=NC=C(C=O)N2CCC2=CC=CC=C12	DB11642	Pitolisant	ClC1=CC=C(CCCOCCCN2CCCCC2)C=C1	2019	Alcaftadine may increase the QTc-prolonging activities of Pitolisant.	3
DB00543	Amoxapine	ClC1=CC2=C(OC3=CC=CC=C3N=C2N2CCNCC2)C=C1	DB12825	Lefamulin	[H][C@@]12C(=O)CC[C@]11CCC(C)[C@@]2(C)[C@@H](C[C@@](C)(C=C)[C@@H](O)[C@@H]1C)OC(=O)CS[C@@H]1CC[C@@H](N)C[C@H]1O	2019	Amoxapine may increase the QTc-prolonging activities of Lefamulin.	3
DB00927	Famotidine	NC(N)=NC1=NC(CSCCC(N)=NS(N)(=O)=O)=CS1	DB11642	Pitolisant	ClC1=CC=C(CCCOCCCN2CCCCC2)C=C1	2019	Famotidine may increase the QTc-prolonging activities of Pitolisant.	3
DB00321	Amitriptyline	CN(C)CCC=C1C2=CC=CC=C2CCC2=CC=CC=C12	DB01044	Gatifloxacin	COC1=C2N(C=C(C(O)=O)C(=O)C2=CC(F)=C1N1CCNC(C)C1)C1CC1	2019	Gatifloxacin may increase the QTc-prolonging activities of Amitriptyline.	3
DB09488	Acrivastine	[H]\C(CN1CCCC1)=C(\C1=CC=C(C)C=C1)C1=CC=CC(=N1)C(\[H])=C(/[H])C(O)=O	DB12825	Lefamulin	[H][C@@]12C(=O)CC[C@]11CCC(C)[C@@]2(C)[C@@H](C[C@@](C)(C=C)[C@@H](O)[C@@H]1C)OC(=O)CS[C@@H]1CC[C@@H](N)C[C@H]1O	2019	Lefamulin may increase the QTc-prolonging activities of Acrivastine.	3
DB06766	Alcaftadine	CN1CCC(CC1)=C1C2=NC=C(C=O)N2CCC2=CC=CC=C12	DB12825	Lefamulin	[H][C@@]12C(=O)CC[C@]11CCC(C)[C@@]2(C)[C@@H](C[C@@](C)(C=C)[C@@H](O)[C@@H]1C)OC(=O)CS[C@@H]1CC[C@@H](N)C[C@H]1O	2019	Lefamulin may increase the QTc-prolonging activities of Alcaftadine.	3
DB00321	Amitriptyline	CN(C)CCC=C1C2=CC=CC=C2CCC2=CC=CC=C12	DB12825	Lefamulin	[H][C@@]12C(=O)CC[C@]11CCC(C)[C@@]2(C)[C@@H](C[C@@](C)(C=C)[C@@H](O)[C@@H]1C)OC(=O)CS[C@@H]1CC[C@@H](N)C[C@H]1O	2019	Lefamulin may increase the QTc-prolonging activities of Amitriptyline.	3
DB08799	Antazoline	C(N(CC1=CC=CC=C1)C1=CC=CC=C1)C1=NCCN1	DB12825	Lefamulin	[H][C@@]12C(=O)CC[C@]11CCC(C)[C@@]2(C)[C@@H](C[C@@](C)(C=C)[C@@H](O)[C@@H]1C)OC(=O)CS[C@@H]1CC[C@@H](N)C[C@H]1O	2019	Lefamulin may increase the QTc-prolonging activities of Antazoline.	3
DB06216	Asenapine	OC(=O)\C=C/C(O)=O.CN1CC2C(C1)C1=C(OC3=CC=CC=C23)C=CC(Cl)=C1	DB12825	Lefamulin	[H][C@@]12C(=O)CC[C@]11CCC(C)[C@@]2(C)[C@@H](C[C@@](C)(C=C)[C@@H](O)[C@@H]1C)OC(=O)CS[C@@H]1CC[C@@H](N)C[C@H]1O	2019	Lefamulin may increase the QTc-prolonging activities of Asenapine.	3
DB00719	Azatadine	CN1CCC(CC1)=C1C2=CC=CC=C2CCC2=C1N=CC=C2	DB12825	Lefamulin	[H][C@@]12C(=O)CC[C@]11CCC(C)[C@@]2(C)[C@@H](C[C@@](C)(C=C)[C@@H](O)[C@@H]1C)OC(=O)CS[C@@H]1CC[C@@H](N)C[C@H]1O	2019	Lefamulin may increase the QTc-prolonging activities of Azatadine.	3
DB00245	Benzatropine	[H][C@]12CC[C@]([H])(C[C@@]([H])(C1)OC(C1=CC=CC=C1)C1=CC=CC=C1)N2C	DB12825	Lefamulin	[H][C@@]12C(=O)CC[C@]11CCC(C)[C@@]2(C)[C@@H](C[C@@](C)(C=C)[C@@H](O)[C@@H]1C)OC(=O)CS[C@@H]1CC[C@@H](N)C[C@H]1O	2019	Lefamulin may increase the QTc-prolonging activities of Benzatropine.	3
DB00835	Brompheniramine	CN(C)CCC(C1=CC=C(Br)C=C1)C1=CC=CC=N1	DB12825	Lefamulin	[H][C@@]12C(=O)CC[C@]11CCC(C)[C@@]2(C)[C@@H](C[C@@](C)(C=C)[C@@H](O)[C@@H]1C)OC(=O)CS[C@@H]1CC[C@@H](N)C[C@H]1O	2019	Lefamulin may increase the QTc-prolonging activities of Brompheniramine.	3
DB00354	Buclizine	CC(C)(C)C1=CC=C(CN2CCN(CC2)C(C2=CC=CC=C2)C2=CC=C(Cl)C=C2)C=C1	DB12825	Lefamulin	[H][C@@]12C(=O)CC[C@]11CCC(C)[C@@]2(C)[C@@H](C[C@@](C)(C=C)[C@@H](O)[C@@H]1C)OC(=O)CS[C@@H]1CC[C@@H](N)C[C@H]1O	2019	Lefamulin may increase the QTc-prolonging activities of Buclizine.	3
DB00748	Carbinoxamine	CN(C)CCOC(C1=CC=C(Cl)C=C1)C1=CC=CC=N1	DB12825	Lefamulin	[H][C@@]12C(=O)CC[C@]11CCC(C)[C@@]2(C)[C@@H](C[C@@](C)(C=C)[C@@H](O)[C@@H]1C)OC(=O)CS[C@@H]1CC[C@@H](N)C[C@H]1O	2019	Lefamulin may increase the QTc-prolonging activities of Carbinoxamine.	3
DB08936	Chlorcyclizine	CN1CCN(CC1)C(C1=CC=CC=C1)C1=CC=C(Cl)C=C1	DB12825	Lefamulin	[H][C@@]12C(=O)CC[C@]11CCC(C)[C@@]2(C)[C@@H](C[C@@](C)(C=C)[C@@H](O)[C@@H]1C)OC(=O)CS[C@@H]1CC[C@@H](N)C[C@H]1O	2019	Lefamulin may increase the QTc-prolonging activities of Chlorcyclizine.	3
DB01114	Chlorpheniramine	CN(C)CCC(C1=CC=C(Cl)C=C1)C1=CC=CC=N1	DB12825	Lefamulin	[H][C@@]12C(=O)CC[C@]11CCC(C)[C@@]2(C)[C@@H](C[C@@](C)(C=C)[C@@H](O)[C@@H]1C)OC(=O)CS[C@@H]1CC[C@@H](N)C[C@H]1O	2019	Lefamulin may increase the QTc-prolonging activities of Chlorpheniramine.	3
DB00363	Clozapine	CN1CCN(CC1)C1=NC2=CC(Cl)=CC=C2NC2=CC=CC=C12	DB12825	Lefamulin	[H][C@@]12C(=O)CC[C@]11CCC(C)[C@@]2(C)[C@@H](C[C@@](C)(C=C)[C@@H](O)[C@@H]1C)OC(=O)CS[C@@H]1CC[C@@H](N)C[C@H]1O	2019	Lefamulin may increase the QTc-prolonging activities of Clozapine.	3
DB01176	Cyclizine	CN1CCN(CC1)C(C1=CC=CC=C1)C1=CC=CC=C1	DB12825	Lefamulin	[H][C@@]12C(=O)CC[C@]11CCC(C)[C@@]2(C)[C@@H](C[C@@](C)(C=C)[C@@H](O)[C@@H]1C)OC(=O)CS[C@@H]1CC[C@@H](N)C[C@H]1O	2019	Lefamulin may increase the QTc-prolonging activities of Cyclizine.	3
DB00434	Cyproheptadine	CN1CCC(CC1)=C1C2=CC=CC=C2C=CC2=CC=CC=C12	DB12825	Lefamulin	[H][C@@]12C(=O)CC[C@]11CCC(C)[C@@]2(C)[C@@H](C[C@@](C)(C=C)[C@@H](O)[C@@H]1C)OC(=O)CS[C@@H]1CC[C@@H](N)C[C@H]1O	2019	Lefamulin may increase the QTc-prolonging activities of Cyproheptadine.	3
DB00405	Dexbrompheniramine	CN(C)CC[C@@H](C1=CC=C(Br)C=C1)C1=CC=CC=N1	DB12825	Lefamulin	[H][C@@]12C(=O)CC[C@]11CCC(C)[C@@]2(C)[C@@H](C[C@@](C)(C=C)[C@@H](O)[C@@H]1C)OC(=O)CS[C@@H]1CC[C@@H](N)C[C@H]1O	2019	Lefamulin may increase the QTc-prolonging activities of Dexbrompheniramine.	3
DB09555	Dexchlorpheniramine maleate	OC(=O)\C=C/C(O)=O.CN(C)CC[C@@H](C1=CC=C(Cl)C=C1)C1=CC=CC=N1	DB12825	Lefamulin	[H][C@@]12C(=O)CC[C@]11CCC(C)[C@@]2(C)[C@@H](C[C@@](C)(C=C)[C@@H](O)[C@@H]1C)OC(=O)CS[C@@H]1CC[C@@H](N)C[C@H]1O	2019	Lefamulin may increase the QTc-prolonging activities of Dexchlorpheniramine maleate.	3
DB00985	Dimenhydrinate	CN1C2=C(N=C(Cl)N2)C(=O)N(C)C1=O.CN(C)CCOC(C1=CC=CC=C1)C1=CC=CC=C1	DB12825	Lefamulin	[H][C@@]12C(=O)CC[C@]11CCC(C)[C@@]2(C)[C@@H](C[C@@](C)(C=C)[C@@H](O)[C@@H]1C)OC(=O)CS[C@@H]1CC[C@@H](N)C[C@H]1O	2019	Lefamulin may increase the QTc-prolonging activities of Dimenhydrinate.	3
DB09167	Dosulepin	CN(C)CC\C=C1/C2=CC=CC=C2CSC2=CC=CC=C12	DB12825	Lefamulin	[H][C@@]12C(=O)CC[C@]11CCC(C)[C@@]2(C)[C@@H](C[C@@](C)(C=C)[C@@H](O)[C@@H]1C)OC(=O)CS[C@@H]1CC[C@@H](N)C[C@H]1O	2019	Lefamulin may increase the QTc-prolonging activities of Dosulepin.	3
DB01084	Emedastine	CCOCCN1C(=NC2=CC=CC=C12)N1CCCN(C)CC1	DB12825	Lefamulin	[H][C@@]12C(=O)CC[C@]11CCC(C)[C@@]2(C)[C@@H](C[C@@](C)(C=C)[C@@H](O)[C@@H]1C)OC(=O)CS[C@@H]1CC[C@@H](N)C[C@H]1O	2019	Lefamulin may increase the QTc-prolonging activities of Emedastine.	3
DB00927	Famotidine	NC(N)=NC1=NC(CSCCC(N)=NS(N)(=O)=O)=CS1	DB12825	Lefamulin	[H][C@@]12C(=O)CC[C@]11CCC(C)[C@@]2(C)[C@@H](C[C@@](C)(C=C)[C@@H](O)[C@@H]1C)OC(=O)CS[C@@H]1CC[C@@H](N)C[C@H]1O	2019	Lefamulin may increase the QTc-prolonging activities of Famotidine.	3
DB04946	Iloperidone	COC1=C(OCCCN2CCC(CC2)C2=NOC3=C2C=CC(F)=C3)C=CC(=C1)C(C)=O	DB12825	Lefamulin	[H][C@@]12C(=O)CC[C@]11CCC(C)[C@@]2(C)[C@@H](C[C@@](C)(C=C)[C@@H](O)[C@@H]1C)OC(=O)CS[C@@H]1CC[C@@H](N)C[C@H]1O	2019	Lefamulin may increase the QTc-prolonging activities of Iloperidone.	3
DB00458	Imipramine	CN(C)CCCN1C2=CC=CC=C2CCC2=CC=CC=C12	DB12825	Lefamulin	[H][C@@]12C(=O)CC[C@]11CCC(C)[C@@]2(C)[C@@H](C[C@@](C)(C=C)[C@@H](O)[C@@H]1C)OC(=O)CS[C@@H]1CC[C@@H](N)C[C@H]1O	2019	Lefamulin may increase the QTc-prolonging activities of Imipramine.	3
DB00920	Ketotifen	CN1CCC(CC1)=C1C2=C(SC=C2)C(=O)CC2=CC=CC=C12	DB12825	Lefamulin	[H][C@@]12C(=O)CC[C@]11CCC(C)[C@@]2(C)[C@@H](C[C@@](C)(C=C)[C@@H](O)[C@@H]1C)OC(=O)CS[C@@H]1CC[C@@H](N)C[C@H]1O	2019	Lefamulin may increase the QTc-prolonging activities of Ketotifen.	3
DB06282	Levocetirizine	OC(=O)COCCN1CCN(CC1)[C@H](C1=CC=CC=C1)C1=CC=C(Cl)C=C1	DB12825	Lefamulin	[H][C@@]12C(=O)CC[C@]11CCC(C)[C@@]2(C)[C@@H](C[C@@](C)(C=C)[C@@H](O)[C@@H]1C)OC(=O)CS[C@@H]1CC[C@@H](N)C[C@H]1O	2019	Lefamulin may increase the QTc-prolonging activities of Levocetirizine.	3
DB00370	Mirtazapine	CN1CCN2C(C1)C1=CC=CC=C1CC1=C2N=CC=C1	DB12825	Lefamulin	[H][C@@]12C(=O)CC[C@]11CCC(C)[C@@]2(C)[C@@H](C[C@@](C)(C=C)[C@@H](O)[C@@H]1C)OC(=O)CS[C@@H]1CC[C@@H](N)C[C@H]1O	2019	Lefamulin may increase the QTc-prolonging activities of Mirtazapine.	3
DB01173	Orphenadrine	CN(C)CCOC(C1=CC=CC=C1)C1=CC=CC=C1C	DB12825	Lefamulin	[H][C@@]12C(=O)CC[C@]11CCC(C)[C@@]2(C)[C@@H](C[C@@](C)(C=C)[C@@H](O)[C@@H]1C)OC(=O)CS[C@@H]1CC[C@@H](N)C[C@H]1O	2019	Lefamulin may increase the QTc-prolonging activities of Orphenadrine.	3
DB01620	Pheniramine	CN(C)CCC(C1=CC=CC=C1)C1=CC=CC=N1	DB12825	Lefamulin	[H][C@@]12C(=O)CC[C@]11CCC(C)[C@@]2(C)[C@@H](C[C@@](C)(C=C)[C@@H](O)[C@@H]1C)OC(=O)CS[C@@H]1CC[C@@H](N)C[C@H]1O	2019	Lefamulin may increase the QTc-prolonging activities of Pheniramine.	3
DB01224	Quetiapine	OCCOCCN1CCN(CC1)C1=NC2=CC=CC=C2SC2=CC=CC=C12	DB12825	Lefamulin	[H][C@@]12C(=O)CC[C@]11CCC(C)[C@@]2(C)[C@@H](C[C@@](C)(C=C)[C@@H](O)[C@@H]1C)OC(=O)CS[C@@H]1CC[C@@H](N)C[C@H]1O	2019	Lefamulin may increase the QTc-prolonging activities of Quetiapine.	3
DB11614	Rupatadine	CC1=CC(CN2CCC(CC2)=C2C3=CC=C(Cl)C=C3CCC3=C2N=CC=C3)=CN=C1	DB12825	Lefamulin	[H][C@@]12C(=O)CC[C@]11CCC(C)[C@@]2(C)[C@@H](C[C@@](C)(C=C)[C@@H](O)[C@@H]1C)OC(=O)CS[C@@H]1CC[C@@H](N)C[C@H]1O	2019	Lefamulin may increase the QTc-prolonging activities of Rupatadine.	3
DB00726	Trimipramine	CC(CN(C)C)CN1C2=CC=CC=C2CCC2=CC=CC=C12	DB12825	Lefamulin	[H][C@@]12C(=O)CC[C@]11CCC(C)[C@@]2(C)[C@@H](C[C@@](C)(C=C)[C@@H](O)[C@@H]1C)OC(=O)CS[C@@H]1CC[C@@H](N)C[C@H]1O	2019	Lefamulin may increase the QTc-prolonging activities of Trimipramine.	3
DB00427	Triprolidine	CC1=CC=C(C=C1)C(=C/CN1CCCC1)\C1=CC=CC=N1	DB12825	Lefamulin	[H][C@@]12C(=O)CC[C@]11CCC(C)[C@@]2(C)[C@@H](C[C@@](C)(C=C)[C@@H](O)[C@@H]1C)OC(=O)CS[C@@H]1CC[C@@H](N)C[C@H]1O	2019	Lefamulin may increase the QTc-prolonging activities of Triprolidine.	3
DB00246	Ziprasidone	ClC1=C(CCN2CCN(CC2)C2=NSC3=CC=CC=C23)C=C2CC(=O)NC2=C1	DB12825	Lefamulin	[H][C@@]12C(=O)CC[C@]11CCC(C)[C@@]2(C)[C@@H](C[C@@](C)(C=C)[C@@H](O)[C@@H]1C)OC(=O)CS[C@@H]1CC[C@@H](N)C[C@H]1O	2019	Lefamulin may increase the QTc-prolonging activities of Ziprasidone.	3
DB00540	Nortriptyline	CNCCC=C1C2=CC=CC=C2CCC2=CC=CC=C12	DB12825	Lefamulin	[H][C@@]12C(=O)CC[C@]11CCC(C)[C@@]2(C)[C@@H](C[C@@](C)(C=C)[C@@H](O)[C@@H]1C)OC(=O)CS[C@@H]1CC[C@@H](N)C[C@H]1O	2019	Nortriptyline may increase the QTc-prolonging activities of Lefamulin.	3
DB09488	Acrivastine	[H]\C(CN1CCCC1)=C(\C1=CC=C(C)C=C1)C1=CC=CC(=N1)C(\[H])=C(/[H])C(O)=O	DB00640	Adenosine	NC1=C2N=CN([C@@H]3O[C@H](CO)[C@@H](O)[C@H]3O)C2=NC=N1	2019	The risk or severity of QTc prolongation can be increased when Acrivastine is combined with Adenosine.	3
DB09488	Acrivastine	[H]\C(CN1CCCC1)=C(\C1=CC=C(C)C=C1)C1=CC=CC(=N1)C(\[H])=C(/[H])C(O)=O	DB11640	Amifampridine	NC1=CC=NC=C1N	2020	The risk or severity of QTc prolongation can be increased when Acrivastine is combined with Amifampridine.	3
DB09488	Acrivastine	[H]\C(CN1CCCC1)=C(\C1=CC=C(C)C=C1)C1=CC=CC(=N1)C(\[H])=C(/[H])C(O)=O	DB06216	Asenapine	OC(=O)\C=C/C(O)=O.CN1CC2C(C1)C1=C(OC3=CC=CC=C23)C=CC(Cl)=C1	2020	The risk or severity of QTc prolongation can be increased when Acrivastine is combined with Asenapine.	3
DB09488	Acrivastine	[H]\C(CN1CCCC1)=C(\C1=CC=C(C)C=C1)C1=CC=CC(=N1)C(\[H])=C(/[H])C(O)=O	DB15982	Berotralstat	NCC1=CC(=CC=C1)N1N=C(C=C1C(=O)NC1=CC(=CC=C1F)[C@H](NCC1CC1)C1=CC=CC(=C1)C#N)C(F)(F)F	2020	The risk or severity of QTc prolongation can be increased when Acrivastine is combined with Berotralstat.	3
DB09488	Acrivastine	[H]\C(CN1CCCC1)=C(\C1=CC=C(C)C=C1)C1=CC=CC(=N1)C(\[H])=C(/[H])C(O)=O	DB11986	Entrectinib	CN1CCN(CC1)C1=CC=C(C(=O)NC2=NNC3=CC=C(CC4=CC(F)=CC(F)=C4)C=C23)C(NC2CCOCC2)=C1	2020	The risk or severity of QTc prolongation can be increased when Acrivastine is combined with Entrectinib.	3
DB09488	Acrivastine	[H]\C(CN1CCCC1)=C(\C1=CC=C(C)C=C1)C1=CC=CC(=N1)C(\[H])=C(/[H])C(O)=O	DB11796	Fostemsavir	COC1=CN=C(N2C=NC(C)=N2)C2=C1C(=CN2COP(O)(O)=O)C(=O)C(=O)N1CCN(CC1)C(=O)C1=CC=CC=C1	2020	The risk or severity of QTc prolongation can be increased when Acrivastine is combined with Fostemsavir.	3
DB09488	Acrivastine	[H]\C(CN1CCCC1)=C(\C1=CC=C(C)C=C1)C1=CC=CC(=N1)C(\[H])=C(/[H])C(O)=O	DB11978	Glasdegib	CN1CC[C@H](C[C@@H]1C1=NC2=CC=CC=C2N1)NC(=O)NC1=CC=C(C=C1)C#N	2020	The risk or severity of QTc prolongation can be increased when Acrivastine is combined with Glasdegib.	3
DB09488	Acrivastine	[H]\C(CN1CCCC1)=C(\C1=CC=C(C)C=C1)C1=CC=CC(=N1)C(\[H])=C(/[H])C(O)=O	DB00904	Ondansetron	CN1C2=C(C3=CC=CC=C13)C(=O)C(CN1C=CN=C1C)CC2	2019	The risk or severity of QTc prolongation can be increased when Acrivastine is combined with Ondansetron.	3
DB09488	Acrivastine	[H]\C(CN1CCCC1)=C(\C1=CC=C(C)C=C1)C1=CC=CC(=N1)C(\[H])=C(/[H])C(O)=O	DB12245	Triclabendazole	CSC1=NC2=C(N1)C=C(Cl)C(OC1=CC=CC(Cl)=C1Cl)=C2	2019	The risk or severity of QTc prolongation can be increased when Acrivastine is combined with Triclabendazole.	3
DB08799	Antazoline	C(N(CC1=CC=CC=C1)C1=CC=CC=C1)C1=NCCN1	DB00640	Adenosine	NC1=C2N=CN([C@@H]3O[C@H](CO)[C@@H](O)[C@H]3O)C2=NC=N1	2019	The risk or severity of QTc prolongation can be increased when Adenosine is combined with Antazoline.	3
DB06216	Asenapine	OC(=O)\C=C/C(O)=O.CN1CC2C(C1)C1=C(OC3=CC=CC=C23)C=CC(Cl)=C1	DB00640	Adenosine	NC1=C2N=CN([C@@H]3O[C@H](CO)[C@@H](O)[C@H]3O)C2=NC=N1	2019	The risk or severity of QTc prolongation can be increased when Adenosine is combined with Asenapine.	3
DB00748	Carbinoxamine	CN(C)CCOC(C1=CC=C(Cl)C=C1)C1=CC=CC=N1	DB00640	Adenosine	NC1=C2N=CN([C@@H]3O[C@H](CO)[C@@H](O)[C@H]3O)C2=NC=N1	2019	The risk or severity of QTc prolongation can be increased when Adenosine is combined with Carbinoxamine.	3
DB01114	Chlorpheniramine	CN(C)CCC(C1=CC=C(Cl)C=C1)C1=CC=CC=N1	DB00640	Adenosine	NC1=C2N=CN([C@@H]3O[C@H](CO)[C@@H](O)[C@H]3O)C2=NC=N1	2019	The risk or severity of QTc prolongation can be increased when Adenosine is combined with Chlorpheniramine.	3
DB09555	Dexchlorpheniramine maleate	OC(=O)\C=C/C(O)=O.CN(C)CC[C@@H](C1=CC=C(Cl)C=C1)C1=CC=CC=N1	DB00640	Adenosine	NC1=C2N=CN([C@@H]3O[C@H](CO)[C@@H](O)[C@H]3O)C2=NC=N1	2019	The risk or severity of QTc prolongation can be increased when Adenosine is combined with Dexchlorpheniramine maleate.	3
DB00985	Dimenhydrinate	CN1C2=C(N=C(Cl)N2)C(=O)N(C)C1=O.CN(C)CCOC(C1=CC=CC=C1)C1=CC=CC=C1	DB00640	Adenosine	NC1=C2N=CN([C@@H]3O[C@H](CO)[C@@H](O)[C@H]3O)C2=NC=N1	2019	The risk or severity of QTc prolongation can be increased when Adenosine is combined with Dimenhydrinate.	3
DB01084	Emedastine	CCOCCN1C(=NC2=CC=CC=C12)N1CCCN(C)CC1	DB00640	Adenosine	NC1=C2N=CN([C@@H]3O[C@H](CO)[C@@H](O)[C@H]3O)C2=NC=N1	2019	The risk or severity of QTc prolongation can be increased when Adenosine is combined with Emedastine.	3
DB04946	Iloperidone	COC1=C(OCCCN2CCC(CC2)C2=NOC3=C2C=CC(F)=C3)C=CC(=C1)C(C)=O	DB00640	Adenosine	NC1=C2N=CN([C@@H]3O[C@H](CO)[C@@H](O)[C@H]3O)C2=NC=N1	2019	The risk or severity of QTc prolongation can be increased when Adenosine is combined with Iloperidone.	3
DB01224	Quetiapine	OCCOCCN1CCN(CC1)C1=NC2=CC=CC=C2SC2=CC=CC=C12	DB00640	Adenosine	NC1=C2N=CN([C@@H]3O[C@H](CO)[C@@H](O)[C@H]3O)C2=NC=N1	2019	The risk or severity of QTc prolongation can be increased when Adenosine is combined with Quetiapine.	3
DB00246	Ziprasidone	ClC1=C(CCN2CCN(CC2)C2=NSC3=CC=CC=C23)C=C2CC(=O)NC2=C1	DB00640	Adenosine	NC1=C2N=CN([C@@H]3O[C@H](CO)[C@@H](O)[C@H]3O)C2=NC=N1	2019	The risk or severity of QTc prolongation can be increased when Adenosine is combined with Ziprasidone.	3
DB09488	Acrivastine	[H]\C(CN1CCCC1)=C(\C1=CC=C(C)C=C1)C1=CC=CC(=N1)C(\[H])=C(/[H])C(O)=O	DB00915	Amantadine	NC12CC3CC(CC(C3)C1)C2	2019	The risk or severity of QTc prolongation can be increased when Amantadine is combined with Acrivastine.	3
DB08799	Antazoline	C(N(CC1=CC=CC=C1)C1=CC=CC=C1)C1=NCCN1	DB00915	Amantadine	NC12CC3CC(CC(C3)C1)C2	2019	The risk or severity of QTc prolongation can be increased when Amantadine is combined with Antazoline.	3
DB06216	Asenapine	OC(=O)\C=C/C(O)=O.CN1CC2C(C1)C1=C(OC3=CC=CC=C23)C=CC(Cl)=C1	DB00915	Amantadine	NC12CC3CC(CC(C3)C1)C2	2019	The risk or severity of QTc prolongation can be increased when Amantadine is combined with Asenapine.	3
DB00748	Carbinoxamine	CN(C)CCOC(C1=CC=C(Cl)C=C1)C1=CC=CC=N1	DB00915	Amantadine	NC12CC3CC(CC(C3)C1)C2	2019	The risk or severity of QTc prolongation can be increased when Amantadine is combined with Carbinoxamine.	3
DB08936	Chlorcyclizine	CN1CCN(CC1)C(C1=CC=CC=C1)C1=CC=C(Cl)C=C1	DB00915	Amantadine	NC12CC3CC(CC(C3)C1)C2	2019	The risk or severity of QTc prolongation can be increased when Amantadine is combined with Chlorcyclizine.	3
DB01114	Chlorpheniramine	CN(C)CCC(C1=CC=C(Cl)C=C1)C1=CC=CC=N1	DB00915	Amantadine	NC12CC3CC(CC(C3)C1)C2	2019	The risk or severity of QTc prolongation can be increased when Amantadine is combined with Chlorpheniramine.	3
DB01176	Cyclizine	CN1CCN(CC1)C(C1=CC=CC=C1)C1=CC=CC=C1	DB00915	Amantadine	NC12CC3CC(CC(C3)C1)C2	2019	The risk or severity of QTc prolongation can be increased when Amantadine is combined with Cyclizine.	3
DB09555	Dexchlorpheniramine maleate	OC(=O)\C=C/C(O)=O.CN(C)CC[C@@H](C1=CC=C(Cl)C=C1)C1=CC=CC=N1	DB00915	Amantadine	NC12CC3CC(CC(C3)C1)C2	2019	The risk or severity of QTc prolongation can be increased when Amantadine is combined with Dexchlorpheniramine maleate.	3
DB00985	Dimenhydrinate	CN1C2=C(N=C(Cl)N2)C(=O)N(C)C1=O.CN(C)CCOC(C1=CC=CC=C1)C1=CC=CC=C1	DB00915	Amantadine	NC12CC3CC(CC(C3)C1)C2	2019	The risk or severity of QTc prolongation can be increased when Amantadine is combined with Dimenhydrinate.	3
DB01084	Emedastine	CCOCCN1C(=NC2=CC=CC=C12)N1CCCN(C)CC1	DB00915	Amantadine	NC12CC3CC(CC(C3)C1)C2	2019	The risk or severity of QTc prolongation can be increased when Amantadine is combined with Emedastine.	3
DB04946	Iloperidone	COC1=C(OCCCN2CCC(CC2)C2=NOC3=C2C=CC(F)=C3)C=CC(=C1)C(C)=O	DB00915	Amantadine	NC12CC3CC(CC(C3)C1)C2	2019	The risk or severity of QTc prolongation can be increased when Amantadine is combined with Iloperidone.	3
DB00920	Ketotifen	CN1CCC(CC1)=C1C2=C(SC=C2)C(=O)CC2=CC=CC=C12	DB00915	Amantadine	NC12CC3CC(CC(C3)C1)C2	2019	The risk or severity of QTc prolongation can be increased when Amantadine is combined with Ketotifen.	3
DB06282	Levocetirizine	OC(=O)COCCN1CCN(CC1)[C@H](C1=CC=CC=C1)C1=CC=C(Cl)C=C1	DB00915	Amantadine	NC12CC3CC(CC(C3)C1)C2	2019	The risk or severity of QTc prolongation can be increased when Amantadine is combined with Levocetirizine.	3
DB01173	Orphenadrine	CN(C)CCOC(C1=CC=CC=C1)C1=CC=CC=C1C	DB00915	Amantadine	NC12CC3CC(CC(C3)C1)C2	2019	The risk or severity of QTc prolongation can be increased when Amantadine is combined with Orphenadrine.	3
DB01620	Pheniramine	CN(C)CCC(C1=CC=CC=C1)C1=CC=CC=N1	DB00915	Amantadine	NC12CC3CC(CC(C3)C1)C2	2019	The risk or severity of QTc prolongation can be increased when Amantadine is combined with Pheniramine.	3
DB01224	Quetiapine	OCCOCCN1CCN(CC1)C1=NC2=CC=CC=C2SC2=CC=CC=C12	DB00915	Amantadine	NC12CC3CC(CC(C3)C1)C2	2019	The risk or severity of QTc prolongation can be increased when Amantadine is combined with Quetiapine.	3
DB11614	Rupatadine	CC1=CC(CN2CCC(CC2)=C2C3=CC=C(Cl)C=C3CCC3=C2N=CC=C3)=CN=C1	DB00915	Amantadine	NC12CC3CC(CC(C3)C1)C2	2019	The risk or severity of QTc prolongation can be increased when Amantadine is combined with Rupatadine.	3
DB00246	Ziprasidone	ClC1=C(CCN2CCN(CC2)C2=NSC3=CC=CC=C23)C=C2CC(=O)NC2=C1	DB00915	Amantadine	NC12CC3CC(CC(C3)C1)C2	2019	The risk or severity of QTc prolongation can be increased when Amantadine is combined with Ziprasidone.	3
DB06216	Asenapine	OC(=O)\C=C/C(O)=O.CN1CC2C(C1)C1=C(OC3=CC=CC=C23)C=CC(Cl)=C1	DB11640	Amifampridine	NC1=CC=NC=C1N	2020	The risk or severity of QTc prolongation can be increased when Amifampridine is combined with Asenapine.	3
DB04946	Iloperidone	COC1=C(OCCCN2CCC(CC2)C2=NOC3=C2C=CC(F)=C3)C=CC(=C1)C(C)=O	DB11640	Amifampridine	NC1=CC=NC=C1N	2020	The risk or severity of QTc prolongation can be increased when Amifampridine is combined with Iloperidone.	3
DB00246	Ziprasidone	ClC1=C(CCN2CCN(CC2)C2=NSC3=CC=CC=C23)C=C2CC(=O)NC2=C1	DB11640	Amifampridine	NC1=CC=NC=C1N	2020	The risk or severity of QTc prolongation can be increased when Amifampridine is combined with Ziprasidone.	3
DB09488	Acrivastine	[H]\C(CN1CCCC1)=C(\C1=CC=C(C)C=C1)C1=CC=CC(=N1)C(\[H])=C(/[H])C(O)=O	DB06288	Amisulpride	CCN1CCCC1CNC(=O)C1=CC(=C(N)C=C1OC)S(=O)(=O)CC	2020	The risk or severity of QTc prolongation can be increased when Amisulpride is combined with Acrivastine.	3
DB08799	Antazoline	C(N(CC1=CC=CC=C1)C1=CC=CC=C1)C1=NCCN1	DB06288	Amisulpride	CCN1CCCC1CNC(=O)C1=CC(=C(N)C=C1OC)S(=O)(=O)CC	2020	The risk or severity of QTc prolongation can be increased when Amisulpride is combined with Antazoline.	3
DB08936	Chlorcyclizine	CN1CCN(CC1)C(C1=CC=CC=C1)C1=CC=C(Cl)C=C1	DB06288	Amisulpride	CCN1CCCC1CNC(=O)C1=CC(=C(N)C=C1OC)S(=O)(=O)CC	2020	The risk or severity of QTc prolongation can be increased when Amisulpride is combined with Chlorcyclizine.	3
DB01114	Chlorpheniramine	CN(C)CCC(C1=CC=C(Cl)C=C1)C1=CC=CC=N1	DB06288	Amisulpride	CCN1CCCC1CNC(=O)C1=CC(=C(N)C=C1OC)S(=O)(=O)CC	2020	The risk or severity of QTc prolongation can be increased when Amisulpride is combined with Chlorpheniramine.	3
DB09555	Dexchlorpheniramine maleate	OC(=O)\C=C/C(O)=O.CN(C)CC[C@@H](C1=CC=C(Cl)C=C1)C1=CC=CC=N1	DB06288	Amisulpride	CCN1CCCC1CNC(=O)C1=CC(=C(N)C=C1OC)S(=O)(=O)CC	2020	The risk or severity of QTc prolongation can be increased when Amisulpride is combined with Dexchlorpheniramine maleate.	3
DB01084	Emedastine	CCOCCN1C(=NC2=CC=CC=C12)N1CCCN(C)CC1	DB06288	Amisulpride	CCN1CCCC1CNC(=O)C1=CC(=C(N)C=C1OC)S(=O)(=O)CC	2020	The risk or severity of QTc prolongation can be increased when Amisulpride is combined with Emedastine.	3
DB11614	Rupatadine	CC1=CC(CN2CCC(CC2)=C2C3=CC=C(Cl)C=C3CCC3=C2N=CC=C3)=CN=C1	DB06288	Amisulpride	CCN1CCCC1CNC(=O)C1=CC(=C(N)C=C1OC)S(=O)(=O)CC	2020	The risk or severity of QTc prolongation can be increased when Amisulpride is combined with Rupatadine.	3
DB00321	Amitriptyline	CN(C)CCC=C1C2=CC=CC=C2CCC2=CC=CC=C12	DB00640	Adenosine	NC1=C2N=CN([C@@H]3O[C@H](CO)[C@@H](O)[C@H]3O)C2=NC=N1	2019	The risk or severity of QTc prolongation can be increased when Amitriptyline is combined with Adenosine.	3
DB00321	Amitriptyline	CN(C)CCC=C1C2=CC=CC=C2CCC2=CC=CC=C12	DB11986	Entrectinib	CN1CCN(CC1)C1=CC=C(C(=O)NC2=NNC3=CC=C(CC4=CC(F)=CC(F)=C4)C=C23)C(NC2CCOCC2)=C1	2020	The risk or severity of QTc prolongation can be increased when Amitriptyline is combined with Entrectinib.	3
DB00321	Amitriptyline	CN(C)CCC=C1C2=CC=CC=C2CCC2=CC=CC=C12	DB11978	Glasdegib	CN1CC[C@H](C[C@@H]1C1=NC2=CC=CC=C2N1)NC(=O)NC1=CC=C(C=C1)C#N	2020	The risk or severity of QTc prolongation can be increased when Amitriptyline is combined with Glasdegib.	3
DB00543	Amoxapine	ClC1=CC2=C(OC3=CC=CC=C3N=C2N2CCNCC2)C=C1	DB00640	Adenosine	NC1=C2N=CN([C@@H]3O[C@H](CO)[C@@H](O)[C@H]3O)C2=NC=N1	2019	The risk or severity of QTc prolongation can be increased when Amoxapine is combined with Adenosine.	3
DB00543	Amoxapine	ClC1=CC2=C(OC3=CC=CC=C3N=C2N2CCNCC2)C=C1	DB01254	Dasatinib	CC1=NC(NC2=NC=C(S2)C(=O)NC2=C(C)C=CC=C2Cl)=CC(=N1)N1CCN(CCO)CC1	2020	The risk or severity of QTc prolongation can be increased when Amoxapine is combined with Dasatinib.	3
DB00543	Amoxapine	ClC1=CC2=C(OC3=CC=CC=C3N=C2N2CCNCC2)C=C1	DB11986	Entrectinib	CN1CCN(CC1)C1=CC=C(C(=O)NC2=NNC3=CC=C(CC4=CC(F)=CC(F)=C4)C=C23)C(NC2CCOCC2)=C1	2020	The risk or severity of QTc prolongation can be increased when Amoxapine is combined with Entrectinib.	3
DB00543	Amoxapine	ClC1=CC2=C(OC3=CC=CC=C3N=C2N2CCNCC2)C=C1	DB11796	Fostemsavir	COC1=CN=C(N2C=NC(C)=N2)C2=C1C(=CN2COP(O)(O)=O)C(=O)C(=O)N1CCN(CC1)C(=O)C1=CC=CC=C1	2020	The risk or severity of QTc prolongation can be increased when Amoxapine is combined with Fostemsavir.	3
DB00543	Amoxapine	ClC1=CC2=C(OC3=CC=CC=C3N=C2N2CCNCC2)C=C1	DB01044	Gatifloxacin	COC1=C2N(C=C(C(O)=O)C(=O)C2=CC(F)=C1N1CCNC(C)C1)C1CC1	2019	The risk or severity of QTc prolongation can be increased when Amoxapine is combined with Gatifloxacin.	3
DB00543	Amoxapine	ClC1=CC2=C(OC3=CC=CC=C3N=C2N2CCNCC2)C=C1	DB11978	Glasdegib	CN1CC[C@H](C[C@@H]1C1=NC2=CC=CC=C2N1)NC(=O)NC1=CC=C(C=C1)C#N	2020	The risk or severity of QTc prolongation can be increased when Amoxapine is combined with Glasdegib.	3
DB00543	Amoxapine	ClC1=CC2=C(OC3=CC=CC=C3N=C2N2CCNCC2)C=C1	DB01167	Itraconazole	CCC(C)N1N=CN(C1=O)C1=CC=C(C=C1)N1CCN(CC1)C1=CC=C(OC[C@H]2CO[C@@](CN3C=NC=N3)(O2)C2=CC=C(Cl)C=C2Cl)C=C1	2019	The risk or severity of QTc prolongation can be increased when Amoxapine is combined with Itraconazole.	3
DB00543	Amoxapine	ClC1=CC2=C(OC3=CC=CC=C3N=C2N2CCNCC2)C=C1	DB01259	Lapatinib	CS(=O)(=O)CCNCC1=CC=C(O1)C1=CC2=C(C=C1)N=CN=C2NC1=CC(Cl)=C(OCC2=CC(F)=CC=C2)C=C1	2020	The risk or severity of QTc prolongation can be increased when Amoxapine is combined with Lapatinib.	3
DB00543	Amoxapine	ClC1=CC2=C(OC3=CC=CC=C3N=C2N2CCNCC2)C=C1	DB00916	Metronidazole	CC1=NC=C(N1CCO)[N+]([O-])=O	2020	The risk or severity of QTc prolongation can be increased when Amoxapine is combined with Metronidazole.	3
DB00543	Amoxapine	ClC1=CC2=C(OC3=CC=CC=C3N=C2N2CCNCC2)C=C1	DB01620	Pheniramine	CN(C)CCC(C1=CC=CC=C1)C1=CC=CC=N1	2020	The risk or severity of QTc prolongation can be increased when Amoxapine is combined with Pheniramine.	3
DB08799	Antazoline	C(N(CC1=CC=CC=C1)C1=CC=CC=C1)C1=NCCN1	DB11640	Amifampridine	NC1=CC=NC=C1N	2020	The risk or severity of QTc prolongation can be increased when Antazoline is combined with Amifampridine.	3
DB08799	Antazoline	C(N(CC1=CC=CC=C1)C1=CC=CC=C1)C1=NCCN1	DB06216	Asenapine	OC(=O)\C=C/C(O)=O.CN1CC2C(C1)C1=C(OC3=CC=CC=C23)C=CC(Cl)=C1	2020	The risk or severity of QTc prolongation can be increased when Antazoline is combined with Asenapine.	3
DB08799	Antazoline	C(N(CC1=CC=CC=C1)C1=CC=CC=C1)C1=NCCN1	DB15982	Berotralstat	NCC1=CC(=CC=C1)N1N=C(C=C1C(=O)NC1=CC(=CC=C1F)[C@H](NCC1CC1)C1=CC=CC(=C1)C#N)C(F)(F)F	2020	The risk or severity of QTc prolongation can be increased when Antazoline is combined with Berotralstat.	3
DB08799	Antazoline	C(N(CC1=CC=CC=C1)C1=CC=CC=C1)C1=NCCN1	DB11986	Entrectinib	CN1CCN(CC1)C1=CC=C(C(=O)NC2=NNC3=CC=C(CC4=CC(F)=CC(F)=C4)C=C23)C(NC2CCOCC2)=C1	2020	The risk or severity of QTc prolongation can be increased when Antazoline is combined with Entrectinib.	3
DB08799	Antazoline	C(N(CC1=CC=CC=C1)C1=CC=CC=C1)C1=NCCN1	DB11978	Glasdegib	CN1CC[C@H](C[C@@H]1C1=NC2=CC=CC=C2N1)NC(=O)NC1=CC=C(C=C1)C#N	2020	The risk or severity of QTc prolongation can be increased when Antazoline is combined with Glasdegib.	3
DB06216	Asenapine	OC(=O)\C=C/C(O)=O.CN1CC2C(C1)C1=C(OC3=CC=CC=C23)C=CC(Cl)=C1	DB11986	Entrectinib	CN1CCN(CC1)C1=CC=C(C(=O)NC2=NNC3=CC=C(CC4=CC(F)=CC(F)=C4)C=C23)C(NC2CCOCC2)=C1	2020	The risk or severity of QTc prolongation can be increased when Asenapine is combined with Entrectinib.	3
DB06216	Asenapine	OC(=O)\C=C/C(O)=O.CN1CC2C(C1)C1=C(OC3=CC=CC=C23)C=CC(Cl)=C1	DB11978	Glasdegib	CN1CC[C@H](C[C@@H]1C1=NC2=CC=CC=C2N1)NC(=O)NC1=CC=C(C=C1)C#N	2020	The risk or severity of QTc prolongation can be increased when Asenapine is combined with Glasdegib.	3
DB00719	Azatadine	CN1CCC(CC1)=C1C2=CC=CC=C2CCC2=C1N=CC=C2	DB00640	Adenosine	NC1=C2N=CN([C@@H]3O[C@H](CO)[C@@H](O)[C@H]3O)C2=NC=N1	2019	The risk or severity of QTc prolongation can be increased when Azatadine is combined with Adenosine.	3
DB00719	Azatadine	CN1CCC(CC1)=C1C2=CC=CC=C2CCC2=C1N=CC=C2	DB00915	Amantadine	NC12CC3CC(CC(C3)C1)C2	2019	The risk or severity of QTc prolongation can be increased when Azatadine is combined with Amantadine.	3
DB00719	Azatadine	CN1CCC(CC1)=C1C2=CC=CC=C2CCC2=C1N=CC=C2	DB06288	Amisulpride	CCN1CCCC1CNC(=O)C1=CC(=C(N)C=C1OC)S(=O)(=O)CC	2020	The risk or severity of QTc prolongation can be increased when Azatadine is combined with Amisulpride.	3
DB00719	Azatadine	CN1CCC(CC1)=C1C2=CC=CC=C2CCC2=C1N=CC=C2	DB06216	Asenapine	OC(=O)\C=C/C(O)=O.CN1CC2C(C1)C1=C(OC3=CC=CC=C23)C=CC(Cl)=C1	2020	The risk or severity of QTc prolongation can be increased when Azatadine is combined with Asenapine.	3
DB00719	Azatadine	CN1CCC(CC1)=C1C2=CC=CC=C2CCC2=C1N=CC=C2	DB15982	Berotralstat	NCC1=CC(=CC=C1)N1N=C(C=C1C(=O)NC1=CC(=CC=C1F)[C@H](NCC1CC1)C1=CC=CC(=C1)C#N)C(F)(F)F	2020	The risk or severity of QTc prolongation can be increased when Azatadine is combined with Berotralstat.	3
DB00719	Azatadine	CN1CCC(CC1)=C1C2=CC=CC=C2CCC2=C1N=CC=C2	DB01254	Dasatinib	CC1=NC(NC2=NC=C(S2)C(=O)NC2=C(C)C=CC=C2Cl)=CC(=N1)N1CCN(CCO)CC1	2020	The risk or severity of QTc prolongation can be increased when Azatadine is combined with Dasatinib.	3
DB00719	Azatadine	CN1CCC(CC1)=C1C2=CC=CC=C2CCC2=C1N=CC=C2	DB11986	Entrectinib	CN1CCN(CC1)C1=CC=C(C(=O)NC2=NNC3=CC=C(CC4=CC(F)=CC(F)=C4)C=C23)C(NC2CCOCC2)=C1	2020	The risk or severity of QTc prolongation can be increased when Azatadine is combined with Entrectinib.	3
DB00719	Azatadine	CN1CCC(CC1)=C1C2=CC=CC=C2CCC2=C1N=CC=C2	DB11796	Fostemsavir	COC1=CN=C(N2C=NC(C)=N2)C2=C1C(=CN2COP(O)(O)=O)C(=O)C(=O)N1CCN(CC1)C(=O)C1=CC=CC=C1	2020	The risk or severity of QTc prolongation can be increased when Azatadine is combined with Fostemsavir.	3
DB00719	Azatadine	CN1CCC(CC1)=C1C2=CC=CC=C2CCC2=C1N=CC=C2	DB01044	Gatifloxacin	COC1=C2N(C=C(C(O)=O)C(=O)C2=CC(F)=C1N1CCNC(C)C1)C1CC1	2019	The risk or severity of QTc prolongation can be increased when Azatadine is combined with Gatifloxacin.	3
DB00719	Azatadine	CN1CCC(CC1)=C1C2=CC=CC=C2CCC2=C1N=CC=C2	DB11978	Glasdegib	CN1CC[C@H](C[C@@H]1C1=NC2=CC=CC=C2N1)NC(=O)NC1=CC=C(C=C1)C#N	2020	The risk or severity of QTc prolongation can be increased when Azatadine is combined with Glasdegib.	3
DB00719	Azatadine	CN1CCC(CC1)=C1C2=CC=CC=C2CCC2=C1N=CC=C2	DB01167	Itraconazole	CCC(C)N1N=CN(C1=O)C1=CC=C(C=C1)N1CCN(CC1)C1=CC=C(OC[C@H]2CO[C@@](CN3C=NC=N3)(O2)C2=CC=C(Cl)C=C2Cl)C=C1	2019	The risk or severity of QTc prolongation can be increased when Azatadine is combined with Itraconazole.	3
DB00719	Azatadine	CN1CCC(CC1)=C1C2=CC=CC=C2CCC2=C1N=CC=C2	DB01259	Lapatinib	CS(=O)(=O)CCNCC1=CC=C(O1)C1=CC2=C(C=C1)N=CN=C2NC1=CC(Cl)=C(OCC2=CC(F)=CC=C2)C=C1	2020	The risk or severity of QTc prolongation can be increased when Azatadine is combined with Lapatinib.	3
DB00719	Azatadine	CN1CCC(CC1)=C1C2=CC=CC=C2CCC2=C1N=CC=C2	DB00916	Metronidazole	CC1=NC=C(N1CCO)[N+]([O-])=O	2020	The risk or severity of QTc prolongation can be increased when Azatadine is combined with Metronidazole.	3
DB00719	Azatadine	CN1CCC(CC1)=C1C2=CC=CC=C2CCC2=C1N=CC=C2	DB00904	Ondansetron	CN1C2=C(C3=CC=CC=C13)C(=O)C(CN1C=CN=C1C)CC2	2019	The risk or severity of QTc prolongation can be increased when Azatadine is combined with Ondansetron.	3
DB00719	Azatadine	CN1CCC(CC1)=C1C2=CC=CC=C2CCC2=C1N=CC=C2	DB01620	Pheniramine	CN(C)CCC(C1=CC=CC=C1)C1=CC=CC=N1	2020	The risk or severity of QTc prolongation can be increased when Azatadine is combined with Pheniramine.	3
DB00719	Azatadine	CN1CCC(CC1)=C1C2=CC=CC=C2CCC2=C1N=CC=C2	DB08864	Rilpivirine	CC1=CC(\C=C\C#N)=CC(C)=C1NC1=CC=NC(NC2=CC=C(C=C2)C#N)=N1	2020	The risk or severity of QTc prolongation can be increased when Azatadine is combined with Rilpivirine.	3
DB00719	Azatadine	CN1CCC(CC1)=C1C2=CC=CC=C2CCC2=C1N=CC=C2	DB12245	Triclabendazole	CSC1=NC2=C(N1)C=C(Cl)C(OC1=CC=CC(Cl)=C1Cl)=C2	2019	The risk or severity of QTc prolongation can be increased when Azatadine is combined with Triclabendazole.	3
DB00245	Benzatropine	[H][C@]12CC[C@]([H])(C[C@@]([H])(C1)OC(C1=CC=CC=C1)C1=CC=CC=C1)N2C	DB00640	Adenosine	NC1=C2N=CN([C@@H]3O[C@H](CO)[C@@H](O)[C@H]3O)C2=NC=N1	2019	The risk or severity of QTc prolongation can be increased when Benzatropine is combined with Adenosine.	3
DB00245	Benzatropine	[H][C@]12CC[C@]([H])(C[C@@]([H])(C1)OC(C1=CC=CC=C1)C1=CC=CC=C1)N2C	DB00915	Amantadine	NC12CC3CC(CC(C3)C1)C2	2019	The risk or severity of QTc prolongation can be increased when Benzatropine is combined with Amantadine.	3
DB00245	Benzatropine	[H][C@]12CC[C@]([H])(C[C@@]([H])(C1)OC(C1=CC=CC=C1)C1=CC=CC=C1)N2C	DB11640	Amifampridine	NC1=CC=NC=C1N	2020	The risk or severity of QTc prolongation can be increased when Benzatropine is combined with Amifampridine.	3
DB00245	Benzatropine	[H][C@]12CC[C@]([H])(C[C@@]([H])(C1)OC(C1=CC=CC=C1)C1=CC=CC=C1)N2C	DB01254	Dasatinib	CC1=NC(NC2=NC=C(S2)C(=O)NC2=C(C)C=CC=C2Cl)=CC(=N1)N1CCN(CCO)CC1	2020	The risk or severity of QTc prolongation can be increased when Benzatropine is combined with Dasatinib.	3
DB00245	Benzatropine	[H][C@]12CC[C@]([H])(C[C@@]([H])(C1)OC(C1=CC=CC=C1)C1=CC=CC=C1)N2C	DB11986	Entrectinib	CN1CCN(CC1)C1=CC=C(C(=O)NC2=NNC3=CC=C(CC4=CC(F)=CC(F)=C4)C=C23)C(NC2CCOCC2)=C1	2020	The risk or severity of QTc prolongation can be increased when Benzatropine is combined with Entrectinib.	3
DB00245	Benzatropine	[H][C@]12CC[C@]([H])(C[C@@]([H])(C1)OC(C1=CC=CC=C1)C1=CC=CC=C1)N2C	DB11796	Fostemsavir	COC1=CN=C(N2C=NC(C)=N2)C2=C1C(=CN2COP(O)(O)=O)C(=O)C(=O)N1CCN(CC1)C(=O)C1=CC=CC=C1	2020	The risk or severity of QTc prolongation can be increased when Benzatropine is combined with Fostemsavir.	3
DB00245	Benzatropine	[H][C@]12CC[C@]([H])(C[C@@]([H])(C1)OC(C1=CC=CC=C1)C1=CC=CC=C1)N2C	DB01044	Gatifloxacin	COC1=C2N(C=C(C(O)=O)C(=O)C2=CC(F)=C1N1CCNC(C)C1)C1CC1	2019	The risk or severity of QTc prolongation can be increased when Benzatropine is combined with Gatifloxacin.	3
DB00245	Benzatropine	[H][C@]12CC[C@]([H])(C[C@@]([H])(C1)OC(C1=CC=CC=C1)C1=CC=CC=C1)N2C	DB11978	Glasdegib	CN1CC[C@H](C[C@@H]1C1=NC2=CC=CC=C2N1)NC(=O)NC1=CC=C(C=C1)C#N	2020	The risk or severity of QTc prolongation can be increased when Benzatropine is combined with Glasdegib.	3
DB00245	Benzatropine	[H][C@]12CC[C@]([H])(C[C@@]([H])(C1)OC(C1=CC=CC=C1)C1=CC=CC=C1)N2C	DB01167	Itraconazole	CCC(C)N1N=CN(C1=O)C1=CC=C(C=C1)N1CCN(CC1)C1=CC=C(OC[C@H]2CO[C@@](CN3C=NC=N3)(O2)C2=CC=C(Cl)C=C2Cl)C=C1	2019	The risk or severity of QTc prolongation can be increased when Benzatropine is combined with Itraconazole.	3
DB00245	Benzatropine	[H][C@]12CC[C@]([H])(C[C@@]([H])(C1)OC(C1=CC=CC=C1)C1=CC=CC=C1)N2C	DB01259	Lapatinib	CS(=O)(=O)CCNCC1=CC=C(O1)C1=CC2=C(C=C1)N=CN=C2NC1=CC(Cl)=C(OCC2=CC(F)=CC=C2)C=C1	2020	The risk or severity of QTc prolongation can be increased when Benzatropine is combined with Lapatinib.	3
DB00245	Benzatropine	[H][C@]12CC[C@]([H])(C[C@@]([H])(C1)OC(C1=CC=CC=C1)C1=CC=CC=C1)N2C	DB00916	Metronidazole	CC1=NC=C(N1CCO)[N+]([O-])=O	2020	The risk or severity of QTc prolongation can be increased when Benzatropine is combined with Metronidazole.	3
DB00245	Benzatropine	[H][C@]12CC[C@]([H])(C[C@@]([H])(C1)OC(C1=CC=CC=C1)C1=CC=CC=C1)N2C	DB00904	Ondansetron	CN1C2=C(C3=CC=CC=C13)C(=O)C(CN1C=CN=C1C)CC2	2019	The risk or severity of QTc prolongation can be increased when Benzatropine is combined with Ondansetron.	3
DB00245	Benzatropine	[H][C@]12CC[C@]([H])(C[C@@]([H])(C1)OC(C1=CC=CC=C1)C1=CC=CC=C1)N2C	DB01620	Pheniramine	CN(C)CCC(C1=CC=CC=C1)C1=CC=CC=N1	2020	The risk or severity of QTc prolongation can be increased when Benzatropine is combined with Pheniramine.	3
DB06216	Asenapine	OC(=O)\C=C/C(O)=O.CN1CC2C(C1)C1=C(OC3=CC=CC=C23)C=CC(Cl)=C1	DB15982	Berotralstat	NCC1=CC(=CC=C1)N1N=C(C=C1C(=O)NC1=CC(=CC=C1F)[C@H](NCC1CC1)C1=CC=CC(=C1)C#N)C(F)(F)F	2020	The risk or severity of QTc prolongation can be increased when Berotralstat is combined with Asenapine.	3
DB00246	Ziprasidone	ClC1=C(CCN2CCN(CC2)C2=NSC3=CC=CC=C23)C=C2CC(=O)NC2=C1	DB15982	Berotralstat	NCC1=CC(=CC=C1)N1N=C(C=C1C(=O)NC1=CC(=CC=C1F)[C@H](NCC1CC1)C1=CC=CC(=C1)C#N)C(F)(F)F	2020	The risk or severity of QTc prolongation can be increased when Berotralstat is combined with Ziprasidone.	3
DB00835	Brompheniramine	CN(C)CCC(C1=CC=C(Br)C=C1)C1=CC=CC=N1	DB00640	Adenosine	NC1=C2N=CN([C@@H]3O[C@H](CO)[C@@H](O)[C@H]3O)C2=NC=N1	2019	The risk or severity of QTc prolongation can be increased when Brompheniramine is combined with Adenosine.	3
DB00835	Brompheniramine	CN(C)CCC(C1=CC=C(Br)C=C1)C1=CC=CC=N1	DB00915	Amantadine	NC12CC3CC(CC(C3)C1)C2	2019	The risk or severity of QTc prolongation can be increased when Brompheniramine is combined with Amantadine.	3
DB00835	Brompheniramine	CN(C)CCC(C1=CC=C(Br)C=C1)C1=CC=CC=N1	DB11640	Amifampridine	NC1=CC=NC=C1N	2020	The risk or severity of QTc prolongation can be increased when Brompheniramine is combined with Amifampridine.	3
DB00835	Brompheniramine	CN(C)CCC(C1=CC=C(Br)C=C1)C1=CC=CC=N1	DB06216	Asenapine	OC(=O)\C=C/C(O)=O.CN1CC2C(C1)C1=C(OC3=CC=CC=C23)C=CC(Cl)=C1	2020	The risk or severity of QTc prolongation can be increased when Brompheniramine is combined with Asenapine.	3
DB00835	Brompheniramine	CN(C)CCC(C1=CC=C(Br)C=C1)C1=CC=CC=N1	DB15982	Berotralstat	NCC1=CC(=CC=C1)N1N=C(C=C1C(=O)NC1=CC(=CC=C1F)[C@H](NCC1CC1)C1=CC=CC(=C1)C#N)C(F)(F)F	2020	The risk or severity of QTc prolongation can be increased when Brompheniramine is combined with Berotralstat.	3
DB00835	Brompheniramine	CN(C)CCC(C1=CC=C(Br)C=C1)C1=CC=CC=N1	DB01254	Dasatinib	CC1=NC(NC2=NC=C(S2)C(=O)NC2=C(C)C=CC=C2Cl)=CC(=N1)N1CCN(CCO)CC1	2020	The risk or severity of QTc prolongation can be increased when Brompheniramine is combined with Dasatinib.	3
DB00835	Brompheniramine	CN(C)CCC(C1=CC=C(Br)C=C1)C1=CC=CC=N1	DB11986	Entrectinib	CN1CCN(CC1)C1=CC=C(C(=O)NC2=NNC3=CC=C(CC4=CC(F)=CC(F)=C4)C=C23)C(NC2CCOCC2)=C1	2020	The risk or severity of QTc prolongation can be increased when Brompheniramine is combined with Entrectinib.	3
DB00835	Brompheniramine	CN(C)CCC(C1=CC=C(Br)C=C1)C1=CC=CC=N1	DB11796	Fostemsavir	COC1=CN=C(N2C=NC(C)=N2)C2=C1C(=CN2COP(O)(O)=O)C(=O)C(=O)N1CCN(CC1)C(=O)C1=CC=CC=C1	2020	The risk or severity of QTc prolongation can be increased when Brompheniramine is combined with Fostemsavir.	3
DB00835	Brompheniramine	CN(C)CCC(C1=CC=C(Br)C=C1)C1=CC=CC=N1	DB01044	Gatifloxacin	COC1=C2N(C=C(C(O)=O)C(=O)C2=CC(F)=C1N1CCNC(C)C1)C1CC1	2019	The risk or severity of QTc prolongation can be increased when Brompheniramine is combined with Gatifloxacin.	3
DB00835	Brompheniramine	CN(C)CCC(C1=CC=C(Br)C=C1)C1=CC=CC=N1	DB11978	Glasdegib	CN1CC[C@H](C[C@@H]1C1=NC2=CC=CC=C2N1)NC(=O)NC1=CC=C(C=C1)C#N	2020	The risk or severity of QTc prolongation can be increased when Brompheniramine is combined with Glasdegib.	3
DB00835	Brompheniramine	CN(C)CCC(C1=CC=C(Br)C=C1)C1=CC=CC=N1	DB00904	Ondansetron	CN1C2=C(C3=CC=CC=C13)C(=O)C(CN1C=CN=C1C)CC2	2019	The risk or severity of QTc prolongation can be increased when Brompheniramine is combined with Ondansetron.	3
DB00835	Brompheniramine	CN(C)CCC(C1=CC=C(Br)C=C1)C1=CC=CC=N1	DB01620	Pheniramine	CN(C)CCC(C1=CC=CC=C1)C1=CC=CC=N1	2020	The risk or severity of QTc prolongation can be increased when Brompheniramine is combined with Pheniramine.	3
DB00354	Buclizine	CC(C)(C)C1=CC=C(CN2CCN(CC2)C(C2=CC=CC=C2)C2=CC=C(Cl)C=C2)C=C1	DB00640	Adenosine	NC1=C2N=CN([C@@H]3O[C@H](CO)[C@@H](O)[C@H]3O)C2=NC=N1	2019	The risk or severity of QTc prolongation can be increased when Buclizine is combined with Adenosine.	3
DB00354	Buclizine	CC(C)(C)C1=CC=C(CN2CCN(CC2)C(C2=CC=CC=C2)C2=CC=C(Cl)C=C2)C=C1	DB00915	Amantadine	NC12CC3CC(CC(C3)C1)C2	2019	The risk or severity of QTc prolongation can be increased when Buclizine is combined with Amantadine.	3
DB00354	Buclizine	CC(C)(C)C1=CC=C(CN2CCN(CC2)C(C2=CC=CC=C2)C2=CC=C(Cl)C=C2)C=C1	DB11640	Amifampridine	NC1=CC=NC=C1N	2020	The risk or severity of QTc prolongation can be increased when Buclizine is combined with Amifampridine.	3
DB00354	Buclizine	CC(C)(C)C1=CC=C(CN2CCN(CC2)C(C2=CC=CC=C2)C2=CC=C(Cl)C=C2)C=C1	DB06216	Asenapine	OC(=O)\C=C/C(O)=O.CN1CC2C(C1)C1=C(OC3=CC=CC=C23)C=CC(Cl)=C1	2020	The risk or severity of QTc prolongation can be increased when Buclizine is combined with Asenapine.	3
DB00354	Buclizine	CC(C)(C)C1=CC=C(CN2CCN(CC2)C(C2=CC=CC=C2)C2=CC=C(Cl)C=C2)C=C1	DB15982	Berotralstat	NCC1=CC(=CC=C1)N1N=C(C=C1C(=O)NC1=CC(=CC=C1F)[C@H](NCC1CC1)C1=CC=CC(=C1)C#N)C(F)(F)F	2020	The risk or severity of QTc prolongation can be increased when Buclizine is combined with Berotralstat.	3
DB00354	Buclizine	CC(C)(C)C1=CC=C(CN2CCN(CC2)C(C2=CC=CC=C2)C2=CC=C(Cl)C=C2)C=C1	DB01254	Dasatinib	CC1=NC(NC2=NC=C(S2)C(=O)NC2=C(C)C=CC=C2Cl)=CC(=N1)N1CCN(CCO)CC1	2020	The risk or severity of QTc prolongation can be increased when Buclizine is combined with Dasatinib.	3
DB00354	Buclizine	CC(C)(C)C1=CC=C(CN2CCN(CC2)C(C2=CC=CC=C2)C2=CC=C(Cl)C=C2)C=C1	DB11986	Entrectinib	CN1CCN(CC1)C1=CC=C(C(=O)NC2=NNC3=CC=C(CC4=CC(F)=CC(F)=C4)C=C23)C(NC2CCOCC2)=C1	2020	The risk or severity of QTc prolongation can be increased when Buclizine is combined with Entrectinib.	3
DB00354	Buclizine	CC(C)(C)C1=CC=C(CN2CCN(CC2)C(C2=CC=CC=C2)C2=CC=C(Cl)C=C2)C=C1	DB11796	Fostemsavir	COC1=CN=C(N2C=NC(C)=N2)C2=C1C(=CN2COP(O)(O)=O)C(=O)C(=O)N1CCN(CC1)C(=O)C1=CC=CC=C1	2020	The risk or severity of QTc prolongation can be increased when Buclizine is combined with Fostemsavir.	3
DB00354	Buclizine	CC(C)(C)C1=CC=C(CN2CCN(CC2)C(C2=CC=CC=C2)C2=CC=C(Cl)C=C2)C=C1	DB01044	Gatifloxacin	COC1=C2N(C=C(C(O)=O)C(=O)C2=CC(F)=C1N1CCNC(C)C1)C1CC1	2019	The risk or severity of QTc prolongation can be increased when Buclizine is combined with Gatifloxacin.	3
DB00354	Buclizine	CC(C)(C)C1=CC=C(CN2CCN(CC2)C(C2=CC=CC=C2)C2=CC=C(Cl)C=C2)C=C1	DB11978	Glasdegib	CN1CC[C@H](C[C@@H]1C1=NC2=CC=CC=C2N1)NC(=O)NC1=CC=C(C=C1)C#N	2020	The risk or severity of QTc prolongation can be increased when Buclizine is combined with Glasdegib.	3
DB00354	Buclizine	CC(C)(C)C1=CC=C(CN2CCN(CC2)C(C2=CC=CC=C2)C2=CC=C(Cl)C=C2)C=C1	DB01167	Itraconazole	CCC(C)N1N=CN(C1=O)C1=CC=C(C=C1)N1CCN(CC1)C1=CC=C(OC[C@H]2CO[C@@](CN3C=NC=N3)(O2)C2=CC=C(Cl)C=C2Cl)C=C1	2019	The risk or severity of QTc prolongation can be increased when Buclizine is combined with Itraconazole.	3
DB00354	Buclizine	CC(C)(C)C1=CC=C(CN2CCN(CC2)C(C2=CC=CC=C2)C2=CC=C(Cl)C=C2)C=C1	DB01259	Lapatinib	CS(=O)(=O)CCNCC1=CC=C(O1)C1=CC2=C(C=C1)N=CN=C2NC1=CC(Cl)=C(OCC2=CC(F)=CC=C2)C=C1	2020	The risk or severity of QTc prolongation can be increased when Buclizine is combined with Lapatinib.	3
DB00354	Buclizine	CC(C)(C)C1=CC=C(CN2CCN(CC2)C(C2=CC=CC=C2)C2=CC=C(Cl)C=C2)C=C1	DB00916	Metronidazole	CC1=NC=C(N1CCO)[N+]([O-])=O	2020	The risk or severity of QTc prolongation can be increased when Buclizine is combined with Metronidazole.	3
DB00354	Buclizine	CC(C)(C)C1=CC=C(CN2CCN(CC2)C(C2=CC=CC=C2)C2=CC=C(Cl)C=C2)C=C1	DB00904	Ondansetron	CN1C2=C(C3=CC=CC=C13)C(=O)C(CN1C=CN=C1C)CC2	2019	The risk or severity of QTc prolongation can be increased when Buclizine is combined with Ondansetron.	3
DB00354	Buclizine	CC(C)(C)C1=CC=C(CN2CCN(CC2)C(C2=CC=CC=C2)C2=CC=C(Cl)C=C2)C=C1	DB01620	Pheniramine	CN(C)CCC(C1=CC=CC=C1)C1=CC=CC=N1	2020	The risk or severity of QTc prolongation can be increased when Buclizine is combined with Pheniramine.	3
DB00354	Buclizine	CC(C)(C)C1=CC=C(CN2CCN(CC2)C(C2=CC=CC=C2)C2=CC=C(Cl)C=C2)C=C1	DB08864	Rilpivirine	CC1=CC(\C=C\C#N)=CC(C)=C1NC1=CC=NC(NC2=CC=C(C=C2)C#N)=N1	2020	The risk or severity of QTc prolongation can be increased when Buclizine is combined with Rilpivirine.	3
DB00354	Buclizine	CC(C)(C)C1=CC=C(CN2CCN(CC2)C(C2=CC=CC=C2)C2=CC=C(Cl)C=C2)C=C1	DB12245	Triclabendazole	CSC1=NC2=C(N1)C=C(Cl)C(OC1=CC=CC(Cl)=C1Cl)=C2	2019	The risk or severity of QTc prolongation can be increased when Buclizine is combined with Triclabendazole.	3
DB00748	Carbinoxamine	CN(C)CCOC(C1=CC=C(Cl)C=C1)C1=CC=CC=N1	DB11640	Amifampridine	NC1=CC=NC=C1N	2020	The risk or severity of QTc prolongation can be increased when Carbinoxamine is combined with Amifampridine.	3
DB00748	Carbinoxamine	CN(C)CCOC(C1=CC=C(Cl)C=C1)C1=CC=CC=N1	DB06216	Asenapine	OC(=O)\C=C/C(O)=O.CN1CC2C(C1)C1=C(OC3=CC=CC=C23)C=CC(Cl)=C1	2020	The risk or severity of QTc prolongation can be increased when Carbinoxamine is combined with Asenapine.	3
DB00748	Carbinoxamine	CN(C)CCOC(C1=CC=C(Cl)C=C1)C1=CC=CC=N1	DB15982	Berotralstat	NCC1=CC(=CC=C1)N1N=C(C=C1C(=O)NC1=CC(=CC=C1F)[C@H](NCC1CC1)C1=CC=CC(=C1)C#N)C(F)(F)F	2020	The risk or severity of QTc prolongation can be increased when Carbinoxamine is combined with Berotralstat.	3
DB00748	Carbinoxamine	CN(C)CCOC(C1=CC=C(Cl)C=C1)C1=CC=CC=N1	DB11986	Entrectinib	CN1CCN(CC1)C1=CC=C(C(=O)NC2=NNC3=CC=C(CC4=CC(F)=CC(F)=C4)C=C23)C(NC2CCOCC2)=C1	2020	The risk or severity of QTc prolongation can be increased when Carbinoxamine is combined with Entrectinib.	3
DB00748	Carbinoxamine	CN(C)CCOC(C1=CC=C(Cl)C=C1)C1=CC=CC=N1	DB11978	Glasdegib	CN1CC[C@H](C[C@@H]1C1=NC2=CC=CC=C2N1)NC(=O)NC1=CC=C(C=C1)C#N	2020	The risk or severity of QTc prolongation can be increased when Carbinoxamine is combined with Glasdegib.	3
DB00748	Carbinoxamine	CN(C)CCOC(C1=CC=C(Cl)C=C1)C1=CC=CC=N1	DB00904	Ondansetron	CN1C2=C(C3=CC=CC=C13)C(=O)C(CN1C=CN=C1C)CC2	2019	The risk or severity of QTc prolongation can be increased when Carbinoxamine is combined with Ondansetron.	3
DB00341	Cetirizine	OC(=O)COCCN1CCN(CC1)C(C1=CC=CC=C1)C1=CC=C(Cl)C=C1	DB00640	Adenosine	NC1=C2N=CN([C@@H]3O[C@H](CO)[C@@H](O)[C@H]3O)C2=NC=N1	2019	The risk or severity of QTc prolongation can be increased when Cetirizine is combined with Adenosine.	3
DB00341	Cetirizine	OC(=O)COCCN1CCN(CC1)C(C1=CC=CC=C1)C1=CC=C(Cl)C=C1	DB00915	Amantadine	NC12CC3CC(CC(C3)C1)C2	2019	The risk or severity of QTc prolongation can be increased when Cetirizine is combined with Amantadine.	3
DB00341	Cetirizine	OC(=O)COCCN1CCN(CC1)C(C1=CC=CC=C1)C1=CC=C(Cl)C=C1	DB11640	Amifampridine	NC1=CC=NC=C1N	2020	The risk or severity of QTc prolongation can be increased when Cetirizine is combined with Amifampridine.	3
DB00341	Cetirizine	OC(=O)COCCN1CCN(CC1)C(C1=CC=CC=C1)C1=CC=C(Cl)C=C1	DB06216	Asenapine	OC(=O)\C=C/C(O)=O.CN1CC2C(C1)C1=C(OC3=CC=CC=C23)C=CC(Cl)=C1	2020	The risk or severity of QTc prolongation can be increased when Cetirizine is combined with Asenapine.	3
DB00341	Cetirizine	OC(=O)COCCN1CCN(CC1)C(C1=CC=CC=C1)C1=CC=C(Cl)C=C1	DB15982	Berotralstat	NCC1=CC(=CC=C1)N1N=C(C=C1C(=O)NC1=CC(=CC=C1F)[C@H](NCC1CC1)C1=CC=CC(=C1)C#N)C(F)(F)F	2020	The risk or severity of QTc prolongation can be increased when Cetirizine is combined with Berotralstat.	3
DB00341	Cetirizine	OC(=O)COCCN1CCN(CC1)C(C1=CC=CC=C1)C1=CC=C(Cl)C=C1	DB01254	Dasatinib	CC1=NC(NC2=NC=C(S2)C(=O)NC2=C(C)C=CC=C2Cl)=CC(=N1)N1CCN(CCO)CC1	2020	The risk or severity of QTc prolongation can be increased when Cetirizine is combined with Dasatinib.	3
DB00341	Cetirizine	OC(=O)COCCN1CCN(CC1)C(C1=CC=CC=C1)C1=CC=C(Cl)C=C1	DB11986	Entrectinib	CN1CCN(CC1)C1=CC=C(C(=O)NC2=NNC3=CC=C(CC4=CC(F)=CC(F)=C4)C=C23)C(NC2CCOCC2)=C1	2020	The risk or severity of QTc prolongation can be increased when Cetirizine is combined with Entrectinib.	3
DB00341	Cetirizine	OC(=O)COCCN1CCN(CC1)C(C1=CC=CC=C1)C1=CC=C(Cl)C=C1	DB11796	Fostemsavir	COC1=CN=C(N2C=NC(C)=N2)C2=C1C(=CN2COP(O)(O)=O)C(=O)C(=O)N1CCN(CC1)C(=O)C1=CC=CC=C1	2020	The risk or severity of QTc prolongation can be increased when Cetirizine is combined with Fostemsavir.	3
DB00341	Cetirizine	OC(=O)COCCN1CCN(CC1)C(C1=CC=CC=C1)C1=CC=C(Cl)C=C1	DB01044	Gatifloxacin	COC1=C2N(C=C(C(O)=O)C(=O)C2=CC(F)=C1N1CCNC(C)C1)C1CC1	2019	The risk or severity of QTc prolongation can be increased when Cetirizine is combined with Gatifloxacin.	3
DB00341	Cetirizine	OC(=O)COCCN1CCN(CC1)C(C1=CC=CC=C1)C1=CC=C(Cl)C=C1	DB11978	Glasdegib	CN1CC[C@H](C[C@@H]1C1=NC2=CC=CC=C2N1)NC(=O)NC1=CC=C(C=C1)C#N	2020	The risk or severity of QTc prolongation can be increased when Cetirizine is combined with Glasdegib.	3
DB00341	Cetirizine	OC(=O)COCCN1CCN(CC1)C(C1=CC=CC=C1)C1=CC=C(Cl)C=C1	DB01167	Itraconazole	CCC(C)N1N=CN(C1=O)C1=CC=C(C=C1)N1CCN(CC1)C1=CC=C(OC[C@H]2CO[C@@](CN3C=NC=N3)(O2)C2=CC=C(Cl)C=C2Cl)C=C1	2019	The risk or severity of QTc prolongation can be increased when Cetirizine is combined with Itraconazole.	3
DB00341	Cetirizine	OC(=O)COCCN1CCN(CC1)C(C1=CC=CC=C1)C1=CC=C(Cl)C=C1	DB01259	Lapatinib	CS(=O)(=O)CCNCC1=CC=C(O1)C1=CC2=C(C=C1)N=CN=C2NC1=CC(Cl)=C(OCC2=CC(F)=CC=C2)C=C1	2020	The risk or severity of QTc prolongation can be increased when Cetirizine is combined with Lapatinib.	3
DB00341	Cetirizine	OC(=O)COCCN1CCN(CC1)C(C1=CC=CC=C1)C1=CC=C(Cl)C=C1	DB00916	Metronidazole	CC1=NC=C(N1CCO)[N+]([O-])=O	2020	The risk or severity of QTc prolongation can be increased when Cetirizine is combined with Metronidazole.	3
DB00341	Cetirizine	OC(=O)COCCN1CCN(CC1)C(C1=CC=CC=C1)C1=CC=C(Cl)C=C1	DB00904	Ondansetron	CN1C2=C(C3=CC=CC=C13)C(=O)C(CN1C=CN=C1C)CC2	2019	The risk or severity of QTc prolongation can be increased when Cetirizine is combined with Ondansetron.	3
DB00341	Cetirizine	OC(=O)COCCN1CCN(CC1)C(C1=CC=CC=C1)C1=CC=C(Cl)C=C1	DB01620	Pheniramine	CN(C)CCC(C1=CC=CC=C1)C1=CC=CC=N1	2020	The risk or severity of QTc prolongation can be increased when Cetirizine is combined with Pheniramine.	3
DB00341	Cetirizine	OC(=O)COCCN1CCN(CC1)C(C1=CC=CC=C1)C1=CC=C(Cl)C=C1	DB08864	Rilpivirine	CC1=CC(\C=C\C#N)=CC(C)=C1NC1=CC=NC(NC2=CC=C(C=C2)C#N)=N1	2020	The risk or severity of QTc prolongation can be increased when Cetirizine is combined with Rilpivirine.	3
DB00341	Cetirizine	OC(=O)COCCN1CCN(CC1)C(C1=CC=CC=C1)C1=CC=C(Cl)C=C1	DB12245	Triclabendazole	CSC1=NC2=C(N1)C=C(Cl)C(OC1=CC=CC(Cl)=C1Cl)=C2	2019	The risk or severity of QTc prolongation can be increased when Cetirizine is combined with Triclabendazole.	3
DB08936	Chlorcyclizine	CN1CCN(CC1)C(C1=CC=CC=C1)C1=CC=C(Cl)C=C1	DB00640	Adenosine	NC1=C2N=CN([C@@H]3O[C@H](CO)[C@@H](O)[C@H]3O)C2=NC=N1	2019	The risk or severity of QTc prolongation can be increased when Chlorcyclizine is combined with Adenosine.	3
DB08936	Chlorcyclizine	CN1CCN(CC1)C(C1=CC=CC=C1)C1=CC=C(Cl)C=C1	DB11640	Amifampridine	NC1=CC=NC=C1N	2020	The risk or severity of QTc prolongation can be increased when Chlorcyclizine is combined with Amifampridine.	3
DB08936	Chlorcyclizine	CN1CCN(CC1)C(C1=CC=CC=C1)C1=CC=C(Cl)C=C1	DB06216	Asenapine	OC(=O)\C=C/C(O)=O.CN1CC2C(C1)C1=C(OC3=CC=CC=C23)C=CC(Cl)=C1	2020	The risk or severity of QTc prolongation can be increased when Chlorcyclizine is combined with Asenapine.	3
DB08936	Chlorcyclizine	CN1CCN(CC1)C(C1=CC=CC=C1)C1=CC=C(Cl)C=C1	DB15982	Berotralstat	NCC1=CC(=CC=C1)N1N=C(C=C1C(=O)NC1=CC(=CC=C1F)[C@H](NCC1CC1)C1=CC=CC(=C1)C#N)C(F)(F)F	2020	The risk or severity of QTc prolongation can be increased when Chlorcyclizine is combined with Berotralstat.	3
DB08936	Chlorcyclizine	CN1CCN(CC1)C(C1=CC=CC=C1)C1=CC=C(Cl)C=C1	DB11986	Entrectinib	CN1CCN(CC1)C1=CC=C(C(=O)NC2=NNC3=CC=C(CC4=CC(F)=CC(F)=C4)C=C23)C(NC2CCOCC2)=C1	2020	The risk or severity of QTc prolongation can be increased when Chlorcyclizine is combined with Entrectinib.	3
DB08936	Chlorcyclizine	CN1CCN(CC1)C(C1=CC=CC=C1)C1=CC=C(Cl)C=C1	DB11796	Fostemsavir	COC1=CN=C(N2C=NC(C)=N2)C2=C1C(=CN2COP(O)(O)=O)C(=O)C(=O)N1CCN(CC1)C(=O)C1=CC=CC=C1	2020	The risk or severity of QTc prolongation can be increased when Chlorcyclizine is combined with Fostemsavir.	3
DB08936	Chlorcyclizine	CN1CCN(CC1)C(C1=CC=CC=C1)C1=CC=C(Cl)C=C1	DB11978	Glasdegib	CN1CC[C@H](C[C@@H]1C1=NC2=CC=CC=C2N1)NC(=O)NC1=CC=C(C=C1)C#N	2020	The risk or severity of QTc prolongation can be increased when Chlorcyclizine is combined with Glasdegib.	3
DB08936	Chlorcyclizine	CN1CCN(CC1)C(C1=CC=CC=C1)C1=CC=C(Cl)C=C1	DB00904	Ondansetron	CN1C2=C(C3=CC=CC=C13)C(=O)C(CN1C=CN=C1C)CC2	2019	The risk or severity of QTc prolongation can be increased when Chlorcyclizine is combined with Ondansetron.	3
DB08936	Chlorcyclizine	CN1CCN(CC1)C(C1=CC=CC=C1)C1=CC=C(Cl)C=C1	DB12245	Triclabendazole	CSC1=NC2=C(N1)C=C(Cl)C(OC1=CC=CC(Cl)=C1Cl)=C2	2019	The risk or severity of QTc prolongation can be increased when Chlorcyclizine is combined with Triclabendazole.	3
DB01114	Chlorpheniramine	CN(C)CCC(C1=CC=C(Cl)C=C1)C1=CC=CC=N1	DB11640	Amifampridine	NC1=CC=NC=C1N	2020	The risk or severity of QTc prolongation can be increased when Chlorpheniramine is combined with Amifampridine.	3
DB01114	Chlorpheniramine	CN(C)CCC(C1=CC=C(Cl)C=C1)C1=CC=CC=N1	DB06216	Asenapine	OC(=O)\C=C/C(O)=O.CN1CC2C(C1)C1=C(OC3=CC=CC=C23)C=CC(Cl)=C1	2020	The risk or severity of QTc prolongation can be increased when Chlorpheniramine is combined with Asenapine.	3
DB01114	Chlorpheniramine	CN(C)CCC(C1=CC=C(Cl)C=C1)C1=CC=CC=N1	DB11986	Entrectinib	CN1CCN(CC1)C1=CC=C(C(=O)NC2=NNC3=CC=C(CC4=CC(F)=CC(F)=C4)C=C23)C(NC2CCOCC2)=C1	2020	The risk or severity of QTc prolongation can be increased when Chlorpheniramine is combined with Entrectinib.	3
DB01114	Chlorpheniramine	CN(C)CCC(C1=CC=C(Cl)C=C1)C1=CC=CC=N1	DB11978	Glasdegib	CN1CC[C@H](C[C@@H]1C1=NC2=CC=CC=C2N1)NC(=O)NC1=CC=C(C=C1)C#N	2020	The risk or severity of QTc prolongation can be increased when Chlorpheniramine is combined with Glasdegib.	3
DB00363	Clozapine	CN1CCN(CC1)C1=NC2=CC(Cl)=CC=C2NC2=CC=CC=C12	DB00640	Adenosine	NC1=C2N=CN([C@@H]3O[C@H](CO)[C@@H](O)[C@H]3O)C2=NC=N1	2019	The risk or severity of QTc prolongation can be increased when Clozapine is combined with Adenosine.	3
DB00363	Clozapine	CN1CCN(CC1)C1=NC2=CC(Cl)=CC=C2NC2=CC=CC=C12	DB11978	Glasdegib	CN1CC[C@H](C[C@@H]1C1=NC2=CC=CC=C2N1)NC(=O)NC1=CC=C(C=C1)C#N	2020	The risk or severity of QTc prolongation can be increased when Clozapine is combined with Glasdegib.	3
DB01176	Cyclizine	CN1CCN(CC1)C(C1=CC=CC=C1)C1=CC=CC=C1	DB00640	Adenosine	NC1=C2N=CN([C@@H]3O[C@H](CO)[C@@H](O)[C@H]3O)C2=NC=N1	2019	The risk or severity of QTc prolongation can be increased when Cyclizine is combined with Adenosine.	3
DB01176	Cyclizine	CN1CCN(CC1)C(C1=CC=CC=C1)C1=CC=CC=C1	DB11640	Amifampridine	NC1=CC=NC=C1N	2020	The risk or severity of QTc prolongation can be increased when Cyclizine is combined with Amifampridine.	3
DB01176	Cyclizine	CN1CCN(CC1)C(C1=CC=CC=C1)C1=CC=CC=C1	DB06216	Asenapine	OC(=O)\C=C/C(O)=O.CN1CC2C(C1)C1=C(OC3=CC=CC=C23)C=CC(Cl)=C1	2020	The risk or severity of QTc prolongation can be increased when Cyclizine is combined with Asenapine.	3
DB01176	Cyclizine	CN1CCN(CC1)C(C1=CC=CC=C1)C1=CC=CC=C1	DB15982	Berotralstat	NCC1=CC(=CC=C1)N1N=C(C=C1C(=O)NC1=CC(=CC=C1F)[C@H](NCC1CC1)C1=CC=CC(=C1)C#N)C(F)(F)F	2020	The risk or severity of QTc prolongation can be increased when Cyclizine is combined with Berotralstat.	3
DB01176	Cyclizine	CN1CCN(CC1)C(C1=CC=CC=C1)C1=CC=CC=C1	DB01254	Dasatinib	CC1=NC(NC2=NC=C(S2)C(=O)NC2=C(C)C=CC=C2Cl)=CC(=N1)N1CCN(CCO)CC1	2020	The risk or severity of QTc prolongation can be increased when Cyclizine is combined with Dasatinib.	3
DB01176	Cyclizine	CN1CCN(CC1)C(C1=CC=CC=C1)C1=CC=CC=C1	DB11986	Entrectinib	CN1CCN(CC1)C1=CC=C(C(=O)NC2=NNC3=CC=C(CC4=CC(F)=CC(F)=C4)C=C23)C(NC2CCOCC2)=C1	2020	The risk or severity of QTc prolongation can be increased when Cyclizine is combined with Entrectinib.	3
DB01176	Cyclizine	CN1CCN(CC1)C(C1=CC=CC=C1)C1=CC=CC=C1	DB11796	Fostemsavir	COC1=CN=C(N2C=NC(C)=N2)C2=C1C(=CN2COP(O)(O)=O)C(=O)C(=O)N1CCN(CC1)C(=O)C1=CC=CC=C1	2020	The risk or severity of QTc prolongation can be increased when Cyclizine is combined with Fostemsavir.	3
DB01176	Cyclizine	CN1CCN(CC1)C(C1=CC=CC=C1)C1=CC=CC=C1	DB11978	Glasdegib	CN1CC[C@H](C[C@@H]1C1=NC2=CC=CC=C2N1)NC(=O)NC1=CC=C(C=C1)C#N	2020	The risk or severity of QTc prolongation can be increased when Cyclizine is combined with Glasdegib.	3
DB01176	Cyclizine	CN1CCN(CC1)C(C1=CC=CC=C1)C1=CC=CC=C1	DB01259	Lapatinib	CS(=O)(=O)CCNCC1=CC=C(O1)C1=CC2=C(C=C1)N=CN=C2NC1=CC(Cl)=C(OCC2=CC(F)=CC=C2)C=C1	2020	The risk or severity of QTc prolongation can be increased when Cyclizine is combined with Lapatinib.	3
DB01176	Cyclizine	CN1CCN(CC1)C(C1=CC=CC=C1)C1=CC=CC=C1	DB00904	Ondansetron	CN1C2=C(C3=CC=CC=C13)C(=O)C(CN1C=CN=C1C)CC2	2019	The risk or severity of QTc prolongation can be increased when Cyclizine is combined with Ondansetron.	3
DB01176	Cyclizine	CN1CCN(CC1)C(C1=CC=CC=C1)C1=CC=CC=C1	DB01620	Pheniramine	CN(C)CCC(C1=CC=CC=C1)C1=CC=CC=N1	2020	The risk or severity of QTc prolongation can be increased when Cyclizine is combined with Pheniramine.	3
DB01176	Cyclizine	CN1CCN(CC1)C(C1=CC=CC=C1)C1=CC=CC=C1	DB08864	Rilpivirine	CC1=CC(\C=C\C#N)=CC(C)=C1NC1=CC=NC(NC2=CC=C(C=C2)C#N)=N1	2020	The risk or severity of QTc prolongation can be increased when Cyclizine is combined with Rilpivirine.	3
DB00434	Cyproheptadine	CN1CCC(CC1)=C1C2=CC=CC=C2C=CC2=CC=CC=C12	DB00640	Adenosine	NC1=C2N=CN([C@@H]3O[C@H](CO)[C@@H](O)[C@H]3O)C2=NC=N1	2019	The risk or severity of QTc prolongation can be increased when Cyproheptadine is combined with Adenosine.	3
DB00434	Cyproheptadine	CN1CCC(CC1)=C1C2=CC=CC=C2C=CC2=CC=CC=C12	DB00915	Amantadine	NC12CC3CC(CC(C3)C1)C2	2019	The risk or severity of QTc prolongation can be increased when Cyproheptadine is combined with Amantadine.	3
DB00434	Cyproheptadine	CN1CCC(CC1)=C1C2=CC=CC=C2C=CC2=CC=CC=C12	DB06216	Asenapine	OC(=O)\C=C/C(O)=O.CN1CC2C(C1)C1=C(OC3=CC=CC=C23)C=CC(Cl)=C1	2020	The risk or severity of QTc prolongation can be increased when Cyproheptadine is combined with Asenapine.	3
DB00434	Cyproheptadine	CN1CCC(CC1)=C1C2=CC=CC=C2C=CC2=CC=CC=C12	DB15982	Berotralstat	NCC1=CC(=CC=C1)N1N=C(C=C1C(=O)NC1=CC(=CC=C1F)[C@H](NCC1CC1)C1=CC=CC(=C1)C#N)C(F)(F)F	2020	The risk or severity of QTc prolongation can be increased when Cyproheptadine is combined with Berotralstat.	3
DB00434	Cyproheptadine	CN1CCC(CC1)=C1C2=CC=CC=C2C=CC2=CC=CC=C12	DB01254	Dasatinib	CC1=NC(NC2=NC=C(S2)C(=O)NC2=C(C)C=CC=C2Cl)=CC(=N1)N1CCN(CCO)CC1	2020	The risk or severity of QTc prolongation can be increased when Cyproheptadine is combined with Dasatinib.	3
DB00434	Cyproheptadine	CN1CCC(CC1)=C1C2=CC=CC=C2C=CC2=CC=CC=C12	DB11986	Entrectinib	CN1CCN(CC1)C1=CC=C(C(=O)NC2=NNC3=CC=C(CC4=CC(F)=CC(F)=C4)C=C23)C(NC2CCOCC2)=C1	2020	The risk or severity of QTc prolongation can be increased when Cyproheptadine is combined with Entrectinib.	3
DB00434	Cyproheptadine	CN1CCC(CC1)=C1C2=CC=CC=C2C=CC2=CC=CC=C12	DB11796	Fostemsavir	COC1=CN=C(N2C=NC(C)=N2)C2=C1C(=CN2COP(O)(O)=O)C(=O)C(=O)N1CCN(CC1)C(=O)C1=CC=CC=C1	2020	The risk or severity of QTc prolongation can be increased when Cyproheptadine is combined with Fostemsavir.	3
DB00434	Cyproheptadine	CN1CCC(CC1)=C1C2=CC=CC=C2C=CC2=CC=CC=C12	DB01044	Gatifloxacin	COC1=C2N(C=C(C(O)=O)C(=O)C2=CC(F)=C1N1CCNC(C)C1)C1CC1	2019	The risk or severity of QTc prolongation can be increased when Cyproheptadine is combined with Gatifloxacin.	3
DB00434	Cyproheptadine	CN1CCC(CC1)=C1C2=CC=CC=C2C=CC2=CC=CC=C12	DB11978	Glasdegib	CN1CC[C@H](C[C@@H]1C1=NC2=CC=CC=C2N1)NC(=O)NC1=CC=C(C=C1)C#N	2020	The risk or severity of QTc prolongation can be increased when Cyproheptadine is combined with Glasdegib.	3
DB00434	Cyproheptadine	CN1CCC(CC1)=C1C2=CC=CC=C2C=CC2=CC=CC=C12	DB01167	Itraconazole	CCC(C)N1N=CN(C1=O)C1=CC=C(C=C1)N1CCN(CC1)C1=CC=C(OC[C@H]2CO[C@@](CN3C=NC=N3)(O2)C2=CC=C(Cl)C=C2Cl)C=C1	2019	The risk or severity of QTc prolongation can be increased when Cyproheptadine is combined with Itraconazole.	3
DB00434	Cyproheptadine	CN1CCC(CC1)=C1C2=CC=CC=C2C=CC2=CC=CC=C12	DB01259	Lapatinib	CS(=O)(=O)CCNCC1=CC=C(O1)C1=CC2=C(C=C1)N=CN=C2NC1=CC(Cl)=C(OCC2=CC(F)=CC=C2)C=C1	2020	The risk or severity of QTc prolongation can be increased when Cyproheptadine is combined with Lapatinib.	3
DB00434	Cyproheptadine	CN1CCC(CC1)=C1C2=CC=CC=C2C=CC2=CC=CC=C12	DB00916	Metronidazole	CC1=NC=C(N1CCO)[N+]([O-])=O	2020	The risk or severity of QTc prolongation can be increased when Cyproheptadine is combined with Metronidazole.	3
DB00434	Cyproheptadine	CN1CCC(CC1)=C1C2=CC=CC=C2C=CC2=CC=CC=C12	DB00904	Ondansetron	CN1C2=C(C3=CC=CC=C13)C(=O)C(CN1C=CN=C1C)CC2	2019	The risk or severity of QTc prolongation can be increased when Cyproheptadine is combined with Ondansetron.	3
DB00434	Cyproheptadine	CN1CCC(CC1)=C1C2=CC=CC=C2C=CC2=CC=CC=C12	DB01620	Pheniramine	CN(C)CCC(C1=CC=CC=C1)C1=CC=CC=N1	2020	The risk or severity of QTc prolongation can be increased when Cyproheptadine is combined with Pheniramine.	3
DB00434	Cyproheptadine	CN1CCC(CC1)=C1C2=CC=CC=C2C=CC2=CC=CC=C12	DB08864	Rilpivirine	CC1=CC(\C=C\C#N)=CC(C)=C1NC1=CC=NC(NC2=CC=C(C=C2)C#N)=N1	2020	The risk or severity of QTc prolongation can be increased when Cyproheptadine is combined with Rilpivirine.	3
DB00434	Cyproheptadine	CN1CCC(CC1)=C1C2=CC=CC=C2C=CC2=CC=CC=C12	DB12245	Triclabendazole	CSC1=NC2=C(N1)C=C(Cl)C(OC1=CC=CC(Cl)=C1Cl)=C2	2019	The risk or severity of QTc prolongation can be increased when Cyproheptadine is combined with Triclabendazole.	3
DB09488	Acrivastine	[H]\C(CN1CCCC1)=C(\C1=CC=C(C)C=C1)C1=CC=CC(=N1)C(\[H])=C(/[H])C(O)=O	DB01254	Dasatinib	CC1=NC(NC2=NC=C(S2)C(=O)NC2=C(C)C=CC=C2Cl)=CC(=N1)N1CCN(CCO)CC1	2020	The risk or severity of QTc prolongation can be increased when Dasatinib is combined with Acrivastine.	3
DB08799	Antazoline	C(N(CC1=CC=CC=C1)C1=CC=CC=C1)C1=NCCN1	DB01254	Dasatinib	CC1=NC(NC2=NC=C(S2)C(=O)NC2=C(C)C=CC=C2Cl)=CC(=N1)N1CCN(CCO)CC1	2020	The risk or severity of QTc prolongation can be increased when Dasatinib is combined with Antazoline.	3
DB00748	Carbinoxamine	CN(C)CCOC(C1=CC=C(Cl)C=C1)C1=CC=CC=N1	DB01254	Dasatinib	CC1=NC(NC2=NC=C(S2)C(=O)NC2=C(C)C=CC=C2Cl)=CC(=N1)N1CCN(CCO)CC1	2020	The risk or severity of QTc prolongation can be increased when Dasatinib is combined with Carbinoxamine.	3
DB08936	Chlorcyclizine	CN1CCN(CC1)C(C1=CC=CC=C1)C1=CC=C(Cl)C=C1	DB01254	Dasatinib	CC1=NC(NC2=NC=C(S2)C(=O)NC2=C(C)C=CC=C2Cl)=CC(=N1)N1CCN(CCO)CC1	2020	The risk or severity of QTc prolongation can be increased when Dasatinib is combined with Chlorcyclizine.	3
DB09555	Dexchlorpheniramine maleate	OC(=O)\C=C/C(O)=O.CN(C)CC[C@@H](C1=CC=C(Cl)C=C1)C1=CC=CC=N1	DB01254	Dasatinib	CC1=NC(NC2=NC=C(S2)C(=O)NC2=C(C)C=CC=C2Cl)=CC(=N1)N1CCN(CCO)CC1	2020	The risk or severity of QTc prolongation can be increased when Dasatinib is combined with Dexchlorpheniramine maleate.	3
DB00985	Dimenhydrinate	CN1C2=C(N=C(Cl)N2)C(=O)N(C)C1=O.CN(C)CCOC(C1=CC=CC=C1)C1=CC=CC=C1	DB01254	Dasatinib	CC1=NC(NC2=NC=C(S2)C(=O)NC2=C(C)C=CC=C2Cl)=CC(=N1)N1CCN(CCO)CC1	2020	The risk or severity of QTc prolongation can be increased when Dasatinib is combined with Dimenhydrinate.	3
DB01084	Emedastine	CCOCCN1C(=NC2=CC=CC=C12)N1CCCN(C)CC1	DB01254	Dasatinib	CC1=NC(NC2=NC=C(S2)C(=O)NC2=C(C)C=CC=C2Cl)=CC(=N1)N1CCN(CCO)CC1	2020	The risk or severity of QTc prolongation can be increased when Dasatinib is combined with Emedastine.	3
DB06282	Levocetirizine	OC(=O)COCCN1CCN(CC1)[C@H](C1=CC=CC=C1)C1=CC=C(Cl)C=C1	DB01254	Dasatinib	CC1=NC(NC2=NC=C(S2)C(=O)NC2=C(C)C=CC=C2Cl)=CC(=N1)N1CCN(CCO)CC1	2020	The risk or severity of QTc prolongation can be increased when Dasatinib is combined with Levocetirizine.	3
DB01620	Pheniramine	CN(C)CCC(C1=CC=CC=C1)C1=CC=CC=N1	DB01254	Dasatinib	CC1=NC(NC2=NC=C(S2)C(=O)NC2=C(C)C=CC=C2Cl)=CC(=N1)N1CCN(CCO)CC1	2020	The risk or severity of QTc prolongation can be increased when Dasatinib is combined with Pheniramine.	3
DB11614	Rupatadine	CC1=CC(CN2CCC(CC2)=C2C3=CC=C(Cl)C=C3CCC3=C2N=CC=C3)=CN=C1	DB01254	Dasatinib	CC1=NC(NC2=NC=C(S2)C(=O)NC2=C(C)C=CC=C2Cl)=CC(=N1)N1CCN(CCO)CC1	2020	The risk or severity of QTc prolongation can be increased when Dasatinib is combined with Rupatadine.	3
DB00405	Dexbrompheniramine	CN(C)CC[C@@H](C1=CC=C(Br)C=C1)C1=CC=CC=N1	DB00640	Adenosine	NC1=C2N=CN([C@@H]3O[C@H](CO)[C@@H](O)[C@H]3O)C2=NC=N1	2019	The risk or severity of QTc prolongation can be increased when Dexbrompheniramine is combined with Adenosine.	3
DB00405	Dexbrompheniramine	CN(C)CC[C@@H](C1=CC=C(Br)C=C1)C1=CC=CC=N1	DB00915	Amantadine	NC12CC3CC(CC(C3)C1)C2	2019	The risk or severity of QTc prolongation can be increased when Dexbrompheniramine is combined with Amantadine.	3
DB00405	Dexbrompheniramine	CN(C)CC[C@@H](C1=CC=C(Br)C=C1)C1=CC=CC=N1	DB11640	Amifampridine	NC1=CC=NC=C1N	2020	The risk or severity of QTc prolongation can be increased when Dexbrompheniramine is combined with Amifampridine.	3
DB00405	Dexbrompheniramine	CN(C)CC[C@@H](C1=CC=C(Br)C=C1)C1=CC=CC=N1	DB06216	Asenapine	OC(=O)\C=C/C(O)=O.CN1CC2C(C1)C1=C(OC3=CC=CC=C23)C=CC(Cl)=C1	2020	The risk or severity of QTc prolongation can be increased when Dexbrompheniramine is combined with Asenapine.	3
DB00405	Dexbrompheniramine	CN(C)CC[C@@H](C1=CC=C(Br)C=C1)C1=CC=CC=N1	DB15982	Berotralstat	NCC1=CC(=CC=C1)N1N=C(C=C1C(=O)NC1=CC(=CC=C1F)[C@H](NCC1CC1)C1=CC=CC(=C1)C#N)C(F)(F)F	2020	The risk or severity of QTc prolongation can be increased when Dexbrompheniramine is combined with Berotralstat.	3
DB00405	Dexbrompheniramine	CN(C)CC[C@@H](C1=CC=C(Br)C=C1)C1=CC=CC=N1	DB01254	Dasatinib	CC1=NC(NC2=NC=C(S2)C(=O)NC2=C(C)C=CC=C2Cl)=CC(=N1)N1CCN(CCO)CC1	2020	The risk or severity of QTc prolongation can be increased when Dexbrompheniramine is combined with Dasatinib.	3
DB00405	Dexbrompheniramine	CN(C)CC[C@@H](C1=CC=C(Br)C=C1)C1=CC=CC=N1	DB11986	Entrectinib	CN1CCN(CC1)C1=CC=C(C(=O)NC2=NNC3=CC=C(CC4=CC(F)=CC(F)=C4)C=C23)C(NC2CCOCC2)=C1	2020	The risk or severity of QTc prolongation can be increased when Dexbrompheniramine is combined with Entrectinib.	3
DB00405	Dexbrompheniramine	CN(C)CC[C@@H](C1=CC=C(Br)C=C1)C1=CC=CC=N1	DB11796	Fostemsavir	COC1=CN=C(N2C=NC(C)=N2)C2=C1C(=CN2COP(O)(O)=O)C(=O)C(=O)N1CCN(CC1)C(=O)C1=CC=CC=C1	2020	The risk or severity of QTc prolongation can be increased when Dexbrompheniramine is combined with Fostemsavir.	3
DB00405	Dexbrompheniramine	CN(C)CC[C@@H](C1=CC=C(Br)C=C1)C1=CC=CC=N1	DB01044	Gatifloxacin	COC1=C2N(C=C(C(O)=O)C(=O)C2=CC(F)=C1N1CCNC(C)C1)C1CC1	2019	The risk or severity of QTc prolongation can be increased when Dexbrompheniramine is combined with Gatifloxacin.	3
DB00405	Dexbrompheniramine	CN(C)CC[C@@H](C1=CC=C(Br)C=C1)C1=CC=CC=N1	DB11978	Glasdegib	CN1CC[C@H](C[C@@H]1C1=NC2=CC=CC=C2N1)NC(=O)NC1=CC=C(C=C1)C#N	2020	The risk or severity of QTc prolongation can be increased when Dexbrompheniramine is combined with Glasdegib.	3
DB00405	Dexbrompheniramine	CN(C)CC[C@@H](C1=CC=C(Br)C=C1)C1=CC=CC=N1	DB01167	Itraconazole	CCC(C)N1N=CN(C1=O)C1=CC=C(C=C1)N1CCN(CC1)C1=CC=C(OC[C@H]2CO[C@@](CN3C=NC=N3)(O2)C2=CC=C(Cl)C=C2Cl)C=C1	2019	The risk or severity of QTc prolongation can be increased when Dexbrompheniramine is combined with Itraconazole.	3
DB00405	Dexbrompheniramine	CN(C)CC[C@@H](C1=CC=C(Br)C=C1)C1=CC=CC=N1	DB01259	Lapatinib	CS(=O)(=O)CCNCC1=CC=C(O1)C1=CC2=C(C=C1)N=CN=C2NC1=CC(Cl)=C(OCC2=CC(F)=CC=C2)C=C1	2020	The risk or severity of QTc prolongation can be increased when Dexbrompheniramine is combined with Lapatinib.	3
DB00405	Dexbrompheniramine	CN(C)CC[C@@H](C1=CC=C(Br)C=C1)C1=CC=CC=N1	DB00916	Metronidazole	CC1=NC=C(N1CCO)[N+]([O-])=O	2020	The risk or severity of QTc prolongation can be increased when Dexbrompheniramine is combined with Metronidazole.	3
DB00405	Dexbrompheniramine	CN(C)CC[C@@H](C1=CC=C(Br)C=C1)C1=CC=CC=N1	DB00904	Ondansetron	CN1C2=C(C3=CC=CC=C13)C(=O)C(CN1C=CN=C1C)CC2	2019	The risk or severity of QTc prolongation can be increased when Dexbrompheniramine is combined with Ondansetron.	3
DB00405	Dexbrompheniramine	CN(C)CC[C@@H](C1=CC=C(Br)C=C1)C1=CC=CC=N1	DB01620	Pheniramine	CN(C)CCC(C1=CC=CC=C1)C1=CC=CC=N1	2020	The risk or severity of QTc prolongation can be increased when Dexbrompheniramine is combined with Pheniramine.	3
DB00405	Dexbrompheniramine	CN(C)CC[C@@H](C1=CC=C(Br)C=C1)C1=CC=CC=N1	DB08864	Rilpivirine	CC1=CC(\C=C\C#N)=CC(C)=C1NC1=CC=NC(NC2=CC=C(C=C2)C#N)=N1	2020	The risk or severity of QTc prolongation can be increased when Dexbrompheniramine is combined with Rilpivirine.	3
DB00405	Dexbrompheniramine	CN(C)CC[C@@H](C1=CC=C(Br)C=C1)C1=CC=CC=N1	DB12245	Triclabendazole	CSC1=NC2=C(N1)C=C(Cl)C(OC1=CC=CC(Cl)=C1Cl)=C2	2019	The risk or severity of QTc prolongation can be increased when Dexbrompheniramine is combined with Triclabendazole.	3
DB09555	Dexchlorpheniramine maleate	OC(=O)\C=C/C(O)=O.CN(C)CC[C@@H](C1=CC=C(Cl)C=C1)C1=CC=CC=N1	DB06216	Asenapine	OC(=O)\C=C/C(O)=O.CN1CC2C(C1)C1=C(OC3=CC=CC=C23)C=CC(Cl)=C1	2020	The risk or severity of QTc prolongation can be increased when Dexchlorpheniramine maleate is combined with Asenapine.	3
DB09555	Dexchlorpheniramine maleate	OC(=O)\C=C/C(O)=O.CN(C)CC[C@@H](C1=CC=C(Cl)C=C1)C1=CC=CC=N1	DB11986	Entrectinib	CN1CCN(CC1)C1=CC=C(C(=O)NC2=NNC3=CC=C(CC4=CC(F)=CC(F)=C4)C=C23)C(NC2CCOCC2)=C1	2020	The risk or severity of QTc prolongation can be increased when Dexchlorpheniramine maleate is combined with Entrectinib.	3
DB09555	Dexchlorpheniramine maleate	OC(=O)\C=C/C(O)=O.CN(C)CC[C@@H](C1=CC=C(Cl)C=C1)C1=CC=CC=N1	DB11978	Glasdegib	CN1CC[C@H](C[C@@H]1C1=NC2=CC=CC=C2N1)NC(=O)NC1=CC=C(C=C1)C#N	2020	The risk or severity of QTc prolongation can be increased when Dexchlorpheniramine maleate is combined with Glasdegib.	3
DB00985	Dimenhydrinate	CN1C2=C(N=C(Cl)N2)C(=O)N(C)C1=O.CN(C)CCOC(C1=CC=CC=C1)C1=CC=CC=C1	DB11640	Amifampridine	NC1=CC=NC=C1N	2020	The risk or severity of QTc prolongation can be increased when Dimenhydrinate is combined with Amifampridine.	3
DB00985	Dimenhydrinate	CN1C2=C(N=C(Cl)N2)C(=O)N(C)C1=O.CN(C)CCOC(C1=CC=CC=C1)C1=CC=CC=C1	DB06216	Asenapine	OC(=O)\C=C/C(O)=O.CN1CC2C(C1)C1=C(OC3=CC=CC=C23)C=CC(Cl)=C1	2020	The risk or severity of QTc prolongation can be increased when Dimenhydrinate is combined with Asenapine.	3
DB00985	Dimenhydrinate	CN1C2=C(N=C(Cl)N2)C(=O)N(C)C1=O.CN(C)CCOC(C1=CC=CC=C1)C1=CC=CC=C1	DB15982	Berotralstat	NCC1=CC(=CC=C1)N1N=C(C=C1C(=O)NC1=CC(=CC=C1F)[C@H](NCC1CC1)C1=CC=CC(=C1)C#N)C(F)(F)F	2020	The risk or severity of QTc prolongation can be increased when Dimenhydrinate is combined with Berotralstat.	3
DB00985	Dimenhydrinate	CN1C2=C(N=C(Cl)N2)C(=O)N(C)C1=O.CN(C)CCOC(C1=CC=CC=C1)C1=CC=CC=C1	DB11986	Entrectinib	CN1CCN(CC1)C1=CC=C(C(=O)NC2=NNC3=CC=C(CC4=CC(F)=CC(F)=C4)C=C23)C(NC2CCOCC2)=C1	2020	The risk or severity of QTc prolongation can be increased when Dimenhydrinate is combined with Entrectinib.	3
DB00985	Dimenhydrinate	CN1C2=C(N=C(Cl)N2)C(=O)N(C)C1=O.CN(C)CCOC(C1=CC=CC=C1)C1=CC=CC=C1	DB11978	Glasdegib	CN1CC[C@H](C[C@@H]1C1=NC2=CC=CC=C2N1)NC(=O)NC1=CC=C(C=C1)C#N	2020	The risk or severity of QTc prolongation can be increased when Dimenhydrinate is combined with Glasdegib.	3
DB09167	Dosulepin	CN(C)CC\C=C1/C2=CC=CC=C2CSC2=CC=CC=C12	DB00640	Adenosine	NC1=C2N=CN([C@@H]3O[C@H](CO)[C@@H](O)[C@H]3O)C2=NC=N1	2019	The risk or severity of QTc prolongation can be increased when Dosulepin is combined with Adenosine.	3
DB09167	Dosulepin	CN(C)CC\C=C1/C2=CC=CC=C2CSC2=CC=CC=C12	DB11986	Entrectinib	CN1CCN(CC1)C1=CC=C(C(=O)NC2=NNC3=CC=C(CC4=CC(F)=CC(F)=C4)C=C23)C(NC2CCOCC2)=C1	2020	The risk or severity of QTc prolongation can be increased when Dosulepin is combined with Entrectinib.	3
DB09167	Dosulepin	CN(C)CC\C=C1/C2=CC=CC=C2CSC2=CC=CC=C12	DB11796	Fostemsavir	COC1=CN=C(N2C=NC(C)=N2)C2=C1C(=CN2COP(O)(O)=O)C(=O)C(=O)N1CCN(CC1)C(=O)C1=CC=CC=C1	2020	The risk or severity of QTc prolongation can be increased when Dosulepin is combined with Fostemsavir.	3
DB09167	Dosulepin	CN(C)CC\C=C1/C2=CC=CC=C2CSC2=CC=CC=C12	DB11978	Glasdegib	CN1CC[C@H](C[C@@H]1C1=NC2=CC=CC=C2N1)NC(=O)NC1=CC=C(C=C1)C#N	2020	The risk or severity of QTc prolongation can be increased when Dosulepin is combined with Glasdegib.	3
DB01084	Emedastine	CCOCCN1C(=NC2=CC=CC=C12)N1CCCN(C)CC1	DB11640	Amifampridine	NC1=CC=NC=C1N	2020	The risk or severity of QTc prolongation can be increased when Emedastine is combined with Amifampridine.	3
DB01084	Emedastine	CCOCCN1C(=NC2=CC=CC=C12)N1CCCN(C)CC1	DB06216	Asenapine	OC(=O)\C=C/C(O)=O.CN1CC2C(C1)C1=C(OC3=CC=CC=C23)C=CC(Cl)=C1	2020	The risk or severity of QTc prolongation can be increased when Emedastine is combined with Asenapine.	3
DB01084	Emedastine	CCOCCN1C(=NC2=CC=CC=C12)N1CCCN(C)CC1	DB15982	Berotralstat	NCC1=CC(=CC=C1)N1N=C(C=C1C(=O)NC1=CC(=CC=C1F)[C@H](NCC1CC1)C1=CC=CC(=C1)C#N)C(F)(F)F	2020	The risk or severity of QTc prolongation can be increased when Emedastine is combined with Berotralstat.	3
DB01084	Emedastine	CCOCCN1C(=NC2=CC=CC=C12)N1CCCN(C)CC1	DB11986	Entrectinib	CN1CCN(CC1)C1=CC=C(C(=O)NC2=NNC3=CC=C(CC4=CC(F)=CC(F)=C4)C=C23)C(NC2CCOCC2)=C1	2020	The risk or severity of QTc prolongation can be increased when Emedastine is combined with Entrectinib.	3
DB01084	Emedastine	CCOCCN1C(=NC2=CC=CC=C12)N1CCCN(C)CC1	DB11978	Glasdegib	CN1CC[C@H](C[C@@H]1C1=NC2=CC=CC=C2N1)NC(=O)NC1=CC=C(C=C1)C#N	2020	The risk or severity of QTc prolongation can be increased when Emedastine is combined with Glasdegib.	3
DB00927	Famotidine	NC(N)=NC1=NC(CSCCC(N)=NS(N)(=O)=O)=CS1	DB00640	Adenosine	NC1=C2N=CN([C@@H]3O[C@H](CO)[C@@H](O)[C@H]3O)C2=NC=N1	2019	The risk or severity of QTc prolongation can be increased when Famotidine is combined with Adenosine.	3
DB00927	Famotidine	NC(N)=NC1=NC(CSCCC(N)=NS(N)(=O)=O)=CS1	DB11640	Amifampridine	NC1=CC=NC=C1N	2020	The risk or severity of QTc prolongation can be increased when Famotidine is combined with Amifampridine.	3
DB00927	Famotidine	NC(N)=NC1=NC(CSCCC(N)=NS(N)(=O)=O)=CS1	DB06288	Amisulpride	CCN1CCCC1CNC(=O)C1=CC(=C(N)C=C1OC)S(=O)(=O)CC	2020	The risk or severity of QTc prolongation can be increased when Famotidine is combined with Amisulpride.	3
DB00927	Famotidine	NC(N)=NC1=NC(CSCCC(N)=NS(N)(=O)=O)=CS1	DB06216	Asenapine	OC(=O)\C=C/C(O)=O.CN1CC2C(C1)C1=C(OC3=CC=CC=C23)C=CC(Cl)=C1	2020	The risk or severity of QTc prolongation can be increased when Famotidine is combined with Asenapine.	3
DB00927	Famotidine	NC(N)=NC1=NC(CSCCC(N)=NS(N)(=O)=O)=CS1	DB15982	Berotralstat	NCC1=CC(=CC=C1)N1N=C(C=C1C(=O)NC1=CC(=CC=C1F)[C@H](NCC1CC1)C1=CC=CC(=C1)C#N)C(F)(F)F	2020	The risk or severity of QTc prolongation can be increased when Famotidine is combined with Berotralstat.	3
DB00927	Famotidine	NC(N)=NC1=NC(CSCCC(N)=NS(N)(=O)=O)=CS1	DB11986	Entrectinib	CN1CCN(CC1)C1=CC=C(C(=O)NC2=NNC3=CC=C(CC4=CC(F)=CC(F)=C4)C=C23)C(NC2CCOCC2)=C1	2020	The risk or severity of QTc prolongation can be increased when Famotidine is combined with Entrectinib.	3
DB00927	Famotidine	NC(N)=NC1=NC(CSCCC(N)=NS(N)(=O)=O)=CS1	DB01044	Gatifloxacin	COC1=C2N(C=C(C(O)=O)C(=O)C2=CC(F)=C1N1CCNC(C)C1)C1CC1	2019	The risk or severity of QTc prolongation can be increased when Famotidine is combined with Gatifloxacin.	3
DB00927	Famotidine	NC(N)=NC1=NC(CSCCC(N)=NS(N)(=O)=O)=CS1	DB11978	Glasdegib	CN1CC[C@H](C[C@@H]1C1=NC2=CC=CC=C2N1)NC(=O)NC1=CC=C(C=C1)C#N	2020	The risk or severity of QTc prolongation can be increased when Famotidine is combined with Glasdegib.	3
DB00927	Famotidine	NC(N)=NC1=NC(CSCCC(N)=NS(N)(=O)=O)=CS1	DB01259	Lapatinib	CS(=O)(=O)CCNCC1=CC=C(O1)C1=CC2=C(C=C1)N=CN=C2NC1=CC(Cl)=C(OCC2=CC(F)=CC=C2)C=C1	2020	The risk or severity of QTc prolongation can be increased when Famotidine is combined with Lapatinib.	3
DB00927	Famotidine	NC(N)=NC1=NC(CSCCC(N)=NS(N)(=O)=O)=CS1	DB00904	Ondansetron	CN1C2=C(C3=CC=CC=C13)C(=O)C(CN1C=CN=C1C)CC2	2019	The risk or severity of QTc prolongation can be increased when Famotidine is combined with Ondansetron.	3
DB00927	Famotidine	NC(N)=NC1=NC(CSCCC(N)=NS(N)(=O)=O)=CS1	DB01620	Pheniramine	CN(C)CCC(C1=CC=CC=C1)C1=CC=CC=N1	2020	The risk or severity of QTc prolongation can be increased when Famotidine is combined with Pheniramine.	3
DB00927	Famotidine	NC(N)=NC1=NC(CSCCC(N)=NS(N)(=O)=O)=CS1	DB12245	Triclabendazole	CSC1=NC2=C(N1)C=C(Cl)C(OC1=CC=CC(Cl)=C1Cl)=C2	2019	The risk or severity of QTc prolongation can be increased when Famotidine is combined with Triclabendazole.	3
DB00246	Ziprasidone	ClC1=C(CCN2CCN(CC2)C2=NSC3=CC=CC=C23)C=C2CC(=O)NC2=C1	DB08868	Fingolimod	CCCCCCCCC1=CC=C(CCC(N)(CO)CO)C=C1	2019	The risk or severity of QTc prolongation can be increased when Fingolimod is combined with Ziprasidone.	3
DB00321	Amitriptyline	CN(C)CCC=C1C2=CC=CC=C2CCC2=CC=CC=C12	DB11796	Fostemsavir	COC1=CN=C(N2C=NC(C)=N2)C2=C1C(=CN2COP(O)(O)=O)C(=O)C(=O)N1CCN(CC1)C(=O)C1=CC=CC=C1	2020	The risk or severity of QTc prolongation can be increased when Fostemsavir is combined with Amitriptyline.	3
DB08799	Antazoline	C(N(CC1=CC=CC=C1)C1=CC=CC=C1)C1=NCCN1	DB11796	Fostemsavir	COC1=CN=C(N2C=NC(C)=N2)C2=C1C(=CN2COP(O)(O)=O)C(=O)C(=O)N1CCN(CC1)C(=O)C1=CC=CC=C1	2020	The risk or severity of QTc prolongation can be increased when Fostemsavir is combined with Antazoline.	3
DB06216	Asenapine	OC(=O)\C=C/C(O)=O.CN1CC2C(C1)C1=C(OC3=CC=CC=C23)C=CC(Cl)=C1	DB11796	Fostemsavir	COC1=CN=C(N2C=NC(C)=N2)C2=C1C(=CN2COP(O)(O)=O)C(=O)C(=O)N1CCN(CC1)C(=O)C1=CC=CC=C1	2020	The risk or severity of QTc prolongation can be increased when Fostemsavir is combined with Asenapine.	3
DB00748	Carbinoxamine	CN(C)CCOC(C1=CC=C(Cl)C=C1)C1=CC=CC=N1	DB11796	Fostemsavir	COC1=CN=C(N2C=NC(C)=N2)C2=C1C(=CN2COP(O)(O)=O)C(=O)C(=O)N1CCN(CC1)C(=O)C1=CC=CC=C1	2020	The risk or severity of QTc prolongation can be increased when Fostemsavir is combined with Carbinoxamine.	3
DB01114	Chlorpheniramine	CN(C)CCC(C1=CC=C(Cl)C=C1)C1=CC=CC=N1	DB11796	Fostemsavir	COC1=CN=C(N2C=NC(C)=N2)C2=C1C(=CN2COP(O)(O)=O)C(=O)C(=O)N1CCN(CC1)C(=O)C1=CC=CC=C1	2020	The risk or severity of QTc prolongation can be increased when Fostemsavir is combined with Chlorpheniramine.	3
DB00363	Clozapine	CN1CCN(CC1)C1=NC2=CC(Cl)=CC=C2NC2=CC=CC=C12	DB11796	Fostemsavir	COC1=CN=C(N2C=NC(C)=N2)C2=C1C(=CN2COP(O)(O)=O)C(=O)C(=O)N1CCN(CC1)C(=O)C1=CC=CC=C1	2020	The risk or severity of QTc prolongation can be increased when Fostemsavir is combined with Clozapine.	3
DB09555	Dexchlorpheniramine maleate	OC(=O)\C=C/C(O)=O.CN(C)CC[C@@H](C1=CC=C(Cl)C=C1)C1=CC=CC=N1	DB11796	Fostemsavir	COC1=CN=C(N2C=NC(C)=N2)C2=C1C(=CN2COP(O)(O)=O)C(=O)C(=O)N1CCN(CC1)C(=O)C1=CC=CC=C1	2020	The risk or severity of QTc prolongation can be increased when Fostemsavir is combined with Dexchlorpheniramine maleate.	3
DB00985	Dimenhydrinate	CN1C2=C(N=C(Cl)N2)C(=O)N(C)C1=O.CN(C)CCOC(C1=CC=CC=C1)C1=CC=CC=C1	DB11796	Fostemsavir	COC1=CN=C(N2C=NC(C)=N2)C2=C1C(=CN2COP(O)(O)=O)C(=O)C(=O)N1CCN(CC1)C(=O)C1=CC=CC=C1	2020	The risk or severity of QTc prolongation can be increased when Fostemsavir is combined with Dimenhydrinate.	3
DB01084	Emedastine	CCOCCN1C(=NC2=CC=CC=C12)N1CCCN(C)CC1	DB11796	Fostemsavir	COC1=CN=C(N2C=NC(C)=N2)C2=C1C(=CN2COP(O)(O)=O)C(=O)C(=O)N1CCN(CC1)C(=O)C1=CC=CC=C1	2020	The risk or severity of QTc prolongation can be increased when Fostemsavir is combined with Emedastine.	3
DB04946	Iloperidone	COC1=C(OCCCN2CCC(CC2)C2=NOC3=C2C=CC(F)=C3)C=CC(=C1)C(C)=O	DB11796	Fostemsavir	COC1=CN=C(N2C=NC(C)=N2)C2=C1C(=CN2COP(O)(O)=O)C(=O)C(=O)N1CCN(CC1)C(=O)C1=CC=CC=C1	2020	The risk or severity of QTc prolongation can be increased when Fostemsavir is combined with Iloperidone.	3
DB00458	Imipramine	CN(C)CCCN1C2=CC=CC=C2CCC2=CC=CC=C12	DB11796	Fostemsavir	COC1=CN=C(N2C=NC(C)=N2)C2=C1C(=CN2COP(O)(O)=O)C(=O)C(=O)N1CCN(CC1)C(=O)C1=CC=CC=C1	2020	The risk or severity of QTc prolongation can be increased when Fostemsavir is combined with Imipramine.	3
DB01224	Quetiapine	OCCOCCN1CCN(CC1)C1=NC2=CC=CC=C2SC2=CC=CC=C12	DB11796	Fostemsavir	COC1=CN=C(N2C=NC(C)=N2)C2=C1C(=CN2COP(O)(O)=O)C(=O)C(=O)N1CCN(CC1)C(=O)C1=CC=CC=C1	2020	The risk or severity of QTc prolongation can be increased when Fostemsavir is combined with Quetiapine.	3
DB00246	Ziprasidone	ClC1=C(CCN2CCN(CC2)C2=NSC3=CC=CC=C23)C=C2CC(=O)NC2=C1	DB11796	Fostemsavir	COC1=CN=C(N2C=NC(C)=N2)C2=C1C(=CN2COP(O)(O)=O)C(=O)C(=O)N1CCN(CC1)C(=O)C1=CC=CC=C1	2020	The risk or severity of QTc prolongation can be increased when Fostemsavir is combined with Ziprasidone.	3
DB09488	Acrivastine	[H]\C(CN1CCCC1)=C(\C1=CC=C(C)C=C1)C1=CC=CC(=N1)C(\[H])=C(/[H])C(O)=O	DB01044	Gatifloxacin	COC1=C2N(C=C(C(O)=O)C(=O)C2=CC(F)=C1N1CCNC(C)C1)C1CC1	2019	The risk or severity of QTc prolongation can be increased when Gatifloxacin is combined with Acrivastine.	3
DB08799	Antazoline	C(N(CC1=CC=CC=C1)C1=CC=CC=C1)C1=NCCN1	DB01044	Gatifloxacin	COC1=C2N(C=C(C(O)=O)C(=O)C2=CC(F)=C1N1CCNC(C)C1)C1CC1	2019	The risk or severity of QTc prolongation can be increased when Gatifloxacin is combined with Antazoline.	3
DB06216	Asenapine	OC(=O)\C=C/C(O)=O.CN1CC2C(C1)C1=C(OC3=CC=CC=C23)C=CC(Cl)=C1	DB01044	Gatifloxacin	COC1=C2N(C=C(C(O)=O)C(=O)C2=CC(F)=C1N1CCNC(C)C1)C1CC1	2019	The risk or severity of QTc prolongation can be increased when Gatifloxacin is combined with Asenapine.	3
DB00748	Carbinoxamine	CN(C)CCOC(C1=CC=C(Cl)C=C1)C1=CC=CC=N1	DB01044	Gatifloxacin	COC1=C2N(C=C(C(O)=O)C(=O)C2=CC(F)=C1N1CCNC(C)C1)C1CC1	2019	The risk or severity of QTc prolongation can be increased when Gatifloxacin is combined with Carbinoxamine.	3
DB08936	Chlorcyclizine	CN1CCN(CC1)C(C1=CC=CC=C1)C1=CC=C(Cl)C=C1	DB01044	Gatifloxacin	COC1=C2N(C=C(C(O)=O)C(=O)C2=CC(F)=C1N1CCNC(C)C1)C1CC1	2019	The risk or severity of QTc prolongation can be increased when Gatifloxacin is combined with Chlorcyclizine.	3
DB01114	Chlorpheniramine	CN(C)CCC(C1=CC=C(Cl)C=C1)C1=CC=CC=N1	DB01044	Gatifloxacin	COC1=C2N(C=C(C(O)=O)C(=O)C2=CC(F)=C1N1CCNC(C)C1)C1CC1	2019	The risk or severity of QTc prolongation can be increased when Gatifloxacin is combined with Chlorpheniramine.	3
DB01176	Cyclizine	CN1CCN(CC1)C(C1=CC=CC=C1)C1=CC=CC=C1	DB01044	Gatifloxacin	COC1=C2N(C=C(C(O)=O)C(=O)C2=CC(F)=C1N1CCNC(C)C1)C1CC1	2019	The risk or severity of QTc prolongation can be increased when Gatifloxacin is combined with Cyclizine.	3
DB09555	Dexchlorpheniramine maleate	OC(=O)\C=C/C(O)=O.CN(C)CC[C@@H](C1=CC=C(Cl)C=C1)C1=CC=CC=N1	DB01044	Gatifloxacin	COC1=C2N(C=C(C(O)=O)C(=O)C2=CC(F)=C1N1CCNC(C)C1)C1CC1	2019	The risk or severity of QTc prolongation can be increased when Gatifloxacin is combined with Dexchlorpheniramine maleate.	3
DB00985	Dimenhydrinate	CN1C2=C(N=C(Cl)N2)C(=O)N(C)C1=O.CN(C)CCOC(C1=CC=CC=C1)C1=CC=CC=C1	DB01044	Gatifloxacin	COC1=C2N(C=C(C(O)=O)C(=O)C2=CC(F)=C1N1CCNC(C)C1)C1CC1	2019	The risk or severity of QTc prolongation can be increased when Gatifloxacin is combined with Dimenhydrinate.	3
DB09167	Dosulepin	CN(C)CC\C=C1/C2=CC=CC=C2CSC2=CC=CC=C12	DB01044	Gatifloxacin	COC1=C2N(C=C(C(O)=O)C(=O)C2=CC(F)=C1N1CCNC(C)C1)C1CC1	2019	The risk or severity of QTc prolongation can be increased when Gatifloxacin is combined with Dosulepin.	3
DB01084	Emedastine	CCOCCN1C(=NC2=CC=CC=C12)N1CCCN(C)CC1	DB01044	Gatifloxacin	COC1=C2N(C=C(C(O)=O)C(=O)C2=CC(F)=C1N1CCNC(C)C1)C1CC1	2019	The risk or severity of QTc prolongation can be increased when Gatifloxacin is combined with Emedastine.	3
DB04946	Iloperidone	COC1=C(OCCCN2CCC(CC2)C2=NOC3=C2C=CC(F)=C3)C=CC(=C1)C(C)=O	DB01044	Gatifloxacin	COC1=C2N(C=C(C(O)=O)C(=O)C2=CC(F)=C1N1CCNC(C)C1)C1CC1	2019	The risk or severity of QTc prolongation can be increased when Gatifloxacin is combined with Iloperidone.	3
DB06282	Levocetirizine	OC(=O)COCCN1CCN(CC1)[C@H](C1=CC=CC=C1)C1=CC=C(Cl)C=C1	DB01044	Gatifloxacin	COC1=C2N(C=C(C(O)=O)C(=O)C2=CC(F)=C1N1CCNC(C)C1)C1CC1	2019	The risk or severity of QTc prolongation can be increased when Gatifloxacin is combined with Levocetirizine.	3
DB01173	Orphenadrine	CN(C)CCOC(C1=CC=CC=C1)C1=CC=CC=C1C	DB01044	Gatifloxacin	COC1=C2N(C=C(C(O)=O)C(=O)C2=CC(F)=C1N1CCNC(C)C1)C1CC1	2019	The risk or severity of QTc prolongation can be increased when Gatifloxacin is combined with Orphenadrine.	3
DB01620	Pheniramine	CN(C)CCC(C1=CC=CC=C1)C1=CC=CC=N1	DB01044	Gatifloxacin	COC1=C2N(C=C(C(O)=O)C(=O)C2=CC(F)=C1N1CCNC(C)C1)C1CC1	2019	The risk or severity of QTc prolongation can be increased when Gatifloxacin is combined with Pheniramine.	3
DB01224	Quetiapine	OCCOCCN1CCN(CC1)C1=NC2=CC=CC=C2SC2=CC=CC=C12	DB01044	Gatifloxacin	COC1=C2N(C=C(C(O)=O)C(=O)C2=CC(F)=C1N1CCNC(C)C1)C1CC1	2019	The risk or severity of QTc prolongation can be increased when Gatifloxacin is combined with Quetiapine.	3
DB11614	Rupatadine	CC1=CC(CN2CCC(CC2)=C2C3=CC=C(Cl)C=C3CCC3=C2N=CC=C3)=CN=C1	DB01044	Gatifloxacin	COC1=C2N(C=C(C(O)=O)C(=O)C2=CC(F)=C1N1CCNC(C)C1)C1CC1	2019	The risk or severity of QTc prolongation can be increased when Gatifloxacin is combined with Rupatadine.	3
DB00246	Ziprasidone	ClC1=C(CCN2CCN(CC2)C2=NSC3=CC=CC=C23)C=C2CC(=O)NC2=C1	DB01044	Gatifloxacin	COC1=C2N(C=C(C(O)=O)C(=O)C2=CC(F)=C1N1CCNC(C)C1)C1CC1	2019	The risk or severity of QTc prolongation can be increased when Gatifloxacin is combined with Ziprasidone.	3
DB01224	Quetiapine	OCCOCCN1CCN(CC1)C1=NC2=CC=CC=C2SC2=CC=CC=C12	DB11978	Glasdegib	CN1CC[C@H](C[C@@H]1C1=NC2=CC=CC=C2N1)NC(=O)NC1=CC=C(C=C1)C#N	2020	The risk or severity of QTc prolongation can be increased when Glasdegib is combined with Quetiapine.	3
DB00557	Hydroxyzine	OCCOCCN1CCN(CC1)C(C1=CC=CC=C1)C1=CC=C(Cl)C=C1	DB00640	Adenosine	NC1=C2N=CN([C@@H]3O[C@H](CO)[C@@H](O)[C@H]3O)C2=NC=N1	2019	The risk or severity of QTc prolongation can be increased when Hydroxyzine is combined with Adenosine.	3
DB00557	Hydroxyzine	OCCOCCN1CCN(CC1)C(C1=CC=CC=C1)C1=CC=C(Cl)C=C1	DB00915	Amantadine	NC12CC3CC(CC(C3)C1)C2	2019	The risk or severity of QTc prolongation can be increased when Hydroxyzine is combined with Amantadine.	3
DB00557	Hydroxyzine	OCCOCCN1CCN(CC1)C(C1=CC=CC=C1)C1=CC=C(Cl)C=C1	DB11640	Amifampridine	NC1=CC=NC=C1N	2020	The risk or severity of QTc prolongation can be increased when Hydroxyzine is combined with Amifampridine.	3
DB00557	Hydroxyzine	OCCOCCN1CCN(CC1)C(C1=CC=CC=C1)C1=CC=C(Cl)C=C1	DB06288	Amisulpride	CCN1CCCC1CNC(=O)C1=CC(=C(N)C=C1OC)S(=O)(=O)CC	2020	The risk or severity of QTc prolongation can be increased when Hydroxyzine is combined with Amisulpride.	3
DB00557	Hydroxyzine	OCCOCCN1CCN(CC1)C(C1=CC=CC=C1)C1=CC=C(Cl)C=C1	DB06216	Asenapine	OC(=O)\C=C/C(O)=O.CN1CC2C(C1)C1=C(OC3=CC=CC=C23)C=CC(Cl)=C1	2020	The risk or severity of QTc prolongation can be increased when Hydroxyzine is combined with Asenapine.	3
DB00557	Hydroxyzine	OCCOCCN1CCN(CC1)C(C1=CC=CC=C1)C1=CC=C(Cl)C=C1	DB15982	Berotralstat	NCC1=CC(=CC=C1)N1N=C(C=C1C(=O)NC1=CC(=CC=C1F)[C@H](NCC1CC1)C1=CC=CC(=C1)C#N)C(F)(F)F	2020	The risk or severity of QTc prolongation can be increased when Hydroxyzine is combined with Berotralstat.	3
DB00557	Hydroxyzine	OCCOCCN1CCN(CC1)C(C1=CC=CC=C1)C1=CC=C(Cl)C=C1	DB01254	Dasatinib	CC1=NC(NC2=NC=C(S2)C(=O)NC2=C(C)C=CC=C2Cl)=CC(=N1)N1CCN(CCO)CC1	2020	The risk or severity of QTc prolongation can be increased when Hydroxyzine is combined with Dasatinib.	3
DB00557	Hydroxyzine	OCCOCCN1CCN(CC1)C(C1=CC=CC=C1)C1=CC=C(Cl)C=C1	DB11986	Entrectinib	CN1CCN(CC1)C1=CC=C(C(=O)NC2=NNC3=CC=C(CC4=CC(F)=CC(F)=C4)C=C23)C(NC2CCOCC2)=C1	2020	The risk or severity of QTc prolongation can be increased when Hydroxyzine is combined with Entrectinib.	3
DB00557	Hydroxyzine	OCCOCCN1CCN(CC1)C(C1=CC=CC=C1)C1=CC=C(Cl)C=C1	DB08868	Fingolimod	CCCCCCCCC1=CC=C(CCC(N)(CO)CO)C=C1	2019	The risk or severity of QTc prolongation can be increased when Hydroxyzine is combined with Fingolimod.	3
DB00557	Hydroxyzine	OCCOCCN1CCN(CC1)C(C1=CC=CC=C1)C1=CC=C(Cl)C=C1	DB11796	Fostemsavir	COC1=CN=C(N2C=NC(C)=N2)C2=C1C(=CN2COP(O)(O)=O)C(=O)C(=O)N1CCN(CC1)C(=O)C1=CC=CC=C1	2020	The risk or severity of QTc prolongation can be increased when Hydroxyzine is combined with Fostemsavir.	3
DB00557	Hydroxyzine	OCCOCCN1CCN(CC1)C(C1=CC=CC=C1)C1=CC=C(Cl)C=C1	DB01044	Gatifloxacin	COC1=C2N(C=C(C(O)=O)C(=O)C2=CC(F)=C1N1CCNC(C)C1)C1CC1	2019	The risk or severity of QTc prolongation can be increased when Hydroxyzine is combined with Gatifloxacin.	3
DB00557	Hydroxyzine	OCCOCCN1CCN(CC1)C(C1=CC=CC=C1)C1=CC=C(Cl)C=C1	DB11978	Glasdegib	CN1CC[C@H](C[C@@H]1C1=NC2=CC=CC=C2N1)NC(=O)NC1=CC=C(C=C1)C#N	2020	The risk or severity of QTc prolongation can be increased when Hydroxyzine is combined with Glasdegib.	3
DB00557	Hydroxyzine	OCCOCCN1CCN(CC1)C(C1=CC=CC=C1)C1=CC=C(Cl)C=C1	DB01167	Itraconazole	CCC(C)N1N=CN(C1=O)C1=CC=C(C=C1)N1CCN(CC1)C1=CC=C(OC[C@H]2CO[C@@](CN3C=NC=N3)(O2)C2=CC=C(Cl)C=C2Cl)C=C1	2019	The risk or severity of QTc prolongation can be increased when Hydroxyzine is combined with Itraconazole.	3
DB00557	Hydroxyzine	OCCOCCN1CCN(CC1)C(C1=CC=CC=C1)C1=CC=C(Cl)C=C1	DB01259	Lapatinib	CS(=O)(=O)CCNCC1=CC=C(O1)C1=CC2=C(C=C1)N=CN=C2NC1=CC(Cl)=C(OCC2=CC(F)=CC=C2)C=C1	2020	The risk or severity of QTc prolongation can be increased when Hydroxyzine is combined with Lapatinib.	3
DB00557	Hydroxyzine	OCCOCCN1CCN(CC1)C(C1=CC=CC=C1)C1=CC=C(Cl)C=C1	DB00916	Metronidazole	CC1=NC=C(N1CCO)[N+]([O-])=O	2020	The risk or severity of QTc prolongation can be increased when Hydroxyzine is combined with Metronidazole.	3
DB00557	Hydroxyzine	OCCOCCN1CCN(CC1)C(C1=CC=CC=C1)C1=CC=C(Cl)C=C1	DB00904	Ondansetron	CN1C2=C(C3=CC=CC=C13)C(=O)C(CN1C=CN=C1C)CC2	2019	The risk or severity of QTc prolongation can be increased when Hydroxyzine is combined with Ondansetron.	3
DB00557	Hydroxyzine	OCCOCCN1CCN(CC1)C(C1=CC=CC=C1)C1=CC=C(Cl)C=C1	DB01620	Pheniramine	CN(C)CCC(C1=CC=CC=C1)C1=CC=CC=N1	2020	The risk or severity of QTc prolongation can be increased when Hydroxyzine is combined with Pheniramine.	3
DB00557	Hydroxyzine	OCCOCCN1CCN(CC1)C(C1=CC=CC=C1)C1=CC=C(Cl)C=C1	DB11642	Pitolisant	ClC1=CC=C(CCCOCCCN2CCCCC2)C=C1	2019	The risk or severity of QTc prolongation can be increased when Hydroxyzine is combined with Pitolisant.	3
DB00557	Hydroxyzine	OCCOCCN1CCN(CC1)C(C1=CC=CC=C1)C1=CC=C(Cl)C=C1	DB08864	Rilpivirine	CC1=CC(\C=C\C#N)=CC(C)=C1NC1=CC=NC(NC2=CC=C(C=C2)C#N)=N1	2020	The risk or severity of QTc prolongation can be increased when Hydroxyzine is combined with Rilpivirine.	3
DB00557	Hydroxyzine	OCCOCCN1CCN(CC1)C(C1=CC=CC=C1)C1=CC=C(Cl)C=C1	DB12245	Triclabendazole	CSC1=NC2=C(N1)C=C(Cl)C(OC1=CC=CC(Cl)=C1Cl)=C2	2019	The risk or severity of QTc prolongation can be increased when Hydroxyzine is combined with Triclabendazole.	3
DB04946	Iloperidone	COC1=C(OCCCN2CCC(CC2)C2=NOC3=C2C=CC(F)=C3)C=CC(=C1)C(C)=O	DB11986	Entrectinib	CN1CCN(CC1)C1=CC=C(C(=O)NC2=NNC3=CC=C(CC4=CC(F)=CC(F)=C4)C=C23)C(NC2CCOCC2)=C1	2020	The risk or severity of QTc prolongation can be increased when Iloperidone is combined with Entrectinib.	3
DB04946	Iloperidone	COC1=C(OCCCN2CCC(CC2)C2=NOC3=C2C=CC(F)=C3)C=CC(=C1)C(C)=O	DB11978	Glasdegib	CN1CC[C@H](C[C@@H]1C1=NC2=CC=CC=C2N1)NC(=O)NC1=CC=C(C=C1)C#N	2020	The risk or severity of QTc prolongation can be increased when Iloperidone is combined with Glasdegib.	3
DB00458	Imipramine	CN(C)CCCN1C2=CC=CC=C2CCC2=CC=CC=C12	DB00640	Adenosine	NC1=C2N=CN([C@@H]3O[C@H](CO)[C@@H](O)[C@H]3O)C2=NC=N1	2019	The risk or severity of QTc prolongation can be increased when Imipramine is combined with Adenosine.	3
DB00458	Imipramine	CN(C)CCCN1C2=CC=CC=C2CCC2=CC=CC=C12	DB00915	Amantadine	NC12CC3CC(CC(C3)C1)C2	2019	The risk or severity of QTc prolongation can be increased when Imipramine is combined with Amantadine.	3
DB00458	Imipramine	CN(C)CCCN1C2=CC=CC=C2CCC2=CC=CC=C12	DB11986	Entrectinib	CN1CCN(CC1)C1=CC=C(C(=O)NC2=NNC3=CC=C(CC4=CC(F)=CC(F)=C4)C=C23)C(NC2CCOCC2)=C1	2020	The risk or severity of QTc prolongation can be increased when Imipramine is combined with Entrectinib.	3
DB00458	Imipramine	CN(C)CCCN1C2=CC=CC=C2CCC2=CC=CC=C12	DB00916	Metronidazole	CC1=NC=C(N1CCO)[N+]([O-])=O	2020	The risk or severity of QTc prolongation can be increased when Imipramine is combined with Metronidazole.	3
DB09488	Acrivastine	[H]\C(CN1CCCC1)=C(\C1=CC=C(C)C=C1)C1=CC=CC(=N1)C(\[H])=C(/[H])C(O)=O	DB01167	Itraconazole	CCC(C)N1N=CN(C1=O)C1=CC=C(C=C1)N1CCN(CC1)C1=CC=C(OC[C@H]2CO[C@@](CN3C=NC=N3)(O2)C2=CC=C(Cl)C=C2Cl)C=C1	2019	The risk or severity of QTc prolongation can be increased when Itraconazole is combined with Acrivastine.	3
DB08799	Antazoline	C(N(CC1=CC=CC=C1)C1=CC=CC=C1)C1=NCCN1	DB01167	Itraconazole	CCC(C)N1N=CN(C1=O)C1=CC=C(C=C1)N1CCN(CC1)C1=CC=C(OC[C@H]2CO[C@@](CN3C=NC=N3)(O2)C2=CC=C(Cl)C=C2Cl)C=C1	2019	The risk or severity of QTc prolongation can be increased when Itraconazole is combined with Antazoline.	3
DB00748	Carbinoxamine	CN(C)CCOC(C1=CC=C(Cl)C=C1)C1=CC=CC=N1	DB01167	Itraconazole	CCC(C)N1N=CN(C1=O)C1=CC=C(C=C1)N1CCN(CC1)C1=CC=C(OC[C@H]2CO[C@@](CN3C=NC=N3)(O2)C2=CC=C(Cl)C=C2Cl)C=C1	2019	The risk or severity of QTc prolongation can be increased when Itraconazole is combined with Carbinoxamine.	3
DB08936	Chlorcyclizine	CN1CCN(CC1)C(C1=CC=CC=C1)C1=CC=C(Cl)C=C1	DB01167	Itraconazole	CCC(C)N1N=CN(C1=O)C1=CC=C(C=C1)N1CCN(CC1)C1=CC=C(OC[C@H]2CO[C@@](CN3C=NC=N3)(O2)C2=CC=C(Cl)C=C2Cl)C=C1	2019	The risk or severity of QTc prolongation can be increased when Itraconazole is combined with Chlorcyclizine.	3
DB00363	Clozapine	CN1CCN(CC1)C1=NC2=CC(Cl)=CC=C2NC2=CC=CC=C12	DB01167	Itraconazole	CCC(C)N1N=CN(C1=O)C1=CC=C(C=C1)N1CCN(CC1)C1=CC=C(OC[C@H]2CO[C@@](CN3C=NC=N3)(O2)C2=CC=C(Cl)C=C2Cl)C=C1	2019	The risk or severity of QTc prolongation can be increased when Itraconazole is combined with Clozapine.	3
DB01176	Cyclizine	CN1CCN(CC1)C(C1=CC=CC=C1)C1=CC=CC=C1	DB01167	Itraconazole	CCC(C)N1N=CN(C1=O)C1=CC=C(C=C1)N1CCN(CC1)C1=CC=C(OC[C@H]2CO[C@@](CN3C=NC=N3)(O2)C2=CC=C(Cl)C=C2Cl)C=C1	2019	The risk or severity of QTc prolongation can be increased when Itraconazole is combined with Cyclizine.	3
DB09555	Dexchlorpheniramine maleate	OC(=O)\C=C/C(O)=O.CN(C)CC[C@@H](C1=CC=C(Cl)C=C1)C1=CC=CC=N1	DB01167	Itraconazole	CCC(C)N1N=CN(C1=O)C1=CC=C(C=C1)N1CCN(CC1)C1=CC=C(OC[C@H]2CO[C@@](CN3C=NC=N3)(O2)C2=CC=C(Cl)C=C2Cl)C=C1	2019	The risk or severity of QTc prolongation can be increased when Itraconazole is combined with Dexchlorpheniramine maleate.	3
DB00985	Dimenhydrinate	CN1C2=C(N=C(Cl)N2)C(=O)N(C)C1=O.CN(C)CCOC(C1=CC=CC=C1)C1=CC=CC=C1	DB01167	Itraconazole	CCC(C)N1N=CN(C1=O)C1=CC=C(C=C1)N1CCN(CC1)C1=CC=C(OC[C@H]2CO[C@@](CN3C=NC=N3)(O2)C2=CC=C(Cl)C=C2Cl)C=C1	2019	The risk or severity of QTc prolongation can be increased when Itraconazole is combined with Dimenhydrinate.	3
DB01084	Emedastine	CCOCCN1C(=NC2=CC=CC=C12)N1CCCN(C)CC1	DB01167	Itraconazole	CCC(C)N1N=CN(C1=O)C1=CC=C(C=C1)N1CCN(CC1)C1=CC=C(OC[C@H]2CO[C@@](CN3C=NC=N3)(O2)C2=CC=C(Cl)C=C2Cl)C=C1	2019	The risk or severity of QTc prolongation can be increased when Itraconazole is combined with Emedastine.	3
DB06282	Levocetirizine	OC(=O)COCCN1CCN(CC1)[C@H](C1=CC=CC=C1)C1=CC=C(Cl)C=C1	DB01167	Itraconazole	CCC(C)N1N=CN(C1=O)C1=CC=C(C=C1)N1CCN(CC1)C1=CC=C(OC[C@H]2CO[C@@](CN3C=NC=N3)(O2)C2=CC=C(Cl)C=C2Cl)C=C1	2019	The risk or severity of QTc prolongation can be increased when Itraconazole is combined with Levocetirizine.	3
DB01173	Orphenadrine	CN(C)CCOC(C1=CC=CC=C1)C1=CC=CC=C1C	DB01167	Itraconazole	CCC(C)N1N=CN(C1=O)C1=CC=C(C=C1)N1CCN(CC1)C1=CC=C(OC[C@H]2CO[C@@](CN3C=NC=N3)(O2)C2=CC=C(Cl)C=C2Cl)C=C1	2019	The risk or severity of QTc prolongation can be increased when Itraconazole is combined with Orphenadrine.	3
DB01620	Pheniramine	CN(C)CCC(C1=CC=CC=C1)C1=CC=CC=N1	DB01167	Itraconazole	CCC(C)N1N=CN(C1=O)C1=CC=C(C=C1)N1CCN(CC1)C1=CC=C(OC[C@H]2CO[C@@](CN3C=NC=N3)(O2)C2=CC=C(Cl)C=C2Cl)C=C1	2019	The risk or severity of QTc prolongation can be increased when Itraconazole is combined with Pheniramine.	3
DB11614	Rupatadine	CC1=CC(CN2CCC(CC2)=C2C3=CC=C(Cl)C=C3CCC3=C2N=CC=C3)=CN=C1	DB01167	Itraconazole	CCC(C)N1N=CN(C1=O)C1=CC=C(C=C1)N1CCN(CC1)C1=CC=C(OC[C@H]2CO[C@@](CN3C=NC=N3)(O2)C2=CC=C(Cl)C=C2Cl)C=C1	2019	The risk or severity of QTc prolongation can be increased when Itraconazole is combined with Rupatadine.	3
DB00246	Ziprasidone	ClC1=C(CCN2CCN(CC2)C2=NSC3=CC=CC=C23)C=C2CC(=O)NC2=C1	DB01167	Itraconazole	CCC(C)N1N=CN(C1=O)C1=CC=C(C=C1)N1CCN(CC1)C1=CC=C(OC[C@H]2CO[C@@](CN3C=NC=N3)(O2)C2=CC=C(Cl)C=C2Cl)C=C1	2019	The risk or severity of QTc prolongation can be increased when Itraconazole is combined with Ziprasidone.	3
DB00920	Ketotifen	CN1CCC(CC1)=C1C2=C(SC=C2)C(=O)CC2=CC=CC=C12	DB00640	Adenosine	NC1=C2N=CN([C@@H]3O[C@H](CO)[C@@H](O)[C@H]3O)C2=NC=N1	2019	The risk or severity of QTc prolongation can be increased when Ketotifen is combined with Adenosine.	3
DB00920	Ketotifen	CN1CCC(CC1)=C1C2=C(SC=C2)C(=O)CC2=CC=CC=C12	DB11640	Amifampridine	NC1=CC=NC=C1N	2020	The risk or severity of QTc prolongation can be increased when Ketotifen is combined with Amifampridine.	3
DB00920	Ketotifen	CN1CCC(CC1)=C1C2=C(SC=C2)C(=O)CC2=CC=CC=C12	DB06288	Amisulpride	CCN1CCCC1CNC(=O)C1=CC(=C(N)C=C1OC)S(=O)(=O)CC	2020	The risk or severity of QTc prolongation can be increased when Ketotifen is combined with Amisulpride.	3
DB00920	Ketotifen	CN1CCC(CC1)=C1C2=C(SC=C2)C(=O)CC2=CC=CC=C12	DB06216	Asenapine	OC(=O)\C=C/C(O)=O.CN1CC2C(C1)C1=C(OC3=CC=CC=C23)C=CC(Cl)=C1	2020	The risk or severity of QTc prolongation can be increased when Ketotifen is combined with Asenapine.	3
DB00920	Ketotifen	CN1CCC(CC1)=C1C2=C(SC=C2)C(=O)CC2=CC=CC=C12	DB15982	Berotralstat	NCC1=CC(=CC=C1)N1N=C(C=C1C(=O)NC1=CC(=CC=C1F)[C@H](NCC1CC1)C1=CC=CC(=C1)C#N)C(F)(F)F	2020	The risk or severity of QTc prolongation can be increased when Ketotifen is combined with Berotralstat.	3
DB00920	Ketotifen	CN1CCC(CC1)=C1C2=C(SC=C2)C(=O)CC2=CC=CC=C12	DB01254	Dasatinib	CC1=NC(NC2=NC=C(S2)C(=O)NC2=C(C)C=CC=C2Cl)=CC(=N1)N1CCN(CCO)CC1	2020	The risk or severity of QTc prolongation can be increased when Ketotifen is combined with Dasatinib.	3
DB00920	Ketotifen	CN1CCC(CC1)=C1C2=C(SC=C2)C(=O)CC2=CC=CC=C12	DB11986	Entrectinib	CN1CCN(CC1)C1=CC=C(C(=O)NC2=NNC3=CC=C(CC4=CC(F)=CC(F)=C4)C=C23)C(NC2CCOCC2)=C1	2020	The risk or severity of QTc prolongation can be increased when Ketotifen is combined with Entrectinib.	3
DB00920	Ketotifen	CN1CCC(CC1)=C1C2=C(SC=C2)C(=O)CC2=CC=CC=C12	DB11796	Fostemsavir	COC1=CN=C(N2C=NC(C)=N2)C2=C1C(=CN2COP(O)(O)=O)C(=O)C(=O)N1CCN(CC1)C(=O)C1=CC=CC=C1	2020	The risk or severity of QTc prolongation can be increased when Ketotifen is combined with Fostemsavir.	3
DB00920	Ketotifen	CN1CCC(CC1)=C1C2=C(SC=C2)C(=O)CC2=CC=CC=C12	DB01044	Gatifloxacin	COC1=C2N(C=C(C(O)=O)C(=O)C2=CC(F)=C1N1CCNC(C)C1)C1CC1	2019	The risk or severity of QTc prolongation can be increased when Ketotifen is combined with Gatifloxacin.	3
DB00920	Ketotifen	CN1CCC(CC1)=C1C2=C(SC=C2)C(=O)CC2=CC=CC=C12	DB11978	Glasdegib	CN1CC[C@H](C[C@@H]1C1=NC2=CC=CC=C2N1)NC(=O)NC1=CC=C(C=C1)C#N	2020	The risk or severity of QTc prolongation can be increased when Ketotifen is combined with Glasdegib.	3
DB00920	Ketotifen	CN1CCC(CC1)=C1C2=C(SC=C2)C(=O)CC2=CC=CC=C12	DB01167	Itraconazole	CCC(C)N1N=CN(C1=O)C1=CC=C(C=C1)N1CCN(CC1)C1=CC=C(OC[C@H]2CO[C@@](CN3C=NC=N3)(O2)C2=CC=C(Cl)C=C2Cl)C=C1	2019	The risk or severity of QTc prolongation can be increased when Ketotifen is combined with Itraconazole.	3
DB00920	Ketotifen	CN1CCC(CC1)=C1C2=C(SC=C2)C(=O)CC2=CC=CC=C12	DB01259	Lapatinib	CS(=O)(=O)CCNCC1=CC=C(O1)C1=CC2=C(C=C1)N=CN=C2NC1=CC(Cl)=C(OCC2=CC(F)=CC=C2)C=C1	2020	The risk or severity of QTc prolongation can be increased when Ketotifen is combined with Lapatinib.	3
DB00920	Ketotifen	CN1CCC(CC1)=C1C2=C(SC=C2)C(=O)CC2=CC=CC=C12	DB00904	Ondansetron	CN1C2=C(C3=CC=CC=C13)C(=O)C(CN1C=CN=C1C)CC2	2019	The risk or severity of QTc prolongation can be increased when Ketotifen is combined with Ondansetron.	3
DB00920	Ketotifen	CN1CCC(CC1)=C1C2=C(SC=C2)C(=O)CC2=CC=CC=C12	DB01620	Pheniramine	CN(C)CCC(C1=CC=CC=C1)C1=CC=CC=N1	2020	The risk or severity of QTc prolongation can be increased when Ketotifen is combined with Pheniramine.	3
DB00920	Ketotifen	CN1CCC(CC1)=C1C2=C(SC=C2)C(=O)CC2=CC=CC=C12	DB08864	Rilpivirine	CC1=CC(\C=C\C#N)=CC(C)=C1NC1=CC=NC(NC2=CC=C(C=C2)C#N)=N1	2020	The risk or severity of QTc prolongation can be increased when Ketotifen is combined with Rilpivirine.	3
DB00920	Ketotifen	CN1CCC(CC1)=C1C2=C(SC=C2)C(=O)CC2=CC=CC=C12	DB12245	Triclabendazole	CSC1=NC2=C(N1)C=C(Cl)C(OC1=CC=CC(Cl)=C1Cl)=C2	2019	The risk or severity of QTc prolongation can be increased when Ketotifen is combined with Triclabendazole.	3
DB09488	Acrivastine	[H]\C(CN1CCCC1)=C(\C1=CC=C(C)C=C1)C1=CC=CC(=N1)C(\[H])=C(/[H])C(O)=O	DB01259	Lapatinib	CS(=O)(=O)CCNCC1=CC=C(O1)C1=CC2=C(C=C1)N=CN=C2NC1=CC(Cl)=C(OCC2=CC(F)=CC=C2)C=C1	2020	The risk or severity of QTc prolongation can be increased when Lapatinib is combined with Acrivastine.	3
DB08799	Antazoline	C(N(CC1=CC=CC=C1)C1=CC=CC=C1)C1=NCCN1	DB01259	Lapatinib	CS(=O)(=O)CCNCC1=CC=C(O1)C1=CC2=C(C=C1)N=CN=C2NC1=CC(Cl)=C(OCC2=CC(F)=CC=C2)C=C1	2020	The risk or severity of QTc prolongation can be increased when Lapatinib is combined with Antazoline.	3
DB06216	Asenapine	OC(=O)\C=C/C(O)=O.CN1CC2C(C1)C1=C(OC3=CC=CC=C23)C=CC(Cl)=C1	DB01259	Lapatinib	CS(=O)(=O)CCNCC1=CC=C(O1)C1=CC2=C(C=C1)N=CN=C2NC1=CC(Cl)=C(OCC2=CC(F)=CC=C2)C=C1	2020	The risk or severity of QTc prolongation can be increased when Lapatinib is combined with Asenapine.	3
DB00835	Brompheniramine	CN(C)CCC(C1=CC=C(Br)C=C1)C1=CC=CC=N1	DB01259	Lapatinib	CS(=O)(=O)CCNCC1=CC=C(O1)C1=CC2=C(C=C1)N=CN=C2NC1=CC(Cl)=C(OCC2=CC(F)=CC=C2)C=C1	2020	The risk or severity of QTc prolongation can be increased when Lapatinib is combined with Brompheniramine.	3
DB00748	Carbinoxamine	CN(C)CCOC(C1=CC=C(Cl)C=C1)C1=CC=CC=N1	DB01259	Lapatinib	CS(=O)(=O)CCNCC1=CC=C(O1)C1=CC2=C(C=C1)N=CN=C2NC1=CC(Cl)=C(OCC2=CC(F)=CC=C2)C=C1	2020	The risk or severity of QTc prolongation can be increased when Lapatinib is combined with Carbinoxamine.	3
DB08936	Chlorcyclizine	CN1CCN(CC1)C(C1=CC=CC=C1)C1=CC=C(Cl)C=C1	DB01259	Lapatinib	CS(=O)(=O)CCNCC1=CC=C(O1)C1=CC2=C(C=C1)N=CN=C2NC1=CC(Cl)=C(OCC2=CC(F)=CC=C2)C=C1	2020	The risk or severity of QTc prolongation can be increased when Lapatinib is combined with Chlorcyclizine.	3
DB01114	Chlorpheniramine	CN(C)CCC(C1=CC=C(Cl)C=C1)C1=CC=CC=N1	DB01259	Lapatinib	CS(=O)(=O)CCNCC1=CC=C(O1)C1=CC2=C(C=C1)N=CN=C2NC1=CC(Cl)=C(OCC2=CC(F)=CC=C2)C=C1	2020	The risk or severity of QTc prolongation can be increased when Lapatinib is combined with Chlorpheniramine.	3
DB00363	Clozapine	CN1CCN(CC1)C1=NC2=CC(Cl)=CC=C2NC2=CC=CC=C12	DB01259	Lapatinib	CS(=O)(=O)CCNCC1=CC=C(O1)C1=CC2=C(C=C1)N=CN=C2NC1=CC(Cl)=C(OCC2=CC(F)=CC=C2)C=C1	2020	The risk or severity of QTc prolongation can be increased when Lapatinib is combined with Clozapine.	3
DB09555	Dexchlorpheniramine maleate	OC(=O)\C=C/C(O)=O.CN(C)CC[C@@H](C1=CC=C(Cl)C=C1)C1=CC=CC=N1	DB01259	Lapatinib	CS(=O)(=O)CCNCC1=CC=C(O1)C1=CC2=C(C=C1)N=CN=C2NC1=CC(Cl)=C(OCC2=CC(F)=CC=C2)C=C1	2020	The risk or severity of QTc prolongation can be increased when Lapatinib is combined with Dexchlorpheniramine maleate.	3
DB00985	Dimenhydrinate	CN1C2=C(N=C(Cl)N2)C(=O)N(C)C1=O.CN(C)CCOC(C1=CC=CC=C1)C1=CC=CC=C1	DB01259	Lapatinib	CS(=O)(=O)CCNCC1=CC=C(O1)C1=CC2=C(C=C1)N=CN=C2NC1=CC(Cl)=C(OCC2=CC(F)=CC=C2)C=C1	2020	The risk or severity of QTc prolongation can be increased when Lapatinib is combined with Dimenhydrinate.	3
DB01084	Emedastine	CCOCCN1C(=NC2=CC=CC=C12)N1CCCN(C)CC1	DB01259	Lapatinib	CS(=O)(=O)CCNCC1=CC=C(O1)C1=CC2=C(C=C1)N=CN=C2NC1=CC(Cl)=C(OCC2=CC(F)=CC=C2)C=C1	2020	The risk or severity of QTc prolongation can be increased when Lapatinib is combined with Emedastine.	3
DB06282	Levocetirizine	OC(=O)COCCN1CCN(CC1)[C@H](C1=CC=CC=C1)C1=CC=C(Cl)C=C1	DB01259	Lapatinib	CS(=O)(=O)CCNCC1=CC=C(O1)C1=CC2=C(C=C1)N=CN=C2NC1=CC(Cl)=C(OCC2=CC(F)=CC=C2)C=C1	2020	The risk or severity of QTc prolongation can be increased when Lapatinib is combined with Levocetirizine.	3
DB01620	Pheniramine	CN(C)CCC(C1=CC=CC=C1)C1=CC=CC=N1	DB01259	Lapatinib	CS(=O)(=O)CCNCC1=CC=C(O1)C1=CC2=C(C=C1)N=CN=C2NC1=CC(Cl)=C(OCC2=CC(F)=CC=C2)C=C1	2020	The risk or severity of QTc prolongation can be increased when Lapatinib is combined with Pheniramine.	3
DB11614	Rupatadine	CC1=CC(CN2CCC(CC2)=C2C3=CC=C(Cl)C=C3CCC3=C2N=CC=C3)=CN=C1	DB01259	Lapatinib	CS(=O)(=O)CCNCC1=CC=C(O1)C1=CC2=C(C=C1)N=CN=C2NC1=CC(Cl)=C(OCC2=CC(F)=CC=C2)C=C1	2020	The risk or severity of QTc prolongation can be increased when Lapatinib is combined with Rupatadine.	3
DB00246	Ziprasidone	ClC1=C(CCN2CCN(CC2)C2=NSC3=CC=CC=C23)C=C2CC(=O)NC2=C1	DB01259	Lapatinib	CS(=O)(=O)CCNCC1=CC=C(O1)C1=CC2=C(C=C1)N=CN=C2NC1=CC(Cl)=C(OCC2=CC(F)=CC=C2)C=C1	2020	The risk or severity of QTc prolongation can be increased when Lapatinib is combined with Ziprasidone.	3
DB00557	Hydroxyzine	OCCOCCN1CCN(CC1)C(C1=CC=CC=C1)C1=CC=C(Cl)C=C1	DB12825	Lefamulin	[H][C@@]12C(=O)CC[C@]11CCC(C)[C@@]2(C)[C@@H](C[C@@](C)(C=C)[C@@H](O)[C@@H]1C)OC(=O)CS[C@@H]1CC[C@@H](N)C[C@H]1O	2019	The risk or severity of QTc prolongation can be increased when Lefamulin is combined with Hydroxyzine.	3
DB06282	Levocetirizine	OC(=O)COCCN1CCN(CC1)[C@H](C1=CC=CC=C1)C1=CC=C(Cl)C=C1	DB00640	Adenosine	NC1=C2N=CN([C@@H]3O[C@H](CO)[C@@H](O)[C@H]3O)C2=NC=N1	2019	The risk or severity of QTc prolongation can be increased when Levocetirizine is combined with Adenosine.	3
DB06282	Levocetirizine	OC(=O)COCCN1CCN(CC1)[C@H](C1=CC=CC=C1)C1=CC=C(Cl)C=C1	DB11640	Amifampridine	NC1=CC=NC=C1N	2020	The risk or severity of QTc prolongation can be increased when Levocetirizine is combined with Amifampridine.	3
DB06282	Levocetirizine	OC(=O)COCCN1CCN(CC1)[C@H](C1=CC=CC=C1)C1=CC=C(Cl)C=C1	DB06216	Asenapine	OC(=O)\C=C/C(O)=O.CN1CC2C(C1)C1=C(OC3=CC=CC=C23)C=CC(Cl)=C1	2020	The risk or severity of QTc prolongation can be increased when Levocetirizine is combined with Asenapine.	3
DB06282	Levocetirizine	OC(=O)COCCN1CCN(CC1)[C@H](C1=CC=CC=C1)C1=CC=C(Cl)C=C1	DB15982	Berotralstat	NCC1=CC(=CC=C1)N1N=C(C=C1C(=O)NC1=CC(=CC=C1F)[C@H](NCC1CC1)C1=CC=CC(=C1)C#N)C(F)(F)F	2020	The risk or severity of QTc prolongation can be increased when Levocetirizine is combined with Berotralstat.	3
DB06282	Levocetirizine	OC(=O)COCCN1CCN(CC1)[C@H](C1=CC=CC=C1)C1=CC=C(Cl)C=C1	DB11986	Entrectinib	CN1CCN(CC1)C1=CC=C(C(=O)NC2=NNC3=CC=C(CC4=CC(F)=CC(F)=C4)C=C23)C(NC2CCOCC2)=C1	2020	The risk or severity of QTc prolongation can be increased when Levocetirizine is combined with Entrectinib.	3
DB06282	Levocetirizine	OC(=O)COCCN1CCN(CC1)[C@H](C1=CC=CC=C1)C1=CC=C(Cl)C=C1	DB11796	Fostemsavir	COC1=CN=C(N2C=NC(C)=N2)C2=C1C(=CN2COP(O)(O)=O)C(=O)C(=O)N1CCN(CC1)C(=O)C1=CC=CC=C1	2020	The risk or severity of QTc prolongation can be increased when Levocetirizine is combined with Fostemsavir.	3
DB06282	Levocetirizine	OC(=O)COCCN1CCN(CC1)[C@H](C1=CC=CC=C1)C1=CC=C(Cl)C=C1	DB11978	Glasdegib	CN1CC[C@H](C[C@@H]1C1=NC2=CC=CC=C2N1)NC(=O)NC1=CC=C(C=C1)C#N	2020	The risk or severity of QTc prolongation can be increased when Levocetirizine is combined with Glasdegib.	3
DB06282	Levocetirizine	OC(=O)COCCN1CCN(CC1)[C@H](C1=CC=CC=C1)C1=CC=C(Cl)C=C1	DB00904	Ondansetron	CN1C2=C(C3=CC=CC=C13)C(=O)C(CN1C=CN=C1C)CC2	2019	The risk or severity of QTc prolongation can be increased when Levocetirizine is combined with Ondansetron.	3
DB06282	Levocetirizine	OC(=O)COCCN1CCN(CC1)[C@H](C1=CC=CC=C1)C1=CC=C(Cl)C=C1	DB08864	Rilpivirine	CC1=CC(\C=C\C#N)=CC(C)=C1NC1=CC=NC(NC2=CC=C(C=C2)C#N)=N1	2020	The risk or severity of QTc prolongation can be increased when Levocetirizine is combined with Rilpivirine.	3
DB06282	Levocetirizine	OC(=O)COCCN1CCN(CC1)[C@H](C1=CC=CC=C1)C1=CC=C(Cl)C=C1	DB12245	Triclabendazole	CSC1=NC2=C(N1)C=C(Cl)C(OC1=CC=CC(Cl)=C1Cl)=C2	2019	The risk or severity of QTc prolongation can be increased when Levocetirizine is combined with Triclabendazole.	3
DB09488	Acrivastine	[H]\C(CN1CCCC1)=C(\C1=CC=C(C)C=C1)C1=CC=CC(=N1)C(\[H])=C(/[H])C(O)=O	DB00916	Metronidazole	CC1=NC=C(N1CCO)[N+]([O-])=O	2020	The risk or severity of QTc prolongation can be increased when Metronidazole is combined with Acrivastine.	3
DB08799	Antazoline	C(N(CC1=CC=CC=C1)C1=CC=CC=C1)C1=NCCN1	DB00916	Metronidazole	CC1=NC=C(N1CCO)[N+]([O-])=O	2020	The risk or severity of QTc prolongation can be increased when Metronidazole is combined with Antazoline.	3
DB06216	Asenapine	OC(=O)\C=C/C(O)=O.CN1CC2C(C1)C1=C(OC3=CC=CC=C23)C=CC(Cl)=C1	DB00916	Metronidazole	CC1=NC=C(N1CCO)[N+]([O-])=O	2020	The risk or severity of QTc prolongation can be increased when Metronidazole is combined with Asenapine.	3
DB00835	Brompheniramine	CN(C)CCC(C1=CC=C(Br)C=C1)C1=CC=CC=N1	DB00916	Metronidazole	CC1=NC=C(N1CCO)[N+]([O-])=O	2020	The risk or severity of QTc prolongation can be increased when Metronidazole is combined with Brompheniramine.	3
DB00748	Carbinoxamine	CN(C)CCOC(C1=CC=C(Cl)C=C1)C1=CC=CC=N1	DB00916	Metronidazole	CC1=NC=C(N1CCO)[N+]([O-])=O	2020	The risk or severity of QTc prolongation can be increased when Metronidazole is combined with Carbinoxamine.	3
DB08936	Chlorcyclizine	CN1CCN(CC1)C(C1=CC=CC=C1)C1=CC=C(Cl)C=C1	DB00916	Metronidazole	CC1=NC=C(N1CCO)[N+]([O-])=O	2020	The risk or severity of QTc prolongation can be increased when Metronidazole is combined with Chlorcyclizine.	3
DB01114	Chlorpheniramine	CN(C)CCC(C1=CC=C(Cl)C=C1)C1=CC=CC=N1	DB00916	Metronidazole	CC1=NC=C(N1CCO)[N+]([O-])=O	2020	The risk or severity of QTc prolongation can be increased when Metronidazole is combined with Chlorpheniramine.	3
DB00363	Clozapine	CN1CCN(CC1)C1=NC2=CC(Cl)=CC=C2NC2=CC=CC=C12	DB00916	Metronidazole	CC1=NC=C(N1CCO)[N+]([O-])=O	2020	The risk or severity of QTc prolongation can be increased when Metronidazole is combined with Clozapine.	3
DB01176	Cyclizine	CN1CCN(CC1)C(C1=CC=CC=C1)C1=CC=CC=C1	DB00916	Metronidazole	CC1=NC=C(N1CCO)[N+]([O-])=O	2020	The risk or severity of QTc prolongation can be increased when Metronidazole is combined with Cyclizine.	3
DB09555	Dexchlorpheniramine maleate	OC(=O)\C=C/C(O)=O.CN(C)CC[C@@H](C1=CC=C(Cl)C=C1)C1=CC=CC=N1	DB00916	Metronidazole	CC1=NC=C(N1CCO)[N+]([O-])=O	2020	The risk or severity of QTc prolongation can be increased when Metronidazole is combined with Dexchlorpheniramine maleate.	3
DB00985	Dimenhydrinate	CN1C2=C(N=C(Cl)N2)C(=O)N(C)C1=O.CN(C)CCOC(C1=CC=CC=C1)C1=CC=CC=C1	DB00916	Metronidazole	CC1=NC=C(N1CCO)[N+]([O-])=O	2020	The risk or severity of QTc prolongation can be increased when Metronidazole is combined with Dimenhydrinate.	3
DB09167	Dosulepin	CN(C)CC\C=C1/C2=CC=CC=C2CSC2=CC=CC=C12	DB00916	Metronidazole	CC1=NC=C(N1CCO)[N+]([O-])=O	2020	The risk or severity of QTc prolongation can be increased when Metronidazole is combined with Dosulepin.	3
DB01084	Emedastine	CCOCCN1C(=NC2=CC=CC=C12)N1CCCN(C)CC1	DB00916	Metronidazole	CC1=NC=C(N1CCO)[N+]([O-])=O	2020	The risk or severity of QTc prolongation can be increased when Metronidazole is combined with Emedastine.	3
DB00927	Famotidine	NC(N)=NC1=NC(CSCCC(N)=NS(N)(=O)=O)=CS1	DB00916	Metronidazole	CC1=NC=C(N1CCO)[N+]([O-])=O	2020	The risk or severity of QTc prolongation can be increased when Metronidazole is combined with Famotidine.	3
DB00920	Ketotifen	CN1CCC(CC1)=C1C2=C(SC=C2)C(=O)CC2=CC=CC=C12	DB00916	Metronidazole	CC1=NC=C(N1CCO)[N+]([O-])=O	2020	The risk or severity of QTc prolongation can be increased when Metronidazole is combined with Ketotifen.	3
DB06282	Levocetirizine	OC(=O)COCCN1CCN(CC1)[C@H](C1=CC=CC=C1)C1=CC=C(Cl)C=C1	DB00916	Metronidazole	CC1=NC=C(N1CCO)[N+]([O-])=O	2020	The risk or severity of QTc prolongation can be increased when Metronidazole is combined with Levocetirizine.	3
DB01173	Orphenadrine	CN(C)CCOC(C1=CC=CC=C1)C1=CC=CC=C1C	DB00916	Metronidazole	CC1=NC=C(N1CCO)[N+]([O-])=O	2020	The risk or severity of QTc prolongation can be increased when Metronidazole is combined with Orphenadrine.	3
DB01620	Pheniramine	CN(C)CCC(C1=CC=CC=C1)C1=CC=CC=N1	DB00916	Metronidazole	CC1=NC=C(N1CCO)[N+]([O-])=O	2020	The risk or severity of QTc prolongation can be increased when Metronidazole is combined with Pheniramine.	3
DB01224	Quetiapine	OCCOCCN1CCN(CC1)C1=NC2=CC=CC=C2SC2=CC=CC=C12	DB00916	Metronidazole	CC1=NC=C(N1CCO)[N+]([O-])=O	2020	The risk or severity of QTc prolongation can be increased when Metronidazole is combined with Quetiapine.	3
DB00246	Ziprasidone	ClC1=C(CCN2CCN(CC2)C2=NSC3=CC=CC=C23)C=C2CC(=O)NC2=C1	DB00916	Metronidazole	CC1=NC=C(N1CCO)[N+]([O-])=O	2020	The risk or severity of QTc prolongation can be increased when Metronidazole is combined with Ziprasidone.	3
DB00370	Mirtazapine	CN1CCN2C(C1)C1=CC=CC=C1CC1=C2N=CC=C1	DB00640	Adenosine	NC1=C2N=CN([C@@H]3O[C@H](CO)[C@@H](O)[C@H]3O)C2=NC=N1	2019	The risk or severity of QTc prolongation can be increased when Mirtazapine is combined with Adenosine.	3
DB00370	Mirtazapine	CN1CCN2C(C1)C1=CC=CC=C1CC1=C2N=CC=C1	DB11640	Amifampridine	NC1=CC=NC=C1N	2020	The risk or severity of QTc prolongation can be increased when Mirtazapine is combined with Amifampridine.	3
DB00370	Mirtazapine	CN1CCN2C(C1)C1=CC=CC=C1CC1=C2N=CC=C1	DB11986	Entrectinib	CN1CCN(CC1)C1=CC=C(C(=O)NC2=NNC3=CC=C(CC4=CC(F)=CC(F)=C4)C=C23)C(NC2CCOCC2)=C1	2020	The risk or severity of QTc prolongation can be increased when Mirtazapine is combined with Entrectinib.	3
DB00370	Mirtazapine	CN1CCN2C(C1)C1=CC=CC=C1CC1=C2N=CC=C1	DB11796	Fostemsavir	COC1=CN=C(N2C=NC(C)=N2)C2=C1C(=CN2COP(O)(O)=O)C(=O)C(=O)N1CCN(CC1)C(=O)C1=CC=CC=C1	2020	The risk or severity of QTc prolongation can be increased when Mirtazapine is combined with Fostemsavir.	3
DB00370	Mirtazapine	CN1CCN2C(C1)C1=CC=CC=C1CC1=C2N=CC=C1	DB11978	Glasdegib	CN1CC[C@H](C[C@@H]1C1=NC2=CC=CC=C2N1)NC(=O)NC1=CC=C(C=C1)C#N	2020	The risk or severity of QTc prolongation can be increased when Mirtazapine is combined with Glasdegib.	3
DB00370	Mirtazapine	CN1CCN2C(C1)C1=CC=CC=C1CC1=C2N=CC=C1	DB01167	Itraconazole	CCC(C)N1N=CN(C1=O)C1=CC=C(C=C1)N1CCN(CC1)C1=CC=C(OC[C@H]2CO[C@@](CN3C=NC=N3)(O2)C2=CC=C(Cl)C=C2Cl)C=C1	2019	The risk or severity of QTc prolongation can be increased when Mirtazapine is combined with Itraconazole.	3
DB00370	Mirtazapine	CN1CCN2C(C1)C1=CC=CC=C1CC1=C2N=CC=C1	DB01259	Lapatinib	CS(=O)(=O)CCNCC1=CC=C(O1)C1=CC2=C(C=C1)N=CN=C2NC1=CC(Cl)=C(OCC2=CC(F)=CC=C2)C=C1	2020	The risk or severity of QTc prolongation can be increased when Mirtazapine is combined with Lapatinib.	3
DB00370	Mirtazapine	CN1CCN2C(C1)C1=CC=CC=C1CC1=C2N=CC=C1	DB00916	Metronidazole	CC1=NC=C(N1CCO)[N+]([O-])=O	2020	The risk or severity of QTc prolongation can be increased when Mirtazapine is combined with Metronidazole.	3
DB00370	Mirtazapine	CN1CCN2C(C1)C1=CC=CC=C1CC1=C2N=CC=C1	DB01620	Pheniramine	CN(C)CCC(C1=CC=CC=C1)C1=CC=CC=N1	2020	The risk or severity of QTc prolongation can be increased when Mirtazapine is combined with Pheniramine.	3
DB00370	Mirtazapine	CN1CCN2C(C1)C1=CC=CC=C1CC1=C2N=CC=C1	DB08864	Rilpivirine	CC1=CC(\C=C\C#N)=CC(C)=C1NC1=CC=NC(NC2=CC=C(C=C2)C#N)=N1	2020	The risk or severity of QTc prolongation can be increased when Mirtazapine is combined with Rilpivirine.	3
DB00540	Nortriptyline	CNCCC=C1C2=CC=CC=C2CCC2=CC=CC=C12	DB00640	Adenosine	NC1=C2N=CN([C@@H]3O[C@H](CO)[C@@H](O)[C@H]3O)C2=NC=N1	2019	The risk or severity of QTc prolongation can be increased when Nortriptyline is combined with Adenosine.	3
DB00540	Nortriptyline	CNCCC=C1C2=CC=CC=C2CCC2=CC=CC=C12	DB11986	Entrectinib	CN1CCN(CC1)C1=CC=C(C(=O)NC2=NNC3=CC=C(CC4=CC(F)=CC(F)=C4)C=C23)C(NC2CCOCC2)=C1	2020	The risk or severity of QTc prolongation can be increased when Nortriptyline is combined with Entrectinib.	3
DB00540	Nortriptyline	CNCCC=C1C2=CC=CC=C2CCC2=CC=CC=C12	DB11796	Fostemsavir	COC1=CN=C(N2C=NC(C)=N2)C2=C1C(=CN2COP(O)(O)=O)C(=O)C(=O)N1CCN(CC1)C(=O)C1=CC=CC=C1	2020	The risk or severity of QTc prolongation can be increased when Nortriptyline is combined with Fostemsavir.	3
DB00540	Nortriptyline	CNCCC=C1C2=CC=CC=C2CCC2=CC=CC=C12	DB01044	Gatifloxacin	COC1=C2N(C=C(C(O)=O)C(=O)C2=CC(F)=C1N1CCNC(C)C1)C1CC1	2019	The risk or severity of QTc prolongation can be increased when Nortriptyline is combined with Gatifloxacin.	3
DB00540	Nortriptyline	CNCCC=C1C2=CC=CC=C2CCC2=CC=CC=C12	DB01620	Pheniramine	CN(C)CCC(C1=CC=CC=C1)C1=CC=CC=N1	2020	The risk or severity of QTc prolongation can be increased when Nortriptyline is combined with Pheniramine.	3
DB09488	Acrivastine	[H]\C(CN1CCCC1)=C(\C1=CC=C(C)C=C1)C1=CC=CC(=N1)C(\[H])=C(/[H])C(O)=O	DB00104	Octreotide	[H][C@]1(NC(=O)[C@H](CCCCN)NC(=O)[C@@H](CC2=CNC3=C2C=CC=C3)NC(=O)[C@H](CC2=CC=CC=C2)NC(=O)[C@H](CSSC[C@H](NC1=O)C(=O)N[C@H](CO)[C@@H](C)O)NC(=O)[C@H](N)CC1=CC=CC=C1)[C@@H](C)O	2020	The risk or severity of QTc prolongation can be increased when Octreotide is combined with Acrivastine.	3
DB00321	Amitriptyline	CN(C)CCC=C1C2=CC=CC=C2CCC2=CC=CC=C12	DB00104	Octreotide	[H][C@]1(NC(=O)[C@H](CCCCN)NC(=O)[C@@H](CC2=CNC3=C2C=CC=C3)NC(=O)[C@H](CC2=CC=CC=C2)NC(=O)[C@H](CSSC[C@H](NC1=O)C(=O)N[C@H](CO)[C@@H](C)O)NC(=O)[C@H](N)CC1=CC=CC=C1)[C@@H](C)O	2020	The risk or severity of QTc prolongation can be increased when Octreotide is combined with Amitriptyline.	3
DB00543	Amoxapine	ClC1=CC2=C(OC3=CC=CC=C3N=C2N2CCNCC2)C=C1	DB00104	Octreotide	[H][C@]1(NC(=O)[C@H](CCCCN)NC(=O)[C@@H](CC2=CNC3=C2C=CC=C3)NC(=O)[C@H](CC2=CC=CC=C2)NC(=O)[C@H](CSSC[C@H](NC1=O)C(=O)N[C@H](CO)[C@@H](C)O)NC(=O)[C@H](N)CC1=CC=CC=C1)[C@@H](C)O	2020	The risk or severity of QTc prolongation can be increased when Octreotide is combined with Amoxapine.	3
DB08799	Antazoline	C(N(CC1=CC=CC=C1)C1=CC=CC=C1)C1=NCCN1	DB00104	Octreotide	[H][C@]1(NC(=O)[C@H](CCCCN)NC(=O)[C@@H](CC2=CNC3=C2C=CC=C3)NC(=O)[C@H](CC2=CC=CC=C2)NC(=O)[C@H](CSSC[C@H](NC1=O)C(=O)N[C@H](CO)[C@@H](C)O)NC(=O)[C@H](N)CC1=CC=CC=C1)[C@@H](C)O	2020	The risk or severity of QTc prolongation can be increased when Octreotide is combined with Antazoline.	3
DB06216	Asenapine	OC(=O)\C=C/C(O)=O.CN1CC2C(C1)C1=C(OC3=CC=CC=C23)C=CC(Cl)=C1	DB00104	Octreotide	[H][C@]1(NC(=O)[C@H](CCCCN)NC(=O)[C@@H](CC2=CNC3=C2C=CC=C3)NC(=O)[C@H](CC2=CC=CC=C2)NC(=O)[C@H](CSSC[C@H](NC1=O)C(=O)N[C@H](CO)[C@@H](C)O)NC(=O)[C@H](N)CC1=CC=CC=C1)[C@@H](C)O	2020	The risk or severity of QTc prolongation can be increased when Octreotide is combined with Asenapine.	3
DB00719	Azatadine	CN1CCC(CC1)=C1C2=CC=CC=C2CCC2=C1N=CC=C2	DB00104	Octreotide	[H][C@]1(NC(=O)[C@H](CCCCN)NC(=O)[C@@H](CC2=CNC3=C2C=CC=C3)NC(=O)[C@H](CC2=CC=CC=C2)NC(=O)[C@H](CSSC[C@H](NC1=O)C(=O)N[C@H](CO)[C@@H](C)O)NC(=O)[C@H](N)CC1=CC=CC=C1)[C@@H](C)O	2020	The risk or severity of QTc prolongation can be increased when Octreotide is combined with Azatadine.	3
DB00245	Benzatropine	[H][C@]12CC[C@]([H])(C[C@@]([H])(C1)OC(C1=CC=CC=C1)C1=CC=CC=C1)N2C	DB00104	Octreotide	[H][C@]1(NC(=O)[C@H](CCCCN)NC(=O)[C@@H](CC2=CNC3=C2C=CC=C3)NC(=O)[C@H](CC2=CC=CC=C2)NC(=O)[C@H](CSSC[C@H](NC1=O)C(=O)N[C@H](CO)[C@@H](C)O)NC(=O)[C@H](N)CC1=CC=CC=C1)[C@@H](C)O	2020	The risk or severity of QTc prolongation can be increased when Octreotide is combined with Benzatropine.	3
DB00835	Brompheniramine	CN(C)CCC(C1=CC=C(Br)C=C1)C1=CC=CC=N1	DB00104	Octreotide	[H][C@]1(NC(=O)[C@H](CCCCN)NC(=O)[C@@H](CC2=CNC3=C2C=CC=C3)NC(=O)[C@H](CC2=CC=CC=C2)NC(=O)[C@H](CSSC[C@H](NC1=O)C(=O)N[C@H](CO)[C@@H](C)O)NC(=O)[C@H](N)CC1=CC=CC=C1)[C@@H](C)O	2020	The risk or severity of QTc prolongation can be increased when Octreotide is combined with Brompheniramine.	3
DB00354	Buclizine	CC(C)(C)C1=CC=C(CN2CCN(CC2)C(C2=CC=CC=C2)C2=CC=C(Cl)C=C2)C=C1	DB00104	Octreotide	[H][C@]1(NC(=O)[C@H](CCCCN)NC(=O)[C@@H](CC2=CNC3=C2C=CC=C3)NC(=O)[C@H](CC2=CC=CC=C2)NC(=O)[C@H](CSSC[C@H](NC1=O)C(=O)N[C@H](CO)[C@@H](C)O)NC(=O)[C@H](N)CC1=CC=CC=C1)[C@@H](C)O	2020	The risk or severity of QTc prolongation can be increased when Octreotide is combined with Buclizine.	3
DB00748	Carbinoxamine	CN(C)CCOC(C1=CC=C(Cl)C=C1)C1=CC=CC=N1	DB00104	Octreotide	[H][C@]1(NC(=O)[C@H](CCCCN)NC(=O)[C@@H](CC2=CNC3=C2C=CC=C3)NC(=O)[C@H](CC2=CC=CC=C2)NC(=O)[C@H](CSSC[C@H](NC1=O)C(=O)N[C@H](CO)[C@@H](C)O)NC(=O)[C@H](N)CC1=CC=CC=C1)[C@@H](C)O	2020	The risk or severity of QTc prolongation can be increased when Octreotide is combined with Carbinoxamine.	3
DB00341	Cetirizine	OC(=O)COCCN1CCN(CC1)C(C1=CC=CC=C1)C1=CC=C(Cl)C=C1	DB00104	Octreotide	[H][C@]1(NC(=O)[C@H](CCCCN)NC(=O)[C@@H](CC2=CNC3=C2C=CC=C3)NC(=O)[C@H](CC2=CC=CC=C2)NC(=O)[C@H](CSSC[C@H](NC1=O)C(=O)N[C@H](CO)[C@@H](C)O)NC(=O)[C@H](N)CC1=CC=CC=C1)[C@@H](C)O	2020	The risk or severity of QTc prolongation can be increased when Octreotide is combined with Cetirizine.	3
DB08936	Chlorcyclizine	CN1CCN(CC1)C(C1=CC=CC=C1)C1=CC=C(Cl)C=C1	DB00104	Octreotide	[H][C@]1(NC(=O)[C@H](CCCCN)NC(=O)[C@@H](CC2=CNC3=C2C=CC=C3)NC(=O)[C@H](CC2=CC=CC=C2)NC(=O)[C@H](CSSC[C@H](NC1=O)C(=O)N[C@H](CO)[C@@H](C)O)NC(=O)[C@H](N)CC1=CC=CC=C1)[C@@H](C)O	2020	The risk or severity of QTc prolongation can be increased when Octreotide is combined with Chlorcyclizine.	3
DB01114	Chlorpheniramine	CN(C)CCC(C1=CC=C(Cl)C=C1)C1=CC=CC=N1	DB00104	Octreotide	[H][C@]1(NC(=O)[C@H](CCCCN)NC(=O)[C@@H](CC2=CNC3=C2C=CC=C3)NC(=O)[C@H](CC2=CC=CC=C2)NC(=O)[C@H](CSSC[C@H](NC1=O)C(=O)N[C@H](CO)[C@@H](C)O)NC(=O)[C@H](N)CC1=CC=CC=C1)[C@@H](C)O	2020	The risk or severity of QTc prolongation can be increased when Octreotide is combined with Chlorpheniramine.	3
DB00363	Clozapine	CN1CCN(CC1)C1=NC2=CC(Cl)=CC=C2NC2=CC=CC=C12	DB00104	Octreotide	[H][C@]1(NC(=O)[C@H](CCCCN)NC(=O)[C@@H](CC2=CNC3=C2C=CC=C3)NC(=O)[C@H](CC2=CC=CC=C2)NC(=O)[C@H](CSSC[C@H](NC1=O)C(=O)N[C@H](CO)[C@@H](C)O)NC(=O)[C@H](N)CC1=CC=CC=C1)[C@@H](C)O	2020	The risk or severity of QTc prolongation can be increased when Octreotide is combined with Clozapine.	3
DB01176	Cyclizine	CN1CCN(CC1)C(C1=CC=CC=C1)C1=CC=CC=C1	DB00104	Octreotide	[H][C@]1(NC(=O)[C@H](CCCCN)NC(=O)[C@@H](CC2=CNC3=C2C=CC=C3)NC(=O)[C@H](CC2=CC=CC=C2)NC(=O)[C@H](CSSC[C@H](NC1=O)C(=O)N[C@H](CO)[C@@H](C)O)NC(=O)[C@H](N)CC1=CC=CC=C1)[C@@H](C)O	2020	The risk or severity of QTc prolongation can be increased when Octreotide is combined with Cyclizine.	3
DB00434	Cyproheptadine	CN1CCC(CC1)=C1C2=CC=CC=C2C=CC2=CC=CC=C12	DB00104	Octreotide	[H][C@]1(NC(=O)[C@H](CCCCN)NC(=O)[C@@H](CC2=CNC3=C2C=CC=C3)NC(=O)[C@H](CC2=CC=CC=C2)NC(=O)[C@H](CSSC[C@H](NC1=O)C(=O)N[C@H](CO)[C@@H](C)O)NC(=O)[C@H](N)CC1=CC=CC=C1)[C@@H](C)O	2020	The risk or severity of QTc prolongation can be increased when Octreotide is combined with Cyproheptadine.	3
DB00405	Dexbrompheniramine	CN(C)CC[C@@H](C1=CC=C(Br)C=C1)C1=CC=CC=N1	DB00104	Octreotide	[H][C@]1(NC(=O)[C@H](CCCCN)NC(=O)[C@@H](CC2=CNC3=C2C=CC=C3)NC(=O)[C@H](CC2=CC=CC=C2)NC(=O)[C@H](CSSC[C@H](NC1=O)C(=O)N[C@H](CO)[C@@H](C)O)NC(=O)[C@H](N)CC1=CC=CC=C1)[C@@H](C)O	2020	The risk or severity of QTc prolongation can be increased when Octreotide is combined with Dexbrompheniramine.	3
DB09555	Dexchlorpheniramine maleate	OC(=O)\C=C/C(O)=O.CN(C)CC[C@@H](C1=CC=C(Cl)C=C1)C1=CC=CC=N1	DB00104	Octreotide	[H][C@]1(NC(=O)[C@H](CCCCN)NC(=O)[C@@H](CC2=CNC3=C2C=CC=C3)NC(=O)[C@H](CC2=CC=CC=C2)NC(=O)[C@H](CSSC[C@H](NC1=O)C(=O)N[C@H](CO)[C@@H](C)O)NC(=O)[C@H](N)CC1=CC=CC=C1)[C@@H](C)O	2020	The risk or severity of QTc prolongation can be increased when Octreotide is combined with Dexchlorpheniramine maleate.	3
DB00985	Dimenhydrinate	CN1C2=C(N=C(Cl)N2)C(=O)N(C)C1=O.CN(C)CCOC(C1=CC=CC=C1)C1=CC=CC=C1	DB00104	Octreotide	[H][C@]1(NC(=O)[C@H](CCCCN)NC(=O)[C@@H](CC2=CNC3=C2C=CC=C3)NC(=O)[C@H](CC2=CC=CC=C2)NC(=O)[C@H](CSSC[C@H](NC1=O)C(=O)N[C@H](CO)[C@@H](C)O)NC(=O)[C@H](N)CC1=CC=CC=C1)[C@@H](C)O	2020	The risk or severity of QTc prolongation can be increased when Octreotide is combined with Dimenhydrinate.	3
DB09167	Dosulepin	CN(C)CC\C=C1/C2=CC=CC=C2CSC2=CC=CC=C12	DB00104	Octreotide	[H][C@]1(NC(=O)[C@H](CCCCN)NC(=O)[C@@H](CC2=CNC3=C2C=CC=C3)NC(=O)[C@H](CC2=CC=CC=C2)NC(=O)[C@H](CSSC[C@H](NC1=O)C(=O)N[C@H](CO)[C@@H](C)O)NC(=O)[C@H](N)CC1=CC=CC=C1)[C@@H](C)O	2020	The risk or severity of QTc prolongation can be increased when Octreotide is combined with Dosulepin.	3
DB01084	Emedastine	CCOCCN1C(=NC2=CC=CC=C12)N1CCCN(C)CC1	DB00104	Octreotide	[H][C@]1(NC(=O)[C@H](CCCCN)NC(=O)[C@@H](CC2=CNC3=C2C=CC=C3)NC(=O)[C@H](CC2=CC=CC=C2)NC(=O)[C@H](CSSC[C@H](NC1=O)C(=O)N[C@H](CO)[C@@H](C)O)NC(=O)[C@H](N)CC1=CC=CC=C1)[C@@H](C)O	2020	The risk or severity of QTc prolongation can be increased when Octreotide is combined with Emedastine.	3
DB00557	Hydroxyzine	OCCOCCN1CCN(CC1)C(C1=CC=CC=C1)C1=CC=C(Cl)C=C1	DB00104	Octreotide	[H][C@]1(NC(=O)[C@H](CCCCN)NC(=O)[C@@H](CC2=CNC3=C2C=CC=C3)NC(=O)[C@H](CC2=CC=CC=C2)NC(=O)[C@H](CSSC[C@H](NC1=O)C(=O)N[C@H](CO)[C@@H](C)O)NC(=O)[C@H](N)CC1=CC=CC=C1)[C@@H](C)O	2020	The risk or severity of QTc prolongation can be increased when Octreotide is combined with Hydroxyzine.	3
DB00458	Imipramine	CN(C)CCCN1C2=CC=CC=C2CCC2=CC=CC=C12	DB00104	Octreotide	[H][C@]1(NC(=O)[C@H](CCCCN)NC(=O)[C@@H](CC2=CNC3=C2C=CC=C3)NC(=O)[C@H](CC2=CC=CC=C2)NC(=O)[C@H](CSSC[C@H](NC1=O)C(=O)N[C@H](CO)[C@@H](C)O)NC(=O)[C@H](N)CC1=CC=CC=C1)[C@@H](C)O	2020	The risk or severity of QTc prolongation can be increased when Octreotide is combined with Imipramine.	3
DB00920	Ketotifen	CN1CCC(CC1)=C1C2=C(SC=C2)C(=O)CC2=CC=CC=C12	DB00104	Octreotide	[H][C@]1(NC(=O)[C@H](CCCCN)NC(=O)[C@@H](CC2=CNC3=C2C=CC=C3)NC(=O)[C@H](CC2=CC=CC=C2)NC(=O)[C@H](CSSC[C@H](NC1=O)C(=O)N[C@H](CO)[C@@H](C)O)NC(=O)[C@H](N)CC1=CC=CC=C1)[C@@H](C)O	2020	The risk or severity of QTc prolongation can be increased when Octreotide is combined with Ketotifen.	3
DB06282	Levocetirizine	OC(=O)COCCN1CCN(CC1)[C@H](C1=CC=CC=C1)C1=CC=C(Cl)C=C1	DB00104	Octreotide	[H][C@]1(NC(=O)[C@H](CCCCN)NC(=O)[C@@H](CC2=CNC3=C2C=CC=C3)NC(=O)[C@H](CC2=CC=CC=C2)NC(=O)[C@H](CSSC[C@H](NC1=O)C(=O)N[C@H](CO)[C@@H](C)O)NC(=O)[C@H](N)CC1=CC=CC=C1)[C@@H](C)O	2020	The risk or severity of QTc prolongation can be increased when Octreotide is combined with Levocetirizine.	3
DB00370	Mirtazapine	CN1CCN2C(C1)C1=CC=CC=C1CC1=C2N=CC=C1	DB00104	Octreotide	[H][C@]1(NC(=O)[C@H](CCCCN)NC(=O)[C@@H](CC2=CNC3=C2C=CC=C3)NC(=O)[C@H](CC2=CC=CC=C2)NC(=O)[C@H](CSSC[C@H](NC1=O)C(=O)N[C@H](CO)[C@@H](C)O)NC(=O)[C@H](N)CC1=CC=CC=C1)[C@@H](C)O	2020	The risk or severity of QTc prolongation can be increased when Octreotide is combined with Mirtazapine.	3
DB01173	Orphenadrine	CN(C)CCOC(C1=CC=CC=C1)C1=CC=CC=C1C	DB00104	Octreotide	[H][C@]1(NC(=O)[C@H](CCCCN)NC(=O)[C@@H](CC2=CNC3=C2C=CC=C3)NC(=O)[C@H](CC2=CC=CC=C2)NC(=O)[C@H](CSSC[C@H](NC1=O)C(=O)N[C@H](CO)[C@@H](C)O)NC(=O)[C@H](N)CC1=CC=CC=C1)[C@@H](C)O	2020	The risk or severity of QTc prolongation can be increased when Octreotide is combined with Orphenadrine.	3
DB01620	Pheniramine	CN(C)CCC(C1=CC=CC=C1)C1=CC=CC=N1	DB00104	Octreotide	[H][C@]1(NC(=O)[C@H](CCCCN)NC(=O)[C@@H](CC2=CNC3=C2C=CC=C3)NC(=O)[C@H](CC2=CC=CC=C2)NC(=O)[C@H](CSSC[C@H](NC1=O)C(=O)N[C@H](CO)[C@@H](C)O)NC(=O)[C@H](N)CC1=CC=CC=C1)[C@@H](C)O	2020	The risk or severity of QTc prolongation can be increased when Octreotide is combined with Pheniramine.	3
DB01224	Quetiapine	OCCOCCN1CCN(CC1)C1=NC2=CC=CC=C2SC2=CC=CC=C12	DB00104	Octreotide	[H][C@]1(NC(=O)[C@H](CCCCN)NC(=O)[C@@H](CC2=CNC3=C2C=CC=C3)NC(=O)[C@H](CC2=CC=CC=C2)NC(=O)[C@H](CSSC[C@H](NC1=O)C(=O)N[C@H](CO)[C@@H](C)O)NC(=O)[C@H](N)CC1=CC=CC=C1)[C@@H](C)O	2020	The risk or severity of QTc prolongation can be increased when Octreotide is combined with Quetiapine.	3
DB11614	Rupatadine	CC1=CC(CN2CCC(CC2)=C2C3=CC=C(Cl)C=C3CCC3=C2N=CC=C3)=CN=C1	DB00104	Octreotide	[H][C@]1(NC(=O)[C@H](CCCCN)NC(=O)[C@@H](CC2=CNC3=C2C=CC=C3)NC(=O)[C@H](CC2=CC=CC=C2)NC(=O)[C@H](CSSC[C@H](NC1=O)C(=O)N[C@H](CO)[C@@H](C)O)NC(=O)[C@H](N)CC1=CC=CC=C1)[C@@H](C)O	2020	The risk or severity of QTc prolongation can be increased when Octreotide is combined with Rupatadine.	3
DB00726	Trimipramine	CC(CN(C)C)CN1C2=CC=CC=C2CCC2=CC=CC=C12	DB00104	Octreotide	[H][C@]1(NC(=O)[C@H](CCCCN)NC(=O)[C@@H](CC2=CNC3=C2C=CC=C3)NC(=O)[C@H](CC2=CC=CC=C2)NC(=O)[C@H](CSSC[C@H](NC1=O)C(=O)N[C@H](CO)[C@@H](C)O)NC(=O)[C@H](N)CC1=CC=CC=C1)[C@@H](C)O	2020	The risk or severity of QTc prolongation can be increased when Octreotide is combined with Trimipramine.	3
DB00427	Triprolidine	CC1=CC=C(C=C1)C(=C/CN1CCCC1)\C1=CC=CC=N1	DB00104	Octreotide	[H][C@]1(NC(=O)[C@H](CCCCN)NC(=O)[C@@H](CC2=CNC3=C2C=CC=C3)NC(=O)[C@H](CC2=CC=CC=C2)NC(=O)[C@H](CSSC[C@H](NC1=O)C(=O)N[C@H](CO)[C@@H](C)O)NC(=O)[C@H](N)CC1=CC=CC=C1)[C@@H](C)O	2020	The risk or severity of QTc prolongation can be increased when Octreotide is combined with Triprolidine.	3
DB00246	Ziprasidone	ClC1=C(CCN2CCN(CC2)C2=NSC3=CC=CC=C23)C=C2CC(=O)NC2=C1	DB00104	Octreotide	[H][C@]1(NC(=O)[C@H](CCCCN)NC(=O)[C@@H](CC2=CNC3=C2C=CC=C3)NC(=O)[C@H](CC2=CC=CC=C2)NC(=O)[C@H](CSSC[C@H](NC1=O)C(=O)N[C@H](CO)[C@@H](C)O)NC(=O)[C@H](N)CC1=CC=CC=C1)[C@@H](C)O	2020	The risk or severity of QTc prolongation can be increased when Octreotide is combined with Ziprasidone.	3
DB08799	Antazoline	C(N(CC1=CC=CC=C1)C1=CC=CC=C1)C1=NCCN1	DB00904	Ondansetron	CN1C2=C(C3=CC=CC=C13)C(=O)C(CN1C=CN=C1C)CC2	2019	The risk or severity of QTc prolongation can be increased when Ondansetron is combined with Antazoline.	3
DB06216	Asenapine	OC(=O)\C=C/C(O)=O.CN1CC2C(C1)C1=C(OC3=CC=CC=C23)C=CC(Cl)=C1	DB00904	Ondansetron	CN1C2=C(C3=CC=CC=C13)C(=O)C(CN1C=CN=C1C)CC2	2019	The risk or severity of QTc prolongation can be increased when Ondansetron is combined with Asenapine.	3
DB09555	Dexchlorpheniramine maleate	OC(=O)\C=C/C(O)=O.CN(C)CC[C@@H](C1=CC=C(Cl)C=C1)C1=CC=CC=N1	DB00904	Ondansetron	CN1C2=C(C3=CC=CC=C13)C(=O)C(CN1C=CN=C1C)CC2	2019	The risk or severity of QTc prolongation can be increased when Ondansetron is combined with Dexchlorpheniramine maleate.	3
DB00985	Dimenhydrinate	CN1C2=C(N=C(Cl)N2)C(=O)N(C)C1=O.CN(C)CCOC(C1=CC=CC=C1)C1=CC=CC=C1	DB00904	Ondansetron	CN1C2=C(C3=CC=CC=C13)C(=O)C(CN1C=CN=C1C)CC2	2019	The risk or severity of QTc prolongation can be increased when Ondansetron is combined with Dimenhydrinate.	3
DB01084	Emedastine	CCOCCN1C(=NC2=CC=CC=C12)N1CCCN(C)CC1	DB00904	Ondansetron	CN1C2=C(C3=CC=CC=C13)C(=O)C(CN1C=CN=C1C)CC2	2019	The risk or severity of QTc prolongation can be increased when Ondansetron is combined with Emedastine.	3
DB04946	Iloperidone	COC1=C(OCCCN2CCC(CC2)C2=NOC3=C2C=CC(F)=C3)C=CC(=C1)C(C)=O	DB00904	Ondansetron	CN1C2=C(C3=CC=CC=C13)C(=O)C(CN1C=CN=C1C)CC2	2019	The risk or severity of QTc prolongation can be increased when Ondansetron is combined with Iloperidone.	3
DB01173	Orphenadrine	CN(C)CCOC(C1=CC=CC=C1)C1=CC=CC=C1C	DB00640	Adenosine	NC1=C2N=CN([C@@H]3O[C@H](CO)[C@@H](O)[C@H]3O)C2=NC=N1	2019	The risk or severity of QTc prolongation can be increased when Orphenadrine is combined with Adenosine.	3
DB01173	Orphenadrine	CN(C)CCOC(C1=CC=CC=C1)C1=CC=CC=C1C	DB11640	Amifampridine	NC1=CC=NC=C1N	2020	The risk or severity of QTc prolongation can be increased when Orphenadrine is combined with Amifampridine.	3
DB01173	Orphenadrine	CN(C)CCOC(C1=CC=CC=C1)C1=CC=CC=C1C	DB15982	Berotralstat	NCC1=CC(=CC=C1)N1N=C(C=C1C(=O)NC1=CC(=CC=C1F)[C@H](NCC1CC1)C1=CC=CC(=C1)C#N)C(F)(F)F	2020	The risk or severity of QTc prolongation can be increased when Orphenadrine is combined with Berotralstat.	3
DB01173	Orphenadrine	CN(C)CCOC(C1=CC=CC=C1)C1=CC=CC=C1C	DB11986	Entrectinib	CN1CCN(CC1)C1=CC=C(C(=O)NC2=NNC3=CC=C(CC4=CC(F)=CC(F)=C4)C=C23)C(NC2CCOCC2)=C1	2020	The risk or severity of QTc prolongation can be increased when Orphenadrine is combined with Entrectinib.	3
DB01173	Orphenadrine	CN(C)CCOC(C1=CC=CC=C1)C1=CC=CC=C1C	DB11796	Fostemsavir	COC1=CN=C(N2C=NC(C)=N2)C2=C1C(=CN2COP(O)(O)=O)C(=O)C(=O)N1CCN(CC1)C(=O)C1=CC=CC=C1	2020	The risk or severity of QTc prolongation can be increased when Orphenadrine is combined with Fostemsavir.	3
DB01173	Orphenadrine	CN(C)CCOC(C1=CC=CC=C1)C1=CC=CC=C1C	DB11978	Glasdegib	CN1CC[C@H](C[C@@H]1C1=NC2=CC=CC=C2N1)NC(=O)NC1=CC=C(C=C1)C#N	2020	The risk or severity of QTc prolongation can be increased when Orphenadrine is combined with Glasdegib.	3
DB01173	Orphenadrine	CN(C)CCOC(C1=CC=CC=C1)C1=CC=CC=C1C	DB01259	Lapatinib	CS(=O)(=O)CCNCC1=CC=C(O1)C1=CC2=C(C=C1)N=CN=C2NC1=CC(Cl)=C(OCC2=CC(F)=CC=C2)C=C1	2020	The risk or severity of QTc prolongation can be increased when Orphenadrine is combined with Lapatinib.	3
DB01173	Orphenadrine	CN(C)CCOC(C1=CC=CC=C1)C1=CC=CC=C1C	DB01620	Pheniramine	CN(C)CCC(C1=CC=CC=C1)C1=CC=CC=N1	2020	The risk or severity of QTc prolongation can be increased when Orphenadrine is combined with Pheniramine.	3
DB01173	Orphenadrine	CN(C)CCOC(C1=CC=CC=C1)C1=CC=CC=C1C	DB08864	Rilpivirine	CC1=CC(\C=C\C#N)=CC(C)=C1NC1=CC=NC(NC2=CC=C(C=C2)C#N)=N1	2020	The risk or severity of QTc prolongation can be increased when Orphenadrine is combined with Rilpivirine.	3
DB09488	Acrivastine	[H]\C(CN1CCCC1)=C(\C1=CC=C(C)C=C1)C1=CC=CC(=N1)C(\[H])=C(/[H])C(O)=O	DB01620	Pheniramine	CN(C)CCC(C1=CC=CC=C1)C1=CC=CC=N1	2020	The risk or severity of QTc prolongation can be increased when Pheniramine is combined with Acrivastine.	3
DB01620	Pheniramine	CN(C)CCC(C1=CC=CC=C1)C1=CC=CC=N1	DB00640	Adenosine	NC1=C2N=CN([C@@H]3O[C@H](CO)[C@@H](O)[C@H]3O)C2=NC=N1	2019	The risk or severity of QTc prolongation can be increased when Pheniramine is combined with Adenosine.	3
DB01620	Pheniramine	CN(C)CCC(C1=CC=CC=C1)C1=CC=CC=N1	DB11640	Amifampridine	NC1=CC=NC=C1N	2020	The risk or severity of QTc prolongation can be increased when Pheniramine is combined with Amifampridine.	3
DB01620	Pheniramine	CN(C)CCC(C1=CC=CC=C1)C1=CC=CC=N1	DB06288	Amisulpride	CCN1CCCC1CNC(=O)C1=CC(=C(N)C=C1OC)S(=O)(=O)CC	2020	The risk or severity of QTc prolongation can be increased when Pheniramine is combined with Amisulpride.	3
DB00321	Amitriptyline	CN(C)CCC=C1C2=CC=CC=C2CCC2=CC=CC=C12	DB01620	Pheniramine	CN(C)CCC(C1=CC=CC=C1)C1=CC=CC=N1	2020	The risk or severity of QTc prolongation can be increased when Pheniramine is combined with Amitriptyline.	3
DB08799	Antazoline	C(N(CC1=CC=CC=C1)C1=CC=CC=C1)C1=NCCN1	DB01620	Pheniramine	CN(C)CCC(C1=CC=CC=C1)C1=CC=CC=N1	2020	The risk or severity of QTc prolongation can be increased when Pheniramine is combined with Antazoline.	3
DB01620	Pheniramine	CN(C)CCC(C1=CC=CC=C1)C1=CC=CC=N1	DB06216	Asenapine	OC(=O)\C=C/C(O)=O.CN1CC2C(C1)C1=C(OC3=CC=CC=C23)C=CC(Cl)=C1	2020	The risk or severity of QTc prolongation can be increased when Pheniramine is combined with Asenapine.	3
DB06216	Asenapine	OC(=O)\C=C/C(O)=O.CN1CC2C(C1)C1=C(OC3=CC=CC=C23)C=CC(Cl)=C1	DB01620	Pheniramine	CN(C)CCC(C1=CC=CC=C1)C1=CC=CC=N1	2020	The risk or severity of QTc prolongation can be increased when Pheniramine is combined with Asenapine.	3
DB01620	Pheniramine	CN(C)CCC(C1=CC=CC=C1)C1=CC=CC=N1	DB15982	Berotralstat	NCC1=CC(=CC=C1)N1N=C(C=C1C(=O)NC1=CC(=CC=C1F)[C@H](NCC1CC1)C1=CC=CC(=C1)C#N)C(F)(F)F	2020	The risk or severity of QTc prolongation can be increased when Pheniramine is combined with Berotralstat.	3
DB00748	Carbinoxamine	CN(C)CCOC(C1=CC=C(Cl)C=C1)C1=CC=CC=N1	DB01620	Pheniramine	CN(C)CCC(C1=CC=CC=C1)C1=CC=CC=N1	2020	The risk or severity of QTc prolongation can be increased when Pheniramine is combined with Carbinoxamine.	3
DB08936	Chlorcyclizine	CN1CCN(CC1)C(C1=CC=CC=C1)C1=CC=C(Cl)C=C1	DB01620	Pheniramine	CN(C)CCC(C1=CC=CC=C1)C1=CC=CC=N1	2020	The risk or severity of QTc prolongation can be increased when Pheniramine is combined with Chlorcyclizine.	3
DB00363	Clozapine	CN1CCN(CC1)C1=NC2=CC(Cl)=CC=C2NC2=CC=CC=C12	DB01620	Pheniramine	CN(C)CCC(C1=CC=CC=C1)C1=CC=CC=N1	2020	The risk or severity of QTc prolongation can be increased when Pheniramine is combined with Clozapine.	3
DB09555	Dexchlorpheniramine maleate	OC(=O)\C=C/C(O)=O.CN(C)CC[C@@H](C1=CC=C(Cl)C=C1)C1=CC=CC=N1	DB01620	Pheniramine	CN(C)CCC(C1=CC=CC=C1)C1=CC=CC=N1	2020	The risk or severity of QTc prolongation can be increased when Pheniramine is combined with Dexchlorpheniramine maleate.	3
DB00985	Dimenhydrinate	CN1C2=C(N=C(Cl)N2)C(=O)N(C)C1=O.CN(C)CCOC(C1=CC=CC=C1)C1=CC=CC=C1	DB01620	Pheniramine	CN(C)CCC(C1=CC=CC=C1)C1=CC=CC=N1	2020	The risk or severity of QTc prolongation can be increased when Pheniramine is combined with Dimenhydrinate.	3
DB09167	Dosulepin	CN(C)CC\C=C1/C2=CC=CC=C2CSC2=CC=CC=C12	DB01620	Pheniramine	CN(C)CCC(C1=CC=CC=C1)C1=CC=CC=N1	2020	The risk or severity of QTc prolongation can be increased when Pheniramine is combined with Dosulepin.	3
DB01084	Emedastine	CCOCCN1C(=NC2=CC=CC=C12)N1CCCN(C)CC1	DB01620	Pheniramine	CN(C)CCC(C1=CC=CC=C1)C1=CC=CC=N1	2020	The risk or severity of QTc prolongation can be increased when Pheniramine is combined with Emedastine.	3
DB01620	Pheniramine	CN(C)CCC(C1=CC=CC=C1)C1=CC=CC=N1	DB11986	Entrectinib	CN1CCN(CC1)C1=CC=C(C(=O)NC2=NNC3=CC=C(CC4=CC(F)=CC(F)=C4)C=C23)C(NC2CCOCC2)=C1	2020	The risk or severity of QTc prolongation can be increased when Pheniramine is combined with Entrectinib.	3
DB01620	Pheniramine	CN(C)CCC(C1=CC=CC=C1)C1=CC=CC=N1	DB11796	Fostemsavir	COC1=CN=C(N2C=NC(C)=N2)C2=C1C(=CN2COP(O)(O)=O)C(=O)C(=O)N1CCN(CC1)C(=O)C1=CC=CC=C1	2020	The risk or severity of QTc prolongation can be increased when Pheniramine is combined with Fostemsavir.	3
DB01620	Pheniramine	CN(C)CCC(C1=CC=CC=C1)C1=CC=CC=N1	DB11978	Glasdegib	CN1CC[C@H](C[C@@H]1C1=NC2=CC=CC=C2N1)NC(=O)NC1=CC=C(C=C1)C#N	2020	The risk or severity of QTc prolongation can be increased when Pheniramine is combined with Glasdegib.	3
DB04946	Iloperidone	COC1=C(OCCCN2CCC(CC2)C2=NOC3=C2C=CC(F)=C3)C=CC(=C1)C(C)=O	DB01620	Pheniramine	CN(C)CCC(C1=CC=CC=C1)C1=CC=CC=N1	2020	The risk or severity of QTc prolongation can be increased when Pheniramine is combined with Iloperidone.	3
DB00458	Imipramine	CN(C)CCCN1C2=CC=CC=C2CCC2=CC=CC=C12	DB01620	Pheniramine	CN(C)CCC(C1=CC=CC=C1)C1=CC=CC=N1	2020	The risk or severity of QTc prolongation can be increased when Pheniramine is combined with Imipramine.	3
DB06282	Levocetirizine	OC(=O)COCCN1CCN(CC1)[C@H](C1=CC=CC=C1)C1=CC=C(Cl)C=C1	DB01620	Pheniramine	CN(C)CCC(C1=CC=CC=C1)C1=CC=CC=N1	2020	The risk or severity of QTc prolongation can be increased when Pheniramine is combined with Levocetirizine.	3
DB01620	Pheniramine	CN(C)CCC(C1=CC=CC=C1)C1=CC=CC=N1	DB00904	Ondansetron	CN1C2=C(C3=CC=CC=C13)C(=O)C(CN1C=CN=C1C)CC2	2019	The risk or severity of QTc prolongation can be increased when Pheniramine is combined with Ondansetron.	3
DB01224	Quetiapine	OCCOCCN1CCN(CC1)C1=NC2=CC=CC=C2SC2=CC=CC=C12	DB01620	Pheniramine	CN(C)CCC(C1=CC=CC=C1)C1=CC=CC=N1	2020	The risk or severity of QTc prolongation can be increased when Pheniramine is combined with Quetiapine.	3
DB01620	Pheniramine	CN(C)CCC(C1=CC=CC=C1)C1=CC=CC=N1	DB08864	Rilpivirine	CC1=CC(\C=C\C#N)=CC(C)=C1NC1=CC=NC(NC2=CC=C(C=C2)C#N)=N1	2020	The risk or severity of QTc prolongation can be increased when Pheniramine is combined with Rilpivirine.	3
DB11614	Rupatadine	CC1=CC(CN2CCC(CC2)=C2C3=CC=C(Cl)C=C3CCC3=C2N=CC=C3)=CN=C1	DB01620	Pheniramine	CN(C)CCC(C1=CC=CC=C1)C1=CC=CC=N1	2020	The risk or severity of QTc prolongation can be increased when Pheniramine is combined with Rupatadine.	3
DB01620	Pheniramine	CN(C)CCC(C1=CC=CC=C1)C1=CC=CC=N1	DB12245	Triclabendazole	CSC1=NC2=C(N1)C=C(Cl)C(OC1=CC=CC(Cl)=C1Cl)=C2	2019	The risk or severity of QTc prolongation can be increased when Pheniramine is combined with Triclabendazole.	3
DB00246	Ziprasidone	ClC1=C(CCN2CCN(CC2)C2=NSC3=CC=CC=C23)C=C2CC(=O)NC2=C1	DB01620	Pheniramine	CN(C)CCC(C1=CC=CC=C1)C1=CC=CC=N1	2020	The risk or severity of QTc prolongation can be increased when Pheniramine is combined with Ziprasidone.	3
DB01224	Quetiapine	OCCOCCN1CCN(CC1)C1=NC2=CC=CC=C2SC2=CC=CC=C12	DB11640	Amifampridine	NC1=CC=NC=C1N	2020	The risk or severity of QTc prolongation can be increased when Quetiapine is combined with Amifampridine.	3
DB01224	Quetiapine	OCCOCCN1CCN(CC1)C1=NC2=CC=CC=C2SC2=CC=CC=C12	DB11986	Entrectinib	CN1CCN(CC1)C1=CC=C(C(=O)NC2=NNC3=CC=C(CC4=CC(F)=CC(F)=C4)C=C23)C(NC2CCOCC2)=C1	2020	The risk or severity of QTc prolongation can be increased when Quetiapine is combined with Entrectinib.	3
DB01224	Quetiapine	OCCOCCN1CCN(CC1)C1=NC2=CC=CC=C2SC2=CC=CC=C12	DB01259	Lapatinib	CS(=O)(=O)CCNCC1=CC=C(O1)C1=CC2=C(C=C1)N=CN=C2NC1=CC(Cl)=C(OCC2=CC(F)=CC=C2)C=C1	2020	The risk or severity of QTc prolongation can be increased when Quetiapine is combined with Lapatinib.	3
DB09488	Acrivastine	[H]\C(CN1CCCC1)=C(\C1=CC=C(C)C=C1)C1=CC=CC(=N1)C(\[H])=C(/[H])C(O)=O	DB08864	Rilpivirine	CC1=CC(\C=C\C#N)=CC(C)=C1NC1=CC=NC(NC2=CC=C(C=C2)C#N)=N1	2020	The risk or severity of QTc prolongation can be increased when Rilpivirine is combined with Acrivastine.	3
DB08799	Antazoline	C(N(CC1=CC=CC=C1)C1=CC=CC=C1)C1=NCCN1	DB08864	Rilpivirine	CC1=CC(\C=C\C#N)=CC(C)=C1NC1=CC=NC(NC2=CC=C(C=C2)C#N)=N1	2020	The risk or severity of QTc prolongation can be increased when Rilpivirine is combined with Antazoline.	3
DB00748	Carbinoxamine	CN(C)CCOC(C1=CC=C(Cl)C=C1)C1=CC=CC=N1	DB08864	Rilpivirine	CC1=CC(\C=C\C#N)=CC(C)=C1NC1=CC=NC(NC2=CC=C(C=C2)C#N)=N1	2020	The risk or severity of QTc prolongation can be increased when Rilpivirine is combined with Carbinoxamine.	3
DB08936	Chlorcyclizine	CN1CCN(CC1)C(C1=CC=CC=C1)C1=CC=C(Cl)C=C1	DB08864	Rilpivirine	CC1=CC(\C=C\C#N)=CC(C)=C1NC1=CC=NC(NC2=CC=C(C=C2)C#N)=N1	2020	The risk or severity of QTc prolongation can be increased when Rilpivirine is combined with Chlorcyclizine.	3
DB00363	Clozapine	CN1CCN(CC1)C1=NC2=CC(Cl)=CC=C2NC2=CC=CC=C12	DB08864	Rilpivirine	CC1=CC(\C=C\C#N)=CC(C)=C1NC1=CC=NC(NC2=CC=C(C=C2)C#N)=N1	2020	The risk or severity of QTc prolongation can be increased when Rilpivirine is combined with Clozapine.	3
DB00985	Dimenhydrinate	CN1C2=C(N=C(Cl)N2)C(=O)N(C)C1=O.CN(C)CCOC(C1=CC=CC=C1)C1=CC=CC=C1	DB08864	Rilpivirine	CC1=CC(\C=C\C#N)=CC(C)=C1NC1=CC=NC(NC2=CC=C(C=C2)C#N)=N1	2020	The risk or severity of QTc prolongation can be increased when Rilpivirine is combined with Dimenhydrinate.	3
DB01084	Emedastine	CCOCCN1C(=NC2=CC=CC=C12)N1CCCN(C)CC1	DB08864	Rilpivirine	CC1=CC(\C=C\C#N)=CC(C)=C1NC1=CC=NC(NC2=CC=C(C=C2)C#N)=N1	2020	The risk or severity of QTc prolongation can be increased when Rilpivirine is combined with Emedastine.	3
DB11614	Rupatadine	CC1=CC(CN2CCC(CC2)=C2C3=CC=C(Cl)C=C3CCC3=C2N=CC=C3)=CN=C1	DB00640	Adenosine	NC1=C2N=CN([C@@H]3O[C@H](CO)[C@@H](O)[C@H]3O)C2=NC=N1	2019	The risk or severity of QTc prolongation can be increased when Rupatadine is combined with Adenosine.	3
DB11614	Rupatadine	CC1=CC(CN2CCC(CC2)=C2C3=CC=C(Cl)C=C3CCC3=C2N=CC=C3)=CN=C1	DB11640	Amifampridine	NC1=CC=NC=C1N	2020	The risk or severity of QTc prolongation can be increased when Rupatadine is combined with Amifampridine.	3
DB11614	Rupatadine	CC1=CC(CN2CCC(CC2)=C2C3=CC=C(Cl)C=C3CCC3=C2N=CC=C3)=CN=C1	DB06216	Asenapine	OC(=O)\C=C/C(O)=O.CN1CC2C(C1)C1=C(OC3=CC=CC=C23)C=CC(Cl)=C1	2020	The risk or severity of QTc prolongation can be increased when Rupatadine is combined with Asenapine.	3
DB11614	Rupatadine	CC1=CC(CN2CCC(CC2)=C2C3=CC=C(Cl)C=C3CCC3=C2N=CC=C3)=CN=C1	DB11986	Entrectinib	CN1CCN(CC1)C1=CC=C(C(=O)NC2=NNC3=CC=C(CC4=CC(F)=CC(F)=C4)C=C23)C(NC2CCOCC2)=C1	2020	The risk or severity of QTc prolongation can be increased when Rupatadine is combined with Entrectinib.	3
DB11614	Rupatadine	CC1=CC(CN2CCC(CC2)=C2C3=CC=C(Cl)C=C3CCC3=C2N=CC=C3)=CN=C1	DB11796	Fostemsavir	COC1=CN=C(N2C=NC(C)=N2)C2=C1C(=CN2COP(O)(O)=O)C(=O)C(=O)N1CCN(CC1)C(=O)C1=CC=CC=C1	2020	The risk or severity of QTc prolongation can be increased when Rupatadine is combined with Fostemsavir.	3
DB11614	Rupatadine	CC1=CC(CN2CCC(CC2)=C2C3=CC=C(Cl)C=C3CCC3=C2N=CC=C3)=CN=C1	DB11978	Glasdegib	CN1CC[C@H](C[C@@H]1C1=NC2=CC=CC=C2N1)NC(=O)NC1=CC=C(C=C1)C#N	2020	The risk or severity of QTc prolongation can be increased when Rupatadine is combined with Glasdegib.	3
DB11614	Rupatadine	CC1=CC(CN2CCC(CC2)=C2C3=CC=C(Cl)C=C3CCC3=C2N=CC=C3)=CN=C1	DB00904	Ondansetron	CN1C2=C(C3=CC=CC=C13)C(=O)C(CN1C=CN=C1C)CC2	2019	The risk or severity of QTc prolongation can be increased when Rupatadine is combined with Ondansetron.	3
DB00557	Hydroxyzine	OCCOCCN1CCN(CC1)C(C1=CC=CC=C1)C1=CC=C(Cl)C=C1	DB15685	Selpercatinib	COC1=NC=C(CN2C3CC2CN(C3)C2=CC=C(C=N2)C2=CC(OCC(C)(C)O)=CN3N=CC(C#N)=C23)C=C1	2020	The risk or severity of QTc prolongation can be increased when Selpercatinib is combined with Hydroxyzine.	3
DB08799	Antazoline	C(N(CC1=CC=CC=C1)C1=CC=CC=C1)C1=NCCN1	DB12245	Triclabendazole	CSC1=NC2=C(N1)C=C(Cl)C(OC1=CC=CC(Cl)=C1Cl)=C2	2019	The risk or severity of QTc prolongation can be increased when Triclabendazole is combined with Antazoline.	3
DB06216	Asenapine	OC(=O)\C=C/C(O)=O.CN1CC2C(C1)C1=C(OC3=CC=CC=C23)C=CC(Cl)=C1	DB12245	Triclabendazole	CSC1=NC2=C(N1)C=C(Cl)C(OC1=CC=CC(Cl)=C1Cl)=C2	2019	The risk or severity of QTc prolongation can be increased when Triclabendazole is combined with Asenapine.	3
DB00748	Carbinoxamine	CN(C)CCOC(C1=CC=C(Cl)C=C1)C1=CC=CC=N1	DB12245	Triclabendazole	CSC1=NC2=C(N1)C=C(Cl)C(OC1=CC=CC(Cl)=C1Cl)=C2	2019	The risk or severity of QTc prolongation can be increased when Triclabendazole is combined with Carbinoxamine.	3
DB01114	Chlorpheniramine	CN(C)CCC(C1=CC=C(Cl)C=C1)C1=CC=CC=N1	DB12245	Triclabendazole	CSC1=NC2=C(N1)C=C(Cl)C(OC1=CC=CC(Cl)=C1Cl)=C2	2019	The risk or severity of QTc prolongation can be increased when Triclabendazole is combined with Chlorpheniramine.	3
DB09555	Dexchlorpheniramine maleate	OC(=O)\C=C/C(O)=O.CN(C)CC[C@@H](C1=CC=C(Cl)C=C1)C1=CC=CC=N1	DB12245	Triclabendazole	CSC1=NC2=C(N1)C=C(Cl)C(OC1=CC=CC(Cl)=C1Cl)=C2	2019	The risk or severity of QTc prolongation can be increased when Triclabendazole is combined with Dexchlorpheniramine maleate.	3
DB00985	Dimenhydrinate	CN1C2=C(N=C(Cl)N2)C(=O)N(C)C1=O.CN(C)CCOC(C1=CC=CC=C1)C1=CC=CC=C1	DB12245	Triclabendazole	CSC1=NC2=C(N1)C=C(Cl)C(OC1=CC=CC(Cl)=C1Cl)=C2	2019	The risk or severity of QTc prolongation can be increased when Triclabendazole is combined with Dimenhydrinate.	3
DB01084	Emedastine	CCOCCN1C(=NC2=CC=CC=C12)N1CCCN(C)CC1	DB12245	Triclabendazole	CSC1=NC2=C(N1)C=C(Cl)C(OC1=CC=CC(Cl)=C1Cl)=C2	2019	The risk or severity of QTc prolongation can be increased when Triclabendazole is combined with Emedastine.	3
DB00246	Ziprasidone	ClC1=C(CCN2CCN(CC2)C2=NSC3=CC=CC=C23)C=C2CC(=O)NC2=C1	DB12245	Triclabendazole	CSC1=NC2=C(N1)C=C(Cl)C(OC1=CC=CC(Cl)=C1Cl)=C2	2019	The risk or severity of QTc prolongation can be increased when Triclabendazole is combined with Ziprasidone.	3
DB00726	Trimipramine	CC(CN(C)C)CN1C2=CC=CC=C2CCC2=CC=CC=C12	DB00640	Adenosine	NC1=C2N=CN([C@@H]3O[C@H](CO)[C@@H](O)[C@H]3O)C2=NC=N1	2019	The risk or severity of QTc prolongation can be increased when Trimipramine is combined with Adenosine.	3
DB00726	Trimipramine	CC(CN(C)C)CN1C2=CC=CC=C2CCC2=CC=CC=C12	DB01254	Dasatinib	CC1=NC(NC2=NC=C(S2)C(=O)NC2=C(C)C=CC=C2Cl)=CC(=N1)N1CCN(CCO)CC1	2020	The risk or severity of QTc prolongation can be increased when Trimipramine is combined with Dasatinib.	3
DB00726	Trimipramine	CC(CN(C)C)CN1C2=CC=CC=C2CCC2=CC=CC=C12	DB11986	Entrectinib	CN1CCN(CC1)C1=CC=C(C(=O)NC2=NNC3=CC=C(CC4=CC(F)=CC(F)=C4)C=C23)C(NC2CCOCC2)=C1	2020	The risk or severity of QTc prolongation can be increased when Trimipramine is combined with Entrectinib.	3
DB00726	Trimipramine	CC(CN(C)C)CN1C2=CC=CC=C2CCC2=CC=CC=C12	DB11796	Fostemsavir	COC1=CN=C(N2C=NC(C)=N2)C2=C1C(=CN2COP(O)(O)=O)C(=O)C(=O)N1CCN(CC1)C(=O)C1=CC=CC=C1	2020	The risk or severity of QTc prolongation can be increased when Trimipramine is combined with Fostemsavir.	3
DB00726	Trimipramine	CC(CN(C)C)CN1C2=CC=CC=C2CCC2=CC=CC=C12	DB01044	Gatifloxacin	COC1=C2N(C=C(C(O)=O)C(=O)C2=CC(F)=C1N1CCNC(C)C1)C1CC1	2019	The risk or severity of QTc prolongation can be increased when Trimipramine is combined with Gatifloxacin.	3
DB00726	Trimipramine	CC(CN(C)C)CN1C2=CC=CC=C2CCC2=CC=CC=C12	DB01620	Pheniramine	CN(C)CCC(C1=CC=CC=C1)C1=CC=CC=N1	2020	The risk or severity of QTc prolongation can be increased when Trimipramine is combined with Pheniramine.	3
DB00427	Triprolidine	CC1=CC=C(C=C1)C(=C/CN1CCCC1)\C1=CC=CC=N1	DB00640	Adenosine	NC1=C2N=CN([C@@H]3O[C@H](CO)[C@@H](O)[C@H]3O)C2=NC=N1	2019	The risk or severity of QTc prolongation can be increased when Triprolidine is combined with Adenosine.	3
DB00427	Triprolidine	CC1=CC=C(C=C1)C(=C/CN1CCCC1)\C1=CC=CC=N1	DB00915	Amantadine	NC12CC3CC(CC(C3)C1)C2	2019	The risk or severity of QTc prolongation can be increased when Triprolidine is combined with Amantadine.	3
DB00427	Triprolidine	CC1=CC=C(C=C1)C(=C/CN1CCCC1)\C1=CC=CC=N1	DB11640	Amifampridine	NC1=CC=NC=C1N	2020	The risk or severity of QTc prolongation can be increased when Triprolidine is combined with Amifampridine.	3
DB00427	Triprolidine	CC1=CC=C(C=C1)C(=C/CN1CCCC1)\C1=CC=CC=N1	DB06216	Asenapine	OC(=O)\C=C/C(O)=O.CN1CC2C(C1)C1=C(OC3=CC=CC=C23)C=CC(Cl)=C1	2020	The risk or severity of QTc prolongation can be increased when Triprolidine is combined with Asenapine.	3
DB00427	Triprolidine	CC1=CC=C(C=C1)C(=C/CN1CCCC1)\C1=CC=CC=N1	DB15982	Berotralstat	NCC1=CC(=CC=C1)N1N=C(C=C1C(=O)NC1=CC(=CC=C1F)[C@H](NCC1CC1)C1=CC=CC(=C1)C#N)C(F)(F)F	2020	The risk or severity of QTc prolongation can be increased when Triprolidine is combined with Berotralstat.	3
DB00427	Triprolidine	CC1=CC=C(C=C1)C(=C/CN1CCCC1)\C1=CC=CC=N1	DB01254	Dasatinib	CC1=NC(NC2=NC=C(S2)C(=O)NC2=C(C)C=CC=C2Cl)=CC(=N1)N1CCN(CCO)CC1	2020	The risk or severity of QTc prolongation can be increased when Triprolidine is combined with Dasatinib.	3
DB00427	Triprolidine	CC1=CC=C(C=C1)C(=C/CN1CCCC1)\C1=CC=CC=N1	DB11986	Entrectinib	CN1CCN(CC1)C1=CC=C(C(=O)NC2=NNC3=CC=C(CC4=CC(F)=CC(F)=C4)C=C23)C(NC2CCOCC2)=C1	2020	The risk or severity of QTc prolongation can be increased when Triprolidine is combined with Entrectinib.	3
DB00427	Triprolidine	CC1=CC=C(C=C1)C(=C/CN1CCCC1)\C1=CC=CC=N1	DB11796	Fostemsavir	COC1=CN=C(N2C=NC(C)=N2)C2=C1C(=CN2COP(O)(O)=O)C(=O)C(=O)N1CCN(CC1)C(=O)C1=CC=CC=C1	2020	The risk or severity of QTc prolongation can be increased when Triprolidine is combined with Fostemsavir.	3
DB00427	Triprolidine	CC1=CC=C(C=C1)C(=C/CN1CCCC1)\C1=CC=CC=N1	DB01044	Gatifloxacin	COC1=C2N(C=C(C(O)=O)C(=O)C2=CC(F)=C1N1CCNC(C)C1)C1CC1	2019	The risk or severity of QTc prolongation can be increased when Triprolidine is combined with Gatifloxacin.	3
DB00427	Triprolidine	CC1=CC=C(C=C1)C(=C/CN1CCCC1)\C1=CC=CC=N1	DB11978	Glasdegib	CN1CC[C@H](C[C@@H]1C1=NC2=CC=CC=C2N1)NC(=O)NC1=CC=C(C=C1)C#N	2020	The risk or severity of QTc prolongation can be increased when Triprolidine is combined with Glasdegib.	3
DB00427	Triprolidine	CC1=CC=C(C=C1)C(=C/CN1CCCC1)\C1=CC=CC=N1	DB01167	Itraconazole	CCC(C)N1N=CN(C1=O)C1=CC=C(C=C1)N1CCN(CC1)C1=CC=C(OC[C@H]2CO[C@@](CN3C=NC=N3)(O2)C2=CC=C(Cl)C=C2Cl)C=C1	2019	The risk or severity of QTc prolongation can be increased when Triprolidine is combined with Itraconazole.	3
DB00427	Triprolidine	CC1=CC=C(C=C1)C(=C/CN1CCCC1)\C1=CC=CC=N1	DB01259	Lapatinib	CS(=O)(=O)CCNCC1=CC=C(O1)C1=CC2=C(C=C1)N=CN=C2NC1=CC(Cl)=C(OCC2=CC(F)=CC=C2)C=C1	2020	The risk or severity of QTc prolongation can be increased when Triprolidine is combined with Lapatinib.	3
DB00427	Triprolidine	CC1=CC=C(C=C1)C(=C/CN1CCCC1)\C1=CC=CC=N1	DB00916	Metronidazole	CC1=NC=C(N1CCO)[N+]([O-])=O	2020	The risk or severity of QTc prolongation can be increased when Triprolidine is combined with Metronidazole.	3
DB00427	Triprolidine	CC1=CC=C(C=C1)C(=C/CN1CCCC1)\C1=CC=CC=N1	DB00904	Ondansetron	CN1C2=C(C3=CC=CC=C13)C(=O)C(CN1C=CN=C1C)CC2	2019	The risk or severity of QTc prolongation can be increased when Triprolidine is combined with Ondansetron.	3
DB00427	Triprolidine	CC1=CC=C(C=C1)C(=C/CN1CCCC1)\C1=CC=CC=N1	DB01620	Pheniramine	CN(C)CCC(C1=CC=CC=C1)C1=CC=CC=N1	2020	The risk or severity of QTc prolongation can be increased when Triprolidine is combined with Pheniramine.	3
DB00427	Triprolidine	CC1=CC=C(C=C1)C(=C/CN1CCCC1)\C1=CC=CC=N1	DB08864	Rilpivirine	CC1=CC(\C=C\C#N)=CC(C)=C1NC1=CC=NC(NC2=CC=C(C=C2)C#N)=N1	2020	The risk or severity of QTc prolongation can be increased when Triprolidine is combined with Rilpivirine.	3
DB00427	Triprolidine	CC1=CC=C(C=C1)C(=C/CN1CCCC1)\C1=CC=CC=N1	DB12245	Triclabendazole	CSC1=NC2=C(N1)C=C(Cl)C(OC1=CC=CC(Cl)=C1Cl)=C2	2019	The risk or severity of QTc prolongation can be increased when Triprolidine is combined with Triclabendazole.	3
DB00246	Ziprasidone	ClC1=C(CCN2CCN(CC2)C2=NSC3=CC=CC=C23)C=C2CC(=O)NC2=C1	DB06216	Asenapine	OC(=O)\C=C/C(O)=O.CN1CC2C(C1)C1=C(OC3=CC=CC=C23)C=CC(Cl)=C1	2020	The risk or severity of QTc prolongation can be increased when Ziprasidone is combined with Asenapine.	3
DB00246	Ziprasidone	ClC1=C(CCN2CCN(CC2)C2=NSC3=CC=CC=C23)C=C2CC(=O)NC2=C1	DB01254	Dasatinib	CC1=NC(NC2=NC=C(S2)C(=O)NC2=C(C)C=CC=C2Cl)=CC(=N1)N1CCN(CCO)CC1	2020	The risk or severity of QTc prolongation can be increased when Ziprasidone is combined with Dasatinib.	3
DB00246	Ziprasidone	ClC1=C(CCN2CCN(CC2)C2=NSC3=CC=CC=C23)C=C2CC(=O)NC2=C1	DB11978	Glasdegib	CN1CC[C@H](C[C@@H]1C1=NC2=CC=CC=C2N1)NC(=O)NC1=CC=C(C=C1)C#N	2020	The risk or severity of QTc prolongation can be increased when Ziprasidone is combined with Glasdegib.	3
DB00246	Ziprasidone	ClC1=C(CCN2CCN(CC2)C2=NSC3=CC=CC=C23)C=C2CC(=O)NC2=C1	DB00904	Ondansetron	CN1C2=C(C3=CC=CC=C13)C(=O)C(CN1C=CN=C1C)CC2	2019	The risk or severity of QTc prolongation can be increased when Ziprasidone is combined with Ondansetron.	3
DB00246	Ziprasidone	ClC1=C(CCN2CCN(CC2)C2=NSC3=CC=CC=C23)C=C2CC(=O)NC2=C1	DB08864	Rilpivirine	CC1=CC(\C=C\C#N)=CC(C)=C1NC1=CC=NC(NC2=CC=C(C=C2)C#N)=N1	2020	The risk or severity of QTc prolongation can be increased when Ziprasidone is combined with Rilpivirine.	3
DB00246	Ziprasidone	ClC1=C(CCN2CCN(CC2)C2=NSC3=CC=CC=C23)C=C2CC(=O)NC2=C1	DB15685	Selpercatinib	COC1=NC=C(CN2C3CC2CN(C3)C2=CC=C(C=N2)C2=CC(OCC(C)(C)O)=CN3N=CC(C#N)=C23)C=C1	2020	The risk or severity of QTc prolongation can be increased when Ziprasidone is combined with Selpercatinib.	3
DB06153	Pizotifen	CN1CCC(CC1)=C1C2=C(CCC3=CC=CC=C13)SC=C2	DB06216	Asenapine	OC(=O)\C=C/C(O)=O.CN1CC2C(C1)C1=C(OC3=CC=CC=C23)C=CC(Cl)=C1	2020	Pizotifen may increase the orthostatic hypotensive, hypotensive, and antihypertensive activities of Asenapine.	4
DB00370	Mirtazapine	CN1CCN2C(C1)C1=CC=CC=C1CC1=C2N=CC=C1	DB12001	Abemaciclib	CCN1CCN(CC2=CC=C(NC3=NC=C(F)C(=N3)C3=CC(F)=C4N=C(C)N(C(C)C)C4=C3)N=C2)CC1	2019	The metabolism of Abemaciclib can be decreased when combined with Mirtazapine.	4
DB01173	Orphenadrine	CN(C)CCOC(C1=CC=CC=C1)C1=CC=CC=C1C	DB12001	Abemaciclib	CCN1CCN(CC2=CC=C(NC3=NC=C(F)C(=N3)C3=CC(F)=C4N=C(C)N(C(C)C)C4=C3)N=C2)CC1	2019	The metabolism of Abemaciclib can be decreased when combined with Orphenadrine.	4
DB00246	Ziprasidone	ClC1=C(CCN2CCN(CC2)C2=NSC3=CC=CC=C23)C=C2CC(=O)NC2=C1	DB12001	Abemaciclib	CCN1CCN(CC2=CC=C(NC3=NC=C(F)C(=N3)C3=CC(F)=C4N=C(C)N(C(C)C)C4=C3)N=C2)CC1	2019	The metabolism of Abemaciclib can be decreased when combined with Ziprasidone.	4
DB00363	Clozapine	CN1CCN(CC1)C1=NC2=CC(Cl)=CC=C2NC2=CC=CC=C12	DB12001	Abemaciclib	CCN1CCN(CC2=CC=C(NC3=NC=C(F)C(=N3)C3=CC(F)=C4N=C(C)N(C(C)C)C4=C3)N=C2)CC1	2019	The metabolism of Abemaciclib can be increased when combined with Clozapine.	4
DB00370	Mirtazapine	CN1CCN2C(C1)C1=CC=CC=C1CC1=C2N=CC=C1	DB11703	Acalabrutinib	CC#CC(=O)N1CCC[C@H]1C1=NC(=C2N1C=CN=C2N)C1=CC=C(C=C1)C(=O)NC1=CC=CC=N1	2020	The metabolism of Acalabrutinib can be decreased when combined with Mirtazapine.	4
DB01173	Orphenadrine	CN(C)CCOC(C1=CC=CC=C1)C1=CC=CC=C1C	DB11703	Acalabrutinib	CC#CC(=O)N1CCC[C@H]1C1=NC(=C2N1C=CN=C2N)C1=CC=C(C=C1)C(=O)NC1=CC=CC=N1	2020	The metabolism of Acalabrutinib can be decreased when combined with Orphenadrine.	4
DB00363	Clozapine	CN1CCN(CC1)C1=NC2=CC(Cl)=CC=C2NC2=CC=CC=C12	DB11703	Acalabrutinib	CC#CC(=O)N1CCC[C@H]1C1=NC(=C2N1C=CN=C2N)C1=CC=C(C=C1)C(=O)NC1=CC=CC=N1	2020	The metabolism of Acalabrutinib can be increased when combined with Clozapine.	4
DB01176	Cyclizine	CN1CCN(CC1)C(C1=CC=CC=C1)C1=CC=CC=C1	DB00969	Alosetron	CN1C2=C(C3=CC=CC=C13)C(=O)N(CC1=C(C)NC=N1)CC2	2020	The metabolism of Alosetron can be decreased when combined with Cyclizine.	4
DB09167	Dosulepin	CN(C)CC\C=C1/C2=CC=CC=C2CSC2=CC=CC=C12	DB00969	Alosetron	CN1C2=C(C3=CC=CC=C13)C(=O)N(CC1=C(C)NC=N1)CC2	2020	The metabolism of Alosetron can be decreased when combined with Dosulepin.	4
DB00927	Famotidine	NC(N)=NC1=NC(CSCCC(N)=NS(N)(=O)=O)=CS1	DB00969	Alosetron	CN1C2=C(C3=CC=CC=C13)C(=O)N(CC1=C(C)NC=N1)CC2	2020	The metabolism of Alosetron can be decreased when combined with Famotidine.	4
DB00726	Trimipramine	CC(CN(C)C)CN1C2=CC=CC=C2CCC2=CC=CC=C12	DB00969	Alosetron	CN1C2=C(C3=CC=CC=C13)C(=O)N(CC1=C(C)NC=N1)CC2	2020	The metabolism of Alosetron can be decreased when combined with Trimipramine.	4
DB00321	Amitriptyline	CN(C)CCC=C1C2=CC=CC=C2CCC2=CC=CC=C12	DB06403	Ambrisentan	COC([C@H](OC1=NC(C)=CC(C)=N1)C(O)=O)(C1=CC=CC=C1)C1=CC=CC=C1	2019	The metabolism of Ambrisentan can be decreased when combined with Amitriptyline.	4
DB00972	Azelastine	CN1CCCC(CC1)N1N=C(CC2=CC=C(Cl)C=C2)C2=CC=CC=C2C1=O	DB06403	Ambrisentan	COC([C@H](OC1=NC(C)=CC(C)=N1)C(O)=O)(C1=CC=CC=C1)C1=CC=CC=C1	2019	The metabolism of Ambrisentan can be decreased when combined with Azelastine.	4
DB01114	Chlorpheniramine	CN(C)CCC(C1=CC=C(Cl)C=C1)C1=CC=CC=N1	DB06403	Ambrisentan	COC([C@H](OC1=NC(C)=CC(C)=N1)C(O)=O)(C1=CC=CC=C1)C1=CC=CC=C1	2019	The metabolism of Ambrisentan can be decreased when combined with Chlorpheniramine.	4
DB00557	Hydroxyzine	OCCOCCN1CCN(CC1)C(C1=CC=CC=C1)C1=CC=C(Cl)C=C1	DB06403	Ambrisentan	COC([C@H](OC1=NC(C)=CC(C)=N1)C(O)=O)(C1=CC=CC=C1)C1=CC=CC=C1	2019	The metabolism of Ambrisentan can be decreased when combined with Hydroxyzine.	4
DB04946	Iloperidone	COC1=C(OCCCN2CCC(CC2)C2=NOC3=C2C=CC(F)=C3)C=CC(=C1)C(C)=O	DB06403	Ambrisentan	COC([C@H](OC1=NC(C)=CC(C)=N1)C(O)=O)(C1=CC=CC=C1)C1=CC=CC=C1	2019	The metabolism of Ambrisentan can be decreased when combined with Iloperidone.	4
DB00321	Amitriptyline	CN(C)CCC=C1C2=CC=CC=C2CCC2=CC=CC=C12	DB05812	Abiraterone	[H][C@@]12CC=C(C3=CC=CN=C3)[C@@]1(C)CC[C@@]1([H])[C@@]2([H])CC=C2C[C@@H](O)CC[C@]12C	2019	The metabolism of Amitriptyline can be decreased when combined with Abiraterone.	4
DB00321	Amitriptyline	CN(C)CCC=C1C2=CC=CC=C2CCC2=CC=CC=C12	DB11703	Acalabrutinib	CC#CC(=O)N1CCC[C@H]1C1=NC(=C2N1C=CN=C2N)C1=CC=C(C=C1)C(=O)NC1=CC=CC=N1	2020	The metabolism of Amitriptyline can be decreased when combined with Acalabrutinib.	4
DB00321	Amitriptyline	CN(C)CCC=C1C2=CC=CC=C2CCC2=CC=CC=C12	DB06413	Armodafinil	NC(=O)C[S@@](=O)C(C1=CC=CC=C1)C1=CC=CC=C1	2019	The metabolism of Amitriptyline can be decreased when combined with Armodafinil.	4
DB00321	Amitriptyline	CN(C)CCC=C1C2=CC=CC=C2CCC2=CC=CC=C12	DB06216	Asenapine	OC(=O)\C=C/C(O)=O.CN1CC2C(C1)C1=C(OC3=CC=CC=C23)C=CC(Cl)=C1	2020	The metabolism of Amitriptyline can be decreased when combined with Asenapine.	4
DB00321	Amitriptyline	CN(C)CCC=C1C2=CC=CC=C2CCC2=CC=CC=C12	DB06770	Benzyl alcohol	OCC1=CC=CC=C1	2020	The metabolism of Amitriptyline can be decreased when combined with Benzyl alcohol.	4
DB00321	Amitriptyline	CN(C)CCC=C1C2=CC=CC=C2CCC2=CC=CC=C12	DB11791	Capmatinib	CNC(=O)C1=C(F)C=C(C=C1)C1=NN2C(CC3=CC4=C(C=C3)N=CC=C4)=CN=C2N=C1	2020	The metabolism of Amitriptyline can be decreased when combined with Capmatinib.	4
DB00321	Amitriptyline	CN(C)CCC=C1C2=CC=CC=C2CCC2=CC=CC=C12	DB00250	Dapsone	NC1=CC=C(C=C1)S(=O)(=O)C1=CC=C(N)C=C1	2020	The metabolism of Amitriptyline can be decreased when combined with Dapsone.	4
DB00321	Amitriptyline	CN(C)CCC=C1C2=CC=CC=C2CCC2=CC=CC=C12	DB00574	Fenfluramine	CCNC(C)CC1=CC=CC(=C1)C(F)(F)F	2020	The metabolism of Amitriptyline can be decreased when combined with Fenfluramine.	4
DB00321	Amitriptyline	CN(C)CCC=C1C2=CC=CC=C2CCC2=CC=CC=C12	DB01167	Itraconazole	CCC(C)N1N=CN(C1=O)C1=CC=C(C=C1)N1CCN(CC1)C1=CC=C(OC[C@H]2CO[C@@](CN3C=NC=N3)(O2)C2=CC=C(Cl)C=C2Cl)C=C1	2019	The metabolism of Amitriptyline can be decreased when combined with Itraconazole.	4
DB00321	Amitriptyline	CN(C)CCC=C1C2=CC=CC=C2CCC2=CC=CC=C12	DB01259	Lapatinib	CS(=O)(=O)CCNCC1=CC=C(O1)C1=CC2=C(C=C1)N=CN=C2NC1=CC(Cl)=C(OCC2=CC(F)=CC=C2)C=C1	2020	The metabolism of Amitriptyline can be decreased when combined with Lapatinib.	4
DB00321	Amitriptyline	CN(C)CCC=C1C2=CC=CC=C2CCC2=CC=CC=C12	DB06448	Lonafarnib	NC(=O)N1CCC(CC(=O)N2CCC(CC2)[C@H]2C3=C(CCC4=C2C(Br)=CC(Cl)=C4)C=C(Br)C=N3)CC1	2020	The metabolism of Amitriptyline can be decreased when combined with Lonafarnib.	4
DB00321	Amitriptyline	CN(C)CCC=C1C2=CC=CC=C2CCC2=CC=CC=C12	DB00916	Metronidazole	CC1=NC=C(N1CCO)[N+]([O-])=O	2020	The metabolism of Amitriptyline can be decreased when combined with Metronidazole.	4
DB00321	Amitriptyline	CN(C)CCC=C1C2=CC=CC=C2CCC2=CC=CC=C12	DB09049	Naloxegol	COCCOCCOCCOCCOCCOCCOCCO[C@H]1CC[C@@]2(O)[C@H]3CC4=CC=C(O)C5=C4[C@@]2(CCN3CC=C)[C@H]1O5	2020	The metabolism of Amitriptyline can be decreased when combined with Naloxegol.	4
DB00321	Amitriptyline	CN(C)CCC=C1C2=CC=CC=C2CCC2=CC=CC=C12	DB02701	Nicotinamide	NC(=O)C1=CC=CN=C1	2020	The metabolism of Amitriptyline can be decreased when combined with Nicotinamide.	4
DB00321	Amitriptyline	CN(C)CCC=C1C2=CC=CC=C2CCC2=CC=CC=C12	DB00435	Nitric Oxide	[N]=O	2019	The metabolism of Amitriptyline can be decreased when combined with Nitric Oxide.	4
DB00321	Amitriptyline	CN(C)CCC=C1C2=CC=CC=C2CCC2=CC=CC=C12	DB11837	Osilodrostat	FC1=C(C=CC(=C1)C#N)[C@H]1CCC2=CN=CN12	2020	The metabolism of Amitriptyline can be decreased when combined with Osilodrostat.	4
DB00321	Amitriptyline	CN(C)CCC=C1C2=CC=CC=C2CCC2=CC=CC=C12	DB12978	Pexidartinib	FC(F)(F)C1=CC=C(CNC2=NC=C(CC3=CNC4=NC=C(Cl)C=C34)C=C2)C=N1	2019	The metabolism of Amitriptyline can be decreased when combined with Pexidartinib.	4
DB00321	Amitriptyline	CN(C)CCC=C1C2=CC=CC=C2CCC2=CC=CC=C12	DB15822	Pralsetinib	CO[C@]1(CC[C@@H](CC1)C1=NC(NC2=NNC(C)=C2)=CC(C)=N1)C(=O)N[C@@H](C)C1=CC=C(N=C1)N1C=C(F)C=N1	2020	The metabolism of Amitriptyline can be decreased when combined with Pralsetinib.	4
DB00321	Amitriptyline	CN(C)CCC=C1C2=CC=CC=C2CCC2=CC=CC=C12	DB11753	Rifamycin	CO[C@H]1\C=C\O[C@@]2(C)OC3=C(C)C(O)=C4C(O)=C(NC(=O)\C(C)=C/C=C/[C@H](C)[C@H](O)[C@@H](C)[C@@H](O)[C@@H](C)[C@H](OC(C)=O)[C@@H]1C)C=C(O)C4=C3C2=O	2019	The metabolism of Amitriptyline can be decreased when combined with Rifamycin.	4
DB00321	Amitriptyline	CN(C)CCC=C1C2=CC=CC=C2CCC2=CC=CC=C12	DB08864	Rilpivirine	CC1=CC(\C=C\C#N)=CC(C)=C1NC1=CC=NC(NC2=CC=C(C=C2)C#N)=N1	2020	The metabolism of Amitriptyline can be decreased when combined with Rilpivirine.	4
DB00321	Amitriptyline	CN(C)CCC=C1C2=CC=CC=C2CCC2=CC=CC=C12	DB00296	Ropivacaine	CCCN1CCCC[C@H]1C(=O)NC1=C(C)C=CC=C1C	2019	The metabolism of Amitriptyline can be decreased when combined with Ropivacaine.	4
DB00321	Amitriptyline	CN(C)CCC=C1C2=CC=CC=C2CCC2=CC=CC=C12	DB06654	Safinamide	C[C@H](NCC1=CC=C(OCC2=CC(F)=CC=C2)C=C1)C(N)=O	2019	The metabolism of Amitriptyline can be decreased when combined with Safinamide.	4
DB00321	Amitriptyline	CN(C)CCC=C1C2=CC=CC=C2CCC2=CC=CC=C12	DB00203	Sildenafil	CCCC1=NN(C)C2=C1N=C(NC2=O)C1=CC(=CC=C1OCC)S(=O)(=O)N1CCN(C)CC1	2019	The metabolism of Amitriptyline can be decreased when combined with Sildenafil.	4
DB00321	Amitriptyline	CN(C)CCC=C1C2=CC=CC=C2CCC2=CC=CC=C12	DB00421	Spironolactone	[H][C@@]12CC[C@@]3(CCC(=O)O3)[C@@]1(C)CC[C@@]1([H])[C@@]2([H])[C@@]([H])(CC2=CC(=O)CC[C@]12C)SC(C)=O	2020	The metabolism of Amitriptyline can be decreased when combined with Spironolactone.	4
DB00321	Amitriptyline	CN(C)CCC=C1C2=CC=CC=C2CCC2=CC=CC=C12	DB12245	Triclabendazole	CSC1=NC2=C(N1)C=C(Cl)C(OC1=CC=CC(Cl)=C1Cl)=C2	2019	The metabolism of Amitriptyline can be decreased when combined with Triclabendazole.	4
DB00321	Amitriptyline	CN(C)CCC=C1C2=CC=CC=C2CCC2=CC=CC=C12	DB11995	Avatrombopag	OC(=O)C1CCN(CC1)C1=C(Cl)C=C(C=N1)C(=O)NC1=NC(C2=CC(Cl)=CS2)=C(S1)N1CCN(CC1)C1CCCCC1	2019	The metabolism of Amitriptyline can be increased when combined with Avatrombopag.	4
DB00321	Amitriptyline	CN(C)CCC=C1C2=CC=CC=C2CCC2=CC=CC=C12	DB01222	Budesonide	[H][C@@]12C[C@H]3OC(CCC)O[C@@]3(C(=O)CO)[C@@]1(C)C[C@H](O)[C@@]1([H])[C@@]2([H])CCC2=CC(=O)C=C[C@]12C	2020	The metabolism of Amitriptyline can be increased when combined with Budesonide.	4
DB00321	Amitriptyline	CN(C)CCC=C1C2=CC=CC=C2CCC2=CC=CC=C12	DB00977	Ethinylestradiol	[H][C@@]12CC[C@@](O)(C#C)[C@@]1(C)CC[C@]1([H])C3=C(CC[C@@]21[H])C=C(O)C=C3	2019	The metabolism of Amitriptyline can be increased when combined with Ethinylestradiol.	4
DB00321	Amitriptyline	CN(C)CCC=C1C2=CC=CC=C2CCC2=CC=CC=C12	DB01047	Fluocinonide	[H][C@@]12C[C@@]3([H])[C@]4([H])C[C@H](F)C5=CC(=O)C=C[C@]5(C)[C@@]4(F)[C@@H](O)C[C@]3(C)[C@@]1(OC(C)(C)O2)C(=O)COC(C)=O	2020	The metabolism of Amitriptyline can be increased when combined with Fluocinonide.	4
DB00543	Amoxapine	ClC1=CC2=C(OC3=CC=CC=C3N=C2N2CCNCC2)C=C1	DB05812	Abiraterone	[H][C@@]12CC=C(C3=CC=CN=C3)[C@@]1(C)CC[C@@]1([H])[C@@]2([H])CC=C2C[C@@H](O)CC[C@]12C	2019	The metabolism of Amoxapine can be decreased when combined with Abiraterone.	4
DB00543	Amoxapine	ClC1=CC2=C(OC3=CC=CC=C3N=C2N2CCNCC2)C=C1	DB06770	Benzyl alcohol	OCC1=CC=CC=C1	2020	The metabolism of Amoxapine can be decreased when combined with Benzyl alcohol.	4
DB00543	Amoxapine	ClC1=CC2=C(OC3=CC=CC=C3N=C2N2CCNCC2)C=C1	DB12500	Fedratinib	CC1=CN=C(NC2=CC=C(OCCN3CCCC3)C=C2)N=C1NC1=CC=CC(=C1)S(=O)(=O)NC(C)(C)C	2019	The metabolism of Amoxapine can be decreased when combined with Fedratinib.	4
DB00543	Amoxapine	ClC1=CC2=C(OC3=CC=CC=C3N=C2N2CCNCC2)C=C1	DB09049	Naloxegol	COCCOCCOCCOCCOCCOCCOCCO[C@H]1CC[C@@]2(O)[C@H]3CC4=CC=C(O)C5=C4[C@@]2(CCN3CC=C)[C@H]1O5	2020	The metabolism of Amoxapine can be decreased when combined with Naloxegol.	4
DB00543	Amoxapine	ClC1=CC2=C(OC3=CC=CC=C3N=C2N2CCNCC2)C=C1	DB00904	Ondansetron	CN1C2=C(C3=CC=CC=C13)C(=O)C(CN1C=CN=C1C)CC2	2019	The metabolism of Amoxapine can be decreased when combined with Ondansetron.	4
DB00543	Amoxapine	ClC1=CC2=C(OC3=CC=CC=C3N=C2N2CCNCC2)C=C1	DB11837	Osilodrostat	FC1=C(C=CC(=C1)C#N)[C@H]1CCC2=CN=CN12	2020	The metabolism of Amoxapine can be decreased when combined with Osilodrostat.	4
DB00543	Amoxapine	ClC1=CC2=C(OC3=CC=CC=C3N=C2N2CCNCC2)C=C1	DB11753	Rifamycin	CO[C@H]1\C=C\O[C@@]2(C)OC3=C(C)C(O)=C4C(O)=C(NC(=O)\C(C)=C/C=C/[C@H](C)[C@H](O)[C@@H](C)[C@@H](O)[C@@H](C)[C@H](OC(C)=O)[C@@H]1C)C=C(O)C4=C3C2=O	2019	The metabolism of Amoxapine can be decreased when combined with Rifamycin.	4
DB00543	Amoxapine	ClC1=CC2=C(OC3=CC=CC=C3N=C2N2CCNCC2)C=C1	DB06654	Safinamide	C[C@H](NCC1=CC=C(OCC2=CC(F)=CC=C2)C=C1)C(N)=O	2019	The metabolism of Amoxapine can be decreased when combined with Safinamide.	4
DB00543	Amoxapine	ClC1=CC2=C(OC3=CC=CC=C3N=C2N2CCNCC2)C=C1	DB00203	Sildenafil	CCCC1=NN(C)C2=C1N=C(NC2=O)C1=CC(=CC=C1OCC)S(=O)(=O)N1CCN(C)CC1	2019	The metabolism of Amoxapine can be decreased when combined with Sildenafil.	4
DB00321	Amitriptyline	CN(C)CCC=C1C2=CC=CC=C2CCC2=CC=CC=C12	DB06605	Apixaban	COC1=CC=C(C=C1)N1N=C(C(N)=O)C2=C1C(=O)N(CC2)C1=CC=C(C=C1)N1CCCCC1=O	2020	The metabolism of Apixaban can be decreased when combined with Amitriptyline.	4
DB00972	Azelastine	CN1CCCC(CC1)N1N=C(CC2=CC=C(Cl)C=C2)C2=CC=CC=C2C1=O	DB06605	Apixaban	COC1=CC=C(C=C1)N1N=C(C(N)=O)C2=C1C(=O)N(CC2)C1=CC=C(C=C1)N1CCCCC1=O	2020	The metabolism of Apixaban can be decreased when combined with Azelastine.	4
DB01114	Chlorpheniramine	CN(C)CCC(C1=CC=C(Cl)C=C1)C1=CC=CC=N1	DB06605	Apixaban	COC1=CC=C(C=C1)N1N=C(C(N)=O)C2=C1C(=O)N(CC2)C1=CC=C(C=C1)N1CCCCC1=O	2020	The metabolism of Apixaban can be decreased when combined with Chlorpheniramine.	4
DB00363	Clozapine	CN1CCN(CC1)C1=NC2=CC(Cl)=CC=C2NC2=CC=CC=C12	DB06605	Apixaban	COC1=CC=C(C=C1)N1N=C(C(N)=O)C2=C1C(=O)N(CC2)C1=CC=C(C=C1)N1CCCCC1=O	2020	The metabolism of Apixaban can be decreased when combined with Clozapine.	4
DB01176	Cyclizine	CN1CCN(CC1)C(C1=CC=CC=C1)C1=CC=CC=C1	DB06605	Apixaban	COC1=CC=C(C=C1)N1N=C(C(N)=O)C2=C1C(=O)N(CC2)C1=CC=C(C=C1)N1CCCCC1=O	2020	The metabolism of Apixaban can be decreased when combined with Cyclizine.	4
DB09167	Dosulepin	CN(C)CC\C=C1/C2=CC=CC=C2CSC2=CC=CC=C12	DB06605	Apixaban	COC1=CC=C(C=C1)N1N=C(C(N)=O)C2=C1C(=O)N(CC2)C1=CC=C(C=C1)N1CCCCC1=O	2020	The metabolism of Apixaban can be decreased when combined with Dosulepin.	4
DB04841	Flunarizine	FC1=CC=C(C=C1)C(N1CCN(C\C=C\C2=CC=CC=C2)CC1)C1=CC=C(F)C=C1	DB06605	Apixaban	COC1=CC=C(C=C1)N1N=C(C(N)=O)C2=C1C(=O)N(CC2)C1=CC=C(C=C1)N1CCCCC1=O	2020	The metabolism of Apixaban can be decreased when combined with Flunarizine.	4
DB00557	Hydroxyzine	OCCOCCN1CCN(CC1)C(C1=CC=CC=C1)C1=CC=C(Cl)C=C1	DB06605	Apixaban	COC1=CC=C(C=C1)N1N=C(C(N)=O)C2=C1C(=O)N(CC2)C1=CC=C(C=C1)N1CCCCC1=O	2020	The metabolism of Apixaban can be decreased when combined with Hydroxyzine.	4
DB04946	Iloperidone	COC1=C(OCCCN2CCC(CC2)C2=NOC3=C2C=CC(F)=C3)C=CC(=C1)C(C)=O	DB06605	Apixaban	COC1=CC=C(C=C1)N1N=C(C(N)=O)C2=C1C(=O)N(CC2)C1=CC=C(C=C1)N1CCCCC1=O	2020	The metabolism of Apixaban can be decreased when combined with Iloperidone.	4
DB01224	Quetiapine	OCCOCCN1CCN(CC1)C1=NC2=CC=CC=C2SC2=CC=CC=C12	DB06605	Apixaban	COC1=CC=C(C=C1)N1N=C(C(N)=O)C2=C1C(=O)N(CC2)C1=CC=C(C=C1)N1CCCCC1=O	2020	The metabolism of Apixaban can be decreased when combined with Quetiapine.	4
DB00726	Trimipramine	CC(CN(C)C)CN1C2=CC=CC=C2CCC2=CC=CC=C12	DB06605	Apixaban	COC1=CC=C(C=C1)N1N=C(C(N)=O)C2=C1C(=O)N(CC2)C1=CC=C(C=C1)N1CCCCC1=O	2020	The metabolism of Apixaban can be decreased when combined with Trimipramine.	4
DB00246	Ziprasidone	ClC1=C(CCN2CCN(CC2)C2=NSC3=CC=CC=C23)C=C2CC(=O)NC2=C1	DB06605	Apixaban	COC1=CC=C(C=C1)N1N=C(C(N)=O)C2=C1C(=O)N(CC2)C1=CC=C(C=C1)N1CCCCC1=O	2020	The metabolism of Apixaban can be decreased when combined with Ziprasidone.	4
DB06216	Asenapine	OC(=O)\C=C/C(O)=O.CN1CC2C(C1)C1=C(OC3=CC=CC=C23)C=CC(Cl)=C1	DB00969	Alosetron	CN1C2=C(C3=CC=CC=C13)C(=O)N(CC1=C(C)NC=N1)CC2	2020	The metabolism of Asenapine can be decreased when combined with Alosetron.	4
DB06216	Asenapine	OC(=O)\C=C/C(O)=O.CN1CC2C(C1)C1=C(OC3=CC=CC=C23)C=CC(Cl)=C1	DB11791	Capmatinib	CNC(=O)C1=C(F)C=C(C=C1)C1=NN2C(CC3=CC4=C(C=C3)N=CC=C4)=CN=C2N=C1	2020	The metabolism of Asenapine can be decreased when combined with Capmatinib.	4
DB06216	Asenapine	OC(=O)\C=C/C(O)=O.CN1CC2C(C1)C1=C(OC3=CC=CC=C23)C=CC(Cl)=C1	DB00442	Entecavir	NC1=NC(=O)C2=C(N1)N(C=N2)[C@H]1C[C@H](O)[C@@H](CO)C1=C	2020	The metabolism of Asenapine can be decreased when combined with Entecavir.	4
DB06216	Asenapine	OC(=O)\C=C/C(O)=O.CN1CC2C(C1)C1=C(OC3=CC=CC=C23)C=CC(Cl)=C1	DB00977	Ethinylestradiol	[H][C@@]12CC[C@@](O)(C#C)[C@@]1(C)CC[C@]1([H])C3=C(CC[C@@]21[H])C=C(O)C=C3	2019	The metabolism of Asenapine can be decreased when combined with Ethinylestradiol.	4
DB06216	Asenapine	OC(=O)\C=C/C(O)=O.CN1CC2C(C1)C1=C(OC3=CC=CC=C23)C=CC(Cl)=C1	DB00435	Nitric Oxide	[N]=O	2019	The metabolism of Asenapine can be decreased when combined with Nitric Oxide.	4
DB06216	Asenapine	OC(=O)\C=C/C(O)=O.CN1CC2C(C1)C1=C(OC3=CC=CC=C23)C=CC(Cl)=C1	DB11837	Osilodrostat	FC1=C(C=CC(=C1)C#N)[C@H]1CCC2=CN=CN12	2020	The metabolism of Asenapine can be decreased when combined with Osilodrostat.	4
DB06216	Asenapine	OC(=O)\C=C/C(O)=O.CN1CC2C(C1)C1=C(OC3=CC=CC=C23)C=CC(Cl)=C1	DB00806	Pentoxifylline	CN1C=NC2=C1C(=O)N(CCCCC(C)=O)C(=O)N2C	2019	The metabolism of Asenapine can be decreased when combined with Pentoxifylline.	4
DB06216	Asenapine	OC(=O)\C=C/C(O)=O.CN1CC2C(C1)C1=C(OC3=CC=CC=C23)C=CC(Cl)=C1	DB11753	Rifamycin	CO[C@H]1\C=C\O[C@@]2(C)OC3=C(C)C(O)=C4C(O)=C(NC(=O)\C(C)=C/C=C/[C@H](C)[C@H](O)[C@@H](C)[C@@H](O)[C@@H](C)[C@H](OC(C)=O)[C@@H]1C)C=C(O)C4=C3C2=O	2019	The metabolism of Asenapine can be decreased when combined with Rifamycin.	4
DB06216	Asenapine	OC(=O)\C=C/C(O)=O.CN1CC2C(C1)C1=C(OC3=CC=CC=C23)C=CC(Cl)=C1	DB00296	Ropivacaine	CCCN1CCCC[C@H]1C(=O)NC1=C(C)C=CC=C1C	2019	The metabolism of Asenapine can be decreased when combined with Ropivacaine.	4
DB06216	Asenapine	OC(=O)\C=C/C(O)=O.CN1CC2C(C1)C1=C(OC3=CC=CC=C23)C=CC(Cl)=C1	DB06654	Safinamide	C[C@H](NCC1=CC=C(OCC2=CC(F)=CC=C2)C=C1)C(N)=O	2019	The metabolism of Asenapine can be decreased when combined with Safinamide.	4
DB06216	Asenapine	OC(=O)\C=C/C(O)=O.CN1CC2C(C1)C1=C(OC3=CC=CC=C23)C=CC(Cl)=C1	DB06413	Armodafinil	NC(=O)C[S@@](=O)C(C1=CC=CC=C1)C1=CC=CC=C1	2019	The metabolism of Asenapine can be increased when combined with Armodafinil.	4
DB00321	Amitriptyline	CN(C)CCC=C1C2=CC=CC=C2CCC2=CC=CC=C12	DB01076	Atorvastatin	CC(C)C1=C(C(=O)NC2=CC=CC=C2)C(=C(N1CC[C@@H](O)C[C@@H](O)CC(O)=O)C1=CC=C(F)C=C1)C1=CC=CC=C1	2019	The metabolism of Atorvastatin can be decreased when combined with Amitriptyline.	4
DB00972	Azelastine	CN1CCCC(CC1)N1N=C(CC2=CC=C(Cl)C=C2)C2=CC=CC=C2C1=O	DB01076	Atorvastatin	CC(C)C1=C(C(=O)NC2=CC=CC=C2)C(=C(N1CC[C@@H](O)C[C@@H](O)CC(O)=O)C1=CC=C(F)C=C1)C1=CC=CC=C1	2019	The metabolism of Atorvastatin can be decreased when combined with Azelastine.	4
DB00363	Clozapine	CN1CCN(CC1)C1=NC2=CC(Cl)=CC=C2NC2=CC=CC=C12	DB01076	Atorvastatin	CC(C)C1=C(C(=O)NC2=CC=CC=C2)C(=C(N1CC[C@@H](O)C[C@@H](O)CC(O)=O)C1=CC=C(F)C=C1)C1=CC=CC=C1	2019	The metabolism of Atorvastatin can be decreased when combined with Clozapine.	4
DB00557	Hydroxyzine	OCCOCCN1CCN(CC1)C(C1=CC=CC=C1)C1=CC=C(Cl)C=C1	DB01076	Atorvastatin	CC(C)C1=C(C(=O)NC2=CC=CC=C2)C(=C(N1CC[C@@H](O)C[C@@H](O)CC(O)=O)C1=CC=C(F)C=C1)C1=CC=CC=C1	2019	The metabolism of Atorvastatin can be decreased when combined with Hydroxyzine.	4
DB00458	Imipramine	CN(C)CCCN1C2=CC=CC=C2CCC2=CC=CC=C12	DB01076	Atorvastatin	CC(C)C1=C(C(=O)NC2=CC=CC=C2)C(=C(N1CC[C@@H](O)C[C@@H](O)CC(O)=O)C1=CC=C(F)C=C1)C1=CC=CC=C1	2019	The metabolism of Atorvastatin can be decreased when combined with Imipramine.	4
DB00370	Mirtazapine	CN1CCN2C(C1)C1=CC=CC=C1CC1=C2N=CC=C1	DB01076	Atorvastatin	CC(C)C1=C(C(=O)NC2=CC=CC=C2)C(=C(N1CC[C@@H](O)C[C@@H](O)CC(O)=O)C1=CC=C(F)C=C1)C1=CC=CC=C1	2019	The metabolism of Atorvastatin can be decreased when combined with Mirtazapine.	4
DB01173	Orphenadrine	CN(C)CCOC(C1=CC=CC=C1)C1=CC=CC=C1C	DB01076	Atorvastatin	CC(C)C1=C(C(=O)NC2=CC=CC=C2)C(=C(N1CC[C@@H](O)C[C@@H](O)CC(O)=O)C1=CC=C(F)C=C1)C1=CC=CC=C1	2019	The metabolism of Atorvastatin can be decreased when combined with Orphenadrine.	4
DB00246	Ziprasidone	ClC1=C(CCN2CCN(CC2)C2=NSC3=CC=CC=C23)C=C2CC(=O)NC2=C1	DB01076	Atorvastatin	CC(C)C1=C(C(=O)NC2=CC=CC=C2)C(=C(N1CC[C@@H](O)C[C@@H](O)CC(O)=O)C1=CC=C(F)C=C1)C1=CC=CC=C1	2019	The metabolism of Atorvastatin can be decreased when combined with Ziprasidone.	4
DB00321	Amitriptyline	CN(C)CCC=C1C2=CC=CC=C2CCC2=CC=CC=C12	DB15233	Avapritinib	CN1C=C(C=N1)C1=CN2N=CN=C(N3CCN(CC3)C3=NC=C(C=N3)[C@@](C)(N)C3=CC=C(F)C=C3)C2=C1	2020	The metabolism of Avapritinib can be decreased when combined with Amitriptyline.	4
DB00972	Azelastine	CN1CCCC(CC1)N1N=C(CC2=CC=C(Cl)C=C2)C2=CC=CC=C2C1=O	DB15233	Avapritinib	CN1C=C(C=N1)C1=CN2N=CN=C(N3CCN(CC3)C3=NC=C(C=N3)[C@@](C)(N)C3=CC=C(F)C=C3)C2=C1	2020	The metabolism of Avapritinib can be decreased when combined with Azelastine.	4
DB00363	Clozapine	CN1CCN(CC1)C1=NC2=CC(Cl)=CC=C2NC2=CC=CC=C12	DB15233	Avapritinib	CN1C=C(C=N1)C1=CN2N=CN=C(N3CCN(CC3)C3=NC=C(C=N3)[C@@](C)(N)C3=CC=C(F)C=C3)C2=C1	2020	The metabolism of Avapritinib can be decreased when combined with Clozapine.	4
DB01176	Cyclizine	CN1CCN(CC1)C(C1=CC=CC=C1)C1=CC=CC=C1	DB15233	Avapritinib	CN1C=C(C=N1)C1=CN2N=CN=C(N3CCN(CC3)C3=NC=C(C=N3)[C@@](C)(N)C3=CC=C(F)C=C3)C2=C1	2020	The metabolism of Avapritinib can be decreased when combined with Cyclizine.	4
DB09167	Dosulepin	CN(C)CC\C=C1/C2=CC=CC=C2CSC2=CC=CC=C12	DB15233	Avapritinib	CN1C=C(C=N1)C1=CN2N=CN=C(N3CCN(CC3)C3=NC=C(C=N3)[C@@](C)(N)C3=CC=C(F)C=C3)C2=C1	2020	The metabolism of Avapritinib can be decreased when combined with Dosulepin.	4
DB04841	Flunarizine	FC1=CC=C(C=C1)C(N1CCN(C\C=C\C2=CC=CC=C2)CC1)C1=CC=C(F)C=C1	DB15233	Avapritinib	CN1C=C(C=N1)C1=CN2N=CN=C(N3CCN(CC3)C3=NC=C(C=N3)[C@@](C)(N)C3=CC=C(F)C=C3)C2=C1	2020	The metabolism of Avapritinib can be decreased when combined with Flunarizine.	4
DB11614	Rupatadine	CC1=CC(CN2CCC(CC2)=C2C3=CC=C(Cl)C=C3CCC3=C2N=CC=C3)=CN=C1	DB15233	Avapritinib	CN1C=C(C=N1)C1=CN2N=CN=C(N3CCN(CC3)C3=NC=C(C=N3)[C@@](C)(N)C3=CC=C(F)C=C3)C2=C1	2020	The metabolism of Avapritinib can be decreased when combined with Rupatadine.	4
DB00726	Trimipramine	CC(CN(C)C)CN1C2=CC=CC=C2CCC2=CC=CC=C12	DB15233	Avapritinib	CN1C=C(C=N1)C1=CN2N=CN=C(N3CCN(CC3)C3=NC=C(C=N3)[C@@](C)(N)C3=CC=C(F)C=C3)C2=C1	2020	The metabolism of Avapritinib can be decreased when combined with Trimipramine.	4
DB00972	Azelastine	CN1CCCC(CC1)N1N=C(CC2=CC=C(Cl)C=C2)C2=CC=CC=C2C1=O	DB11703	Acalabrutinib	CC#CC(=O)N1CCC[C@H]1C1=NC(=C2N1C=CN=C2N)C1=CC=C(C=C1)C(=O)NC1=CC=CC=N1	2020	The metabolism of Azelastine can be decreased when combined with Acalabrutinib.	4
DB00972	Azelastine	CN1CCCC(CC1)N1N=C(CC2=CC=C(Cl)C=C2)C2=CC=CC=C2C1=O	DB11901	Apalutamide	CNC(=O)C1=CC=C(C=C1F)N1C(=S)N(C(=O)C11CCC1)C1=CC(=C(N=C1)C#N)C(F)(F)F	2019	The metabolism of Azelastine can be decreased when combined with Apalutamide.	4
DB00972	Azelastine	CN1CCCC(CC1)N1N=C(CC2=CC=C(Cl)C=C2)C2=CC=CC=C2C1=O	DB15982	Berotralstat	NCC1=CC(=CC=C1)N1N=C(C=C1C(=O)NC1=CC(=CC=C1F)[C@H](NCC1CC1)C1=CC=CC(=C1)C#N)C(F)(F)F	2020	The metabolism of Azelastine can be decreased when combined with Berotralstat.	4
DB00972	Azelastine	CN1CCCC(CC1)N1N=C(CC2=CC=C(Cl)C=C2)C2=CC=CC=C2C1=O	DB11791	Capmatinib	CNC(=O)C1=C(F)C=C(C=C1)C1=NN2C(CC3=CC4=C(C=C3)N=CC=C4)=CN=C2N=C1	2020	The metabolism of Azelastine can be decreased when combined with Capmatinib.	4
DB00972	Azelastine	CN1CCCC(CC1)N1N=C(CC2=CC=C(Cl)C=C2)C2=CC=CC=C2C1=O	DB00442	Entecavir	NC1=NC(=O)C2=C(N1)N(C=N2)[C@H]1C[C@H](O)[C@@H](CO)C1=C	2020	The metabolism of Azelastine can be decreased when combined with Entecavir.	4
DB00972	Azelastine	CN1CCCC(CC1)N1N=C(CC2=CC=C(Cl)C=C2)C2=CC=CC=C2C1=O	DB12500	Fedratinib	CC1=CN=C(NC2=CC=C(OCCN3CCCC3)C=C2)N=C1NC1=CC=CC(=C1)S(=O)(=O)NC(C)(C)C	2019	The metabolism of Azelastine can be decreased when combined with Fedratinib.	4
DB00972	Azelastine	CN1CCCC(CC1)N1N=C(CC2=CC=C(Cl)C=C2)C2=CC=CC=C2C1=O	DB01167	Itraconazole	CCC(C)N1N=CN(C1=O)C1=CC=C(C=C1)N1CCN(CC1)C1=CC=C(OC[C@H]2CO[C@@](CN3C=NC=N3)(O2)C2=CC=C(Cl)C=C2Cl)C=C1	2019	The metabolism of Azelastine can be decreased when combined with Itraconazole.	4
DB00972	Azelastine	CN1CCCC(CC1)N1N=C(CC2=CC=C(Cl)C=C2)C2=CC=CC=C2C1=O	DB01259	Lapatinib	CS(=O)(=O)CCNCC1=CC=C(O1)C1=CC2=C(C=C1)N=CN=C2NC1=CC(Cl)=C(OCC2=CC(F)=CC=C2)C=C1	2020	The metabolism of Azelastine can be decreased when combined with Lapatinib.	4
DB00972	Azelastine	CN1CCCC(CC1)N1N=C(CC2=CC=C(Cl)C=C2)C2=CC=CC=C2C1=O	DB00367	Levonorgestrel	[H][C@@]12CC[C@@](O)(C#C)[C@@]1(CC)CC[C@]1([H])[C@@]3([H])CCC(=O)C=C3CC[C@@]21[H]	2019	The metabolism of Azelastine can be decreased when combined with Levonorgestrel.	4
DB00972	Azelastine	CN1CCCC(CC1)N1N=C(CC2=CC=C(Cl)C=C2)C2=CC=CC=C2C1=O	DB06448	Lonafarnib	NC(=O)N1CCC(CC(=O)N2CCC(CC2)[C@H]2C3=C(CCC4=C2C(Br)=CC(Cl)=C4)C=C(Br)C=N3)CC1	2020	The metabolism of Azelastine can be decreased when combined with Lonafarnib.	4
DB00972	Azelastine	CN1CCCC(CC1)N1N=C(CC2=CC=C(Cl)C=C2)C2=CC=CC=C2C1=O	DB00916	Metronidazole	CC1=NC=C(N1CCO)[N+]([O-])=O	2020	The metabolism of Azelastine can be decreased when combined with Metronidazole.	4
DB00972	Azelastine	CN1CCCC(CC1)N1N=C(CC2=CC=C(Cl)C=C2)C2=CC=CC=C2C1=O	DB09049	Naloxegol	COCCOCCOCCOCCOCCOCCOCCO[C@H]1CC[C@@]2(O)[C@H]3CC4=CC=C(O)C5=C4[C@@]2(CCN3CC=C)[C@H]1O5	2020	The metabolism of Azelastine can be decreased when combined with Naloxegol.	4
DB00972	Azelastine	CN1CCCC(CC1)N1N=C(CC2=CC=C(Cl)C=C2)C2=CC=CC=C2C1=O	DB00435	Nitric Oxide	[N]=O	2019	The metabolism of Azelastine can be decreased when combined with Nitric Oxide.	4
DB00972	Azelastine	CN1CCCC(CC1)N1N=C(CC2=CC=C(Cl)C=C2)C2=CC=CC=C2C1=O	DB11837	Osilodrostat	FC1=C(C=CC(=C1)C#N)[C@H]1CCC2=CN=CN12	2020	The metabolism of Azelastine can be decreased when combined with Osilodrostat.	4
DB00972	Azelastine	CN1CCCC(CC1)N1N=C(CC2=CC=C(Cl)C=C2)C2=CC=CC=C2C1=O	DB00806	Pentoxifylline	CN1C=NC2=C1C(=O)N(CCCCC(C)=O)C(=O)N2C	2019	The metabolism of Azelastine can be decreased when combined with Pentoxifylline.	4
DB00972	Azelastine	CN1CCCC(CC1)N1N=C(CC2=CC=C(Cl)C=C2)C2=CC=CC=C2C1=O	DB01085	Pilocarpine	CC[C@H]1[C@@H](CC2=CN=CN2C)COC1=O	2020	The metabolism of Azelastine can be decreased when combined with Pilocarpine.	4
DB00972	Azelastine	CN1CCCC(CC1)N1N=C(CC2=CC=C(Cl)C=C2)C2=CC=CC=C2C1=O	DB15822	Pralsetinib	CO[C@]1(CC[C@@H](CC1)C1=NC(NC2=NNC(C)=C2)=CC(C)=N1)C(=O)N[C@@H](C)C1=CC=C(N=C1)N1C=C(F)C=N1	2020	The metabolism of Azelastine can be decreased when combined with Pralsetinib.	4
DB00972	Azelastine	CN1CCCC(CC1)N1N=C(CC2=CC=C(Cl)C=C2)C2=CC=CC=C2C1=O	DB11753	Rifamycin	CO[C@H]1\C=C\O[C@@]2(C)OC3=C(C)C(O)=C4C(O)=C(NC(=O)\C(C)=C/C=C/[C@H](C)[C@H](O)[C@@H](C)[C@@H](O)[C@@H](C)[C@H](OC(C)=O)[C@@H]1C)C=C(O)C4=C3C2=O	2019	The metabolism of Azelastine can be decreased when combined with Rifamycin.	4
DB00972	Azelastine	CN1CCCC(CC1)N1N=C(CC2=CC=C(Cl)C=C2)C2=CC=CC=C2C1=O	DB08864	Rilpivirine	CC1=CC(\C=C\C#N)=CC(C)=C1NC1=CC=NC(NC2=CC=C(C=C2)C#N)=N1	2020	The metabolism of Azelastine can be decreased when combined with Rilpivirine.	4
DB00972	Azelastine	CN1CCCC(CC1)N1N=C(CC2=CC=C(Cl)C=C2)C2=CC=CC=C2C1=O	DB00296	Ropivacaine	CCCN1CCCC[C@H]1C(=O)NC1=C(C)C=CC=C1C	2019	The metabolism of Azelastine can be decreased when combined with Ropivacaine.	4
DB00972	Azelastine	CN1CCCC(CC1)N1N=C(CC2=CC=C(Cl)C=C2)C2=CC=CC=C2C1=O	DB00936	Salicylic acid	OC(=O)C1=CC=CC=C1O	2020	The metabolism of Azelastine can be decreased when combined with Salicylic acid.	4
DB00972	Azelastine	CN1CCCC(CC1)N1N=C(CC2=CC=C(Cl)C=C2)C2=CC=CC=C2C1=O	DB00421	Spironolactone	[H][C@@]12CC[C@@]3(CCC(=O)O3)[C@@]1(C)CC[C@@]1([H])[C@@]2([H])[C@@]([H])(CC2=CC(=O)CC[C@]12C)SC(C)=O	2020	The metabolism of Azelastine can be decreased when combined with Spironolactone.	4
DB00972	Azelastine	CN1CCCC(CC1)N1N=C(CC2=CC=C(Cl)C=C2)C2=CC=CC=C2C1=O	DB00799	Tazarotene	CCOC(=O)C1=CN=C(C=C1)C#CC1=CC2=C(SCCC2(C)C)C=C1	2020	The metabolism of Azelastine can be decreased when combined with Tazarotene.	4
DB00972	Azelastine	CN1CCCC(CC1)N1N=C(CC2=CC=C(Cl)C=C2)C2=CC=CC=C2C1=O	DB00755	Tretinoin	C\C(\C=C\C1=C(C)CCCC1(C)C)=C/C=C/C(/C)=C/C(O)=O	2020	The metabolism of Azelastine can be decreased when combined with Tretinoin.	4
DB00972	Azelastine	CN1CCCC(CC1)N1N=C(CC2=CC=C(Cl)C=C2)C2=CC=CC=C2C1=O	DB12245	Triclabendazole	CSC1=NC2=C(N1)C=C(Cl)C(OC1=CC=CC(Cl)=C1Cl)=C2	2019	The metabolism of Azelastine can be decreased when combined with Triclabendazole.	4
DB00972	Azelastine	CN1CCCC(CC1)N1N=C(CC2=CC=C(Cl)C=C2)C2=CC=CC=C2C1=O	DB06413	Armodafinil	NC(=O)C[S@@](=O)C(C1=CC=CC=C1)C1=CC=CC=C1	2019	The metabolism of Azelastine can be increased when combined with Armodafinil.	4
DB00972	Azelastine	CN1CCCC(CC1)N1N=C(CC2=CC=C(Cl)C=C2)C2=CC=CC=C2C1=O	DB11995	Avatrombopag	OC(=O)C1CCN(CC1)C1=C(Cl)C=C(C=N1)C(=O)NC1=NC(C2=CC(Cl)=CS2)=C(S1)N1CCN(CC1)C1CCCCC1	2019	The metabolism of Azelastine can be increased when combined with Avatrombopag.	4
DB00972	Azelastine	CN1CCCC(CC1)N1N=C(CC2=CC=C(Cl)C=C2)C2=CC=CC=C2C1=O	DB01222	Budesonide	[H][C@@]12C[C@H]3OC(CCC)O[C@@]3(C(=O)CO)[C@@]1(C)C[C@H](O)[C@@]1([H])[C@@]2([H])CCC2=CC(=O)C=C[C@]12C	2020	The metabolism of Azelastine can be increased when combined with Budesonide.	4
DB00972	Azelastine	CN1CCCC(CC1)N1N=C(CC2=CC=C(Cl)C=C2)C2=CC=CC=C2C1=O	DB01047	Fluocinonide	[H][C@@]12C[C@@]3([H])[C@]4([H])C[C@H](F)C5=CC(=O)C=C[C@]5(C)[C@@]4(F)[C@@H](O)C[C@]3(C)[C@@]1(OC(C)(C)O2)C(=O)COC(C)=O	2020	The metabolism of Azelastine can be increased when combined with Fluocinonide.	4
DB00321	Amitriptyline	CN(C)CCC=C1C2=CC=CC=C2CCC2=CC=CC=C12	DB06769	Bendamustine	CN1C(CCCC(O)=O)=NC2=CC(=CC=C12)N(CCCl)CCCl	2019	The metabolism of Bendamustine can be decreased when combined with Amitriptyline.	4
DB06216	Asenapine	OC(=O)\C=C/C(O)=O.CN1CC2C(C1)C1=C(OC3=CC=CC=C23)C=CC(Cl)=C1	DB06769	Bendamustine	CN1C(CCCC(O)=O)=NC2=CC(=CC=C12)N(CCCl)CCCl	2019	The metabolism of Bendamustine can be decreased when combined with Asenapine.	4
DB00972	Azelastine	CN1CCCC(CC1)N1N=C(CC2=CC=C(Cl)C=C2)C2=CC=CC=C2C1=O	DB06769	Bendamustine	CN1C(CCCC(O)=O)=NC2=CC(=CC=C12)N(CCCl)CCCl	2019	The metabolism of Bendamustine can be decreased when combined with Azelastine.	4
DB09167	Dosulepin	CN(C)CC\C=C1/C2=CC=CC=C2CSC2=CC=CC=C12	DB06769	Bendamustine	CN1C(CCCC(O)=O)=NC2=CC(=CC=C12)N(CCCl)CCCl	2019	The metabolism of Bendamustine can be decreased when combined with Dosulepin.	4
DB00927	Famotidine	NC(N)=NC1=NC(CSCCC(N)=NS(N)(=O)=O)=CS1	DB06769	Bendamustine	CN1C(CCCC(O)=O)=NC2=CC(=CC=C12)N(CCCl)CCCl	2019	The metabolism of Bendamustine can be decreased when combined with Famotidine.	4
DB04841	Flunarizine	FC1=CC=C(C=C1)C(N1CCN(C\C=C\C2=CC=CC=C2)CC1)C1=CC=C(F)C=C1	DB06769	Bendamustine	CN1C(CCCC(O)=O)=NC2=CC(=CC=C12)N(CCCl)CCCl	2019	The metabolism of Bendamustine can be decreased when combined with Flunarizine.	4
DB00458	Imipramine	CN(C)CCCN1C2=CC=CC=C2CCC2=CC=CC=C12	DB06769	Bendamustine	CN1C(CCCC(O)=O)=NC2=CC(=CC=C12)N(CCCl)CCCl	2019	The metabolism of Bendamustine can be decreased when combined with Imipramine.	4
DB00370	Mirtazapine	CN1CCN2C(C1)C1=CC=CC=C1CC1=C2N=CC=C1	DB06769	Bendamustine	CN1C(CCCC(O)=O)=NC2=CC(=CC=C12)N(CCCl)CCCl	2019	The metabolism of Bendamustine can be decreased when combined with Mirtazapine.	4
DB01173	Orphenadrine	CN(C)CCOC(C1=CC=CC=C1)C1=CC=CC=C1C	DB06769	Bendamustine	CN1C(CCCC(O)=O)=NC2=CC(=CC=C12)N(CCCl)CCCl	2019	The metabolism of Bendamustine can be decreased when combined with Orphenadrine.	4
DB00245	Benzatropine	[H][C@]12CC[C@]([H])(C[C@@]([H])(C1)OC(C1=CC=CC=C1)C1=CC=CC=C1)N2C	DB05812	Abiraterone	[H][C@@]12CC=C(C3=CC=CN=C3)[C@@]1(C)CC[C@@]1([H])[C@@]2([H])CC=C2C[C@@H](O)CC[C@]12C	2019	The metabolism of Benzatropine can be decreased when combined with Abiraterone.	4
DB00245	Benzatropine	[H][C@]12CC[C@]([H])(C[C@@]([H])(C1)OC(C1=CC=CC=C1)C1=CC=CC=C1)N2C	DB15982	Berotralstat	NCC1=CC(=CC=C1)N1N=C(C=C1C(=O)NC1=CC(=CC=C1F)[C@H](NCC1CC1)C1=CC=CC(=C1)C#N)C(F)(F)F	2020	The metabolism of Benzatropine can be decreased when combined with Berotralstat.	4
DB00245	Benzatropine	[H][C@]12CC[C@]([H])(C[C@@]([H])(C1)OC(C1=CC=CC=C1)C1=CC=CC=C1)N2C	DB12500	Fedratinib	CC1=CN=C(NC2=CC=C(OCCN3CCCC3)C=C2)N=C1NC1=CC=CC(=C1)S(=O)(=O)NC(C)(C)C	2019	The metabolism of Benzatropine can be decreased when combined with Fedratinib.	4
DB00245	Benzatropine	[H][C@]12CC[C@]([H])(C[C@@]([H])(C1)OC(C1=CC=CC=C1)C1=CC=CC=C1)N2C	DB00574	Fenfluramine	CCNC(C)CC1=CC=CC(=C1)C(F)(F)F	2020	The metabolism of Benzatropine can be decreased when combined with Fenfluramine.	4
DB00245	Benzatropine	[H][C@]12CC[C@]([H])(C[C@@]([H])(C1)OC(C1=CC=CC=C1)C1=CC=CC=C1)N2C	DB09049	Naloxegol	COCCOCCOCCOCCOCCOCCOCCO[C@H]1CC[C@@]2(O)[C@H]3CC4=CC=C(O)C5=C4[C@@]2(CCN3CC=C)[C@H]1O5	2020	The metabolism of Benzatropine can be decreased when combined with Naloxegol.	4
DB00245	Benzatropine	[H][C@]12CC[C@]([H])(C[C@@]([H])(C1)OC(C1=CC=CC=C1)C1=CC=CC=C1)N2C	DB11837	Osilodrostat	FC1=C(C=CC(=C1)C#N)[C@H]1CCC2=CN=CN12	2020	The metabolism of Benzatropine can be decreased when combined with Osilodrostat.	4
DB00245	Benzatropine	[H][C@]12CC[C@]([H])(C[C@@]([H])(C1)OC(C1=CC=CC=C1)C1=CC=CC=C1)N2C	DB11753	Rifamycin	CO[C@H]1\C=C\O[C@@]2(C)OC3=C(C)C(O)=C4C(O)=C(NC(=O)\C(C)=C/C=C/[C@H](C)[C@H](O)[C@@H](C)[C@@H](O)[C@@H](C)[C@H](OC(C)=O)[C@@H]1C)C=C(O)C4=C3C2=O	2019	The metabolism of Benzatropine can be decreased when combined with Rifamycin.	4
DB00245	Benzatropine	[H][C@]12CC[C@]([H])(C[C@@]([H])(C1)OC(C1=CC=CC=C1)C1=CC=CC=C1)N2C	DB08864	Rilpivirine	CC1=CC(\C=C\C#N)=CC(C)=C1NC1=CC=NC(NC2=CC=C(C=C2)C#N)=N1	2020	The metabolism of Benzatropine can be decreased when combined with Rilpivirine.	4
DB00245	Benzatropine	[H][C@]12CC[C@]([H])(C[C@@]([H])(C1)OC(C1=CC=CC=C1)C1=CC=CC=C1)N2C	DB06654	Safinamide	C[C@H](NCC1=CC=C(OCC2=CC(F)=CC=C2)C=C1)C(N)=O	2019	The metabolism of Benzatropine can be decreased when combined with Safinamide.	4
DB00245	Benzatropine	[H][C@]12CC[C@]([H])(C[C@@]([H])(C1)OC(C1=CC=CC=C1)C1=CC=CC=C1)N2C	DB00203	Sildenafil	CCCC1=NN(C)C2=C1N=C(NC2=O)C1=CC(=CC=C1OCC)S(=O)(=O)N1CCN(C)CC1	2019	The metabolism of Benzatropine can be decreased when combined with Sildenafil.	4
DB00245	Benzatropine	[H][C@]12CC[C@]([H])(C[C@@]([H])(C1)OC(C1=CC=CC=C1)C1=CC=CC=C1)N2C	DB12245	Triclabendazole	CSC1=NC2=C(N1)C=C(Cl)C(OC1=CC=CC(Cl)=C1Cl)=C2	2019	The metabolism of Benzatropine can be decreased when combined with Triclabendazole.	4
DB01114	Chlorpheniramine	CN(C)CCC(C1=CC=C(Cl)C=C1)C1=CC=CC=N1	DB06770	Benzyl alcohol	OCC1=CC=CC=C1	2020	The metabolism of Benzyl alcohol can be decreased when combined with Chlorpheniramine.	4
DB09555	Dexchlorpheniramine maleate	OC(=O)\C=C/C(O)=O.CN(C)CC[C@@H](C1=CC=C(Cl)C=C1)C1=CC=CC=N1	DB06770	Benzyl alcohol	OCC1=CC=CC=C1	2020	The metabolism of Benzyl alcohol can be decreased when combined with Dexchlorpheniramine maleate.	4
DB00927	Famotidine	NC(N)=NC1=NC(CSCCC(N)=NS(N)(=O)=O)=CS1	DB06770	Benzyl alcohol	OCC1=CC=CC=C1	2020	The metabolism of Benzyl alcohol can be decreased when combined with Famotidine.	4
DB00726	Trimipramine	CC(CN(C)C)CN1C2=CC=CC=C2CCC2=CC=CC=C12	DB06770	Benzyl alcohol	OCC1=CC=CC=C1	2020	The metabolism of Benzyl alcohol can be decreased when combined with Trimipramine.	4
DB00835	Brompheniramine	CN(C)CCC(C1=CC=C(Br)C=C1)C1=CC=CC=N1	DB01167	Itraconazole	CCC(C)N1N=CN(C1=O)C1=CC=C(C=C1)N1CCN(CC1)C1=CC=C(OC[C@H]2CO[C@@](CN3C=NC=N3)(O2)C2=CC=C(Cl)C=C2Cl)C=C1	2019	The metabolism of Brompheniramine can be decreased when combined with Itraconazole.	4
DB00835	Brompheniramine	CN(C)CCC(C1=CC=C(Br)C=C1)C1=CC=CC=N1	DB00435	Nitric Oxide	[N]=O	2019	The metabolism of Brompheniramine can be decreased when combined with Nitric Oxide.	4
DB00835	Brompheniramine	CN(C)CCC(C1=CC=C(Br)C=C1)C1=CC=CC=N1	DB11753	Rifamycin	CO[C@H]1\C=C\O[C@@]2(C)OC3=C(C)C(O)=C4C(O)=C(NC(=O)\C(C)=C/C=C/[C@H](C)[C@H](O)[C@@H](C)[C@@H](O)[C@@H](C)[C@H](OC(C)=O)[C@@H]1C)C=C(O)C4=C3C2=O	2019	The metabolism of Brompheniramine can be decreased when combined with Rifamycin.	4
DB00835	Brompheniramine	CN(C)CCC(C1=CC=C(Br)C=C1)C1=CC=CC=N1	DB06654	Safinamide	C[C@H](NCC1=CC=C(OCC2=CC(F)=CC=C2)C=C1)C(N)=O	2019	The metabolism of Brompheniramine can be decreased when combined with Safinamide.	4
DB00835	Brompheniramine	CN(C)CCC(C1=CC=C(Br)C=C1)C1=CC=CC=N1	DB00755	Tretinoin	C\C(\C=C\C1=C(C)CCCC1(C)C)=C/C=C/C(/C)=C/C(O)=O	2020	The metabolism of Brompheniramine can be decreased when combined with Tretinoin.	4
DB00835	Brompheniramine	CN(C)CCC(C1=CC=C(Br)C=C1)C1=CC=CC=N1	DB12245	Triclabendazole	CSC1=NC2=C(N1)C=C(Cl)C(OC1=CC=CC(Cl)=C1Cl)=C2	2019	The metabolism of Brompheniramine can be decreased when combined with Triclabendazole.	4
DB00835	Brompheniramine	CN(C)CCC(C1=CC=C(Br)C=C1)C1=CC=CC=N1	DB06413	Armodafinil	NC(=O)C[S@@](=O)C(C1=CC=CC=C1)C1=CC=CC=C1	2019	The metabolism of Brompheniramine can be increased when combined with Armodafinil.	4
DB00321	Amitriptyline	CN(C)CCC=C1C2=CC=CC=C2CCC2=CC=CC=C12	DB06772	Cabazitaxel	[H][C@]12[C@H](OC(=O)C3=CC=CC=C3)[C@]3(O)C[C@H](OC(=O)[C@H](O)[C@@H](NC(=O)OC(C)(C)C)C4=CC=CC=C4)C(C)=C([C@@H](OC)C(=O)[C@]1(C)[C@H](C[C@H]1OC[C@@]21OC(C)=O)OC)C3(C)C	2020	The metabolism of Cabazitaxel can be decreased when combined with Amitriptyline.	4
DB00972	Azelastine	CN1CCCC(CC1)N1N=C(CC2=CC=C(Cl)C=C2)C2=CC=CC=C2C1=O	DB06772	Cabazitaxel	[H][C@]12[C@H](OC(=O)C3=CC=CC=C3)[C@]3(O)C[C@H](OC(=O)[C@H](O)[C@@H](NC(=O)OC(C)(C)C)C4=CC=CC=C4)C(C)=C([C@@H](OC)C(=O)[C@]1(C)[C@H](C[C@H]1OC[C@@]21OC(C)=O)OC)C3(C)C	2020	The metabolism of Cabazitaxel can be decreased when combined with Azelastine.	4
DB01114	Chlorpheniramine	CN(C)CCC(C1=CC=C(Cl)C=C1)C1=CC=CC=N1	DB06772	Cabazitaxel	[H][C@]12[C@H](OC(=O)C3=CC=CC=C3)[C@]3(O)C[C@H](OC(=O)[C@H](O)[C@@H](NC(=O)OC(C)(C)C)C4=CC=CC=C4)C(C)=C([C@@H](OC)C(=O)[C@]1(C)[C@H](C[C@H]1OC[C@@]21OC(C)=O)OC)C3(C)C	2020	The metabolism of Cabazitaxel can be decreased when combined with Chlorpheniramine.	4
DB00557	Hydroxyzine	OCCOCCN1CCN(CC1)C(C1=CC=CC=C1)C1=CC=C(Cl)C=C1	DB06772	Cabazitaxel	[H][C@]12[C@H](OC(=O)C3=CC=CC=C3)[C@]3(O)C[C@H](OC(=O)[C@H](O)[C@@H](NC(=O)OC(C)(C)C)C4=CC=CC=C4)C(C)=C([C@@H](OC)C(=O)[C@]1(C)[C@H](C[C@H]1OC[C@@]21OC(C)=O)OC)C3(C)C	2020	The metabolism of Cabazitaxel can be decreased when combined with Hydroxyzine.	4
DB04946	Iloperidone	COC1=C(OCCCN2CCC(CC2)C2=NOC3=C2C=CC(F)=C3)C=CC(=C1)C(C)=O	DB06772	Cabazitaxel	[H][C@]12[C@H](OC(=O)C3=CC=CC=C3)[C@]3(O)C[C@H](OC(=O)[C@H](O)[C@@H](NC(=O)OC(C)(C)C)C4=CC=CC=C4)C(C)=C([C@@H](OC)C(=O)[C@]1(C)[C@H](C[C@H]1OC[C@@]21OC(C)=O)OC)C3(C)C	2020	The metabolism of Cabazitaxel can be decreased when combined with Iloperidone.	4
DB00370	Mirtazapine	CN1CCN2C(C1)C1=CC=CC=C1CC1=C2N=CC=C1	DB06772	Cabazitaxel	[H][C@]12[C@H](OC(=O)C3=CC=CC=C3)[C@]3(O)C[C@H](OC(=O)[C@H](O)[C@@H](NC(=O)OC(C)(C)C)C4=CC=CC=C4)C(C)=C([C@@H](OC)C(=O)[C@]1(C)[C@H](C[C@H]1OC[C@@]21OC(C)=O)OC)C3(C)C	2020	The metabolism of Cabazitaxel can be decreased when combined with Mirtazapine.	4
DB01173	Orphenadrine	CN(C)CCOC(C1=CC=CC=C1)C1=CC=CC=C1C	DB06772	Cabazitaxel	[H][C@]12[C@H](OC(=O)C3=CC=CC=C3)[C@]3(O)C[C@H](OC(=O)[C@H](O)[C@@H](NC(=O)OC(C)(C)C)C4=CC=CC=C4)C(C)=C([C@@H](OC)C(=O)[C@]1(C)[C@H](C[C@H]1OC[C@@]21OC(C)=O)OC)C3(C)C	2020	The metabolism of Cabazitaxel can be decreased when combined with Orphenadrine.	4
DB01224	Quetiapine	OCCOCCN1CCN(CC1)C1=NC2=CC=CC=C2SC2=CC=CC=C12	DB06772	Cabazitaxel	[H][C@]12[C@H](OC(=O)C3=CC=CC=C3)[C@]3(O)C[C@H](OC(=O)[C@H](O)[C@@H](NC(=O)OC(C)(C)C)C4=CC=CC=C4)C(C)=C([C@@H](OC)C(=O)[C@]1(C)[C@H](C[C@H]1OC[C@@]21OC(C)=O)OC)C3(C)C	2020	The metabolism of Cabazitaxel can be decreased when combined with Quetiapine.	4
DB00246	Ziprasidone	ClC1=C(CCN2CCN(CC2)C2=NSC3=CC=CC=C23)C=C2CC(=O)NC2=C1	DB06772	Cabazitaxel	[H][C@]12[C@H](OC(=O)C3=CC=CC=C3)[C@]3(O)C[C@H](OC(=O)[C@H](O)[C@@H](NC(=O)OC(C)(C)C)C4=CC=CC=C4)C(C)=C([C@@H](OC)C(=O)[C@]1(C)[C@H](C[C@H]1OC[C@@]21OC(C)=O)OC)C3(C)C	2020	The metabolism of Cabazitaxel can be decreased when combined with Ziprasidone.	4
DB01114	Chlorpheniramine	CN(C)CCC(C1=CC=C(Cl)C=C1)C1=CC=CC=N1	DB05812	Abiraterone	[H][C@@]12CC=C(C3=CC=CN=C3)[C@@]1(C)CC[C@@]1([H])[C@@]2([H])CC=C2C[C@@H](O)CC[C@]12C	2019	The metabolism of Chlorpheniramine can be decreased when combined with Abiraterone.	4
DB01114	Chlorpheniramine	CN(C)CCC(C1=CC=C(Cl)C=C1)C1=CC=CC=N1	DB11703	Acalabrutinib	CC#CC(=O)N1CCC[C@H]1C1=NC(=C2N1C=CN=C2N)C1=CC=C(C=C1)C(=O)NC1=CC=CC=N1	2020	The metabolism of Chlorpheniramine can be decreased when combined with Acalabrutinib.	4
DB01114	Chlorpheniramine	CN(C)CCC(C1=CC=C(Cl)C=C1)C1=CC=CC=N1	DB01076	Atorvastatin	CC(C)C1=C(C(=O)NC2=CC=CC=C2)C(=C(N1CC[C@@H](O)C[C@@H](O)CC(O)=O)C1=CC=C(F)C=C1)C1=CC=CC=C1	2019	The metabolism of Chlorpheniramine can be decreased when combined with Atorvastatin.	4
DB01114	Chlorpheniramine	CN(C)CCC(C1=CC=C(Cl)C=C1)C1=CC=CC=N1	DB15982	Berotralstat	NCC1=CC(=CC=C1)N1N=C(C=C1C(=O)NC1=CC(=CC=C1F)[C@H](NCC1CC1)C1=CC=CC(=C1)C#N)C(F)(F)F	2020	The metabolism of Chlorpheniramine can be decreased when combined with Berotralstat.	4
DB01114	Chlorpheniramine	CN(C)CCC(C1=CC=C(Cl)C=C1)C1=CC=CC=N1	DB00250	Dapsone	NC1=CC=C(C=C1)S(=O)(=O)C1=CC=C(N)C=C1	2020	The metabolism of Chlorpheniramine can be decreased when combined with Dapsone.	4
DB01114	Chlorpheniramine	CN(C)CCC(C1=CC=C(Cl)C=C1)C1=CC=CC=N1	DB00977	Ethinylestradiol	[H][C@@]12CC[C@@](O)(C#C)[C@@]1(C)CC[C@]1([H])C3=C(CC[C@@]21[H])C=C(O)C=C3	2019	The metabolism of Chlorpheniramine can be decreased when combined with Ethinylestradiol.	4
DB01114	Chlorpheniramine	CN(C)CCC(C1=CC=C(Cl)C=C1)C1=CC=CC=N1	DB12500	Fedratinib	CC1=CN=C(NC2=CC=C(OCCN3CCCC3)C=C2)N=C1NC1=CC=CC(=C1)S(=O)(=O)NC(C)(C)C	2019	The metabolism of Chlorpheniramine can be decreased when combined with Fedratinib.	4
DB01114	Chlorpheniramine	CN(C)CCC(C1=CC=C(Cl)C=C1)C1=CC=CC=N1	DB01167	Itraconazole	CCC(C)N1N=CN(C1=O)C1=CC=C(C=C1)N1CCN(CC1)C1=CC=C(OC[C@H]2CO[C@@](CN3C=NC=N3)(O2)C2=CC=C(Cl)C=C2Cl)C=C1	2019	The metabolism of Chlorpheniramine can be decreased when combined with Itraconazole.	4
DB01114	Chlorpheniramine	CN(C)CCC(C1=CC=C(Cl)C=C1)C1=CC=CC=N1	DB00367	Levonorgestrel	[H][C@@]12CC[C@@](O)(C#C)[C@@]1(CC)CC[C@]1([H])[C@@]3([H])CCC(=O)C=C3CC[C@@]21[H]	2019	The metabolism of Chlorpheniramine can be decreased when combined with Levonorgestrel.	4
DB01114	Chlorpheniramine	CN(C)CCC(C1=CC=C(Cl)C=C1)C1=CC=CC=N1	DB06448	Lonafarnib	NC(=O)N1CCC(CC(=O)N2CCC(CC2)[C@H]2C3=C(CCC4=C2C(Br)=CC(Cl)=C4)C=C(Br)C=N3)CC1	2020	The metabolism of Chlorpheniramine can be decreased when combined with Lonafarnib.	4
DB01114	Chlorpheniramine	CN(C)CCC(C1=CC=C(Cl)C=C1)C1=CC=CC=N1	DB09049	Naloxegol	COCCOCCOCCOCCOCCOCCOCCO[C@H]1CC[C@@]2(O)[C@H]3CC4=CC=C(O)C5=C4[C@@]2(CCN3CC=C)[C@H]1O5	2020	The metabolism of Chlorpheniramine can be decreased when combined with Naloxegol.	4
DB01114	Chlorpheniramine	CN(C)CCC(C1=CC=C(Cl)C=C1)C1=CC=CC=N1	DB11837	Osilodrostat	FC1=C(C=CC(=C1)C#N)[C@H]1CCC2=CN=CN12	2020	The metabolism of Chlorpheniramine can be decreased when combined with Osilodrostat.	4
DB01114	Chlorpheniramine	CN(C)CCC(C1=CC=C(Cl)C=C1)C1=CC=CC=N1	DB15822	Pralsetinib	CO[C@]1(CC[C@@H](CC1)C1=NC(NC2=NNC(C)=C2)=CC(C)=N1)C(=O)N[C@@H](C)C1=CC=C(N=C1)N1C=C(F)C=N1	2020	The metabolism of Chlorpheniramine can be decreased when combined with Pralsetinib.	4
DB01114	Chlorpheniramine	CN(C)CCC(C1=CC=C(Cl)C=C1)C1=CC=CC=N1	DB11753	Rifamycin	CO[C@H]1\C=C\O[C@@]2(C)OC3=C(C)C(O)=C4C(O)=C(NC(=O)\C(C)=C/C=C/[C@H](C)[C@H](O)[C@@H](C)[C@@H](O)[C@@H](C)[C@H](OC(C)=O)[C@@H]1C)C=C(O)C4=C3C2=O	2019	The metabolism of Chlorpheniramine can be decreased when combined with Rifamycin.	4
DB01114	Chlorpheniramine	CN(C)CCC(C1=CC=C(Cl)C=C1)C1=CC=CC=N1	DB08864	Rilpivirine	CC1=CC(\C=C\C#N)=CC(C)=C1NC1=CC=NC(NC2=CC=C(C=C2)C#N)=N1	2020	The metabolism of Chlorpheniramine can be decreased when combined with Rilpivirine.	4
DB01114	Chlorpheniramine	CN(C)CCC(C1=CC=C(Cl)C=C1)C1=CC=CC=N1	DB01098	Rosuvastatin	CC(C)C1=NC(=NC(C2=CC=C(F)C=C2)=C1\C=C\[C@@H](O)C[C@@H](O)CC(=O)O)N(C)S(C)(=O)=O	2019	The metabolism of Chlorpheniramine can be decreased when combined with Rosuvastatin.	4
DB01114	Chlorpheniramine	CN(C)CCC(C1=CC=C(Cl)C=C1)C1=CC=CC=N1	DB00203	Sildenafil	CCCC1=NN(C)C2=C1N=C(NC2=O)C1=CC(=CC=C1OCC)S(=O)(=O)N1CCN(C)CC1	2019	The metabolism of Chlorpheniramine can be decreased when combined with Sildenafil.	4
DB01114	Chlorpheniramine	CN(C)CCC(C1=CC=C(Cl)C=C1)C1=CC=CC=N1	DB00755	Tretinoin	C\C(\C=C\C1=C(C)CCCC1(C)C)=C/C=C/C(/C)=C/C(O)=O	2020	The metabolism of Chlorpheniramine can be decreased when combined with Tretinoin.	4
DB01114	Chlorpheniramine	CN(C)CCC(C1=CC=C(Cl)C=C1)C1=CC=CC=N1	DB06413	Armodafinil	NC(=O)C[S@@](=O)C(C1=CC=CC=C1)C1=CC=CC=C1	2019	The metabolism of Chlorpheniramine can be increased when combined with Armodafinil.	4
DB01114	Chlorpheniramine	CN(C)CCC(C1=CC=C(Cl)C=C1)C1=CC=CC=N1	DB01222	Budesonide	[H][C@@]12C[C@H]3OC(CCC)O[C@@]3(C(=O)CO)[C@@]1(C)C[C@H](O)[C@@]1([H])[C@@]2([H])CCC2=CC(=O)C=C[C@]12C	2020	The metabolism of Chlorpheniramine can be increased when combined with Budesonide.	4
DB01114	Chlorpheniramine	CN(C)CCC(C1=CC=C(Cl)C=C1)C1=CC=CC=N1	DB01047	Fluocinonide	[H][C@@]12C[C@@]3([H])[C@]4([H])C[C@H](F)C5=CC(=O)C=C[C@]5(C)[C@@]4(F)[C@@H](O)C[C@]3(C)[C@@]1(OC(C)(C)O2)C(=O)COC(C)=O	2020	The metabolism of Chlorpheniramine can be increased when combined with Fluocinonide.	4
DB00363	Clozapine	CN1CCN(CC1)C1=NC2=CC(Cl)=CC=C2NC2=CC=CC=C12	DB00969	Alosetron	CN1C2=C(C3=CC=CC=C13)C(=O)N(CC1=C(C)NC=N1)CC2	2020	The metabolism of Clozapine can be decreased when combined with Alosetron.	4
DB00363	Clozapine	CN1CCN(CC1)C1=NC2=CC(Cl)=CC=C2NC2=CC=CC=C12	DB06770	Benzyl alcohol	OCC1=CC=CC=C1	2020	The metabolism of Clozapine can be decreased when combined with Benzyl alcohol.	4
DB00363	Clozapine	CN1CCN(CC1)C1=NC2=CC(Cl)=CC=C2NC2=CC=CC=C12	DB15982	Berotralstat	NCC1=CC(=CC=C1)N1N=C(C=C1C(=O)NC1=CC(=CC=C1F)[C@H](NCC1CC1)C1=CC=CC(=C1)C#N)C(F)(F)F	2020	The metabolism of Clozapine can be decreased when combined with Berotralstat.	4
DB00363	Clozapine	CN1CCN(CC1)C1=NC2=CC(Cl)=CC=C2NC2=CC=CC=C12	DB00250	Dapsone	NC1=CC=C(C=C1)S(=O)(=O)C1=CC=C(N)C=C1	2020	The metabolism of Clozapine can be decreased when combined with Dapsone.	4
DB00363	Clozapine	CN1CCN(CC1)C1=NC2=CC(Cl)=CC=C2NC2=CC=CC=C12	DB00574	Fenfluramine	CCNC(C)CC1=CC=CC(=C1)C(F)(F)F	2020	The metabolism of Clozapine can be decreased when combined with Fenfluramine.	4
DB00363	Clozapine	CN1CCN(CC1)C1=NC2=CC(Cl)=CC=C2NC2=CC=CC=C12	DB01044	Gatifloxacin	COC1=C2N(C=C(C(O)=O)C(=O)C2=CC(F)=C1N1CCNC(C)C1)C1CC1	2019	The metabolism of Clozapine can be decreased when combined with Gatifloxacin.	4
DB00363	Clozapine	CN1CCN(CC1)C1=NC2=CC(Cl)=CC=C2NC2=CC=CC=C12	DB08820	Ivacaftor	CC(C)(C)C1=CC(=C(O)C=C1NC(=O)C1=CNC2=CC=CC=C2C1=O)C(C)(C)C	2020	The metabolism of Clozapine can be decreased when combined with Ivacaftor.	4
DB00363	Clozapine	CN1CCN(CC1)C1=NC2=CC(Cl)=CC=C2NC2=CC=CC=C12	DB11837	Osilodrostat	FC1=C(C=CC(=C1)C#N)[C@H]1CCC2=CN=CN12	2020	The metabolism of Clozapine can be decreased when combined with Osilodrostat.	4
DB00363	Clozapine	CN1CCN(CC1)C1=NC2=CC(Cl)=CC=C2NC2=CC=CC=C12	DB01085	Pilocarpine	CC[C@H]1[C@@H](CC2=CN=CN2C)COC1=O	2020	The metabolism of Clozapine can be decreased when combined with Pilocarpine.	4
DB00363	Clozapine	CN1CCN(CC1)C1=NC2=CC(Cl)=CC=C2NC2=CC=CC=C12	DB15822	Pralsetinib	CO[C@]1(CC[C@@H](CC1)C1=NC(NC2=NNC(C)=C2)=CC(C)=N1)C(=O)N[C@@H](C)C1=CC=C(N=C1)N1C=C(F)C=N1	2020	The metabolism of Clozapine can be decreased when combined with Pralsetinib.	4
DB00363	Clozapine	CN1CCN(CC1)C1=NC2=CC(Cl)=CC=C2NC2=CC=CC=C12	DB11753	Rifamycin	CO[C@H]1\C=C\O[C@@]2(C)OC3=C(C)C(O)=C4C(O)=C(NC(=O)\C(C)=C/C=C/[C@H](C)[C@H](O)[C@@H](C)[C@@H](O)[C@@H](C)[C@H](OC(C)=O)[C@@H]1C)C=C(O)C4=C3C2=O	2019	The metabolism of Clozapine can be decreased when combined with Rifamycin.	4
DB00363	Clozapine	CN1CCN(CC1)C1=NC2=CC(Cl)=CC=C2NC2=CC=CC=C12	DB00296	Ropivacaine	CCCN1CCCC[C@H]1C(=O)NC1=C(C)C=CC=C1C	2019	The metabolism of Clozapine can be decreased when combined with Ropivacaine.	4
DB00363	Clozapine	CN1CCN(CC1)C1=NC2=CC(Cl)=CC=C2NC2=CC=CC=C12	DB11712	Tezacaftor	CC(C)(CO)C1=CC2=CC(NC(=O)C3(CC3)C3=CC=C4OC(F)(F)OC4=C3)=C(F)C=C2N1C[C@@H](O)CO	2020	The metabolism of Clozapine can be decreased when combined with Tezacaftor.	4
DB00363	Clozapine	CN1CCN(CC1)C1=NC2=CC(Cl)=CC=C2NC2=CC=CC=C12	DB12245	Triclabendazole	CSC1=NC2=C(N1)C=C(Cl)C(OC1=CC=CC(Cl)=C1Cl)=C2	2019	The metabolism of Clozapine can be decreased when combined with Triclabendazole.	4
DB00363	Clozapine	CN1CCN(CC1)C1=NC2=CC(Cl)=CC=C2NC2=CC=CC=C12	DB06413	Armodafinil	NC(=O)C[S@@](=O)C(C1=CC=CC=C1)C1=CC=CC=C1	2019	The metabolism of Clozapine can be increased when combined with Armodafinil.	4
DB00363	Clozapine	CN1CCN(CC1)C1=NC2=CC(Cl)=CC=C2NC2=CC=CC=C12	DB11995	Avatrombopag	OC(=O)C1CCN(CC1)C1=C(Cl)C=C(C=N1)C(=O)NC1=NC(C2=CC(Cl)=CS2)=C(S1)N1CCN(CC1)C1CCCCC1	2019	The metabolism of Clozapine can be increased when combined with Avatrombopag.	4
DB00363	Clozapine	CN1CCN(CC1)C1=NC2=CC(Cl)=CC=C2NC2=CC=CC=C12	DB00294	Etonogestrel	[H][C@@]12CC[C@@](O)(C#C)[C@@]1(CC)CC(=C)[C@]1([H])[C@@]3([H])CCC(=O)C=C3CC[C@@]21[H]	2019	The metabolism of Clozapine can be increased when combined with Etonogestrel.	4
DB00927	Famotidine	NC(N)=NC1=NC(CSCCC(N)=NS(N)(=O)=O)=CS1	DB00924	Cyclobenzaprine	CN(C)CCC=C1C2=CC=CC=C2C=CC2=CC=CC=C12	2020	The metabolism of Cyclobenzaprine can be decreased when combined with Famotidine.	4
DB00972	Azelastine	CN1CCCC(CC1)N1N=C(CC2=CC=C(Cl)C=C2)C2=CC=CC=C2C1=O	DB00250	Dapsone	NC1=CC=C(C=C1)S(=O)(=O)C1=CC=C(N)C=C1	2020	The metabolism of Dapsone can be decreased when combined with Azelastine.	4
DB01176	Cyclizine	CN1CCN(CC1)C(C1=CC=CC=C1)C1=CC=CC=C1	DB00250	Dapsone	NC1=CC=C(C=C1)S(=O)(=O)C1=CC=C(N)C=C1	2020	The metabolism of Dapsone can be decreased when combined with Cyclizine.	4
DB09167	Dosulepin	CN(C)CC\C=C1/C2=CC=CC=C2CSC2=CC=CC=C12	DB00250	Dapsone	NC1=CC=C(C=C1)S(=O)(=O)C1=CC=C(N)C=C1	2020	The metabolism of Dapsone can be decreased when combined with Dosulepin.	4
DB00246	Ziprasidone	ClC1=C(CCN2CCN(CC2)C2=NSC3=CC=CC=C23)C=C2CC(=O)NC2=C1	DB00250	Dapsone	NC1=CC=C(C=C1)S(=O)(=O)C1=CC=C(N)C=C1	2020	The metabolism of Dapsone can be decreased when combined with Ziprasidone.	4
DB00321	Amitriptyline	CN(C)CCC=C1C2=CC=CC=C2CCC2=CC=CC=C12	DB12941	Darolutamide	C[C@@H](CN1C=CC(=N1)C1=CC=C(C#N)C(Cl)=C1)NC(=O)C1=NNC(=C1)C(C)O	2020	The metabolism of Darolutamide can be decreased when combined with Amitriptyline.	4
DB00321	Amitriptyline	CN(C)CCC=C1C2=CC=CC=C2CCC2=CC=CC=C12	DB01264	Darunavir	[H][C@@]12CCO[C@]1([H])OC[C@@H]2OC(=O)N[C@@H](CC1=CC=CC=C1)[C@H](O)CN(CC(C)C)S(=O)(=O)C1=CC=C(N)C=C1	2020	The metabolism of Darunavir can be decreased when combined with Amitriptyline.	4
DB00321	Amitriptyline	CN(C)CCC=C1C2=CC=CC=C2CCC2=CC=CC=C12	DB01254	Dasatinib	CC1=NC(NC2=NC=C(S2)C(=O)NC2=C(C)C=CC=C2Cl)=CC(=N1)N1CCN(CCO)CC1	2020	The metabolism of Dasatinib can be decreased when combined with Amitriptyline.	4
DB00972	Azelastine	CN1CCCC(CC1)N1N=C(CC2=CC=C(Cl)C=C2)C2=CC=CC=C2C1=O	DB01254	Dasatinib	CC1=NC(NC2=NC=C(S2)C(=O)NC2=C(C)C=CC=C2Cl)=CC(=N1)N1CCN(CCO)CC1	2020	The metabolism of Dasatinib can be decreased when combined with Azelastine.	4
DB01114	Chlorpheniramine	CN(C)CCC(C1=CC=C(Cl)C=C1)C1=CC=CC=N1	DB01254	Dasatinib	CC1=NC(NC2=NC=C(S2)C(=O)NC2=C(C)C=CC=C2Cl)=CC(=N1)N1CCN(CCO)CC1	2020	The metabolism of Dasatinib can be decreased when combined with Chlorpheniramine.	4
DB09167	Dosulepin	CN(C)CC\C=C1/C2=CC=CC=C2CSC2=CC=CC=C12	DB01254	Dasatinib	CC1=NC(NC2=NC=C(S2)C(=O)NC2=C(C)C=CC=C2Cl)=CC(=N1)N1CCN(CCO)CC1	2020	The metabolism of Dasatinib can be decreased when combined with Dosulepin.	4
DB00458	Imipramine	CN(C)CCCN1C2=CC=CC=C2CCC2=CC=CC=C12	DB01254	Dasatinib	CC1=NC(NC2=NC=C(S2)C(=O)NC2=C(C)C=CC=C2Cl)=CC(=N1)N1CCN(CCO)CC1	2020	The metabolism of Dasatinib can be decreased when combined with Imipramine.	4
DB00370	Mirtazapine	CN1CCN2C(C1)C1=CC=CC=C1CC1=C2N=CC=C1	DB01254	Dasatinib	CC1=NC(NC2=NC=C(S2)C(=O)NC2=C(C)C=CC=C2Cl)=CC(=N1)N1CCN(CCO)CC1	2020	The metabolism of Dasatinib can be decreased when combined with Mirtazapine.	4
DB00540	Nortriptyline	CNCCC=C1C2=CC=CC=C2CCC2=CC=CC=C12	DB01254	Dasatinib	CC1=NC(NC2=NC=C(S2)C(=O)NC2=C(C)C=CC=C2Cl)=CC(=N1)N1CCN(CCO)CC1	2020	The metabolism of Dasatinib can be decreased when combined with Nortriptyline.	4
DB01173	Orphenadrine	CN(C)CCOC(C1=CC=CC=C1)C1=CC=CC=C1C	DB01254	Dasatinib	CC1=NC(NC2=NC=C(S2)C(=O)NC2=C(C)C=CC=C2Cl)=CC(=N1)N1CCN(CCO)CC1	2020	The metabolism of Dasatinib can be decreased when combined with Orphenadrine.	4
DB01224	Quetiapine	OCCOCCN1CCN(CC1)C1=NC2=CC=CC=C2SC2=CC=CC=C12	DB01254	Dasatinib	CC1=NC(NC2=NC=C(S2)C(=O)NC2=C(C)C=CC=C2Cl)=CC(=N1)N1CCN(CCO)CC1	2020	The metabolism of Dasatinib can be decreased when combined with Quetiapine.	4
DB09555	Dexchlorpheniramine maleate	OC(=O)\C=C/C(O)=O.CN(C)CC[C@@H](C1=CC=C(Cl)C=C1)C1=CC=CC=N1	DB05812	Abiraterone	[H][C@@]12CC=C(C3=CC=CN=C3)[C@@]1(C)CC[C@@]1([H])[C@@]2([H])CC=C2C[C@@H](O)CC[C@]12C	2019	The metabolism of Dexchlorpheniramine maleate can be decreased when combined with Abiraterone.	4
DB09555	Dexchlorpheniramine maleate	OC(=O)\C=C/C(O)=O.CN(C)CC[C@@H](C1=CC=C(Cl)C=C1)C1=CC=CC=N1	DB15982	Berotralstat	NCC1=CC(=CC=C1)N1N=C(C=C1C(=O)NC1=CC(=CC=C1F)[C@H](NCC1CC1)C1=CC=CC(=C1)C#N)C(F)(F)F	2020	The metabolism of Dexchlorpheniramine maleate can be decreased when combined with Berotralstat.	4
DB09555	Dexchlorpheniramine maleate	OC(=O)\C=C/C(O)=O.CN(C)CC[C@@H](C1=CC=C(Cl)C=C1)C1=CC=CC=N1	DB09061	Cannabidiol	CCCCCC1=CC(O)=C([C@@H]2C=C(C)CC[C@H]2C(C)=C)C(O)=C1	2019	The metabolism of Dexchlorpheniramine maleate can be decreased when combined with Cannabidiol.	4
DB09555	Dexchlorpheniramine maleate	OC(=O)\C=C/C(O)=O.CN(C)CC[C@@H](C1=CC=C(Cl)C=C1)C1=CC=CC=N1	DB12500	Fedratinib	CC1=CN=C(NC2=CC=C(OCCN3CCCC3)C=C2)N=C1NC1=CC=CC(=C1)S(=O)(=O)NC(C)(C)C	2019	The metabolism of Dexchlorpheniramine maleate can be decreased when combined with Fedratinib.	4
DB09555	Dexchlorpheniramine maleate	OC(=O)\C=C/C(O)=O.CN(C)CC[C@@H](C1=CC=C(Cl)C=C1)C1=CC=CC=N1	DB00574	Fenfluramine	CCNC(C)CC1=CC=CC(=C1)C(F)(F)F	2020	The metabolism of Dexchlorpheniramine maleate can be decreased when combined with Fenfluramine.	4
DB09555	Dexchlorpheniramine maleate	OC(=O)\C=C/C(O)=O.CN(C)CC[C@@H](C1=CC=C(Cl)C=C1)C1=CC=CC=N1	DB09049	Naloxegol	COCCOCCOCCOCCOCCOCCOCCO[C@H]1CC[C@@]2(O)[C@H]3CC4=CC=C(O)C5=C4[C@@]2(CCN3CC=C)[C@H]1O5	2020	The metabolism of Dexchlorpheniramine maleate can be decreased when combined with Naloxegol.	4
DB09555	Dexchlorpheniramine maleate	OC(=O)\C=C/C(O)=O.CN(C)CC[C@@H](C1=CC=C(Cl)C=C1)C1=CC=CC=N1	DB11837	Osilodrostat	FC1=C(C=CC(=C1)C#N)[C@H]1CCC2=CN=CN12	2020	The metabolism of Dexchlorpheniramine maleate can be decreased when combined with Osilodrostat.	4
DB09555	Dexchlorpheniramine maleate	OC(=O)\C=C/C(O)=O.CN(C)CC[C@@H](C1=CC=C(Cl)C=C1)C1=CC=CC=N1	DB11753	Rifamycin	CO[C@H]1\C=C\O[C@@]2(C)OC3=C(C)C(O)=C4C(O)=C(NC(=O)\C(C)=C/C=C/[C@H](C)[C@H](O)[C@@H](C)[C@@H](O)[C@@H](C)[C@H](OC(C)=O)[C@@H]1C)C=C(O)C4=C3C2=O	2019	The metabolism of Dexchlorpheniramine maleate can be decreased when combined with Rifamycin.	4
DB09555	Dexchlorpheniramine maleate	OC(=O)\C=C/C(O)=O.CN(C)CC[C@@H](C1=CC=C(Cl)C=C1)C1=CC=CC=N1	DB08864	Rilpivirine	CC1=CC(\C=C\C#N)=CC(C)=C1NC1=CC=NC(NC2=CC=C(C=C2)C#N)=N1	2020	The metabolism of Dexchlorpheniramine maleate can be decreased when combined with Rilpivirine.	4
DB09555	Dexchlorpheniramine maleate	OC(=O)\C=C/C(O)=O.CN(C)CC[C@@H](C1=CC=C(Cl)C=C1)C1=CC=CC=N1	DB06654	Safinamide	C[C@H](NCC1=CC=C(OCC2=CC(F)=CC=C2)C=C1)C(N)=O	2019	The metabolism of Dexchlorpheniramine maleate can be decreased when combined with Safinamide.	4
DB00321	Amitriptyline	CN(C)CCC=C1C2=CC=CC=C2CCC2=CC=CC=C12	DB08930	Dolutegravir	[H][C@]12CN3C=C(C(=O)NCC4=CC=C(F)C=C4F)C(=O)C(O)=C3C(=O)N1[C@H](C)CCO2	2019	The metabolism of Dolutegravir can be decreased when combined with Amitriptyline.	4
DB09167	Dosulepin	CN(C)CC\C=C1/C2=CC=CC=C2CSC2=CC=CC=C12	DB05812	Abiraterone	[H][C@@]12CC=C(C3=CC=CN=C3)[C@@]1(C)CC[C@@]1([H])[C@@]2([H])CC=C2C[C@@H](O)CC[C@]12C	2019	The metabolism of Dosulepin can be decreased when combined with Abiraterone.	4
DB09167	Dosulepin	CN(C)CC\C=C1/C2=CC=CC=C2CSC2=CC=CC=C12	DB06770	Benzyl alcohol	OCC1=CC=CC=C1	2020	The metabolism of Dosulepin can be decreased when combined with Benzyl alcohol.	4
DB09167	Dosulepin	CN(C)CC\C=C1/C2=CC=CC=C2CSC2=CC=CC=C12	DB11979	Elagolix	COC1=CC=CC(=C1F)C1=C(C)N(CC2=C(C=CC=C2F)C(F)(F)F)C(=O)N(C[C@H](NCCCC(O)=O)C2=CC=CC=C2)C1=O	2020	The metabolism of Dosulepin can be decreased when combined with Elagolix.	4
DB09167	Dosulepin	CN(C)CC\C=C1/C2=CC=CC=C2CSC2=CC=CC=C12	DB00977	Ethinylestradiol	[H][C@@]12CC[C@@](O)(C#C)[C@@]1(C)CC[C@]1([H])C3=C(CC[C@@]21[H])C=C(O)C=C3	2019	The metabolism of Dosulepin can be decreased when combined with Ethinylestradiol.	4
DB09167	Dosulepin	CN(C)CC\C=C1/C2=CC=CC=C2CSC2=CC=CC=C12	DB01167	Itraconazole	CCC(C)N1N=CN(C1=O)C1=CC=C(C=C1)N1CCN(CC1)C1=CC=C(OC[C@H]2CO[C@@](CN3C=NC=N3)(O2)C2=CC=C(Cl)C=C2Cl)C=C1	2019	The metabolism of Dosulepin can be decreased when combined with Itraconazole.	4
DB09167	Dosulepin	CN(C)CC\C=C1/C2=CC=CC=C2CSC2=CC=CC=C12	DB09049	Naloxegol	COCCOCCOCCOCCOCCOCCOCCO[C@H]1CC[C@@]2(O)[C@H]3CC4=CC=C(O)C5=C4[C@@]2(CCN3CC=C)[C@H]1O5	2020	The metabolism of Dosulepin can be decreased when combined with Naloxegol.	4
DB09167	Dosulepin	CN(C)CC\C=C1/C2=CC=CC=C2CSC2=CC=CC=C12	DB00435	Nitric Oxide	[N]=O	2019	The metabolism of Dosulepin can be decreased when combined with Nitric Oxide.	4
DB09167	Dosulepin	CN(C)CC\C=C1/C2=CC=CC=C2CSC2=CC=CC=C12	DB00904	Ondansetron	CN1C2=C(C3=CC=CC=C13)C(=O)C(CN1C=CN=C1C)CC2	2019	The metabolism of Dosulepin can be decreased when combined with Ondansetron.	4
DB09167	Dosulepin	CN(C)CC\C=C1/C2=CC=CC=C2CSC2=CC=CC=C12	DB11753	Rifamycin	CO[C@H]1\C=C\O[C@@]2(C)OC3=C(C)C(O)=C4C(O)=C(NC(=O)\C(C)=C/C=C/[C@H](C)[C@H](O)[C@@H](C)[C@@H](O)[C@@H](C)[C@H](OC(C)=O)[C@@H]1C)C=C(O)C4=C3C2=O	2019	The metabolism of Dosulepin can be decreased when combined with Rifamycin.	4
DB09167	Dosulepin	CN(C)CC\C=C1/C2=CC=CC=C2CSC2=CC=CC=C12	DB08864	Rilpivirine	CC1=CC(\C=C\C#N)=CC(C)=C1NC1=CC=NC(NC2=CC=C(C=C2)C#N)=N1	2020	The metabolism of Dosulepin can be decreased when combined with Rilpivirine.	4
DB09167	Dosulepin	CN(C)CC\C=C1/C2=CC=CC=C2CSC2=CC=CC=C12	DB06654	Safinamide	C[C@H](NCC1=CC=C(OCC2=CC(F)=CC=C2)C=C1)C(N)=O	2019	The metabolism of Dosulepin can be decreased when combined with Safinamide.	4
DB09167	Dosulepin	CN(C)CC\C=C1/C2=CC=CC=C2CSC2=CC=CC=C12	DB00203	Sildenafil	CCCC1=NN(C)C2=C1N=C(NC2=O)C1=CC(=CC=C1OCC)S(=O)(=O)N1CCN(C)CC1	2019	The metabolism of Dosulepin can be decreased when combined with Sildenafil.	4
DB09167	Dosulepin	CN(C)CC\C=C1/C2=CC=CC=C2CSC2=CC=CC=C12	DB00755	Tretinoin	C\C(\C=C\C1=C(C)CCCC1(C)C)=C/C=C/C(/C)=C/C(O)=O	2020	The metabolism of Dosulepin can be decreased when combined with Tretinoin.	4
DB09167	Dosulepin	CN(C)CC\C=C1/C2=CC=CC=C2CSC2=CC=CC=C12	DB12245	Triclabendazole	CSC1=NC2=C(N1)C=C(Cl)C(OC1=CC=CC(Cl)=C1Cl)=C2	2019	The metabolism of Dosulepin can be decreased when combined with Triclabendazole.	4
DB00321	Amitriptyline	CN(C)CCC=C1C2=CC=CC=C2CCC2=CC=CC=C12	DB11979	Elagolix	COC1=CC=CC(=C1F)C1=C(C)N(CC2=C(C=CC=C2F)C(F)(F)F)C(=O)N(C[C@H](NCCCC(O)=O)C2=CC=CC=C2)C1=O	2020	The metabolism of Elagolix can be decreased when combined with Amitriptyline.	4
DB00543	Amoxapine	ClC1=CC2=C(OC3=CC=CC=C3N=C2N2CCNCC2)C=C1	DB11979	Elagolix	COC1=CC=CC(=C1F)C1=C(C)N(CC2=C(C=CC=C2F)C(F)(F)F)C(=O)N(C[C@H](NCCCC(O)=O)C2=CC=CC=C2)C1=O	2020	The metabolism of Elagolix can be decreased when combined with Amoxapine.	4
DB00972	Azelastine	CN1CCCC(CC1)N1N=C(CC2=CC=C(Cl)C=C2)C2=CC=CC=C2C1=O	DB11979	Elagolix	COC1=CC=CC(=C1F)C1=C(C)N(CC2=C(C=CC=C2F)C(F)(F)F)C(=O)N(C[C@H](NCCCC(O)=O)C2=CC=CC=C2)C1=O	2020	The metabolism of Elagolix can be decreased when combined with Azelastine.	4
DB00245	Benzatropine	[H][C@]12CC[C@]([H])(C[C@@]([H])(C1)OC(C1=CC=CC=C1)C1=CC=CC=C1)N2C	DB11979	Elagolix	COC1=CC=CC(=C1F)C1=C(C)N(CC2=C(C=CC=C2F)C(F)(F)F)C(=O)N(C[C@H](NCCCC(O)=O)C2=CC=CC=C2)C1=O	2020	The metabolism of Elagolix can be decreased when combined with Benzatropine.	4
DB01114	Chlorpheniramine	CN(C)CCC(C1=CC=C(Cl)C=C1)C1=CC=CC=N1	DB11979	Elagolix	COC1=CC=CC(=C1F)C1=C(C)N(CC2=C(C=CC=C2F)C(F)(F)F)C(=O)N(C[C@H](NCCCC(O)=O)C2=CC=CC=C2)C1=O	2020	The metabolism of Elagolix can be decreased when combined with Chlorpheniramine.	4
DB00363	Clozapine	CN1CCN(CC1)C1=NC2=CC(Cl)=CC=C2NC2=CC=CC=C12	DB11979	Elagolix	COC1=CC=CC(=C1F)C1=C(C)N(CC2=C(C=CC=C2F)C(F)(F)F)C(=O)N(C[C@H](NCCCC(O)=O)C2=CC=CC=C2)C1=O	2020	The metabolism of Elagolix can be decreased when combined with Clozapine.	4
DB09555	Dexchlorpheniramine maleate	OC(=O)\C=C/C(O)=O.CN(C)CC[C@@H](C1=CC=C(Cl)C=C1)C1=CC=CC=N1	DB11979	Elagolix	COC1=CC=CC(=C1F)C1=C(C)N(CC2=C(C=CC=C2F)C(F)(F)F)C(=O)N(C[C@H](NCCCC(O)=O)C2=CC=CC=C2)C1=O	2020	The metabolism of Elagolix can be decreased when combined with Dexchlorpheniramine maleate.	4
DB04841	Flunarizine	FC1=CC=C(C=C1)C(N1CCN(C\C=C\C2=CC=CC=C2)CC1)C1=CC=C(F)C=C1	DB11979	Elagolix	COC1=CC=CC(=C1F)C1=C(C)N(CC2=C(C=CC=C2F)C(F)(F)F)C(=O)N(C[C@H](NCCCC(O)=O)C2=CC=CC=C2)C1=O	2020	The metabolism of Elagolix can be decreased when combined with Flunarizine.	4
DB00557	Hydroxyzine	OCCOCCN1CCN(CC1)C(C1=CC=CC=C1)C1=CC=C(Cl)C=C1	DB11979	Elagolix	COC1=CC=CC(=C1F)C1=C(C)N(CC2=C(C=CC=C2F)C(F)(F)F)C(=O)N(C[C@H](NCCCC(O)=O)C2=CC=CC=C2)C1=O	2020	The metabolism of Elagolix can be decreased when combined with Hydroxyzine.	4
DB04946	Iloperidone	COC1=C(OCCCN2CCC(CC2)C2=NOC3=C2C=CC(F)=C3)C=CC(=C1)C(C)=O	DB11979	Elagolix	COC1=CC=CC(=C1F)C1=C(C)N(CC2=C(C=CC=C2F)C(F)(F)F)C(=O)N(C[C@H](NCCCC(O)=O)C2=CC=CC=C2)C1=O	2020	The metabolism of Elagolix can be decreased when combined with Iloperidone.	4
DB00737	Meclizine	CC1=CC(CN2CCN(CC2)C(C2=CC=CC=C2)C2=CC=C(Cl)C=C2)=CC=C1	DB11979	Elagolix	COC1=CC=CC(=C1F)C1=C(C)N(CC2=C(C=CC=C2F)C(F)(F)F)C(=O)N(C[C@H](NCCCC(O)=O)C2=CC=CC=C2)C1=O	2020	The metabolism of Elagolix can be decreased when combined with Meclizine.	4
DB00370	Mirtazapine	CN1CCN2C(C1)C1=CC=CC=C1CC1=C2N=CC=C1	DB11979	Elagolix	COC1=CC=CC(=C1F)C1=C(C)N(CC2=C(C=CC=C2F)C(F)(F)F)C(=O)N(C[C@H](NCCCC(O)=O)C2=CC=CC=C2)C1=O	2020	The metabolism of Elagolix can be decreased when combined with Mirtazapine.	4
DB01173	Orphenadrine	CN(C)CCOC(C1=CC=CC=C1)C1=CC=CC=C1C	DB11979	Elagolix	COC1=CC=CC(=C1F)C1=C(C)N(CC2=C(C=CC=C2F)C(F)(F)F)C(=O)N(C[C@H](NCCCC(O)=O)C2=CC=CC=C2)C1=O	2020	The metabolism of Elagolix can be decreased when combined with Orphenadrine.	4
DB01224	Quetiapine	OCCOCCN1CCN(CC1)C1=NC2=CC=CC=C2SC2=CC=CC=C12	DB11979	Elagolix	COC1=CC=CC(=C1F)C1=C(C)N(CC2=C(C=CC=C2F)C(F)(F)F)C(=O)N(C[C@H](NCCCC(O)=O)C2=CC=CC=C2)C1=O	2020	The metabolism of Elagolix can be decreased when combined with Quetiapine.	4
DB11614	Rupatadine	CC1=CC(CN2CCC(CC2)=C2C3=CC=C(Cl)C=C3CCC3=C2N=CC=C3)=CN=C1	DB11979	Elagolix	COC1=CC=CC(=C1F)C1=C(C)N(CC2=C(C=CC=C2F)C(F)(F)F)C(=O)N(C[C@H](NCCCC(O)=O)C2=CC=CC=C2)C1=O	2020	The metabolism of Elagolix can be decreased when combined with Rupatadine.	4
DB00321	Amitriptyline	CN(C)CCC=C1C2=CC=CC=C2CCC2=CC=CC=C12	DB15444	Elexacaftor	C[C@@H]1CN(C2=NC(=CC=C2C(=O)NS(=O)(=O)C2=CN(C)N=C2C)N2C=CC(OCC(C)(C)C(F)(F)F)=N2)C(C)(C)C1	2020	The metabolism of Elexacaftor can be decreased when combined with Amitriptyline.	4
DB00972	Azelastine	CN1CCCC(CC1)N1N=C(CC2=CC=C(Cl)C=C2)C2=CC=CC=C2C1=O	DB15444	Elexacaftor	C[C@@H]1CN(C2=NC(=CC=C2C(=O)NS(=O)(=O)C2=CN(C)N=C2C)N2C=CC(OCC(C)(C)C(F)(F)F)=N2)C(C)(C)C1	2020	The metabolism of Elexacaftor can be decreased when combined with Azelastine.	4
DB01114	Chlorpheniramine	CN(C)CCC(C1=CC=C(Cl)C=C1)C1=CC=CC=N1	DB15444	Elexacaftor	C[C@@H]1CN(C2=NC(=CC=C2C(=O)NS(=O)(=O)C2=CN(C)N=C2C)N2C=CC(OCC(C)(C)C(F)(F)F)=N2)C(C)(C)C1	2020	The metabolism of Elexacaftor can be decreased when combined with Chlorpheniramine.	4
DB00557	Hydroxyzine	OCCOCCN1CCN(CC1)C(C1=CC=CC=C1)C1=CC=C(Cl)C=C1	DB15444	Elexacaftor	C[C@@H]1CN(C2=NC(=CC=C2C(=O)NS(=O)(=O)C2=CN(C)N=C2C)N2C=CC(OCC(C)(C)C(F)(F)F)=N2)C(C)(C)C1	2020	The metabolism of Elexacaftor can be decreased when combined with Hydroxyzine.	4
DB04946	Iloperidone	COC1=C(OCCCN2CCC(CC2)C2=NOC3=C2C=CC(F)=C3)C=CC(=C1)C(C)=O	DB15444	Elexacaftor	C[C@@H]1CN(C2=NC(=CC=C2C(=O)NS(=O)(=O)C2=CN(C)N=C2C)N2C=CC(OCC(C)(C)C(F)(F)F)=N2)C(C)(C)C1	2020	The metabolism of Elexacaftor can be decreased when combined with Iloperidone.	4
DB00370	Mirtazapine	CN1CCN2C(C1)C1=CC=CC=C1CC1=C2N=CC=C1	DB15444	Elexacaftor	C[C@@H]1CN(C2=NC(=CC=C2C(=O)NS(=O)(=O)C2=CN(C)N=C2C)N2C=CC(OCC(C)(C)C(F)(F)F)=N2)C(C)(C)C1	2020	The metabolism of Elexacaftor can be decreased when combined with Mirtazapine.	4
DB01173	Orphenadrine	CN(C)CCOC(C1=CC=CC=C1)C1=CC=CC=C1C	DB15444	Elexacaftor	C[C@@H]1CN(C2=NC(=CC=C2C(=O)NS(=O)(=O)C2=CN(C)N=C2C)N2C=CC(OCC(C)(C)C(F)(F)F)=N2)C(C)(C)C1	2020	The metabolism of Elexacaftor can be decreased when combined with Orphenadrine.	4
DB01224	Quetiapine	OCCOCCN1CCN(CC1)C1=NC2=CC=CC=C2SC2=CC=CC=C12	DB15444	Elexacaftor	C[C@@H]1CN(C2=NC(=CC=C2C(=O)NS(=O)(=O)C2=CN(C)N=C2C)N2C=CC(OCC(C)(C)C(F)(F)F)=N2)C(C)(C)C1	2020	The metabolism of Elexacaftor can be decreased when combined with Quetiapine.	4
DB00321	Amitriptyline	CN(C)CCC=C1C2=CC=CC=C2CCC2=CC=CC=C12	DB00442	Entecavir	NC1=NC(=O)C2=C(N1)N(C=N2)[C@H]1C[C@H](O)[C@@H](CO)C1=C	2020	The metabolism of Entecavir can be decreased when combined with Amitriptyline.	4
DB00363	Clozapine	CN1CCN(CC1)C1=NC2=CC(Cl)=CC=C2NC2=CC=CC=C12	DB00442	Entecavir	NC1=NC(=O)C2=C(N1)N(C=N2)[C@H]1C[C@H](O)[C@@H](CO)C1=C	2020	The metabolism of Entecavir can be decreased when combined with Clozapine.	4
DB09167	Dosulepin	CN(C)CC\C=C1/C2=CC=CC=C2CSC2=CC=CC=C12	DB00442	Entecavir	NC1=NC(=O)C2=C(N1)N(C=N2)[C@H]1C[C@H](O)[C@@H](CO)C1=C	2020	The metabolism of Entecavir can be decreased when combined with Dosulepin.	4
DB00927	Famotidine	NC(N)=NC1=NC(CSCCC(N)=NS(N)(=O)=O)=CS1	DB00442	Entecavir	NC1=NC(=O)C2=C(N1)N(C=N2)[C@H]1C[C@H](O)[C@@H](CO)C1=C	2020	The metabolism of Entecavir can be decreased when combined with Famotidine.	4
DB00458	Imipramine	CN(C)CCCN1C2=CC=CC=C2CCC2=CC=CC=C12	DB00442	Entecavir	NC1=NC(=O)C2=C(N1)N(C=N2)[C@H]1C[C@H](O)[C@@H](CO)C1=C	2020	The metabolism of Entecavir can be decreased when combined with Imipramine.	4
DB00370	Mirtazapine	CN1CCN2C(C1)C1=CC=CC=C1CC1=C2N=CC=C1	DB00442	Entecavir	NC1=NC(=O)C2=C(N1)N(C=N2)[C@H]1C[C@H](O)[C@@H](CO)C1=C	2020	The metabolism of Entecavir can be decreased when combined with Mirtazapine.	4
DB01173	Orphenadrine	CN(C)CCOC(C1=CC=CC=C1)C1=CC=CC=C1C	DB00442	Entecavir	NC1=NC(=O)C2=C(N1)N(C=N2)[C@H]1C[C@H](O)[C@@H](CO)C1=C	2020	The metabolism of Entecavir can be decreased when combined with Orphenadrine.	4
DB00246	Ziprasidone	ClC1=C(CCN2CCN(CC2)C2=NSC3=CC=CC=C23)C=C2CC(=O)NC2=C1	DB11986	Entrectinib	CN1CCN(CC1)C1=CC=C(C(=O)NC2=NNC3=CC=C(CC4=CC(F)=CC(F)=C4)C=C23)C(NC2CCOCC2)=C1	2020	The metabolism of Entrectinib can be decreased when combined with Ziprasidone.	4
DB00321	Amitriptyline	CN(C)CCC=C1C2=CC=CC=C2CCC2=CC=CC=C12	DB12147	Erdafitinib	COC1=CC(=CC(OC)=C1)N(CCNC(C)C)C1=CC=C2N=CC(=NC2=C1)C1=CN(C)N=C1	2019	The metabolism of Erdafitinib can be decreased when combined with Amitriptyline.	4
DB00972	Azelastine	CN1CCCC(CC1)N1N=C(CC2=CC=C(Cl)C=C2)C2=CC=CC=C2C1=O	DB12147	Erdafitinib	COC1=CC(=CC(OC)=C1)N(CCNC(C)C)C1=CC=C2N=CC(=NC2=C1)C1=CN(C)N=C1	2019	The metabolism of Erdafitinib can be decreased when combined with Azelastine.	4
DB01176	Cyclizine	CN1CCN(CC1)C(C1=CC=CC=C1)C1=CC=CC=C1	DB12147	Erdafitinib	COC1=CC(=CC(OC)=C1)N(CCNC(C)C)C1=CC=C2N=CC(=NC2=C1)C1=CN(C)N=C1	2019	The metabolism of Erdafitinib can be decreased when combined with Cyclizine.	4
DB09167	Dosulepin	CN(C)CC\C=C1/C2=CC=CC=C2CSC2=CC=CC=C12	DB12147	Erdafitinib	COC1=CC(=CC(OC)=C1)N(CCNC(C)C)C1=CC=C2N=CC(=NC2=C1)C1=CN(C)N=C1	2019	The metabolism of Erdafitinib can be decreased when combined with Dosulepin.	4
DB04841	Flunarizine	FC1=CC=C(C=C1)C(N1CCN(C\C=C\C2=CC=CC=C2)CC1)C1=CC=C(F)C=C1	DB12147	Erdafitinib	COC1=CC(=CC(OC)=C1)N(CCNC(C)C)C1=CC=C2N=CC(=NC2=C1)C1=CN(C)N=C1	2019	The metabolism of Erdafitinib can be decreased when combined with Flunarizine.	4
DB00370	Mirtazapine	CN1CCN2C(C1)C1=CC=CC=C1CC1=C2N=CC=C1	DB12147	Erdafitinib	COC1=CC(=CC(OC)=C1)N(CCNC(C)C)C1=CC=C2N=CC(=NC2=C1)C1=CN(C)N=C1	2019	The metabolism of Erdafitinib can be decreased when combined with Mirtazapine.	4
DB01173	Orphenadrine	CN(C)CCOC(C1=CC=CC=C1)C1=CC=CC=C1C	DB12147	Erdafitinib	COC1=CC(=CC(OC)=C1)N(CCNC(C)C)C1=CC=C2N=CC(=NC2=C1)C1=CN(C)N=C1	2019	The metabolism of Erdafitinib can be decreased when combined with Orphenadrine.	4
DB11614	Rupatadine	CC1=CC(CN2CCC(CC2)=C2C3=CC=C(Cl)C=C3CCC3=C2N=CC=C3)=CN=C1	DB12147	Erdafitinib	COC1=CC(=CC(OC)=C1)N(CCNC(C)C)C1=CC=C2N=CC(=NC2=C1)C1=CN(C)N=C1	2019	The metabolism of Erdafitinib can be decreased when combined with Rupatadine.	4
DB00246	Ziprasidone	ClC1=C(CCN2CCN(CC2)C2=NSC3=CC=CC=C23)C=C2CC(=O)NC2=C1	DB12147	Erdafitinib	COC1=CC(=CC(OC)=C1)N(CCNC(C)C)C1=CC=C2N=CC(=NC2=C1)C1=CN(C)N=C1	2019	The metabolism of Erdafitinib can be decreased when combined with Ziprasidone.	4
DB11614	Rupatadine	CC1=CC(CN2CCC(CC2)=C2C3=CC=C(Cl)C=C3CCC3=C2N=CC=C3)=CN=C1	DB11823	Esketamine	CN[C@@]1(CCCCC1=O)C1=CC=CC=C1Cl	2019	The metabolism of Esketamine can be decreased when combined with Rupatadine.	4
DB00927	Famotidine	NC(N)=NC1=NC(CSCCC(N)=NS(N)(=O)=O)=CS1	DB00898	Ethanol	CCO	2020	The metabolism of Ethanol can be decreased when combined with Famotidine.	4
DB00972	Azelastine	CN1CCCC(CC1)N1N=C(CC2=CC=C(Cl)C=C2)C2=CC=CC=C2C1=O	DB00977	Ethinylestradiol	[H][C@@]12CC[C@@](O)(C#C)[C@@]1(C)CC[C@]1([H])C3=C(CC[C@@]21[H])C=C(O)C=C3	2019	The metabolism of Ethinylestradiol can be decreased when combined with Azelastine.	4
DB00363	Clozapine	CN1CCN(CC1)C1=NC2=CC(Cl)=CC=C2NC2=CC=CC=C12	DB00977	Ethinylestradiol	[H][C@@]12CC[C@@](O)(C#C)[C@@]1(C)CC[C@]1([H])C3=C(CC[C@@]21[H])C=C(O)C=C3	2019	The metabolism of Ethinylestradiol can be decreased when combined with Clozapine.	4
DB01176	Cyclizine	CN1CCN(CC1)C(C1=CC=CC=C1)C1=CC=CC=C1	DB00977	Ethinylestradiol	[H][C@@]12CC[C@@](O)(C#C)[C@@]1(C)CC[C@]1([H])C3=C(CC[C@@]21[H])C=C(O)C=C3	2019	The metabolism of Ethinylestradiol can be decreased when combined with Cyclizine.	4
DB00927	Famotidine	NC(N)=NC1=NC(CSCCC(N)=NS(N)(=O)=O)=CS1	DB00977	Ethinylestradiol	[H][C@@]12CC[C@@](O)(C#C)[C@@]1(C)CC[C@]1([H])C3=C(CC[C@@]21[H])C=C(O)C=C3	2019	The metabolism of Ethinylestradiol can be decreased when combined with Famotidine.	4
DB00557	Hydroxyzine	OCCOCCN1CCN(CC1)C(C1=CC=CC=C1)C1=CC=C(Cl)C=C1	DB00977	Ethinylestradiol	[H][C@@]12CC[C@@](O)(C#C)[C@@]1(C)CC[C@]1([H])C3=C(CC[C@@]21[H])C=C(O)C=C3	2019	The metabolism of Ethinylestradiol can be decreased when combined with Hydroxyzine.	4
DB00458	Imipramine	CN(C)CCCN1C2=CC=CC=C2CCC2=CC=CC=C12	DB00977	Ethinylestradiol	[H][C@@]12CC[C@@](O)(C#C)[C@@]1(C)CC[C@]1([H])C3=C(CC[C@@]21[H])C=C(O)C=C3	2019	The metabolism of Ethinylestradiol can be decreased when combined with Imipramine.	4
DB00370	Mirtazapine	CN1CCN2C(C1)C1=CC=CC=C1CC1=C2N=CC=C1	DB00977	Ethinylestradiol	[H][C@@]12CC[C@@](O)(C#C)[C@@]1(C)CC[C@]1([H])C3=C(CC[C@@]21[H])C=C(O)C=C3	2019	The metabolism of Ethinylestradiol can be decreased when combined with Mirtazapine.	4
DB01173	Orphenadrine	CN(C)CCOC(C1=CC=CC=C1)C1=CC=CC=C1C	DB00977	Ethinylestradiol	[H][C@@]12CC[C@@](O)(C#C)[C@@]1(C)CC[C@]1([H])C3=C(CC[C@@]21[H])C=C(O)C=C3	2019	The metabolism of Ethinylestradiol can be decreased when combined with Orphenadrine.	4
DB00726	Trimipramine	CC(CN(C)C)CN1C2=CC=CC=C2CCC2=CC=CC=C12	DB00977	Ethinylestradiol	[H][C@@]12CC[C@@](O)(C#C)[C@@]1(C)CC[C@]1([H])C3=C(CC[C@@]21[H])C=C(O)C=C3	2019	The metabolism of Ethinylestradiol can be decreased when combined with Trimipramine.	4
DB00246	Ziprasidone	ClC1=C(CCN2CCN(CC2)C2=NSC3=CC=CC=C23)C=C2CC(=O)NC2=C1	DB00977	Ethinylestradiol	[H][C@@]12CC[C@@](O)(C#C)[C@@]1(C)CC[C@]1([H])C3=C(CC[C@@]21[H])C=C(O)C=C3	2019	The metabolism of Ethinylestradiol can be decreased when combined with Ziprasidone.	4
DB00321	Amitriptyline	CN(C)CCC=C1C2=CC=CC=C2CCC2=CC=CC=C12	DB12500	Fedratinib	CC1=CN=C(NC2=CC=C(OCCN3CCCC3)C=C2)N=C1NC1=CC=CC(=C1)S(=O)(=O)NC(C)(C)C	2019	The metabolism of Fedratinib can be decreased when combined with Amitriptyline.	4
DB00363	Clozapine	CN1CCN(CC1)C1=NC2=CC(Cl)=CC=C2NC2=CC=CC=C12	DB12500	Fedratinib	CC1=CN=C(NC2=CC=C(OCCN3CCCC3)C=C2)N=C1NC1=CC=CC(=C1)S(=O)(=O)NC(C)(C)C	2019	The metabolism of Fedratinib can be decreased when combined with Clozapine.	4
DB09167	Dosulepin	CN(C)CC\C=C1/C2=CC=CC=C2CSC2=CC=CC=C12	DB12500	Fedratinib	CC1=CN=C(NC2=CC=C(OCCN3CCCC3)C=C2)N=C1NC1=CC=CC(=C1)S(=O)(=O)NC(C)(C)C	2019	The metabolism of Fedratinib can be decreased when combined with Dosulepin.	4
DB00458	Imipramine	CN(C)CCCN1C2=CC=CC=C2CCC2=CC=CC=C12	DB08868	Fingolimod	CCCCCCCCC1=CC=C(CCC(N)(CO)CO)C=C1	2019	The metabolism of Fingolimod can be decreased when combined with Imipramine.	4
DB00540	Nortriptyline	CNCCC=C1C2=CC=CC=C2CCC2=CC=CC=C12	DB08868	Fingolimod	CCCCCCCCC1=CC=C(CCC(N)(CO)CO)C=C1	2019	The metabolism of Fingolimod can be decreased when combined with Nortriptyline.	4
DB01173	Orphenadrine	CN(C)CCOC(C1=CC=CC=C1)C1=CC=CC=C1C	DB08868	Fingolimod	CCCCCCCCC1=CC=C(CCC(N)(CO)CO)C=C1	2019	The metabolism of Fingolimod can be decreased when combined with Orphenadrine.	4
DB04841	Flunarizine	FC1=CC=C(C=C1)C(N1CCN(C\C=C\C2=CC=CC=C2)CC1)C1=CC=C(F)C=C1	DB00969	Alosetron	CN1C2=C(C3=CC=CC=C13)C(=O)N(CC1=C(C)NC=N1)CC2	2020	The metabolism of Flunarizine can be decreased when combined with Alosetron.	4
DB04841	Flunarizine	FC1=CC=C(C=C1)C(N1CCN(C\C=C\C2=CC=CC=C2)CC1)C1=CC=C(F)C=C1	DB06413	Armodafinil	NC(=O)C[S@@](=O)C(C1=CC=CC=C1)C1=CC=CC=C1	2019	The metabolism of Flunarizine can be decreased when combined with Armodafinil.	4
DB04841	Flunarizine	FC1=CC=C(C=C1)C(N1CCN(C\C=C\C2=CC=CC=C2)CC1)C1=CC=C(F)C=C1	DB15982	Berotralstat	NCC1=CC(=CC=C1)N1N=C(C=C1C(=O)NC1=CC(=CC=C1F)[C@H](NCC1CC1)C1=CC=CC(=C1)C#N)C(F)(F)F	2020	The metabolism of Flunarizine can be decreased when combined with Berotralstat.	4
DB04841	Flunarizine	FC1=CC=C(C=C1)C(N1CCN(C\C=C\C2=CC=CC=C2)CC1)C1=CC=C(F)C=C1	DB11791	Capmatinib	CNC(=O)C1=C(F)C=C(C=C1)C1=NN2C(CC3=CC4=C(C=C3)N=CC=C4)=CN=C2N=C1	2020	The metabolism of Flunarizine can be decreased when combined with Capmatinib.	4
DB04841	Flunarizine	FC1=CC=C(C=C1)C(N1CCN(C\C=C\C2=CC=CC=C2)CC1)C1=CC=C(F)C=C1	DB00250	Dapsone	NC1=CC=C(C=C1)S(=O)(=O)C1=CC=C(N)C=C1	2020	The metabolism of Flunarizine can be decreased when combined with Dapsone.	4
DB04841	Flunarizine	FC1=CC=C(C=C1)C(N1CCN(C\C=C\C2=CC=CC=C2)CC1)C1=CC=C(F)C=C1	DB01254	Dasatinib	CC1=NC(NC2=NC=C(S2)C(=O)NC2=C(C)C=CC=C2Cl)=CC(=N1)N1CCN(CCO)CC1	2020	The metabolism of Flunarizine can be decreased when combined with Dasatinib.	4
DB04841	Flunarizine	FC1=CC=C(C=C1)C(N1CCN(C\C=C\C2=CC=CC=C2)CC1)C1=CC=C(F)C=C1	DB00442	Entecavir	NC1=NC(=O)C2=C(N1)N(C=N2)[C@H]1C[C@H](O)[C@@H](CO)C1=C	2020	The metabolism of Flunarizine can be decreased when combined with Entecavir.	4
DB04841	Flunarizine	FC1=CC=C(C=C1)C(N1CCN(C\C=C\C2=CC=CC=C2)CC1)C1=CC=C(F)C=C1	DB12500	Fedratinib	CC1=CN=C(NC2=CC=C(OCCN3CCCC3)C=C2)N=C1NC1=CC=CC(=C1)S(=O)(=O)NC(C)(C)C	2019	The metabolism of Flunarizine can be decreased when combined with Fedratinib.	4
DB04841	Flunarizine	FC1=CC=C(C=C1)C(N1CCN(C\C=C\C2=CC=CC=C2)CC1)C1=CC=C(F)C=C1	DB00574	Fenfluramine	CCNC(C)CC1=CC=CC(=C1)C(F)(F)F	2020	The metabolism of Flunarizine can be decreased when combined with Fenfluramine.	4
DB04841	Flunarizine	FC1=CC=C(C=C1)C(N1CCN(C\C=C\C2=CC=CC=C2)CC1)C1=CC=C(F)C=C1	DB01044	Gatifloxacin	COC1=C2N(C=C(C(O)=O)C(=O)C2=CC(F)=C1N1CCNC(C)C1)C1CC1	2019	The metabolism of Flunarizine can be decreased when combined with Gatifloxacin.	4
DB04841	Flunarizine	FC1=CC=C(C=C1)C(N1CCN(C\C=C\C2=CC=CC=C2)CC1)C1=CC=C(F)C=C1	DB00916	Metronidazole	CC1=NC=C(N1CCO)[N+]([O-])=O	2020	The metabolism of Flunarizine can be decreased when combined with Metronidazole.	4
DB04841	Flunarizine	FC1=CC=C(C=C1)C(N1CCN(C\C=C\C2=CC=CC=C2)CC1)C1=CC=C(F)C=C1	DB09049	Naloxegol	COCCOCCOCCOCCOCCOCCOCCO[C@H]1CC[C@@]2(O)[C@H]3CC4=CC=C(O)C5=C4[C@@]2(CCN3CC=C)[C@H]1O5	2020	The metabolism of Flunarizine can be decreased when combined with Naloxegol.	4
DB04841	Flunarizine	FC1=CC=C(C=C1)C(N1CCN(C\C=C\C2=CC=CC=C2)CC1)C1=CC=C(F)C=C1	DB00435	Nitric Oxide	[N]=O	2019	The metabolism of Flunarizine can be decreased when combined with Nitric Oxide.	4
DB04841	Flunarizine	FC1=CC=C(C=C1)C(N1CCN(C\C=C\C2=CC=CC=C2)CC1)C1=CC=C(F)C=C1	DB00904	Ondansetron	CN1C2=C(C3=CC=CC=C13)C(=O)C(CN1C=CN=C1C)CC2	2019	The metabolism of Flunarizine can be decreased when combined with Ondansetron.	4
DB04841	Flunarizine	FC1=CC=C(C=C1)C(N1CCN(C\C=C\C2=CC=CC=C2)CC1)C1=CC=C(F)C=C1	DB11837	Osilodrostat	FC1=C(C=CC(=C1)C#N)[C@H]1CCC2=CN=CN12	2020	The metabolism of Flunarizine can be decreased when combined with Osilodrostat.	4
DB04841	Flunarizine	FC1=CC=C(C=C1)C(N1CCN(C\C=C\C2=CC=CC=C2)CC1)C1=CC=C(F)C=C1	DB01085	Pilocarpine	CC[C@H]1[C@@H](CC2=CN=CN2C)COC1=O	2020	The metabolism of Flunarizine can be decreased when combined with Pilocarpine.	4
DB04841	Flunarizine	FC1=CC=C(C=C1)C(N1CCN(C\C=C\C2=CC=CC=C2)CC1)C1=CC=C(F)C=C1	DB15822	Pralsetinib	CO[C@]1(CC[C@@H](CC1)C1=NC(NC2=NNC(C)=C2)=CC(C)=N1)C(=O)N[C@@H](C)C1=CC=C(N=C1)N1C=C(F)C=N1	2020	The metabolism of Flunarizine can be decreased when combined with Pralsetinib.	4
DB04841	Flunarizine	FC1=CC=C(C=C1)C(N1CCN(C\C=C\C2=CC=CC=C2)CC1)C1=CC=C(F)C=C1	DB11753	Rifamycin	CO[C@H]1\C=C\O[C@@]2(C)OC3=C(C)C(O)=C4C(O)=C(NC(=O)\C(C)=C/C=C/[C@H](C)[C@H](O)[C@@H](C)[C@@H](O)[C@@H](C)[C@H](OC(C)=O)[C@@H]1C)C=C(O)C4=C3C2=O	2019	The metabolism of Flunarizine can be decreased when combined with Rifamycin.	4
DB04841	Flunarizine	FC1=CC=C(C=C1)C(N1CCN(C\C=C\C2=CC=CC=C2)CC1)C1=CC=C(F)C=C1	DB08864	Rilpivirine	CC1=CC(\C=C\C#N)=CC(C)=C1NC1=CC=NC(NC2=CC=C(C=C2)C#N)=N1	2020	The metabolism of Flunarizine can be decreased when combined with Rilpivirine.	4
DB04841	Flunarizine	FC1=CC=C(C=C1)C(N1CCN(C\C=C\C2=CC=CC=C2)CC1)C1=CC=C(F)C=C1	DB00296	Ropivacaine	CCCN1CCCC[C@H]1C(=O)NC1=C(C)C=CC=C1C	2019	The metabolism of Flunarizine can be decreased when combined with Ropivacaine.	4
DB04841	Flunarizine	FC1=CC=C(C=C1)C(N1CCN(C\C=C\C2=CC=CC=C2)CC1)C1=CC=C(F)C=C1	DB01098	Rosuvastatin	CC(C)C1=NC(=NC(C2=CC=C(F)C=C2)=C1\C=C\[C@@H](O)C[C@@H](O)CC(=O)O)N(C)S(C)(=O)=O	2019	The metabolism of Flunarizine can be decreased when combined with Rosuvastatin.	4
DB04841	Flunarizine	FC1=CC=C(C=C1)C(N1CCN(C\C=C\C2=CC=CC=C2)CC1)C1=CC=C(F)C=C1	DB06654	Safinamide	C[C@H](NCC1=CC=C(OCC2=CC(F)=CC=C2)C=C1)C(N)=O	2019	The metabolism of Flunarizine can be decreased when combined with Safinamide.	4
DB04841	Flunarizine	FC1=CC=C(C=C1)C(N1CCN(C\C=C\C2=CC=CC=C2)CC1)C1=CC=C(F)C=C1	DB00203	Sildenafil	CCCC1=NN(C)C2=C1N=C(NC2=O)C1=CC(=CC=C1OCC)S(=O)(=O)N1CCN(C)CC1	2019	The metabolism of Flunarizine can be decreased when combined with Sildenafil.	4
DB04841	Flunarizine	FC1=CC=C(C=C1)C(N1CCN(C\C=C\C2=CC=CC=C2)CC1)C1=CC=C(F)C=C1	DB00755	Tretinoin	C\C(\C=C\C1=C(C)CCCC1(C)C)=C/C=C/C(/C)=C/C(O)=O	2020	The metabolism of Flunarizine can be decreased when combined with Tretinoin.	4
DB04841	Flunarizine	FC1=CC=C(C=C1)C(N1CCN(C\C=C\C2=CC=CC=C2)CC1)C1=CC=C(F)C=C1	DB12245	Triclabendazole	CSC1=NC2=C(N1)C=C(Cl)C(OC1=CC=CC(Cl)=C1Cl)=C2	2019	The metabolism of Flunarizine can be decreased when combined with Triclabendazole.	4
DB00246	Ziprasidone	ClC1=C(CCN2CCN(CC2)C2=NSC3=CC=CC=C23)C=C2CC(=O)NC2=C1	DB14019	Fosnetupitant	CN(C(=O)C(C)(C)C1=CC(=CC(=C1)C(F)(F)F)C(F)(F)F)C1=CN=C(C=C1C1=CC=CC=C1C)N1CC[N+](C)(COP(O)([O-])=O)CC1	2020	The metabolism of Fosnetupitant can be decreased when combined with Ziprasidone.	4
DB00972	Azelastine	CN1CCCC(CC1)N1N=C(CC2=CC=C(Cl)C=C2)C2=CC=CC=C2C1=O	DB01044	Gatifloxacin	COC1=C2N(C=C(C(O)=O)C(=O)C2=CC(F)=C1N1CCNC(C)C1)C1CC1	2019	The metabolism of Gatifloxacin can be decreased when combined with Azelastine.	4
DB00972	Azelastine	CN1CCCC(CC1)N1N=C(CC2=CC=C(Cl)C=C2)C2=CC=CC=C2C1=O	DB11978	Glasdegib	CN1CC[C@H](C[C@@H]1C1=NC2=CC=CC=C2N1)NC(=O)NC1=CC=C(C=C1)C#N	2020	The metabolism of Glasdegib can be decreased when combined with Azelastine.	4
DB00557	Hydroxyzine	OCCOCCN1CCN(CC1)C(C1=CC=CC=C1)C1=CC=C(Cl)C=C1	DB11703	Acalabrutinib	CC#CC(=O)N1CCC[C@H]1C1=NC(=C2N1C=CN=C2N)C1=CC=C(C=C1)C(=O)NC1=CC=CC=N1	2020	The metabolism of Hydroxyzine can be decreased when combined with Acalabrutinib.	4
DB00557	Hydroxyzine	OCCOCCN1CCN(CC1)C(C1=CC=CC=C1)C1=CC=C(Cl)C=C1	DB00250	Dapsone	NC1=CC=C(C=C1)S(=O)(=O)C1=CC=C(N)C=C1	2020	The metabolism of Hydroxyzine can be decreased when combined with Dapsone.	4
DB00557	Hydroxyzine	OCCOCCN1CCN(CC1)C(C1=CC=CC=C1)C1=CC=C(Cl)C=C1	DB00367	Levonorgestrel	[H][C@@]12CC[C@@](O)(C#C)[C@@]1(CC)CC[C@]1([H])[C@@]3([H])CCC(=O)C=C3CC[C@@]21[H]	2019	The metabolism of Hydroxyzine can be decreased when combined with Levonorgestrel.	4
DB00557	Hydroxyzine	OCCOCCN1CCN(CC1)C(C1=CC=CC=C1)C1=CC=C(Cl)C=C1	DB06448	Lonafarnib	NC(=O)N1CCC(CC(=O)N2CCC(CC2)[C@H]2C3=C(CCC4=C2C(Br)=CC(Cl)=C4)C=C(Br)C=N3)CC1	2020	The metabolism of Hydroxyzine can be decreased when combined with Lonafarnib.	4
DB00557	Hydroxyzine	OCCOCCN1CCN(CC1)C(C1=CC=CC=C1)C1=CC=C(Cl)C=C1	DB11837	Osilodrostat	FC1=C(C=CC(=C1)C#N)[C@H]1CCC2=CN=CN12	2020	The metabolism of Hydroxyzine can be decreased when combined with Osilodrostat.	4
DB00557	Hydroxyzine	OCCOCCN1CCN(CC1)C(C1=CC=CC=C1)C1=CC=C(Cl)C=C1	DB15822	Pralsetinib	CO[C@]1(CC[C@@H](CC1)C1=NC(NC2=NNC(C)=C2)=CC(C)=N1)C(=O)N[C@@H](C)C1=CC=C(N=C1)N1C=C(F)C=N1	2020	The metabolism of Hydroxyzine can be decreased when combined with Pralsetinib.	4
DB00557	Hydroxyzine	OCCOCCN1CCN(CC1)C(C1=CC=CC=C1)C1=CC=C(Cl)C=C1	DB14761	Remdesivir	CCC(CC)COC(=O)[C@H](C)N[P@](=O)(OC[C@H]1O[C@](C#N)([C@H](O)[C@@H]1O)C1=CC=C2N1N=CN=C2N)OC1=CC=CC=C1	2020	The metabolism of Hydroxyzine can be decreased when combined with Remdesivir.	4
DB04946	Iloperidone	COC1=C(OCCCN2CCC(CC2)C2=NOC3=C2C=CC(F)=C3)C=CC(=C1)C(C)=O	DB05812	Abiraterone	[H][C@@]12CC=C(C3=CC=CN=C3)[C@@]1(C)CC[C@@]1([H])[C@@]2([H])CC=C2C[C@@H](O)CC[C@]12C	2019	The metabolism of Iloperidone can be decreased when combined with Abiraterone.	4
DB04946	Iloperidone	COC1=C(OCCCN2CCC(CC2)C2=NOC3=C2C=CC(F)=C3)C=CC(=C1)C(C)=O	DB11703	Acalabrutinib	CC#CC(=O)N1CCC[C@H]1C1=NC(=C2N1C=CN=C2N)C1=CC=C(C=C1)C(=O)NC1=CC=CC=N1	2020	The metabolism of Iloperidone can be decreased when combined with Acalabrutinib.	4
DB04946	Iloperidone	COC1=C(OCCCN2CCC(CC2)C2=NOC3=C2C=CC(F)=C3)C=CC(=C1)C(C)=O	DB01076	Atorvastatin	CC(C)C1=C(C(=O)NC2=CC=CC=C2)C(=C(N1CC[C@@H](O)C[C@@H](O)CC(O)=O)C1=CC=C(F)C=C1)C1=CC=CC=C1	2019	The metabolism of Iloperidone can be decreased when combined with Atorvastatin.	4
DB04946	Iloperidone	COC1=C(OCCCN2CCC(CC2)C2=NOC3=C2C=CC(F)=C3)C=CC(=C1)C(C)=O	DB15982	Berotralstat	NCC1=CC(=CC=C1)N1N=C(C=C1C(=O)NC1=CC(=CC=C1F)[C@H](NCC1CC1)C1=CC=CC(=C1)C#N)C(F)(F)F	2020	The metabolism of Iloperidone can be decreased when combined with Berotralstat.	4
DB04946	Iloperidone	COC1=C(OCCCN2CCC(CC2)C2=NOC3=C2C=CC(F)=C3)C=CC(=C1)C(C)=O	DB06119	Cenobamate	NC(=O)O[C@@H](CN1N=CN=N1)C1=C(Cl)C=CC=C1	2020	The metabolism of Iloperidone can be decreased when combined with Cenobamate.	4
DB04946	Iloperidone	COC1=C(OCCCN2CCC(CC2)C2=NOC3=C2C=CC(F)=C3)C=CC(=C1)C(C)=O	DB00250	Dapsone	NC1=CC=C(C=C1)S(=O)(=O)C1=CC=C(N)C=C1	2020	The metabolism of Iloperidone can be decreased when combined with Dapsone.	4
DB04946	Iloperidone	COC1=C(OCCCN2CCC(CC2)C2=NOC3=C2C=CC(F)=C3)C=CC(=C1)C(C)=O	DB01264	Darunavir	[H][C@@]12CCO[C@]1([H])OC[C@@H]2OC(=O)N[C@@H](CC1=CC=CC=C1)[C@H](O)CN(CC(C)C)S(=O)(=O)C1=CC=C(N)C=C1	2020	The metabolism of Iloperidone can be decreased when combined with Darunavir.	4
DB04946	Iloperidone	COC1=C(OCCCN2CCC(CC2)C2=NOC3=C2C=CC(F)=C3)C=CC(=C1)C(C)=O	DB01254	Dasatinib	CC1=NC(NC2=NC=C(S2)C(=O)NC2=C(C)C=CC=C2Cl)=CC(=N1)N1CCN(CCO)CC1	2020	The metabolism of Iloperidone can be decreased when combined with Dasatinib.	4
DB04946	Iloperidone	COC1=C(OCCCN2CCC(CC2)C2=NOC3=C2C=CC(F)=C3)C=CC(=C1)C(C)=O	DB00977	Ethinylestradiol	[H][C@@]12CC[C@@](O)(C#C)[C@@]1(C)CC[C@]1([H])C3=C(CC[C@@]21[H])C=C(O)C=C3	2019	The metabolism of Iloperidone can be decreased when combined with Ethinylestradiol.	4
DB04946	Iloperidone	COC1=C(OCCCN2CCC(CC2)C2=NOC3=C2C=CC(F)=C3)C=CC(=C1)C(C)=O	DB12500	Fedratinib	CC1=CN=C(NC2=CC=C(OCCN3CCCC3)C=C2)N=C1NC1=CC=CC(=C1)S(=O)(=O)NC(C)(C)C	2019	The metabolism of Iloperidone can be decreased when combined with Fedratinib.	4
DB04946	Iloperidone	COC1=C(OCCCN2CCC(CC2)C2=NOC3=C2C=CC(F)=C3)C=CC(=C1)C(C)=O	DB14019	Fosnetupitant	CN(C(=O)C(C)(C)C1=CC(=CC(=C1)C(F)(F)F)C(F)(F)F)C1=CN=C(C=C1C1=CC=CC=C1C)N1CC[N+](C)(COP(O)([O-])=O)CC1	2020	The metabolism of Iloperidone can be decreased when combined with Fosnetupitant.	4
DB04946	Iloperidone	COC1=C(OCCCN2CCC(CC2)C2=NOC3=C2C=CC(F)=C3)C=CC(=C1)C(C)=O	DB06636	Isavuconazonium	[H]C(C)(OC(=O)N(C)C1=C(COC(=O)CNC)C=CC=N1)[N+]1=CN(C[C@](O)(C2=C(F)C=CC(F)=C2)[C@@]([H])(C)C2=NC(=CS2)C2=CC=C(C=C2)C#N)N=C1	2019	The metabolism of Iloperidone can be decreased when combined with Isavuconazonium.	4
DB04946	Iloperidone	COC1=C(OCCCN2CCC(CC2)C2=NOC3=C2C=CC(F)=C3)C=CC(=C1)C(C)=O	DB01167	Itraconazole	CCC(C)N1N=CN(C1=O)C1=CC=C(C=C1)N1CCN(CC1)C1=CC=C(OC[C@H]2CO[C@@](CN3C=NC=N3)(O2)C2=CC=C(Cl)C=C2Cl)C=C1	2019	The metabolism of Iloperidone can be decreased when combined with Itraconazole.	4
DB04946	Iloperidone	COC1=C(OCCCN2CCC(CC2)C2=NOC3=C2C=CC(F)=C3)C=CC(=C1)C(C)=O	DB08820	Ivacaftor	CC(C)(C)C1=CC(=C(O)C=C1NC(=O)C1=CNC2=CC=CC=C2C1=O)C(C)(C)C	2020	The metabolism of Iloperidone can be decreased when combined with Ivacaftor.	4
DB04946	Iloperidone	COC1=C(OCCCN2CCC(CC2)C2=NOC3=C2C=CC(F)=C3)C=CC(=C1)C(C)=O	DB01259	Lapatinib	CS(=O)(=O)CCNCC1=CC=C(O1)C1=CC2=C(C=C1)N=CN=C2NC1=CC(Cl)=C(OCC2=CC(F)=CC=C2)C=C1	2020	The metabolism of Iloperidone can be decreased when combined with Lapatinib.	4
DB04946	Iloperidone	COC1=C(OCCCN2CCC(CC2)C2=NOC3=C2C=CC(F)=C3)C=CC(=C1)C(C)=O	DB00367	Levonorgestrel	[H][C@@]12CC[C@@](O)(C#C)[C@@]1(CC)CC[C@]1([H])[C@@]3([H])CCC(=O)C=C3CC[C@@]21[H]	2019	The metabolism of Iloperidone can be decreased when combined with Levonorgestrel.	4
DB04946	Iloperidone	COC1=C(OCCCN2CCC(CC2)C2=NOC3=C2C=CC(F)=C3)C=CC(=C1)C(C)=O	DB08882	Linagliptin	CC#CCN1C(=NC2=C1C(=O)N(CC1=NC3=C(C=CC=C3)C(C)=N1)C(=O)N2C)N1CCC[C@@H](N)C1	2019	The metabolism of Iloperidone can be decreased when combined with Linagliptin.	4
DB04946	Iloperidone	COC1=C(OCCCN2CCC(CC2)C2=NOC3=C2C=CC(F)=C3)C=CC(=C1)C(C)=O	DB06448	Lonafarnib	NC(=O)N1CCC(CC(=O)N2CCC(CC2)[C@H]2C3=C(CCC4=C2C(Br)=CC(Cl)=C4)C=C(Br)C=N3)CC1	2020	The metabolism of Iloperidone can be decreased when combined with Lonafarnib.	4
DB04946	Iloperidone	COC1=C(OCCCN2CCC(CC2)C2=NOC3=C2C=CC(F)=C3)C=CC(=C1)C(C)=O	DB00916	Metronidazole	CC1=NC=C(N1CCO)[N+]([O-])=O	2020	The metabolism of Iloperidone can be decreased when combined with Metronidazole.	4
DB04946	Iloperidone	COC1=C(OCCCN2CCC(CC2)C2=NOC3=C2C=CC(F)=C3)C=CC(=C1)C(C)=O	DB09049	Naloxegol	COCCOCCOCCOCCOCCOCCOCCO[C@H]1CC[C@@]2(O)[C@H]3CC4=CC=C(O)C5=C4[C@@]2(CCN3CC=C)[C@H]1O5	2020	The metabolism of Iloperidone can be decreased when combined with Naloxegol.	4
DB04946	Iloperidone	COC1=C(OCCCN2CCC(CC2)C2=NOC3=C2C=CC(F)=C3)C=CC(=C1)C(C)=O	DB02701	Nicotinamide	NC(=O)C1=CC=CN=C1	2020	The metabolism of Iloperidone can be decreased when combined with Nicotinamide.	4
DB04946	Iloperidone	COC1=C(OCCCN2CCC(CC2)C2=NOC3=C2C=CC(F)=C3)C=CC(=C1)C(C)=O	DB00435	Nitric Oxide	[N]=O	2019	The metabolism of Iloperidone can be decreased when combined with Nitric Oxide.	4
DB04946	Iloperidone	COC1=C(OCCCN2CCC(CC2)C2=NOC3=C2C=CC(F)=C3)C=CC(=C1)C(C)=O	DB00104	Octreotide	[H][C@]1(NC(=O)[C@H](CCCCN)NC(=O)[C@@H](CC2=CNC3=C2C=CC=C3)NC(=O)[C@H](CC2=CC=CC=C2)NC(=O)[C@H](CSSC[C@H](NC1=O)C(=O)N[C@H](CO)[C@@H](C)O)NC(=O)[C@H](N)CC1=CC=CC=C1)[C@@H](C)O	2020	The metabolism of Iloperidone can be decreased when combined with Octreotide.	4
DB04946	Iloperidone	COC1=C(OCCCN2CCC(CC2)C2=NOC3=C2C=CC(F)=C3)C=CC(=C1)C(C)=O	DB11837	Osilodrostat	FC1=C(C=CC(=C1)C#N)[C@H]1CCC2=CN=CN12	2020	The metabolism of Iloperidone can be decreased when combined with Osilodrostat.	4
DB04946	Iloperidone	COC1=C(OCCCN2CCC(CC2)C2=NOC3=C2C=CC(F)=C3)C=CC(=C1)C(C)=O	DB01085	Pilocarpine	CC[C@H]1[C@@H](CC2=CN=CN2C)COC1=O	2020	The metabolism of Iloperidone can be decreased when combined with Pilocarpine.	4
DB04946	Iloperidone	COC1=C(OCCCN2CCC(CC2)C2=NOC3=C2C=CC(F)=C3)C=CC(=C1)C(C)=O	DB15822	Pralsetinib	CO[C@]1(CC[C@@H](CC1)C1=NC(NC2=NNC(C)=C2)=CC(C)=N1)C(=O)N[C@@H](C)C1=CC=C(N=C1)N1C=C(F)C=N1	2020	The metabolism of Iloperidone can be decreased when combined with Pralsetinib.	4
DB04946	Iloperidone	COC1=C(OCCCN2CCC(CC2)C2=NOC3=C2C=CC(F)=C3)C=CC(=C1)C(C)=O	DB14761	Remdesivir	CCC(CC)COC(=O)[C@H](C)N[P@](=O)(OC[C@H]1O[C@](C#N)([C@H](O)[C@@H]1O)C1=CC=C2N1N=CN=C2N)OC1=CC=CC=C1	2020	The metabolism of Iloperidone can be decreased when combined with Remdesivir.	4
DB04946	Iloperidone	COC1=C(OCCCN2CCC(CC2)C2=NOC3=C2C=CC(F)=C3)C=CC(=C1)C(C)=O	DB11753	Rifamycin	CO[C@H]1\C=C\O[C@@]2(C)OC3=C(C)C(O)=C4C(O)=C(NC(=O)\C(C)=C/C=C/[C@H](C)[C@H](O)[C@@H](C)[C@@H](O)[C@@H](C)[C@H](OC(C)=O)[C@@H]1C)C=C(O)C4=C3C2=O	2019	The metabolism of Iloperidone can be decreased when combined with Rifamycin.	4
DB04946	Iloperidone	COC1=C(OCCCN2CCC(CC2)C2=NOC3=C2C=CC(F)=C3)C=CC(=C1)C(C)=O	DB08864	Rilpivirine	CC1=CC(\C=C\C#N)=CC(C)=C1NC1=CC=NC(NC2=CC=C(C=C2)C#N)=N1	2020	The metabolism of Iloperidone can be decreased when combined with Rilpivirine.	4
DB04946	Iloperidone	COC1=C(OCCCN2CCC(CC2)C2=NOC3=C2C=CC(F)=C3)C=CC(=C1)C(C)=O	DB01098	Rosuvastatin	CC(C)C1=NC(=NC(C2=CC=C(F)C=C2)=C1\C=C\[C@@H](O)C[C@@H](O)CC(=O)O)N(C)S(C)(=O)=O	2019	The metabolism of Iloperidone can be decreased when combined with Rosuvastatin.	4
DB04946	Iloperidone	COC1=C(OCCCN2CCC(CC2)C2=NOC3=C2C=CC(F)=C3)C=CC(=C1)C(C)=O	DB00755	Tretinoin	C\C(\C=C\C1=C(C)CCCC1(C)C)=C/C=C/C(/C)=C/C(O)=O	2020	The metabolism of Iloperidone can be decreased when combined with Tretinoin.	4
DB04946	Iloperidone	COC1=C(OCCCN2CCC(CC2)C2=NOC3=C2C=CC(F)=C3)C=CC(=C1)C(C)=O	DB12245	Triclabendazole	CSC1=NC2=C(N1)C=C(Cl)C(OC1=CC=CC(Cl)=C1Cl)=C2	2019	The metabolism of Iloperidone can be decreased when combined with Triclabendazole.	4
DB00458	Imipramine	CN(C)CCCN1C2=CC=CC=C2CCC2=CC=CC=C12	DB00969	Alosetron	CN1C2=C(C3=CC=CC=C13)C(=O)N(CC1=C(C)NC=N1)CC2	2020	The metabolism of Imipramine can be decreased when combined with Alosetron.	4
DB00458	Imipramine	CN(C)CCCN1C2=CC=CC=C2CCC2=CC=CC=C12	DB06605	Apixaban	COC1=CC=C(C=C1)N1N=C(C(N)=O)C2=C1C(=O)N(CC2)C1=CC=C(C=C1)N1CCCCC1=O	2020	The metabolism of Imipramine can be decreased when combined with Apixaban.	4
DB00458	Imipramine	CN(C)CCCN1C2=CC=CC=C2CCC2=CC=CC=C12	DB06413	Armodafinil	NC(=O)C[S@@](=O)C(C1=CC=CC=C1)C1=CC=CC=C1	2019	The metabolism of Imipramine can be decreased when combined with Armodafinil.	4
DB00458	Imipramine	CN(C)CCCN1C2=CC=CC=C2CCC2=CC=CC=C12	DB06770	Benzyl alcohol	OCC1=CC=CC=C1	2020	The metabolism of Imipramine can be decreased when combined with Benzyl alcohol.	4
DB00458	Imipramine	CN(C)CCCN1C2=CC=CC=C2CCC2=CC=CC=C12	DB00250	Dapsone	NC1=CC=C(C=C1)S(=O)(=O)C1=CC=C(N)C=C1	2020	The metabolism of Imipramine can be decreased when combined with Dapsone.	4
DB00458	Imipramine	CN(C)CCCN1C2=CC=CC=C2CCC2=CC=CC=C12	DB11979	Elagolix	COC1=CC=CC(=C1F)C1=C(C)N(CC2=C(C=CC=C2F)C(F)(F)F)C(=O)N(C[C@H](NCCCC(O)=O)C2=CC=CC=C2)C1=O	2020	The metabolism of Imipramine can be decreased when combined with Elagolix.	4
DB00458	Imipramine	CN(C)CCCN1C2=CC=CC=C2CCC2=CC=CC=C12	DB01044	Gatifloxacin	COC1=C2N(C=C(C(O)=O)C(=O)C2=CC(F)=C1N1CCNC(C)C1)C1CC1	2019	The metabolism of Imipramine can be decreased when combined with Gatifloxacin.	4
DB00458	Imipramine	CN(C)CCCN1C2=CC=CC=C2CCC2=CC=CC=C12	DB09049	Naloxegol	COCCOCCOCCOCCOCCOCCOCCO[C@H]1CC[C@@]2(O)[C@H]3CC4=CC=C(O)C5=C4[C@@]2(CCN3CC=C)[C@H]1O5	2020	The metabolism of Imipramine can be decreased when combined with Naloxegol.	4
DB00458	Imipramine	CN(C)CCCN1C2=CC=CC=C2CCC2=CC=CC=C12	DB00435	Nitric Oxide	[N]=O	2019	The metabolism of Imipramine can be decreased when combined with Nitric Oxide.	4
DB00458	Imipramine	CN(C)CCCN1C2=CC=CC=C2CCC2=CC=CC=C12	DB00980	Ramelteon	CCC(=O)NCC[C@@H]1CCC2=C1C1=C(OCC1)C=C2	2019	The metabolism of Imipramine can be decreased when combined with Ramelteon.	4
DB00458	Imipramine	CN(C)CCCN1C2=CC=CC=C2CCC2=CC=CC=C12	DB08864	Rilpivirine	CC1=CC(\C=C\C#N)=CC(C)=C1NC1=CC=NC(NC2=CC=C(C=C2)C#N)=N1	2020	The metabolism of Imipramine can be decreased when combined with Rilpivirine.	4
DB00458	Imipramine	CN(C)CCCN1C2=CC=CC=C2CCC2=CC=CC=C12	DB06654	Safinamide	C[C@H](NCC1=CC=C(OCC2=CC(F)=CC=C2)C=C1)C(N)=O	2019	The metabolism of Imipramine can be decreased when combined with Safinamide.	4
DB00458	Imipramine	CN(C)CCCN1C2=CC=CC=C2CCC2=CC=CC=C12	DB00203	Sildenafil	CCCC1=NN(C)C2=C1N=C(NC2=O)C1=CC(=CC=C1OCC)S(=O)(=O)N1CCN(C)CC1	2019	The metabolism of Imipramine can be decreased when combined with Sildenafil.	4
DB00458	Imipramine	CN(C)CCCN1C2=CC=CC=C2CCC2=CC=CC=C12	DB12245	Triclabendazole	CSC1=NC2=C(N1)C=C(Cl)C(OC1=CC=CC(Cl)=C1Cl)=C2	2019	The metabolism of Imipramine can be decreased when combined with Triclabendazole.	4
DB00321	Amitriptyline	CN(C)CCC=C1C2=CC=CC=C2CCC2=CC=CC=C12	DB11757	Istradefylline	[H]\C(=C(\[H])C1=CC(OC)=C(OC)C=C1)C1=NC2=C(N1C)C(=O)N(CC)C(=O)N2CC	2019	The metabolism of Istradefylline can be decreased when combined with Amitriptyline.	4
DB00543	Amoxapine	ClC1=CC2=C(OC3=CC=CC=C3N=C2N2CCNCC2)C=C1	DB11757	Istradefylline	[H]\C(=C(\[H])C1=CC(OC)=C(OC)C=C1)C1=NC2=C(N1C)C(=O)N(CC)C(=O)N2CC	2019	The metabolism of Istradefylline can be decreased when combined with Amoxapine.	4
DB06216	Asenapine	OC(=O)\C=C/C(O)=O.CN1CC2C(C1)C1=C(OC3=CC=CC=C23)C=CC(Cl)=C1	DB11757	Istradefylline	[H]\C(=C(\[H])C1=CC(OC)=C(OC)C=C1)C1=NC2=C(N1C)C(=O)N(CC)C(=O)N2CC	2019	The metabolism of Istradefylline can be decreased when combined with Asenapine.	4
DB00972	Azelastine	CN1CCCC(CC1)N1N=C(CC2=CC=C(Cl)C=C2)C2=CC=CC=C2C1=O	DB11757	Istradefylline	[H]\C(=C(\[H])C1=CC(OC)=C(OC)C=C1)C1=NC2=C(N1C)C(=O)N(CC)C(=O)N2CC	2019	The metabolism of Istradefylline can be decreased when combined with Azelastine.	4
DB00245	Benzatropine	[H][C@]12CC[C@]([H])(C[C@@]([H])(C1)OC(C1=CC=CC=C1)C1=CC=CC=C1)N2C	DB11757	Istradefylline	[H]\C(=C(\[H])C1=CC(OC)=C(OC)C=C1)C1=NC2=C(N1C)C(=O)N(CC)C(=O)N2CC	2019	The metabolism of Istradefylline can be decreased when combined with Benzatropine.	4
DB00835	Brompheniramine	CN(C)CCC(C1=CC=C(Br)C=C1)C1=CC=CC=N1	DB11757	Istradefylline	[H]\C(=C(\[H])C1=CC(OC)=C(OC)C=C1)C1=NC2=C(N1C)C(=O)N(CC)C(=O)N2CC	2019	The metabolism of Istradefylline can be decreased when combined with Brompheniramine.	4
DB01114	Chlorpheniramine	CN(C)CCC(C1=CC=C(Cl)C=C1)C1=CC=CC=N1	DB11757	Istradefylline	[H]\C(=C(\[H])C1=CC(OC)=C(OC)C=C1)C1=NC2=C(N1C)C(=O)N(CC)C(=O)N2CC	2019	The metabolism of Istradefylline can be decreased when combined with Chlorpheniramine.	4
DB00363	Clozapine	CN1CCN(CC1)C1=NC2=CC(Cl)=CC=C2NC2=CC=CC=C12	DB11757	Istradefylline	[H]\C(=C(\[H])C1=CC(OC)=C(OC)C=C1)C1=NC2=C(N1C)C(=O)N(CC)C(=O)N2CC	2019	The metabolism of Istradefylline can be decreased when combined with Clozapine.	4
DB01176	Cyclizine	CN1CCN(CC1)C(C1=CC=CC=C1)C1=CC=CC=C1	DB11757	Istradefylline	[H]\C(=C(\[H])C1=CC(OC)=C(OC)C=C1)C1=NC2=C(N1C)C(=O)N(CC)C(=O)N2CC	2019	The metabolism of Istradefylline can be decreased when combined with Cyclizine.	4
DB09555	Dexchlorpheniramine maleate	OC(=O)\C=C/C(O)=O.CN(C)CC[C@@H](C1=CC=C(Cl)C=C1)C1=CC=CC=N1	DB11757	Istradefylline	[H]\C(=C(\[H])C1=CC(OC)=C(OC)C=C1)C1=NC2=C(N1C)C(=O)N(CC)C(=O)N2CC	2019	The metabolism of Istradefylline can be decreased when combined with Dexchlorpheniramine maleate.	4
DB09167	Dosulepin	CN(C)CC\C=C1/C2=CC=CC=C2CSC2=CC=CC=C12	DB11757	Istradefylline	[H]\C(=C(\[H])C1=CC(OC)=C(OC)C=C1)C1=NC2=C(N1C)C(=O)N(CC)C(=O)N2CC	2019	The metabolism of Istradefylline can be decreased when combined with Dosulepin.	4
DB00927	Famotidine	NC(N)=NC1=NC(CSCCC(N)=NS(N)(=O)=O)=CS1	DB11757	Istradefylline	[H]\C(=C(\[H])C1=CC(OC)=C(OC)C=C1)C1=NC2=C(N1C)C(=O)N(CC)C(=O)N2CC	2019	The metabolism of Istradefylline can be decreased when combined with Famotidine.	4
DB04841	Flunarizine	FC1=CC=C(C=C1)C(N1CCN(C\C=C\C2=CC=CC=C2)CC1)C1=CC=C(F)C=C1	DB11757	Istradefylline	[H]\C(=C(\[H])C1=CC(OC)=C(OC)C=C1)C1=NC2=C(N1C)C(=O)N(CC)C(=O)N2CC	2019	The metabolism of Istradefylline can be decreased when combined with Flunarizine.	4
DB00557	Hydroxyzine	OCCOCCN1CCN(CC1)C(C1=CC=CC=C1)C1=CC=C(Cl)C=C1	DB11757	Istradefylline	[H]\C(=C(\[H])C1=CC(OC)=C(OC)C=C1)C1=NC2=C(N1C)C(=O)N(CC)C(=O)N2CC	2019	The metabolism of Istradefylline can be decreased when combined with Hydroxyzine.	4
DB04946	Iloperidone	COC1=C(OCCCN2CCC(CC2)C2=NOC3=C2C=CC(F)=C3)C=CC(=C1)C(C)=O	DB11757	Istradefylline	[H]\C(=C(\[H])C1=CC(OC)=C(OC)C=C1)C1=NC2=C(N1C)C(=O)N(CC)C(=O)N2CC	2019	The metabolism of Istradefylline can be decreased when combined with Iloperidone.	4
DB00458	Imipramine	CN(C)CCCN1C2=CC=CC=C2CCC2=CC=CC=C12	DB11757	Istradefylline	[H]\C(=C(\[H])C1=CC(OC)=C(OC)C=C1)C1=NC2=C(N1C)C(=O)N(CC)C(=O)N2CC	2019	The metabolism of Istradefylline can be decreased when combined with Imipramine.	4
DB00737	Meclizine	CC1=CC(CN2CCN(CC2)C(C2=CC=CC=C2)C2=CC=C(Cl)C=C2)=CC=C1	DB11757	Istradefylline	[H]\C(=C(\[H])C1=CC(OC)=C(OC)C=C1)C1=NC2=C(N1C)C(=O)N(CC)C(=O)N2CC	2019	The metabolism of Istradefylline can be decreased when combined with Meclizine.	4
DB00370	Mirtazapine	CN1CCN2C(C1)C1=CC=CC=C1CC1=C2N=CC=C1	DB11757	Istradefylline	[H]\C(=C(\[H])C1=CC(OC)=C(OC)C=C1)C1=NC2=C(N1C)C(=O)N(CC)C(=O)N2CC	2019	The metabolism of Istradefylline can be decreased when combined with Mirtazapine.	4
DB01173	Orphenadrine	CN(C)CCOC(C1=CC=CC=C1)C1=CC=CC=C1C	DB11757	Istradefylline	[H]\C(=C(\[H])C1=CC(OC)=C(OC)C=C1)C1=NC2=C(N1C)C(=O)N(CC)C(=O)N2CC	2019	The metabolism of Istradefylline can be decreased when combined with Orphenadrine.	4
DB01224	Quetiapine	OCCOCCN1CCN(CC1)C1=NC2=CC=CC=C2SC2=CC=CC=C12	DB11757	Istradefylline	[H]\C(=C(\[H])C1=CC(OC)=C(OC)C=C1)C1=NC2=C(N1C)C(=O)N(CC)C(=O)N2CC	2019	The metabolism of Istradefylline can be decreased when combined with Quetiapine.	4
DB11614	Rupatadine	CC1=CC(CN2CCC(CC2)=C2C3=CC=C(Cl)C=C3CCC3=C2N=CC=C3)=CN=C1	DB11757	Istradefylline	[H]\C(=C(\[H])C1=CC(OC)=C(OC)C=C1)C1=NC2=C(N1C)C(=O)N(CC)C(=O)N2CC	2019	The metabolism of Istradefylline can be decreased when combined with Rupatadine.	4
DB00246	Ziprasidone	ClC1=C(CCN2CCN(CC2)C2=NSC3=CC=CC=C23)C=C2CC(=O)NC2=C1	DB11757	Istradefylline	[H]\C(=C(\[H])C1=CC(OC)=C(OC)C=C1)C1=NC2=C(N1C)C(=O)N(CC)C(=O)N2CC	2019	The metabolism of Istradefylline can be decreased when combined with Ziprasidone.	4
DB00321	Amitriptyline	CN(C)CCC=C1C2=CC=CC=C2CCC2=CC=CC=C12	DB08820	Ivacaftor	CC(C)(C)C1=CC(=C(O)C=C1NC(=O)C1=CNC2=CC=CC=C2C1=O)C(C)(C)C	2020	The metabolism of Ivacaftor can be decreased when combined with Amitriptyline.	4
DB00972	Azelastine	CN1CCCC(CC1)N1N=C(CC2=CC=C(Cl)C=C2)C2=CC=CC=C2C1=O	DB08820	Ivacaftor	CC(C)(C)C1=CC(=C(O)C=C1NC(=O)C1=CNC2=CC=CC=C2C1=O)C(C)(C)C	2020	The metabolism of Ivacaftor can be decreased when combined with Azelastine.	4
DB01114	Chlorpheniramine	CN(C)CCC(C1=CC=C(Cl)C=C1)C1=CC=CC=N1	DB08820	Ivacaftor	CC(C)(C)C1=CC(=C(O)C=C1NC(=O)C1=CNC2=CC=CC=C2C1=O)C(C)(C)C	2020	The metabolism of Ivacaftor can be decreased when combined with Chlorpheniramine.	4
DB00557	Hydroxyzine	OCCOCCN1CCN(CC1)C(C1=CC=CC=C1)C1=CC=C(Cl)C=C1	DB08820	Ivacaftor	CC(C)(C)C1=CC(=C(O)C=C1NC(=O)C1=CNC2=CC=CC=C2C1=O)C(C)(C)C	2020	The metabolism of Ivacaftor can be decreased when combined with Hydroxyzine.	4
DB01224	Quetiapine	OCCOCCN1CCN(CC1)C1=NC2=CC=CC=C2SC2=CC=CC=C12	DB08820	Ivacaftor	CC(C)(C)C1=CC(=C(O)C=C1NC(=O)C1=CNC2=CC=CC=C2C1=O)C(C)(C)C	2020	The metabolism of Ivacaftor can be decreased when combined with Quetiapine.	4
DB00246	Ziprasidone	ClC1=C(CCN2CCN(CC2)C2=NSC3=CC=CC=C23)C=C2CC(=O)NC2=C1	DB08820	Ivacaftor	CC(C)(C)C1=CC(=C(O)C=C1NC(=O)C1=CNC2=CC=CC=C2C1=O)C(C)(C)C	2020	The metabolism of Ivacaftor can be decreased when combined with Ziprasidone.	4
DB09167	Dosulepin	CN(C)CC\C=C1/C2=CC=CC=C2CSC2=CC=CC=C12	DB01259	Lapatinib	CS(=O)(=O)CCNCC1=CC=C(O1)C1=CC2=C(C=C1)N=CN=C2NC1=CC(Cl)=C(OCC2=CC(F)=CC=C2)C=C1	2020	The metabolism of Lapatinib can be decreased when combined with Dosulepin.	4
DB01176	Cyclizine	CN1CCN(CC1)C(C1=CC=CC=C1)C1=CC=CC=C1	DB01097	Leflunomide	CC1=C(C=NO1)C(=O)NC1=CC=C(C=C1)C(F)(F)F	2019	The metabolism of Leflunomide can be decreased when combined with Cyclizine.	4
DB09167	Dosulepin	CN(C)CC\C=C1/C2=CC=CC=C2CSC2=CC=CC=C12	DB01097	Leflunomide	CC1=C(C=NO1)C(=O)NC1=CC=C(C=C1)C(F)(F)F	2019	The metabolism of Leflunomide can be decreased when combined with Dosulepin.	4
DB00927	Famotidine	NC(N)=NC1=NC(CSCCC(N)=NS(N)(=O)=O)=CS1	DB01097	Leflunomide	CC1=C(C=NO1)C(=O)NC1=CC=C(C=C1)C(F)(F)F	2019	The metabolism of Leflunomide can be decreased when combined with Famotidine.	4
DB01173	Orphenadrine	CN(C)CCOC(C1=CC=CC=C1)C1=CC=CC=C1C	DB01097	Leflunomide	CC1=C(C=NO1)C(=O)NC1=CC=C(C=C1)C(F)(F)F	2019	The metabolism of Leflunomide can be decreased when combined with Orphenadrine.	4
DB00321	Amitriptyline	CN(C)CCC=C1C2=CC=CC=C2CCC2=CC=CC=C12	DB09237	Levamlodipine	CCOC(=O)C1=C(COCCN)NC(C)=C([C@@H]1C1=CC=CC=C1Cl)C(=O)OC	2020	The metabolism of Levamlodipine can be decreased when combined with Amitriptyline.	4
DB01114	Chlorpheniramine	CN(C)CCC(C1=CC=C(Cl)C=C1)C1=CC=CC=N1	DB09237	Levamlodipine	CCOC(=O)C1=C(COCCN)NC(C)=C([C@@H]1C1=CC=CC=C1Cl)C(=O)OC	2020	The metabolism of Levamlodipine can be decreased when combined with Chlorpheniramine.	4
DB00557	Hydroxyzine	OCCOCCN1CCN(CC1)C(C1=CC=CC=C1)C1=CC=C(Cl)C=C1	DB09237	Levamlodipine	CCOC(=O)C1=C(COCCN)NC(C)=C([C@@H]1C1=CC=CC=C1Cl)C(=O)OC	2020	The metabolism of Levamlodipine can be decreased when combined with Hydroxyzine.	4
DB04946	Iloperidone	COC1=C(OCCCN2CCC(CC2)C2=NOC3=C2C=CC(F)=C3)C=CC(=C1)C(C)=O	DB09237	Levamlodipine	CCOC(=O)C1=C(COCCN)NC(C)=C([C@@H]1C1=CC=CC=C1Cl)C(=O)OC	2020	The metabolism of Levamlodipine can be decreased when combined with Iloperidone.	4
DB00458	Imipramine	CN(C)CCCN1C2=CC=CC=C2CCC2=CC=CC=C12	DB09237	Levamlodipine	CCOC(=O)C1=C(COCCN)NC(C)=C([C@@H]1C1=CC=CC=C1Cl)C(=O)OC	2020	The metabolism of Levamlodipine can be decreased when combined with Imipramine.	4
DB00321	Amitriptyline	CN(C)CCC=C1C2=CC=CC=C2CCC2=CC=CC=C12	DB00367	Levonorgestrel	[H][C@@]12CC[C@@](O)(C#C)[C@@]1(CC)CC[C@]1([H])[C@@]3([H])CCC(=O)C=C3CC[C@@]21[H]	2019	The metabolism of Levonorgestrel can be decreased when combined with Amitriptyline.	4
DB00246	Ziprasidone	ClC1=C(CCN2CCN(CC2)C2=NSC3=CC=CC=C23)C=C2CC(=O)NC2=C1	DB00367	Levonorgestrel	[H][C@@]12CC[C@@](O)(C#C)[C@@]1(CC)CC[C@]1([H])[C@@]3([H])CCC(=O)C=C3CC[C@@]21[H]	2019	The metabolism of Levonorgestrel can be decreased when combined with Ziprasidone.	4
DB00370	Mirtazapine	CN1CCN2C(C1)C1=CC=CC=C1CC1=C2N=CC=C1	DB08882	Linagliptin	CC#CCN1C(=NC2=C1C(=O)N(CC1=NC3=C(C=CC=C3)C(C)=N1)C(=O)N2C)N1CCC[C@@H](N)C1	2019	The metabolism of Linagliptin can be decreased when combined with Mirtazapine.	4
DB01173	Orphenadrine	CN(C)CCOC(C1=CC=CC=C1)C1=CC=CC=C1C	DB08882	Linagliptin	CC#CCN1C(=NC2=C1C(=O)N(CC1=NC3=C(C=CC=C3)C(C)=N1)C(=O)N2C)N1CCC[C@@H](N)C1	2019	The metabolism of Linagliptin can be decreased when combined with Orphenadrine.	4
DB00363	Clozapine	CN1CCN(CC1)C1=NC2=CC(Cl)=CC=C2NC2=CC=CC=C12	DB06448	Lonafarnib	NC(=O)N1CCC(CC(=O)N2CCC(CC2)[C@H]2C3=C(CCC4=C2C(Br)=CC(Cl)=C4)C=C(Br)C=N3)CC1	2020	The metabolism of Lonafarnib can be decreased when combined with Clozapine.	4
DB04841	Flunarizine	FC1=CC=C(C=C1)C(N1CCN(C\C=C\C2=CC=CC=C2)CC1)C1=CC=C(F)C=C1	DB06448	Lonafarnib	NC(=O)N1CCC(CC(=O)N2CCC(CC2)[C@H]2C3=C(CCC4=C2C(Br)=CC(Cl)=C4)C=C(Br)C=N3)CC1	2020	The metabolism of Lonafarnib can be decreased when combined with Flunarizine.	4
DB00737	Meclizine	CC1=CC(CN2CCN(CC2)C(C2=CC=CC=C2)C2=CC=C(Cl)C=C2)=CC=C1	DB05812	Abiraterone	[H][C@@]12CC=C(C3=CC=CN=C3)[C@@]1(C)CC[C@@]1([H])[C@@]2([H])CC=C2C[C@@H](O)CC[C@]12C	2019	The metabolism of Meclizine can be decreased when combined with Abiraterone.	4
[truncated: 1,015 more rows]
