# Supplementary material for: Machine Learning-Based Prediction of Drug-Drug Interactions for Histamine Antagonist Using Hybrid Chemical Features
Source: Cells. 2021 Nov 9;10(11):3092. doi: 10.3390/cells10113092 (PMC8621088; doi:10.3390/cells10113092)
Supplement: Supplementary file 1 [file cells-10-03092-s001.zip › Table S4.xlsx]

## Sheet: Sheet1
ID1	1A2	2A6	2B6	2C18	2C19	2C8	2C9	2D6	2E1	3A4	3A5	3A7	ID2	1A2	2A6	2B6	2C18	2C19	2C8	2C9	2D6	2E1	3A4	3A5	3A7	Label
DB00321	001	000	001	000	101	101	001	101	000	001	001	000	DB00819	000	000	000	000	000	000	000	000	000	100	000	000	1
DB00543	000	000	000	000	000	000	000	101	000	000	000	000	DB00819	000	000	000	000	000	000	000	000	000	100	000	000	1
DB00972	000	000	000	000	000	000	000	000	000	000	000	000	DB00819	000	000	000	000	000	000	000	000	000	100	000	000	1
DB00245	000	000	000	000	000	000	000	001	000	000	000	000	DB00819	000	000	000	000	000	000	000	000	000	100	000	000	1
DB00354	000	000	000	000	000	000	000	000	000	000	000	000	DB00819	000	000	000	000	000	000	000	000	000	100	000	000	1
DB00363	000	000	000	000	101	000	000	000	000	000	000	000	DB00819	000	000	000	000	000	000	000	000	000	100	000	000	1
DB00434	000	000	000	000	000	000	000	100	000	000	000	000	DB00819	000	000	000	000	000	000	000	000	000	100	000	000	1
DB09167	000	000	000	000	100	000	000	000	000	000	000	000	DB00819	000	000	000	000	000	000	000	000	000	100	000	000	1
DB00458	000	000	000	001	101	000	000	000	000	000	000	000	DB00819	000	000	000	000	000	000	000	000	000	100	000	000	1
DB00370	000	000	000	000	000	000	000	000	000	000	000	000	DB00819	000	000	000	000	000	000	000	000	000	100	000	000	1
DB01173	000	000	000	000	000	000	000	000	000	000	000	000	DB00819	000	000	000	000	000	000	000	000	000	100	000	000	1
DB06153	000	000	000	000	000	000	000	000	000	000	000	000	DB00819	000	000	000	000	000	000	000	000	000	100	000	000	1
DB00777	100	000	000	000	000	000	000	000	000	000	000	000	DB00819	000	000	000	000	000	000	000	000	000	100	000	000	1
DB11235	000	000	000	000	000	000	000	000	000	000	000	000	DB00819	000	000	000	000	000	000	000	000	000	100	000	000	1
DB00972	000	000	000	000	000	000	000	000	000	000	000	000	DB06594	001	000	000	000	000	000	100	000	000	000	000	000	1
DB00245	000	000	000	000	000	000	000	001	000	000	000	000	DB06594	001	000	000	000	000	000	100	000	000	000	000	000	1
DB00354	000	000	000	000	000	000	000	000	000	000	000	000	DB06594	001	000	000	000	000	000	100	000	000	000	000	000	1
DB00370	000	000	000	000	000	000	000	000	000	000	000	000	DB06594	001	000	000	000	000	000	100	000	000	000	000	000	1
DB00540	000	000	000	000	001	000	000	000	000	000	000	000	DB06594	001	000	000	000	000	000	100	000	000	000	000	000	1
DB01173	000	000	000	000	000	000	000	000	000	000	000	000	DB06594	001	000	000	000	000	000	100	000	000	000	000	000	1
DB11235	000	000	000	000	000	000	000	000	000	000	000	000	DB06594	001	000	000	000	000	000	100	000	000	000	000	000	1
DB00972	000	000	000	000	000	000	000	000	000	000	000	000	DB00802	000	000	000	000	000	000	000	000	000	001	001	001	1
DB01173	000	000	000	000	000	000	000	000	000	000	000	000	DB00802	000	000	000	000	000	000	000	000	000	001	001	001	1
DB00972	000	000	000	000	000	000	000	000	000	000	000	000	DB01246	000	000	000	000	000	000	000	000	000	000	000	000	1
DB00245	000	000	000	000	000	000	000	001	000	000	000	000	DB01246	000	000	000	000	000	000	000	000	000	000	000	000	1
DB00354	000	000	000	000	000	000	000	000	000	000	000	000	DB01246	000	000	000	000	000	000	000	000	000	000	000	000	1
DB00434	000	000	000	000	000	000	000	100	000	000	000	000	DB01246	000	000	000	000	000	000	000	000	000	000	000	000	1
DB00370	000	000	000	000	000	000	000	000	000	000	000	000	DB01246	000	000	000	000	000	000	000	000	000	000	000	000	1
DB01173	000	000	000	000	000	000	000	000	000	000	000	000	DB01246	000	000	000	000	000	000	000	000	000	000	000	000	1
DB06153	000	000	000	000	000	000	000	000	000	000	000	000	DB01246	000	000	000	000	000	000	000	000	000	000	000	000	1
DB00777	100	000	000	000	000	000	000	000	000	000	000	000	DB01246	000	000	000	000	000	000	000	000	000	000	000	000	1
DB11235	000	000	000	000	000	000	000	000	000	000	000	000	DB01246	000	000	000	000	000	000	000	000	000	000	000	000	1
DB00972	000	000	000	000	000	000	000	000	000	000	000	000	DB00918	000	000	000	000	001	001	000	001	001	001	000	000	1
DB00835	000	000	001	000	000	000	000	000	000	000	000	000	DB00918	000	000	000	000	001	001	000	001	001	001	000	000	1
DB00354	000	000	000	000	000	000	000	000	000	000	000	000	DB00918	000	000	000	000	001	001	000	001	001	001	000	000	1
DB01173	000	000	000	000	000	000	000	000	000	000	000	000	DB00918	000	000	000	000	001	001	000	001	001	001	000	000	1
DB01224	000	000	000	000	001	000	000	000	000	000	000	000	DB00918	000	000	000	000	001	001	000	001	001	001	000	000	1
DB11235	000	000	000	000	000	000	000	000	000	000	000	000	DB00918	000	000	000	000	001	001	000	001	001	001	000	000	1
DB00972	000	000	000	000	000	000	000	000	000	000	000	000	DB00404	000	000	000	000	000	000	001	000	000	001	001	001	1
DB00245	000	000	000	000	000	000	000	001	000	000	000	000	DB00404	000	000	000	000	000	000	001	000	000	001	001	001	1
DB00835	000	000	001	000	000	000	000	000	000	000	000	000	DB00404	000	000	000	000	000	000	001	000	000	001	001	001	1
DB00354	000	000	000	000	000	000	000	000	000	000	000	000	DB00404	000	000	000	000	000	000	001	000	000	001	001	001	1
DB00434	000	000	000	000	000	000	000	100	000	000	000	000	DB00404	000	000	000	000	000	000	001	000	000	001	001	001	1
DB00458	000	000	000	001	101	000	000	000	000	000	000	000	DB00404	000	000	000	000	000	000	001	000	000	001	001	001	1
DB00540	000	000	000	000	001	000	000	000	000	000	000	000	DB00404	000	000	000	000	000	000	001	000	000	001	001	001	1
DB00777	100	000	000	000	000	000	000	000	000	000	000	000	DB00404	000	000	000	000	000	000	001	000	000	001	001	001	1
DB11235	000	000	000	000	000	000	000	000	000	000	000	000	DB00404	000	000	000	000	000	000	001	000	000	001	001	001	1
DB00321	001	000	001	000	101	101	001	101	000	001	001	000	DB00404	000	000	000	000	000	000	001	000	000	001	001	001	1
DB00972	000	000	000	000	000	000	000	000	000	000	000	000	DB00321	001	000	001	000	101	101	001	101	000	001	001	000	1
DB00321	001	000	001	000	101	101	001	101	000	001	001	000	DB00972	001	100	100	000	101	001	100	101	000	101	001	000	1
DB00321	001	000	001	000	101	101	001	101	000	001	001	000	DB05541	000	000	001	000	001	000	001	000	000	001	000	000	1
DB00835	000	000	001	000	000	000	000	000	000	000	000	000	DB00321	001	000	001	000	101	101	001	101	000	001	001	000	1
DB00321	001	000	001	000	101	101	001	101	000	001	001	000	DB00835	000	000	001	000	000	000	000	000	000	000	000	000	1
DB00321	001	000	001	000	101	101	001	101	000	001	001	000	DB09300	000	000	000	000	000	000	000	000	000	000	000	000	1
DB00321	001	000	001	000	101	101	001	101	000	001	001	000	DB00771	000	000	000	000	000	000	000	100	000	001	000	000	1
DB00321	001	000	001	000	101	101	001	101	000	001	001	000	DB00829	000	000	001	001	101	001	001	000	000	101	001	001	1
DB00321	001	000	001	000	101	101	001	101	000	001	001	000	DB00804	100	000	000	000	000	000	000	100	000	100	000	000	1
DB00321	001	000	001	000	101	101	001	101	000	001	001	000	DB01231	000	000	000	000	000	000	000	100	000	000	000	000	1
DB00321	001	000	001	000	101	101	001	101	000	001	001	000	DB01135	000	000	000	000	000	000	000	000	000	000	000	000	1
DB00321	001	000	001	000	101	101	001	101	000	001	001	000	DB00450	000	000	000	000	000	000	000	100	000	100	000	000	1
DB00321	001	000	001	000	101	101	001	101	000	001	001	000	DB01148	100	000	000	000	000	000	000	100	000	100	000	000	1
DB00321	001	000	001	000	101	101	001	101	000	001	001	000	DB01159	000	001	001	000	000	000	001	000	001	001	000	000	1
DB00321	001	000	001	000	101	101	001	101	000	001	001	000	DB00725	000	000	000	000	000	000	000	000	000	000	000	000	1
DB00321	001	000	001	000	101	101	001	101	000	001	001	000	DB01625	000	000	000	000	000	000	000	100	000	000	000	000	1
DB00321	001	000	001	000	101	101	001	101	000	001	001	000	DB04843	000	000	000	000	000	000	000	100	000	000	000	000	1
DB00321	001	000	001	000	101	101	001	101	000	001	001	000	DB00462	000	000	000	000	000	000	000	000	000	000	000	000	1
DB00321	001	000	001	000	101	101	001	101	000	001	001	000	DB11315	000	000	000	000	000	000	000	000	000	000	000	000	1
DB00321	001	000	001	000	101	101	001	101	000	001	001	000	DB01226	000	000	000	000	000	000	000	000	000	001	000	000	1
DB00321	001	000	001	000	101	101	001	101	000	001	001	000	DB09117	000	000	000	000	000	000	000	000	000	000	000	000	1
DB00321	001	000	001	000	101	101	001	101	000	001	001	000	DB00670	000	000	000	000	000	000	000	000	000	000	000	000	1
DB00321	001	000	001	000	101	101	001	101	000	001	001	000	DB00387	000	000	000	000	000	000	000	100	000	000	000	000	1
DB00321	001	000	001	000	101	101	001	101	000	001	001	000	DB00782	100	000	000	000	000	000	000	100	000	000	000	000	1
DB00321	001	000	001	000	101	101	001	101	000	001	001	000	DB01589	000	000	100	000	001	000	001	000	000	001	000	000	1
DB00321	001	000	001	000	101	101	001	101	000	001	001	000	DB04834	000	000	000	000	000	000	000	000	000	000	000	000	1
DB00321	001	000	001	000	101	101	001	101	000	001	001	000	DB00728	000	000	000	000	000	000	000	000	000	001	000	000	1
DB00321	001	000	001	000	101	101	001	101	000	001	001	000	DB00747	000	000	000	000	000	000	000	000	000	001	000	000	1
DB00321	001	000	001	000	101	101	001	101	000	001	001	000	DB09034	000	000	000	000	001	000	000	000	000	001	000	000	1
DB00321	001	000	001	000	101	101	001	101	000	001	001	000	DB01041	000	000	000	000	000	000	000	000	000	000	000	000	1
DB00321	001	000	001	000	101	101	001	101	000	001	001	000	DB11235	000	000	000	000	000	000	000	000	000	000	000	000	1
DB11235	000	000	000	000	000	000	000	000	000	000	000	000	DB00321	001	000	001	000	101	101	001	101	000	001	001	000	1
DB00321	001	000	001	000	101	101	001	101	000	001	001	000	DB00376	000	000	000	000	000	000	000	000	000	000	000	000	1
DB00321	001	000	001	000	101	101	001	101	000	001	001	000	DB09089	000	000	000	000	000	000	000	000	000	001	000	000	1
DB00321	001	000	001	000	101	101	001	101	000	001	001	000	DB00425	001	000	000	000	001	000	001	001	000	001	000	000	1
DB00321	001	000	001	000	101	101	001	101	000	001	001	000	DB01351	000	000	000	000	000	000	000	000	000	010	000	000	1
DB00972	000	000	000	000	000	000	000	000	000	000	000	000	DB01351	000	000	000	000	000	000	000	000	000	010	000	000	1
DB00245	000	000	000	000	000	000	000	001	000	000	000	000	DB01351	000	000	000	000	000	000	000	000	000	010	000	000	1
DB00354	000	000	000	000	000	000	000	000	000	000	000	000	DB01351	000	000	000	000	000	000	000	000	000	010	000	000	1
DB00434	000	000	000	000	000	000	000	100	000	000	000	000	DB01351	000	000	000	000	000	000	000	000	000	010	000	000	1
DB00458	000	000	000	001	101	000	000	000	000	000	000	000	DB01351	000	000	000	000	000	000	000	000	000	010	000	000	1
DB00370	000	000	000	000	000	000	000	000	000	000	000	000	DB01351	000	000	000	000	000	000	000	000	000	010	000	000	1
DB01173	000	000	000	000	000	000	000	000	000	000	000	000	DB01351	000	000	000	000	000	000	000	000	000	010	000	000	1
DB06153	000	000	000	000	000	000	000	000	000	000	000	000	DB01351	000	000	000	000	000	000	000	000	000	010	000	000	1
DB00777	100	000	000	000	000	000	000	000	000	000	000	000	DB01351	000	000	000	000	000	000	000	000	000	010	000	000	1
DB01224	000	000	000	000	001	000	000	000	000	000	000	000	DB01351	000	000	000	000	000	000	000	000	000	010	000	000	1
DB11235	000	000	000	000	000	000	000	000	000	000	000	000	DB01351	000	000	000	000	000	000	000	000	000	010	000	000	1
DB00972	000	000	000	000	000	000	000	000	000	000	000	000	DB00543	000	000	000	000	000	000	000	101	000	000	000	000	1
DB00543	000	000	000	000	000	000	000	101	000	000	000	000	DB00972	001	100	100	000	101	001	100	101	000	101	001	000	1
DB00835	000	000	001	000	000	000	000	000	000	000	000	000	DB00543	000	000	000	000	000	000	000	101	000	000	000	000	1
DB00543	000	000	000	000	000	000	000	101	000	000	000	000	DB00835	000	000	001	000	000	000	000	000	000	000	000	000	1
DB00354	000	000	000	000	000	000	000	000	000	000	000	000	DB00543	000	000	000	000	000	000	000	101	000	000	000	000	1
DB00543	000	000	000	000	000	000	000	101	000	000	000	000	DB00921	000	000	000	001	100	001	001	100	000	100	001	001	1
DB00543	000	000	000	000	000	000	000	101	000	000	000	000	DB09300	000	000	000	000	000	000	000	000	000	000	000	000	1
DB00543	000	000	000	000	000	000	000	101	000	000	000	000	DB00771	000	000	000	000	000	000	000	100	000	001	000	000	1
DB00543	000	000	000	000	000	000	000	101	000	000	000	000	DB00967	000	000	000	000	000	000	000	000	000	000	000	000	1
DB00543	000	000	000	000	000	000	000	101	000	000	000	000	DB00804	100	000	000	000	000	000	000	100	000	100	000	000	1
DB00543	000	000	000	000	000	000	000	101	000	000	000	000	DB01231	000	000	000	000	000	000	000	100	000	000	000	000	1
DB00543	000	000	000	000	000	000	000	101	000	000	000	000	DB01135	000	000	000	000	000	000	000	000	000	000	000	000	1
DB00543	000	000	000	000	000	000	000	101	000	000	000	000	DB01148	100	000	000	000	000	000	000	100	000	100	000	000	1
DB00543	000	000	000	000	000	000	000	101	000	000	000	000	DB00725	000	000	000	000	000	000	000	000	000	000	000	000	1
DB00543	000	000	000	000	000	000	000	101	000	000	000	000	DB00424	000	000	000	000	000	000	000	000	000	000	000	000	1
DB00543	000	000	000	000	000	000	000	101	000	000	000	000	DB01625	000	000	000	000	000	000	000	100	000	000	000	000	1
DB00543	000	000	000	000	000	000	000	101	000	000	000	000	DB04843	000	000	000	000	000	000	000	100	000	000	000	000	1
DB00543	000	000	000	000	000	000	000	101	000	000	000	000	DB01403	000	000	000	000	000	000	000	101	100	000	000	000	1
DB00543	000	000	000	000	000	000	000	101	000	000	000	000	DB00462	000	000	000	000	000	000	000	000	000	000	000	000	1
DB00543	000	000	000	000	000	000	000	101	000	000	000	000	DB11315	000	000	000	000	000	000	000	000	000	000	000	000	1
DB00543	000	000	000	000	000	000	000	101	000	000	000	000	DB01226	000	000	000	000	000	000	000	000	000	001	000	000	1
DB01173	000	000	000	000	000	000	000	000	000	000	000	000	DB00543	000	000	000	000	000	000	000	101	000	000	000	000	1
DB00543	000	000	000	000	000	000	000	101	000	000	000	000	DB01173	100	000	100	000	000	000	000	100	100	101	000	000	1
DB00543	000	000	000	000	000	000	000	101	000	000	000	000	DB09117	000	000	000	000	000	000	000	000	000	000	000	000	1
DB00543	000	000	000	000	000	000	000	101	000	000	000	000	DB00670	000	000	000	000	000	000	000	000	000	000	000	000	1
DB00543	000	000	000	000	000	000	000	101	000	000	000	000	DB00387	000	000	000	000	000	000	000	100	000	000	000	000	1
DB00543	000	000	000	000	000	000	000	101	000	000	000	000	DB00782	100	000	000	000	000	000	000	100	000	000	000	000	1
DB00543	000	000	000	000	000	000	000	101	000	000	000	000	DB04834	000	000	000	000	000	000	000	000	000	000	000	000	1
DB00543	000	000	000	000	000	000	000	101	000	000	000	000	DB00728	000	000	000	000	000	000	000	000	000	001	000	000	1
DB00543	000	000	000	000	000	000	000	101	000	000	000	000	DB00747	000	000	000	000	000	000	000	000	000	001	000	000	1
DB00543	000	000	000	000	000	000	000	101	000	000	000	000	DB09034	000	000	000	000	001	000	000	000	000	001	000	000	1
DB00543	000	000	000	000	000	000	000	101	000	000	000	000	DB01041	000	000	000	000	000	000	000	000	000	000	000	000	1
DB00543	000	000	000	000	000	000	000	101	000	000	000	000	DB11235	000	000	000	000	000	000	000	000	000	000	000	000	1
DB11235	000	000	000	000	000	000	000	000	000	000	000	000	DB00543	000	000	000	000	000	000	000	101	000	000	000	000	1
DB00543	000	000	000	000	000	000	000	101	000	000	000	000	DB00376	000	000	000	000	000	000	000	000	000	000	000	000	1
DB00543	000	000	000	000	000	000	000	101	000	000	000	000	DB00425	001	000	000	000	001	000	001	001	000	001	000	000	1
DB00972	000	000	000	000	000	000	000	000	000	000	000	000	DB00182	000	100	000	000	000	000	000	001	000	000	000	000	1
DB01173	000	000	000	000	000	000	000	000	000	000	000	000	DB00182	000	100	000	000	000	000	000	001	000	000	000	000	1
DB00972	000	000	000	000	000	000	000	000	000	000	000	000	DB00714	000	000	001	000	000	001	000	000	000	000	001	000	1
DB00245	000	000	000	000	000	000	000	001	000	000	000	000	DB00714	000	000	001	000	000	001	000	000	000	000	001	000	1
DB00354	000	000	000	000	000	000	000	000	000	000	000	000	DB00714	000	000	001	000	000	001	000	000	000	000	001	000	1
DB01173	000	000	000	000	000	000	000	000	000	000	000	000	DB00714	000	000	001	000	000	001	000	000	000	000	001	000	1
DB11235	000	000	000	000	000	000	000	000	000	000	000	000	DB00714	000	000	001	000	000	001	000	000	000	000	001	000	1
DB00972	000	000	000	000	000	000	000	000	000	000	000	000	DB14185	000	000	000	000	000	000	000	001	000	001	001	001	1
DB00245	000	000	000	000	000	000	000	001	000	000	000	000	DB14185	000	000	000	000	000	000	000	001	000	001	001	001	1
DB00354	000	000	000	000	000	000	000	000	000	000	000	000	DB14185	000	000	000	000	000	000	000	001	000	001	001	001	1
DB11235	000	000	000	000	000	000	000	000	000	000	000	000	DB14185	000	000	000	000	000	000	000	001	000	001	001	001	1
DB00972	000	000	000	000	000	000	000	000	000	000	000	000	DB01238	000	000	000	000	000	000	000	001	000	001	001	001	1
DB00354	000	000	000	000	000	000	000	000	000	000	000	000	DB01238	000	000	000	000	000	000	000	001	000	001	001	001	1
DB11235	000	000	000	000	000	000	000	000	000	000	000	000	DB01238	000	000	000	000	000	000	000	001	000	001	001	001	1
DB06216	000	000	000	000	000	000	000	000	000	000	000	000	DB08897	000	000	000	000	000	000	000	000	000	000	000	000	1
DB06216	000	000	000	000	000	000	000	000	000	000	000	000	DB00972	001	100	100	000	101	001	100	101	000	101	001	000	1
DB06216	000	000	000	000	000	000	000	000	000	000	000	000	DB00921	000	000	000	001	100	001	001	100	000	100	001	001	1
DB06216	000	000	000	000	000	000	000	000	000	000	000	000	DB09300	000	000	000	000	000	000	000	000	000	000	000	000	1
DB06216	000	000	000	000	000	000	000	000	000	000	000	000	DB00804	100	000	000	000	000	000	000	100	000	100	000	000	1
DB06216	000	000	000	000	000	000	000	000	000	000	000	000	DB01231	000	000	000	000	000	000	000	100	000	000	000	000	1
DB06216	000	000	000	000	000	000	000	000	000	000	000	000	DB01148	100	000	000	000	000	000	000	100	000	100	000	000	1
DB06216	000	000	000	000	000	000	000	000	000	000	000	000	DB00986	001	000	001	001	001	000	001	001	000	001	000	000	1
DB06216	000	000	000	000	000	000	000	000	000	000	000	000	DB00725	000	000	000	000	000	000	000	000	000	000	000	000	1
DB06216	000	000	000	000	000	000	000	000	000	000	000	000	DB00332	000	000	000	000	000	000	000	000	000	000	000	000	1
DB06216	000	000	000	000	000	000	000	000	000	000	000	000	DB01625	000	000	000	000	000	000	000	100	000	000	000	000	1
DB06216	000	000	000	000	000	000	000	000	000	000	000	000	DB04843	000	000	000	000	000	000	000	100	000	000	000	000	1
DB06216	000	000	000	000	000	000	000	000	000	000	000	000	DB00462	000	000	000	000	000	000	000	000	000	000	000	000	1
DB06216	000	000	000	000	000	000	000	000	000	000	000	000	DB11315	000	000	000	000	000	000	000	000	000	000	000	000	1
DB06216	000	000	000	000	000	000	000	000	000	000	000	000	DB01173	100	000	100	000	000	000	000	100	100	101	000	000	1
DB06216	000	000	000	000	000	000	000	000	000	000	000	000	DB01062	000	000	000	000	000	100	000	100	000	100	001	000	1
DB06216	000	000	000	000	000	000	000	000	000	000	000	000	DB09117	000	000	000	000	000	000	000	000	000	000	000	000	1
DB06216	000	000	000	000	000	000	000	000	000	000	000	000	DB00670	000	000	000	000	000	000	000	000	000	000	000	000	1
DB06216	000	000	000	000	000	000	000	000	000	000	000	000	DB00782	100	000	000	000	000	000	000	100	000	000	000	000	1
DB06216	000	000	000	000	000	000	000	000	000	000	000	000	DB11855	000	000	000	000	000	000	000	001	000	000	000	000	1
DB06216	000	000	000	000	000	000	000	000	000	000	000	000	DB09034	000	000	000	000	001	000	000	000	000	001	000	000	1
DB06216	000	000	000	000	000	000	000	000	000	000	000	000	DB01041	000	000	000	000	000	000	000	000	000	000	000	000	1
DB06216	000	000	000	000	000	000	000	000	000	000	000	000	DB11235	000	000	000	000	000	000	000	000	000	000	000	000	1
DB06216	000	000	000	000	000	000	000	000	000	000	000	000	DB01409	000	000	000	000	000	000	000	001	000	001	000	000	1
DB06216	000	000	000	000	000	000	000	000	000	000	000	000	DB09076	000	000	000	000	000	000	000	001	000	000	000	000	1
DB06216	000	000	000	000	000	000	000	000	000	000	000	000	DB00425	001	000	000	000	001	000	001	001	000	001	000	000	1
DB00972	000	000	000	000	000	000	000	000	000	000	000	000	DB08897	000	000	000	000	000	000	000	000	000	000	000	000	1
DB00972	000	000	000	000	000	000	000	000	000	000	000	000	DB00572	000	000	000	000	000	000	000	000	000	000	000	000	1
DB00972	000	000	000	000	000	000	000	000	000	000	000	000	DB00245	000	000	000	000	000	000	000	001	000	000	000	000	1
DB00245	000	000	000	000	000	000	000	001	000	000	000	000	DB00972	001	100	100	000	101	001	100	101	000	101	001	000	1
DB00354	000	000	000	000	000	000	000	000	000	000	000	000	DB00972	001	100	100	000	101	001	100	101	000	101	001	000	1
DB00972	000	000	000	000	000	000	000	000	000	000	000	000	DB09300	000	000	000	000	000	000	000	000	000	000	000	000	1
DB00972	000	000	000	000	000	000	000	000	000	000	000	000	DB00804	100	000	000	000	000	000	000	100	000	100	000	000	1
DB00972	000	000	000	000	000	000	000	000	000	000	000	000	DB01231	000	000	000	000	000	000	000	100	000	000	000	000	1
DB00972	000	000	000	000	000	000	000	000	000	000	000	000	DB01148	100	000	000	000	000	000	000	100	000	100	000	000	1
DB00972	000	000	000	000	000	000	000	000	000	000	000	000	DB00986	001	000	001	001	001	000	001	001	000	001	000	000	1
DB00972	000	000	000	000	000	000	000	000	000	000	000	000	DB00725	000	000	000	000	000	000	000	000	000	000	000	000	1
DB00972	000	000	000	000	000	000	000	000	000	000	000	000	DB00424	000	000	000	000	000	000	000	000	000	000	000	000	1
DB00972	000	000	000	000	000	000	000	000	000	000	000	000	DB00332	000	000	000	000	000	000	000	000	000	000	000	000	1
DB00972	000	000	000	000	000	000	000	000	000	000	000	000	DB01625	000	000	000	000	000	000	000	100	000	000	000	000	1
DB00972	000	000	000	000	000	000	000	000	000	000	000	000	DB04843	000	000	000	000	000	000	000	100	000	000	000	000	1
DB00972	000	000	000	000	000	000	000	000	000	000	000	000	DB00462	000	000	000	000	000	000	000	000	000	000	000	000	1
DB00972	000	000	000	000	000	000	000	000	000	000	000	000	DB11315	000	000	000	000	000	000	000	000	000	000	000	000	1
DB00972	000	000	000	000	000	000	000	000	000	000	000	000	DB00670	000	000	000	000	000	000	000	000	000	000	000	000	1
DB00972	000	000	000	000	000	000	000	000	000	000	000	000	DB00387	000	000	000	000	000	000	000	100	000	000	000	000	1
DB00972	000	000	000	000	000	000	000	000	000	000	000	000	DB00392	000	000	000	000	000	000	000	000	000	000	000	000	1
DB00972	000	000	000	000	000	000	000	000	000	000	000	000	DB00782	100	000	000	000	000	000	000	100	000	000	000	000	1
DB00972	000	000	000	000	000	000	000	000	000	000	000	000	DB12278	000	000	000	000	000	000	000	000	000	001	000	000	1
DB00972	000	000	000	000	000	000	000	000	000	000	000	000	DB11855	000	000	000	000	000	000	000	001	000	000	000	000	1
DB00972	000	000	000	000	000	000	000	000	000	000	000	000	DB01041	000	000	000	000	000	000	000	000	000	000	000	000	1
DB00972	000	000	000	000	000	000	000	000	000	000	000	000	DB11235	000	000	000	000	000	000	000	000	000	000	000	000	1
DB11235	000	000	000	000	000	000	000	000	000	000	000	000	DB00972	001	100	100	000	101	001	100	101	000	101	001	000	1
DB00972	000	000	000	000	000	000	000	000	000	000	000	000	DB01409	000	000	000	000	000	000	000	001	000	001	000	000	1
DB00972	000	000	000	000	000	000	000	000	000	000	000	000	DB00376	000	000	000	000	000	000	000	000	000	000	000	000	1
DB00972	000	000	000	000	000	000	000	000	000	000	000	000	DB09089	000	000	000	000	000	000	000	000	000	001	000	000	1
DB00972	000	000	000	000	000	000	000	000	000	000	000	000	DB09076	000	000	000	000	000	000	000	001	000	000	000	000	1
DB00972	000	000	000	000	000	000	000	000	000	000	000	000	DB00181	000	000	000	000	000	000	000	000	000	000	000	000	1
DB00245	000	000	000	000	000	000	000	001	000	000	000	000	DB00181	000	000	000	000	000	000	000	000	000	000	000	000	1
DB00354	000	000	000	000	000	000	000	000	000	000	000	000	DB00181	000	000	000	000	000	000	000	000	000	000	000	000	1
DB00434	000	000	000	000	000	000	000	100	000	000	000	000	DB00181	000	000	000	000	000	000	000	000	000	000	000	000	1
DB00370	000	000	000	000	000	000	000	000	000	000	000	000	DB00181	000	000	000	000	000	000	000	000	000	000	000	000	1
DB01173	000	000	000	000	000	000	000	000	000	000	000	000	DB00181	000	000	000	000	000	000	000	000	000	000	000	000	1
DB06153	000	000	000	000	000	000	000	000	000	000	000	000	DB00181	000	000	000	000	000	000	000	000	000	000	000	000	1
DB00777	100	000	000	000	000	000	000	000	000	000	000	000	DB00181	000	000	000	000	000	000	000	000	000	000	000	000	1
DB11235	000	000	000	000	000	000	000	000	000	000	000	000	DB00181	000	000	000	000	000	000	000	000	000	000	000	000	1
DB00245	000	000	000	000	000	000	000	001	000	000	000	000	DB00918	000	000	000	000	001	001	000	001	001	001	000	000	1
DB00341	000	000	000	000	000	000	000	000	000	000	000	000	DB00245	000	000	000	000	000	000	000	001	000	000	000	000	1
DB00245	000	000	000	000	000	000	000	001	000	000	000	000	DB00341	000	000	000	000	000	000	000	000	000	000	000	000	1
DB00245	000	000	000	000	000	000	000	001	000	000	000	000	DB00967	000	000	000	000	000	000	000	000	000	000	000	000	1
DB00245	000	000	000	000	000	000	000	001	000	000	000	000	DB06700	000	000	000	000	000	000	000	100	000	101	000	000	1
DB00245	000	000	000	000	000	000	000	001	000	000	000	000	DB08918	000	000	000	000	001	001	000	001	000	001	000	000	1
DB00245	000	000	000	000	000	000	000	001	000	000	000	000	DB00653	000	000	000	000	000	000	000	000	000	000	000	000	1
DB00245	000	000	000	000	000	000	000	001	000	000	000	000	DB04896	000	000	000	000	000	000	000	000	000	101	000	000	1
DB00245	000	000	000	000	000	000	000	001	000	000	000	000	DB01149	000	000	000	000	000	000	000	101	000	101	000	000	1
DB00245	000	000	000	000	000	000	000	001	000	000	000	000	DB00377	001	000	000	000	000	000	000	001	000	001	000	000	1
DB00245	000	000	000	000	000	000	000	001	000	000	000	000	DB01359	000	000	000	000	000	000	000	001	000	000	000	000	1
DB00245	000	000	000	000	000	000	000	001	000	000	000	000	DB00960	000	000	000	000	000	000	000	101	000	000	000	000	1
DB00245	000	000	000	000	000	000	000	001	000	000	000	000	DB01367	001	000	000	000	000	000	000	000	000	000	000	000	1
DB00245	000	000	000	000	000	000	000	001	000	000	000	000	DB01105	000	000	000	000	000	000	000	000	000	001	000	000	1
DB00245	000	000	000	000	000	000	000	001	000	000	000	000	DB00669	000	000	000	000	000	000	000	000	000	000	000	000	1
DB00245	000	000	000	000	000	000	000	001	000	000	000	000	DB09068	000	001	001	000	001	001	001	001	000	001	001	000	1
DB00972	000	000	000	000	000	000	000	000	000	000	000	000	DB00865	000	000	001	000	000	000	000	000	000	001	000	000	1
DB01173	000	000	000	000	000	000	000	000	000	000	000	000	DB00865	000	000	001	000	000	000	000	000	000	001	000	000	1
DB00972	000	000	000	000	000	000	000	000	000	000	000	000	DB09128	000	000	000	000	000	000	000	001	000	001	000	000	1
DB00354	000	000	000	000	000	000	000	000	000	000	000	000	DB09128	000	000	000	000	000	000	000	001	000	001	000	000	1
DB00434	000	000	000	000	000	000	000	100	000	000	000	000	DB09128	000	000	000	000	000	000	000	001	000	001	000	000	1
DB01173	000	000	000	000	000	000	000	000	000	000	000	000	DB09128	000	000	000	000	000	000	000	001	000	001	000	000	1
DB11235	000	000	000	000	000	000	000	000	000	000	000	000	DB09128	000	000	000	000	000	000	000	001	000	001	000	000	1
DB00321	001	000	001	000	101	101	001	101	000	001	001	000	DB00484	000	000	000	000	000	000	000	000	000	000	000	000	1
DB00543	000	000	000	000	000	000	000	101	000	000	000	000	DB00484	000	000	000	000	000	000	000	000	000	000	000	000	1
DB06216	000	000	000	000	000	000	000	000	000	000	000	000	DB00484	000	000	000	000	000	000	000	000	000	000	000	000	1
DB00972	000	000	000	000	000	000	000	000	000	000	000	000	DB00484	000	000	000	000	000	000	000	000	000	000	000	000	1
DB00835	000	000	001	000	000	000	000	000	000	000	000	000	DB00484	000	000	000	000	000	000	000	000	000	000	000	000	1
DB00748	000	000	000	000	000	000	000	100	000	000	000	000	DB00484	000	000	000	000	000	000	000	000	000	000	000	000	1
DB00341	000	000	000	000	000	000	000	000	000	000	000	000	DB00484	000	000	000	000	000	000	000	000	000	000	000	000	1
DB01114	000	000	000	000	000	000	000	000	000	000	000	000	DB00484	000	000	000	000	000	000	000	000	000	000	000	000	1
DB00363	000	000	000	000	101	000	000	000	000	000	000	000	DB00484	000	000	000	000	000	000	000	000	000	000	000	000	1
DB01176	000	000	000	000	000	000	100	000	000	000	000	000	DB00484	000	000	000	000	000	000	000	000	000	000	000	000	1
DB00434	000	000	000	000	000	000	000	100	000	000	000	000	DB00484	000	000	000	000	000	000	000	000	000	000	000	000	1
DB00405	000	000	000	000	000	000	000	101	000	000	000	000	DB00484	000	000	000	000	000	000	000	000	000	000	000	000	1
DB00985	000	000	000	000	000	000	000	000	000	000	000	000	DB00484	000	000	000	000	000	000	000	000	000	000	000	000	1
DB09167	000	000	000	000	100	000	000	000	000	000	000	000	DB00484	000	000	000	000	000	000	000	000	000	000	000	000	1
DB04841	000	000	000	000	000	000	000	000	000	000	000	000	DB00484	000	000	000	000	000	000	000	000	000	000	000	000	1
DB00557	000	000	000	000	000	000	000	100	000	001	001	000	DB00484	000	000	000	000	000	000	000	000	000	000	000	000	1
DB04946	000	000	000	000	000	000	000	000	000	000	000	000	DB00484	000	000	000	000	000	000	000	000	000	000	000	000	1
DB00458	000	000	000	001	101	000	000	000	000	000	000	000	DB00484	000	000	000	000	000	000	000	000	000	000	000	000	1
DB06282	000	000	000	000	000	000	000	000	000	001	000	000	DB00484	000	000	000	000	000	000	000	000	000	000	000	000	1
DB00737	000	000	000	000	000	000	000	001	000	000	000	000	DB00484	000	000	000	000	000	000	000	000	000	000	000	000	1
DB00370	000	000	000	000	000	000	000	000	000	000	000	000	DB00484	000	000	000	000	000	000	000	000	000	000	000	000	1
DB00540	000	000	000	000	001	000	000	000	000	000	000	000	DB00484	000	000	000	000	000	000	000	000	000	000	000	000	1
DB01173	000	000	000	000	000	000	000	000	000	000	000	000	DB00484	000	000	000	000	000	000	000	000	000	000	000	000	1
DB06153	000	000	000	000	000	000	000	000	000	000	000	000	DB00484	000	000	000	000	000	000	000	000	000	000	000	000	1
DB00777	100	000	000	000	000	000	000	000	000	000	000	000	DB00484	000	000	000	000	000	000	000	000	000	000	000	000	1
DB01224	000	000	000	000	001	000	000	000	000	000	000	000	DB00484	000	000	000	000	000	000	000	000	000	000	000	000	1
DB00726	000	000	000	000	001	000	001	001	000	000	000	000	DB00484	000	000	000	000	000	000	000	000	000	000	000	000	1
DB00427	000	000	000	000	000	000	000	100	000	000	000	000	DB00484	000	000	000	000	000	000	000	000	000	000	000	000	1
DB00543	000	000	000	000	000	000	000	101	000	000	000	000	DB05541	000	000	001	000	001	000	001	000	000	001	000	000	1
DB00972	000	000	000	000	000	000	000	000	000	000	000	000	DB05541	000	000	001	000	001	000	001	000	000	001	000	000	1
DB00245	000	000	000	000	000	000	000	001	000	000	000	000	DB05541	000	000	001	000	001	000	001	000	000	001	000	000	1
DB00354	000	000	000	000	000	000	000	000	000	000	000	000	DB05541	000	000	001	000	001	000	001	000	000	001	000	000	1
DB00434	000	000	000	000	000	000	000	100	000	000	000	000	DB05541	000	000	001	000	001	000	001	000	000	001	000	000	1
DB00458	000	000	000	001	101	000	000	000	000	000	000	000	DB05541	000	000	001	000	001	000	001	000	000	001	000	000	1
DB00370	000	000	000	000	000	000	000	000	000	000	000	000	DB05541	000	000	001	000	001	000	001	000	000	001	000	000	1
DB00540	000	000	000	000	001	000	000	000	000	000	000	000	DB05541	000	000	001	000	001	000	001	000	000	001	000	000	1
DB01173	000	000	000	000	000	000	000	000	000	000	000	000	DB05541	000	000	001	000	001	000	001	000	000	001	000	000	1
DB06153	000	000	000	000	000	000	000	000	000	000	000	000	DB05541	000	000	001	000	001	000	001	000	000	001	000	000	1
DB00777	100	000	000	000	000	000	000	000	000	000	000	000	DB05541	000	000	001	000	001	000	001	000	000	001	000	000	1
DB01224	000	000	000	000	001	000	000	000	000	000	000	000	DB05541	000	000	001	000	001	000	001	000	000	001	000	000	1
DB11235	000	000	000	000	000	000	000	000	000	000	000	000	DB05541	000	000	001	000	001	000	001	000	000	001	000	000	1
DB00321	001	000	001	000	101	101	001	101	000	001	001	000	DB01558	001	000	000	000	001	000	000	000	100	000	000	000	1
DB00972	000	000	000	000	000	000	000	000	000	000	000	000	DB01558	001	000	000	000	001	000	000	000	100	000	000	000	1
DB00245	000	000	000	000	000	000	000	001	000	000	000	000	DB01558	001	000	000	000	001	000	000	000	100	000	000	000	1
DB00354	000	000	000	000	000	000	000	000	000	000	000	000	DB01558	001	000	000	000	001	000	000	000	100	000	000	000	1
DB00434	000	000	000	000	000	000	000	100	000	000	000	000	DB01558	001	000	000	000	001	000	000	000	100	000	000	000	1
DB00458	000	000	000	001	101	000	000	000	000	000	000	000	DB01558	001	000	000	000	001	000	000	000	100	000	000	000	1
DB01173	000	000	000	000	000	000	000	000	000	000	000	000	DB01558	001	000	000	000	001	000	000	000	100	000	000	000	1
DB00777	100	000	000	000	000	000	000	000	000	000	000	000	DB01558	001	000	000	000	001	000	000	000	100	000	000	000	1
DB11235	000	000	000	000	000	000	000	000	000	000	000	000	DB01558	001	000	000	000	001	000	000	000	100	000	000	000	1
DB00972	000	000	000	000	000	000	000	000	000	000	000	000	DB01200	000	000	000	000	000	000	000	000	000	100	000	000	1
DB00245	000	000	000	000	000	000	000	001	000	000	000	000	DB01200	000	000	000	000	000	000	000	000	000	100	000	000	1
DB00835	000	000	001	000	000	000	000	000	000	000	000	000	DB01200	000	000	000	000	000	000	000	000	000	100	000	000	1
DB00354	000	000	000	000	000	000	000	000	000	000	000	000	DB01200	000	000	000	000	000	000	000	000	000	100	000	000	1
DB01173	000	000	000	000	000	000	000	000	000	000	000	000	DB01200	000	000	000	000	000	000	000	000	000	100	000	000	1
DB11235	000	000	000	000	000	000	000	000	000	000	000	000	DB01200	000	000	000	000	000	000	000	000	000	100	000	000	1
DB00835	000	000	001	000	000	000	000	000	000	000	000	000	DB00972	001	100	100	000	101	001	100	101	000	101	001	000	1
DB00972	000	000	000	000	000	000	000	000	000	000	000	000	DB00835	000	000	001	000	000	000	000	000	000	000	000	000	1
DB00835	000	000	001	000	000	000	000	000	000	000	000	000	DB00245	000	000	000	000	000	000	000	001	000	000	000	000	1
DB00245	000	000	000	000	000	000	000	001	000	000	000	000	DB00835	000	000	001	000	000	000	000	000	000	000	000	000	1
DB00835	000	000	001	000	000	000	000	000	000	000	000	000	DB00810	000	000	000	000	000	000	000	100	000	000	000	000	1
DB00354	000	000	000	000	000	000	000	000	000	000	000	000	DB00835	000	000	001	000	000	000	000	000	000	000	000	000	1
DB00835	000	000	001	000	000	000	000	000	000	000	000	000	DB00921	000	000	000	001	100	001	001	100	000	100	001	001	1
DB00835	000	000	001	000	000	000	000	000	000	000	000	000	DB09300	000	000	000	000	000	000	000	000	000	000	000	000	1
DB00835	000	000	001	000	000	000	000	000	000	000	000	000	DB01151	000	000	100	000	000	000	000	100	100	100	000	000	1
DB00835	000	000	001	000	000	000	000	000	000	000	000	000	DB00967	000	000	000	000	000	000	000	000	000	000	000	000	1
DB00835	000	000	001	000	000	000	000	000	000	000	000	000	DB00804	100	000	000	000	000	000	000	100	000	100	000	000	1
DB00835	000	000	001	000	000	000	000	000	000	000	000	000	DB01075	000	000	000	000	001	000	001	100	000	000	000	000	1
DB00835	000	000	001	000	000	000	000	000	000	000	000	000	DB01231	000	000	000	000	000	000	000	100	000	000	000	000	1
DB00835	000	000	001	000	000	000	000	000	000	000	000	000	DB01142	001	000	000	000	001	000	001	100	000	001	000	000	1
DB00835	000	000	001	000	000	000	000	000	000	000	000	000	DB00593	000	000	000	000	000	000	000	000	000	001	000	000	1
DB00835	000	000	001	000	000	000	000	000	000	000	000	000	DB01148	100	000	000	000	000	000	000	100	000	100	000	000	1
DB00835	000	000	001	000	000	000	000	000	000	000	000	000	DB00472	101	000	001	000	101	000	101	101	000	101	001	000	1
DB00835	000	000	001	000	000	000	000	000	000	000	000	000	DB00725	000	000	000	000	000	000	000	000	000	000	000	000	1
DB00835	000	000	001	000	000	000	000	000	000	000	000	000	DB00424	000	000	000	000	000	000	000	000	000	000	000	000	1
DB00835	000	000	001	000	000	000	000	000	000	000	000	000	DB01625	000	000	000	000	000	000	000	100	000	000	000	000	1
DB00835	000	000	001	000	000	000	000	000	000	000	000	000	DB08815	000	000	000	000	000	000	000	000	000	001	000	000	1
DB00835	000	000	001	000	000	000	000	000	000	000	000	000	DB00934	001	000	000	000	000	000	000	001	000	000	000	000	1
DB00835	000	000	001	000	000	000	000	000	000	000	000	000	DB04843	000	000	000	000	000	000	000	100	000	000	000	000	1
DB00835	000	000	001	000	000	000	000	000	000	000	000	000	DB01403	000	000	000	000	000	000	000	101	100	000	000	000	1
DB00835	000	000	001	000	000	000	000	000	000	000	000	000	DB00462	000	000	000	000	000	000	000	000	000	000	000	000	1
DB00835	000	000	001	000	000	000	000	000	000	000	000	000	DB11315	000	000	000	000	000	000	000	000	000	000	000	000	1
DB00370	000	000	000	000	000	000	000	000	000	000	000	000	DB00835	000	000	001	000	000	000	000	000	000	000	000	000	1
DB00835	000	000	001	000	000	000	000	000	000	000	000	000	DB00370	000	000	000	000	000	000	000	000	000	101	000	000	1
DB00835	000	000	001	000	000	000	000	000	000	000	000	000	DB01173	100	000	100	000	000	000	000	100	100	101	000	000	1
DB01173	000	000	000	000	000	000	000	000	000	000	000	000	DB00835	000	000	001	000	000	000	000	000	000	000	000	000	1
DB00835	000	000	001	000	000	000	000	000	000	000	000	000	DB09117	000	000	000	000	000	000	000	000	000	000	000	000	1
DB00835	000	000	001	000	000	000	000	000	000	000	000	000	DB00670	000	000	000	000	000	000	000	000	000	000	000	000	1
DB00835	000	000	001	000	000	000	000	000	000	000	000	000	DB06153	000	000	000	000	000	000	000	000	000	000	000	000	1
DB06153	000	000	000	000	000	000	000	000	000	000	000	000	DB00835	000	000	001	000	000	000	000	000	000	000	000	000	1
DB00835	000	000	001	000	000	000	000	000	000	000	000	000	DB00387	000	000	000	000	000	000	000	100	000	000	000	000	1
DB00835	000	000	001	000	000	000	000	000	000	000	000	000	DB00782	100	000	000	000	000	000	000	100	000	000	000	000	1
DB00835	000	000	001	000	000	000	000	000	000	000	000	000	DB12278	000	000	000	000	000	000	000	000	000	001	000	000	1
DB00835	000	000	001	000	000	000	000	000	000	000	000	000	DB11855	000	000	000	000	000	000	000	001	000	000	000	000	1
DB00835	000	000	001	000	000	000	000	000	000	000	000	000	DB09034	000	000	000	000	001	000	000	000	000	001	000	000	1
DB00835	000	000	001	000	000	000	000	000	000	000	000	000	DB01041	000	000	000	000	000	000	000	000	000	000	000	000	1
DB00835	000	000	001	000	000	000	000	000	000	000	000	000	DB11235	000	000	000	000	000	000	000	000	000	000	000	000	1
DB11235	000	000	000	000	000	000	000	000	000	000	000	000	DB00835	000	000	001	000	000	000	000	000	000	000	000	000	1
DB00835	000	000	001	000	000	000	000	000	000	000	000	000	DB00376	000	000	000	000	000	000	000	000	000	000	000	000	1
DB00835	000	000	001	000	000	000	000	000	000	000	000	000	DB09089	000	000	000	000	000	000	000	000	000	001	000	000	1
DB00835	000	000	001	000	000	000	000	000	000	000	000	000	DB00425	001	000	000	000	001	000	001	001	000	001	000	000	1
DB00354	000	000	000	000	000	000	000	000	000	000	000	000	DB00967	000	000	000	000	000	000	000	000	000	000	000	000	1
DB00354	000	000	000	000	000	000	000	000	000	000	000	000	DB00653	000	000	000	000	000	000	000	000	000	000	000	000	1
DB00972	000	000	000	000	000	000	000	000	000	000	000	000	DB00921	000	000	000	001	100	001	001	100	000	100	001	001	1
DB00972	000	000	000	000	000	000	000	000	000	000	000	000	DB01156	000	000	001	000	000	000	001	100	001	000	000	000	1
DB00354	000	000	000	000	000	000	000	000	000	000	000	000	DB01156	000	000	001	000	000	000	001	100	001	000	000	000	1
DB00777	100	000	000	000	000	000	000	000	000	000	000	000	DB01156	000	000	001	000	000	000	001	100	001	000	000	000	1
DB11235	000	000	000	000	000	000	000	000	000	000	000	000	DB01156	000	000	001	000	000	000	001	100	001	000	000	000	1
DB00321	001	000	001	000	101	101	001	101	000	001	001	000	DB00237	000	000	000	000	000	000	000	000	000	000	000	000	1
DB00543	000	000	000	000	000	000	000	101	000	000	000	000	DB00237	000	000	000	000	000	000	000	000	000	000	000	000	1
DB00972	000	000	000	000	000	000	000	000	000	000	000	000	DB00237	000	000	000	000	000	000	000	000	000	000	000	000	1
DB00245	000	000	000	000	000	000	000	001	000	000	000	000	DB00237	000	000	000	000	000	000	000	000	000	000	000	000	1
DB00354	000	000	000	000	000	000	000	000	000	000	000	000	DB00237	000	000	000	000	000	000	000	000	000	000	000	000	1
DB00434	000	000	000	000	000	000	000	100	000	000	000	000	DB00237	000	000	000	000	000	000	000	000	000	000	000	000	1
DB09167	000	000	000	000	100	000	000	000	000	000	000	000	DB00237	000	000	000	000	000	000	000	000	000	000	000	000	1
DB00458	000	000	000	001	101	000	000	000	000	000	000	000	DB00237	000	000	000	000	000	000	000	000	000	000	000	000	1
DB00370	000	000	000	000	000	000	000	000	000	000	000	000	DB00237	000	000	000	000	000	000	000	000	000	000	000	000	1
DB00540	000	000	000	000	001	000	000	000	000	000	000	000	DB00237	000	000	000	000	000	000	000	000	000	000	000	000	1
DB01173	000	000	000	000	000	000	000	000	000	000	000	000	DB00237	000	000	000	000	000	000	000	000	000	000	000	000	1
DB06153	000	000	000	000	000	000	000	000	000	000	000	000	DB00237	000	000	000	000	000	000	000	000	000	000	000	000	1
DB00777	100	000	000	000	000	000	000	000	000	000	000	000	DB00237	000	000	000	000	000	000	000	000	000	000	000	000	1
DB11235	000	000	000	000	000	000	000	000	000	000	000	000	DB00237	000	000	000	000	000	000	000	000	000	000	000	000	1
DB00321	001	000	001	000	101	101	001	101	000	001	001	000	DB00241	000	000	000	000	000	000	000	000	000	010	000	000	1
DB00972	000	000	000	000	000	000	000	000	000	000	000	000	DB00241	000	000	000	000	000	000	000	000	000	010	000	000	1
DB00245	000	000	000	000	000	000	000	001	000	000	000	000	DB00241	000	000	000	000	000	000	000	000	000	010	000	000	1
DB00354	000	000	000	000	000	000	000	000	000	000	000	000	DB00241	000	000	000	000	000	000	000	000	000	010	000	000	1
DB00363	000	000	000	000	101	000	000	000	000	000	000	000	DB00241	000	000	000	000	000	000	000	000	000	010	000	000	1
DB00434	000	000	000	000	000	000	000	100	000	000	000	000	DB00241	000	000	000	000	000	000	000	000	000	010	000	000	1
DB00458	000	000	000	001	101	000	000	000	000	000	000	000	DB00241	000	000	000	000	000	000	000	000	000	010	000	000	1
DB00370	000	000	000	000	000	000	000	000	000	000	000	000	DB00241	000	000	000	000	000	000	000	000	000	010	000	000	1
DB01173	000	000	000	000	000	000	000	000	000	000	000	000	DB00241	000	000	000	000	000	000	000	000	000	010	000	000	1
DB06153	000	000	000	000	000	000	000	000	000	000	000	000	DB00241	000	000	000	000	000	000	000	000	000	010	000	000	1
DB00777	100	000	000	000	000	000	000	000	000	000	000	000	DB00241	000	000	000	000	000	000	000	000	000	010	000	000	1
DB01224	000	000	000	000	001	000	000	000	000	000	000	000	DB00241	000	000	000	000	000	000	000	000	000	010	000	000	1
DB11235	000	000	000	000	000	000	000	000	000	000	000	000	DB00241	000	000	000	000	000	000	000	000	000	010	000	000	1
DB00972	000	000	000	000	000	000	000	000	000	000	000	000	DB00611	000	000	000	000	000	000	000	000	000	000	000	000	1
DB01173	000	000	000	000	000	000	000	000	000	000	000	000	DB00611	000	000	000	000	000	000	000	000	000	000	000	000	1
DB00321	001	000	001	000	101	101	001	101	000	001	001	000	DB00248	000	000	000	000	000	000	000	000	000	101	000	000	1
DB00543	000	000	000	000	000	000	000	101	000	000	000	000	DB00248	000	000	000	000	000	000	000	000	000	101	000	000	1
DB00972	000	000	000	000	000	000	000	000	000	000	000	000	DB00248	000	000	000	000	000	000	000	000	000	101	000	000	1
DB00245	000	000	000	000	000	000	000	001	000	000	000	000	DB00248	000	000	000	000	000	000	000	000	000	101	000	000	1
DB00354	000	000	000	000	000	000	000	000	000	000	000	000	DB00248	000	000	000	000	000	000	000	000	000	101	000	000	1
DB00458	000	000	000	001	101	000	000	000	000	000	000	000	DB00248	000	000	000	000	000	000	000	000	000	101	000	000	1
DB01173	000	000	000	000	000	000	000	000	000	000	000	000	DB00248	000	000	000	000	000	000	000	000	000	101	000	000	1
DB01224	000	000	000	000	001	000	000	000	000	000	000	000	DB00248	000	000	000	000	000	000	000	000	000	101	000	000	1
DB11235	000	000	000	000	000	000	000	000	000	000	000	000	DB00248	000	000	000	000	000	000	000	000	000	101	000	000	1
DB00543	000	000	000	000	000	000	000	101	000	000	000	000	DB00564	011	000	011	000	111	011	010	000	000	011	011	000	1
DB00972	000	000	000	000	000	000	000	000	000	000	000	000	DB00564	011	000	011	000	111	011	010	000	000	011	011	000	1
DB00835	000	000	001	000	000	000	000	000	000	000	000	000	DB00564	011	000	011	000	111	011	010	000	000	011	011	000	1
DB00354	000	000	000	000	000	000	000	000	000	000	000	000	DB00564	011	000	011	000	111	011	010	000	000	011	011	000	1
DB00434	000	000	000	000	000	000	000	100	000	000	000	000	DB00564	011	000	011	000	111	011	010	000	000	011	011	000	1
DB09167	000	000	000	000	100	000	000	000	000	000	000	000	DB00564	011	000	011	000	111	011	010	000	000	011	011	000	1
DB01173	000	000	000	000	000	000	000	000	000	000	000	000	DB00564	011	000	011	000	111	011	010	000	000	011	011	000	1
DB00777	100	000	000	000	000	000	000	000	000	000	000	000	DB00564	011	000	011	000	111	011	010	000	000	011	011	000	1
DB11235	000	000	000	000	000	000	000	000	000	000	000	000	DB00564	011	000	011	000	111	011	010	000	000	011	011	000	1
DB00748	000	000	000	000	000	000	000	100	000	000	000	000	DB08897	000	000	000	000	000	000	000	000	000	000	000	000	1
DB00748	000	000	000	000	000	000	000	100	000	000	000	000	DB00321	001	000	001	000	101	101	001	101	000	001	001	000	1
DB00321	001	000	001	000	101	101	001	101	000	001	001	000	DB00748	000	000	000	000	000	000	000	000	000	000	000	000	1
DB00748	000	000	000	000	000	000	000	100	000	000	000	000	DB00543	000	000	000	000	000	000	000	101	000	000	000	000	1
DB00543	000	000	000	000	000	000	000	101	000	000	000	000	DB00748	000	000	000	000	000	000	000	000	000	000	000	000	1
DB00748	000	000	000	000	000	000	000	100	000	000	000	000	DB00972	001	100	100	000	101	001	100	101	000	101	001	000	1
DB00972	000	000	000	000	000	000	000	000	000	000	000	000	DB00748	000	000	000	000	000	000	000	000	000	000	000	000	1
DB00748	000	000	000	000	000	000	000	100	000	000	000	000	DB00810	000	000	000	000	000	000	000	100	000	000	000	000	1
DB00748	000	000	000	000	000	000	000	100	000	000	000	000	DB00921	000	000	000	001	100	001	001	100	000	100	001	001	1
DB00748	000	000	000	000	000	000	000	100	000	000	000	000	DB09300	000	000	000	000	000	000	000	000	000	000	000	000	1
DB00434	000	000	000	000	000	000	000	100	000	000	000	000	DB00748	000	000	000	000	000	000	000	000	000	000	000	000	1
DB00748	000	000	000	000	000	000	000	100	000	000	000	000	DB00434	000	000	000	000	000	000	000	000	000	000	000	000	1
DB00748	000	000	000	000	000	000	000	100	000	000	000	000	DB01151	000	000	100	000	000	000	000	100	100	100	000	000	1
DB00748	000	000	000	000	000	000	000	100	000	000	000	000	DB00804	100	000	000	000	000	000	000	100	000	100	000	000	1
DB00748	000	000	000	000	000	000	000	100	000	000	000	000	DB01231	000	000	000	000	000	000	000	100	000	000	000	000	1
DB09167	000	000	000	000	100	000	000	000	000	000	000	000	DB00748	000	000	000	000	000	000	000	000	000	000	000	000	1
DB00748	000	000	000	000	000	000	000	100	000	000	000	000	DB01148	100	000	000	000	000	000	000	100	000	100	000	000	1
DB00748	000	000	000	000	000	000	000	100	000	000	000	000	DB00472	101	000	001	000	101	000	101	101	000	101	001	000	1
DB00748	000	000	000	000	000	000	000	100	000	000	000	000	DB00986	001	000	001	001	001	000	001	001	000	001	000	000	1
DB00748	000	000	000	000	000	000	000	100	000	000	000	000	DB00725	000	000	000	000	000	000	000	000	000	000	000	000	1
DB00748	000	000	000	000	000	000	000	100	000	000	000	000	DB00956	000	000	001	000	001	000	000	001	000	001	000	000	1
DB00458	000	000	000	001	101	000	000	000	000	000	000	000	DB00748	000	000	000	000	000	000	000	000	000	000	000	000	1
DB00748	000	000	000	000	000	000	000	100	000	000	000	000	DB00332	000	000	000	000	000	000	000	000	000	000	000	000	1
DB00748	000	000	000	000	000	000	000	100	000	000	000	000	DB01625	000	000	000	000	000	000	000	100	000	000	000	000	1
DB00748	000	000	000	000	000	000	000	100	000	000	000	000	DB00934	001	000	000	000	000	000	000	001	000	000	000	000	1
DB00748	000	000	000	000	000	000	000	100	000	000	000	000	DB04843	000	000	000	000	000	000	000	100	000	000	000	000	1
DB00748	000	000	000	000	000	000	000	100	000	000	000	000	DB01403	000	000	000	000	000	000	000	101	100	000	000	000	1
DB00748	000	000	000	000	000	000	000	100	000	000	000	000	DB00462	000	000	000	000	000	000	000	000	000	000	000	000	1
DB00748	000	000	000	000	000	000	000	100	000	000	000	000	DB11315	000	000	000	000	000	000	000	000	000	000	000	000	1
DB00370	000	000	000	000	000	000	000	000	000	000	000	000	DB00748	000	000	000	000	000	000	000	000	000	000	000	000	1
DB00748	000	000	000	000	000	000	000	100	000	000	000	000	DB00370	000	000	000	000	000	000	000	000	000	101	000	000	1
DB00748	000	000	000	000	000	000	000	100	000	000	000	000	DB01173	100	000	100	000	000	000	000	100	100	101	000	000	1
DB01173	000	000	000	000	000	000	000	000	000	000	000	000	DB00748	000	000	000	000	000	000	000	000	000	000	000	000	1
DB00748	000	000	000	000	000	000	000	100	000	000	000	000	DB01062	000	000	000	000	000	100	000	100	000	100	001	000	1
DB00748	000	000	000	000	000	000	000	100	000	000	000	000	DB09117	000	000	000	000	000	000	000	000	000	000	000	000	1
DB00748	000	000	000	000	000	000	000	100	000	000	000	000	DB00670	000	000	000	000	000	000	000	000	000	000	000	000	1
DB00748	000	000	000	000	000	000	000	100	000	000	000	000	DB06153	000	000	000	000	000	000	000	000	000	000	000	000	1
DB06153	000	000	000	000	000	000	000	000	000	000	000	000	DB00748	000	000	000	000	000	000	000	000	000	000	000	000	1
DB00748	000	000	000	000	000	000	000	100	000	000	000	000	DB00387	000	000	000	000	000	000	000	100	000	000	000	000	1
DB00748	000	000	000	000	000	000	000	100	000	000	000	000	DB00392	000	000	000	000	000	000	000	000	000	000	000	000	1
DB00748	000	000	000	000	000	000	000	100	000	000	000	000	DB00782	100	000	000	000	000	000	000	100	000	000	000	000	1
DB00777	100	000	000	000	000	000	000	000	000	000	000	000	DB00748	000	000	000	000	000	000	000	000	000	000	000	000	1
DB00748	000	000	000	000	000	000	000	100	000	000	000	000	DB12278	000	000	000	000	000	000	000	000	000	001	000	000	1
DB00748	000	000	000	000	000	000	000	100	000	000	000	000	DB11855	000	000	000	000	000	000	000	001	000	000	000	000	1
DB00748	000	000	000	000	000	000	000	100	000	000	000	000	DB09034	000	000	000	000	001	000	000	000	000	001	000	000	1
DB00748	000	000	000	000	000	000	000	100	000	000	000	000	DB01041	000	000	000	000	000	000	000	000	000	000	000	000	1
DB00748	000	000	000	000	000	000	000	100	000	000	000	000	DB11235	000	000	000	000	000	000	000	000	000	000	000	000	1
DB11235	000	000	000	000	000	000	000	000	000	000	000	000	DB00748	000	000	000	000	000	000	000	000	000	000	000	000	1
DB00748	000	000	000	000	000	000	000	100	000	000	000	000	DB01409	000	000	000	000	000	000	000	001	000	001	000	000	1
DB00748	000	000	000	000	000	000	000	100	000	000	000	000	DB00376	000	000	000	000	000	000	000	000	000	000	000	000	1
DB00748	000	000	000	000	000	000	000	100	000	000	000	000	DB09076	000	000	000	000	000	000	000	001	000	000	000	000	1
DB00748	000	000	000	000	000	000	000	100	000	000	000	000	DB00425	001	000	000	000	001	000	001	001	000	001	000	000	1
DB00972	000	000	000	000	000	000	000	000	000	000	000	000	DB06016	000	000	000	000	000	000	000	001	000	001	000	000	1
DB00354	000	000	000	000	000	000	000	000	000	000	000	000	DB06016	000	000	000	000	000	000	000	001	000	001	000	000	1
DB00434	000	000	000	000	000	000	000	100	000	000	000	000	DB06016	000	000	000	000	000	000	000	001	000	001	000	000	1
DB01173	000	000	000	000	000	000	000	000	000	000	000	000	DB06016	000	000	000	000	000	000	000	001	000	001	000	000	1
DB00777	100	000	000	000	000	000	000	000	000	000	000	000	DB06016	000	000	000	000	000	000	000	001	000	001	000	000	1
DB11235	000	000	000	000	000	000	000	000	000	000	000	000	DB06016	000	000	000	000	000	000	000	001	000	001	000	000	1
DB00972	000	000	000	000	000	000	000	000	000	000	000	000	DB00395	000	000	000	000	001	000	000	000	000	000	000	000	1
DB00245	000	000	000	000	000	000	000	001	000	000	000	000	DB00395	000	000	000	000	001	000	000	000	000	000	000	000	1
DB00354	000	000	000	000	000	000	000	000	000	000	000	000	DB00395	000	000	000	000	001	000	000	000	000	000	000	000	1
DB11235	000	000	000	000	000	000	000	000	000	000	000	000	DB00395	000	000	000	000	001	000	000	000	000	000	000	000	1
DB00341	000	000	000	000	000	000	000	000	000	000	000	000	DB08897	000	000	000	000	000	000	000	000	000	000	000	000	1
DB00341	000	000	000	000	000	000	000	000	000	000	000	000	DB00321	001	000	001	000	101	101	001	101	000	001	001	000	1
DB00321	001	000	001	000	101	101	001	101	000	001	001	000	DB00341	000	000	000	000	000	000	000	000	000	000	000	000	1
DB00341	000	000	000	000	000	000	000	000	000	000	000	000	DB00543	000	000	000	000	000	000	000	101	000	000	000	000	1
DB00543	000	000	000	000	000	000	000	101	000	000	000	000	DB00341	000	000	000	000	000	000	000	000	000	000	000	000	1
DB00341	000	000	000	000	000	000	000	000	000	000	000	000	DB00972	001	100	100	000	101	001	100	101	000	101	001	000	1
DB00972	000	000	000	000	000	000	000	000	000	000	000	000	DB00341	000	000	000	000	000	000	000	000	000	000	000	000	1
DB00341	000	000	000	000	000	000	000	000	000	000	000	000	DB00810	000	000	000	000	000	000	000	100	000	000	000	000	1
DB00354	000	000	000	000	000	000	000	000	000	000	000	000	DB00341	000	000	000	000	000	000	000	000	000	000	000	000	1
DB00341	000	000	000	000	000	000	000	000	000	000	000	000	DB00921	000	000	000	001	100	001	001	100	000	100	001	001	1
DB00341	000	000	000	000	000	000	000	000	000	000	000	000	DB09300	000	000	000	000	000	000	000	000	000	000	000	000	1
DB00341	000	000	000	000	000	000	000	000	000	000	000	000	DB00477	001	000	000	000	000	000	000	101	100	011	000	000	1
DB00341	000	000	000	000	000	000	000	000	000	000	000	000	DB00434	000	000	000	000	000	000	000	000	000	000	000	000	1
DB00434	000	000	000	000	000	000	000	100	000	000	000	000	DB00341	000	000	000	000	000	000	000	000	000	000	000	000	1
DB00341	000	000	000	000	000	000	000	000	000	000	000	000	DB01151	000	000	100	000	000	000	000	100	100	100	000	000	1
DB00341	000	000	000	000	000	000	000	000	000	000	000	000	DB00804	100	000	000	000	000	000	000	100	000	100	000	000	1
DB00341	000	000	000	000	000	000	000	000	000	000	000	000	DB01231	000	000	000	000	000	000	000	100	000	000	000	000	1
DB09167	000	000	000	000	100	000	000	000	000	000	000	000	DB00341	000	000	000	000	000	000	000	000	000	000	000	000	1
DB00341	000	000	000	000	000	000	000	000	000	000	000	000	DB01142	001	000	000	000	001	000	001	100	000	001	000	000	1
DB00341	000	000	000	000	000	000	000	000	000	000	000	000	DB01148	100	000	000	000	000	000	000	100	000	100	000	000	1
DB00341	000	000	000	000	000	000	000	000	000	000	000	000	DB00472	101	000	001	000	101	000	101	101	000	101	001	000	1
DB00341	000	000	000	000	000	000	000	000	000	000	000	000	DB00483	000	000	000	000	000	000	000	000	000	000	000	000	1
DB00341	000	000	000	000	000	000	000	000	000	000	000	000	DB00986	001	000	001	001	001	000	001	001	000	001	000	000	1
DB00341	000	000	000	000	000	000	000	000	000	000	000	000	DB00725	000	000	000	000	000	000	000	000	000	000	000	000	1
DB00341	000	000	000	000	000	000	000	000	000	000	000	000	DB00956	000	000	001	000	001	000	000	001	000	001	000	000	1
DB00341	000	000	000	000	000	000	000	000	000	000	000	000	DB00424	000	000	000	000	000	000	000	000	000	000	000	000	1
DB00458	000	000	000	001	101	000	000	000	000	000	000	000	DB00341	000	000	000	000	000	000	000	000	000	000	000	000	1
DB00341	000	000	000	000	000	000	000	000	000	000	000	000	DB00332	000	000	000	000	000	000	000	000	000	000	000	000	1
DB00341	000	000	000	000	000	000	000	000	000	000	000	000	DB01625	000	000	000	000	000	000	000	100	000	000	000	000	1
DB00341	000	000	000	000	000	000	000	000	000	000	000	000	DB00934	001	000	000	000	000	000	000	001	000	000	000	000	1
DB00341	000	000	000	000	000	000	000	000	000	000	000	000	DB04843	000	000	000	000	000	000	000	100	000	000	000	000	1
DB00341	000	000	000	000	000	000	000	000	000	000	000	000	DB01403	000	000	000	000	000	000	000	101	100	000	000	000	1
DB00341	000	000	000	000	000	000	000	000	000	000	000	000	DB00462	000	000	000	000	000	000	000	000	000	000	000	000	1
DB00341	000	000	000	000	000	000	000	000	000	000	000	000	DB11315	000	000	000	000	000	000	000	000	000	000	000	000	1
DB00341	000	000	000	000	000	000	000	000	000	000	000	000	DB00370	000	000	000	000	000	000	000	000	000	101	000	000	1
DB00370	000	000	000	000	000	000	000	000	000	000	000	000	DB00341	000	000	000	000	000	000	000	000	000	000	000	000	1
DB00341	000	000	000	000	000	000	000	000	000	000	000	000	DB00622	000	000	010	000	100	101	100	100	001	101	101	000	1
DB00341	000	000	000	000	000	000	000	000	000	000	000	000	DB00540	001	000	000	000	001	000	000	101	100	001	001	000	1
DB00540	000	000	000	000	001	000	000	000	000	000	000	000	DB00341	000	000	000	000	000	000	000	000	000	000	000	000	1
DB00341	000	000	000	000	000	000	000	000	000	000	000	000	DB01173	100	000	100	000	000	000	000	100	100	101	000	000	1
DB01173	000	000	000	000	000	000	000	000	000	000	000	000	DB00341	000	000	000	000	000	000	000	000	000	000	000	000	1
DB00341	000	000	000	000	000	000	000	000	000	000	000	000	DB01062	000	000	000	000	000	100	000	100	000	100	001	000	1
DB00341	000	000	000	000	000	000	000	000	000	000	000	000	DB01337	000	000	000	000	000	000	000	000	000	000	000	000	1
DB00341	000	000	000	000	000	000	000	000	000	000	000	000	DB09117	000	000	000	000	000	000	000	000	000	000	000	000	1
DB00341	000	000	000	000	000	000	000	000	000	000	000	000	DB01338	000	000	000	000	000	000	000	000	000	000	000	000	1
DB00341	000	000	000	000	000	000	000	000	000	000	000	000	DB00670	000	000	000	000	000	000	000	000	000	000	000	000	1
DB00341	000	000	000	000	000	000	000	000	000	000	000	000	DB06153	000	000	000	000	000	000	000	000	000	000	000	000	1
DB06153	000	000	000	000	000	000	000	000	000	000	000	000	DB00341	000	000	000	000	000	000	000	000	000	000	000	000	1
DB00341	000	000	000	000	000	000	000	000	000	000	000	000	DB00387	000	000	000	000	000	000	000	100	000	000	000	000	1
DB00341	000	000	000	000	000	000	000	000	000	000	000	000	DB00392	000	000	000	000	000	000	000	000	000	000	000	000	1
DB00341	000	000	000	000	000	000	000	000	000	000	000	000	DB00782	100	000	000	000	000	000	000	100	000	000	000	000	1
DB00777	100	000	000	000	000	000	000	000	000	000	000	000	DB00341	000	000	000	000	000	000	000	000	000	000	000	000	1
DB00341	000	000	000	000	000	000	000	000	000	000	000	000	DB12278	000	000	000	000	000	000	000	000	000	001	000	000	1
DB00341	000	000	000	000	000	000	000	000	000	000	000	000	DB01224	000	000	000	000	001	000	000	001	000	001	001	001	1
DB01224	000	000	000	000	001	000	000	000	000	000	000	000	DB00341	000	000	000	000	000	000	000	000	000	000	000	000	1
DB00341	000	000	000	000	000	000	000	000	000	000	000	000	DB11855	000	000	000	000	000	000	000	001	000	000	000	000	1
DB00341	000	000	000	000	000	000	000	000	000	000	000	000	DB09034	000	000	000	000	001	000	000	000	000	001	000	000	1
DB00341	000	000	000	000	000	000	000	000	000	000	000	000	DB01041	000	000	000	000	000	000	000	000	000	000	000	000	1
DB00341	000	000	000	000	000	000	000	000	000	000	000	000	DB11235	000	000	000	000	000	000	000	000	000	000	000	000	1
DB11235	000	000	000	000	000	000	000	000	000	000	000	000	DB00341	000	000	000	000	000	000	000	000	000	000	000	000	1
DB00341	000	000	000	000	000	000	000	000	000	000	000	000	DB01409	000	000	000	000	000	000	000	001	000	001	000	000	1
DB00341	000	000	000	000	000	000	000	000	000	000	000	000	DB00376	000	000	000	000	000	000	000	000	000	000	000	000	1
DB00341	000	000	000	000	000	000	000	000	000	000	000	000	DB09089	000	000	000	000	000	000	000	000	000	001	000	000	1
DB00341	000	000	000	000	000	000	000	000	000	000	000	000	DB09076	000	000	000	000	000	000	000	001	000	000	000	000	1
DB00341	000	000	000	000	000	000	000	000	000	000	000	000	DB00425	001	000	000	000	001	000	001	001	000	001	000	000	1
DB00321	001	000	001	000	101	101	001	101	000	001	001	000	DB01563	000	000	000	000	000	000	000	000	000	000	000	000	1
DB00543	000	000	000	000	000	000	000	101	000	000	000	000	DB01563	000	000	000	000	000	000	000	000	000	000	000	000	1
DB00972	000	000	000	000	000	000	000	000	000	000	000	000	DB01563	000	000	000	000	000	000	000	000	000	000	000	000	1
DB00245	000	000	000	000	000	000	000	001	000	000	000	000	DB01563	000	000	000	000	000	000	000	000	000	000	000	000	1
DB00354	000	000	000	000	000	000	000	000	000	000	000	000	DB01563	000	000	000	000	000	000	000	000	000	000	000	000	1
DB00434	000	000	000	000	000	000	000	100	000	000	000	000	DB01563	000	000	000	000	000	000	000	000	000	000	000	000	1
DB09167	000	000	000	000	100	000	000	000	000	000	000	000	DB01563	000	000	000	000	000	000	000	000	000	000	000	000	1
DB00458	000	000	000	001	101	000	000	000	000	000	000	000	DB01563	000	000	000	000	000	000	000	000	000	000	000	000	1
DB00370	000	000	000	000	000	000	000	000	000	000	000	000	DB01563	000	000	000	000	000	000	000	000	000	000	000	000	1
DB00540	000	000	000	000	001	000	000	000	000	000	000	000	DB01563	000	000	000	000	000	000	000	000	000	000	000	000	1
DB01173	000	000	000	000	000	000	000	000	000	000	000	000	DB01563	000	000	000	000	000	000	000	000	000	000	000	000	1
DB06153	000	000	000	000	000	000	000	000	000	000	000	000	DB01563	000	000	000	000	000	000	000	000	000	000	000	000	1
DB00777	100	000	000	000	000	000	000	000	000	000	000	000	DB01563	000	000	000	000	000	000	000	000	000	000	000	000	1
DB11235	000	000	000	000	000	000	000	000	000	000	000	000	DB01563	000	000	000	000	000	000	000	000	000	000	000	000	1
DB00972	000	000	000	000	000	000	000	000	000	000	000	000	DB00475	000	000	000	000	000	000	000	000	000	001	000	000	1
DB00245	000	000	000	000	000	000	000	001	000	000	000	000	DB00475	000	000	000	000	000	000	000	000	000	001	000	000	1
DB00354	000	000	000	000	000	000	000	000	000	000	000	000	DB00475	000	000	000	000	000	000	000	000	000	001	000	000	1
DB00434	000	000	000	000	000	000	000	100	000	000	000	000	DB00475	000	000	000	000	000	000	000	000	000	001	000	000	1
DB01173	000	000	000	000	000	000	000	000	000	000	000	000	DB00475	000	000	000	000	000	000	000	000	000	001	000	000	1
DB00777	100	000	000	000	000	000	000	000	000	000	000	000	DB00475	000	000	000	000	000	000	000	000	000	001	000	000	1
DB11235	000	000	000	000	000	000	000	000	000	000	000	000	DB00475	000	000	000	000	000	000	000	000	000	001	000	000	1
DB01114	000	000	000	000	000	000	000	000	000	000	000	000	DB08897	000	000	000	000	000	000	000	000	000	000	000	000	1
DB00972	000	000	000	000	000	000	000	000	000	000	000	000	DB01114	000	000	000	000	000	000	000	101	000	001	001	001	1
DB01114	000	000	000	000	000	000	000	000	000	000	000	000	DB00972	001	100	100	000	101	001	100	101	000	101	001	000	1
DB01114	000	000	000	000	000	000	000	000	000	000	000	000	DB00921	000	000	000	001	100	001	001	100	000	100	001	001	1
DB01114	000	000	000	000	000	000	000	000	000	000	000	000	DB09300	000	000	000	000	000	000	000	000	000	000	000	000	1
DB01114	000	000	000	000	000	000	000	000	000	000	000	000	DB00804	100	000	000	000	000	000	000	100	000	100	000	000	1
DB01114	000	000	000	000	000	000	000	000	000	000	000	000	DB01231	000	000	000	000	000	000	000	100	000	000	000	000	1
DB01114	000	000	000	000	000	000	000	000	000	000	000	000	DB01142	001	000	000	000	001	000	001	100	000	001	000	000	1
DB01114	000	000	000	000	000	000	000	000	000	000	000	000	DB01148	100	000	000	000	000	000	000	100	000	100	000	000	1
DB01114	000	000	000	000	000	000	000	000	000	000	000	000	DB00986	001	000	001	001	001	000	001	001	000	001	000	000	1
DB01114	000	000	000	000	000	000	000	000	000	000	000	000	DB00725	000	000	000	000	000	000	000	000	000	000	000	000	1
DB01114	000	000	000	000	000	000	000	000	000	000	000	000	DB00332	000	000	000	000	000	000	000	000	000	000	000	000	1
DB01114	000	000	000	000	000	000	000	000	000	000	000	000	DB01625	000	000	000	000	000	000	000	100	000	000	000	000	1
DB01114	000	000	000	000	000	000	000	000	000	000	000	000	DB04843	000	000	000	000	000	000	000	100	000	000	000	000	1
DB01114	000	000	000	000	000	000	000	000	000	000	000	000	DB01403	000	000	000	000	000	000	000	101	100	000	000	000	1
DB01114	000	000	000	000	000	000	000	000	000	000	000	000	DB00462	000	000	000	000	000	000	000	000	000	000	000	000	1
DB01114	000	000	000	000	000	000	000	000	000	000	000	000	DB11315	000	000	000	000	000	000	000	000	000	000	000	000	1
DB01114	000	000	000	000	000	000	000	000	000	000	000	000	DB01173	100	000	100	000	000	000	000	100	100	101	000	000	1
DB01173	000	000	000	000	000	000	000	000	000	000	000	000	DB01114	000	000	000	000	000	000	000	101	000	001	001	001	1
DB01114	000	000	000	000	000	000	000	000	000	000	000	000	DB09117	000	000	000	000	000	000	000	000	000	000	000	000	1
DB01114	000	000	000	000	000	000	000	000	000	000	000	000	DB00670	000	000	000	000	000	000	000	000	000	000	000	000	1
DB01114	000	000	000	000	000	000	000	000	000	000	000	000	DB00387	000	000	000	000	000	000	000	100	000	000	000	000	1
DB01114	000	000	000	000	000	000	000	000	000	000	000	000	DB00392	000	000	000	000	000	000	000	000	000	000	000	000	1
DB01114	000	000	000	000	000	000	000	000	000	000	000	000	DB00782	100	000	000	000	000	000	000	100	000	000	000	000	1
DB01114	000	000	000	000	000	000	000	000	000	000	000	000	DB12278	000	000	000	000	000	000	000	000	000	001	000	000	1
DB01114	000	000	000	000	000	000	000	000	000	000	000	000	DB09034	000	000	000	000	001	000	000	000	000	001	000	000	1
DB01114	000	000	000	000	000	000	000	000	000	000	000	000	DB01041	000	000	000	000	000	000	000	000	000	000	000	000	1
DB01114	000	000	000	000	000	000	000	000	000	000	000	000	DB11235	000	000	000	000	000	000	000	000	000	000	000	000	1
DB11235	000	000	000	000	000	000	000	000	000	000	000	000	DB01114	000	000	000	000	000	000	000	101	000	001	001	001	1
DB01114	000	000	000	000	000	000	000	000	000	000	000	000	DB00376	000	000	000	000	000	000	000	000	000	000	000	000	1
DB01114	000	000	000	000	000	000	000	000	000	000	000	000	DB00425	001	000	000	000	001	000	001	001	000	001	000	000	1
DB00972	000	000	000	000	000	000	000	000	000	000	000	000	DB00477	001	000	000	000	000	000	000	101	100	011	000	000	1
DB00835	000	000	001	000	000	000	000	000	000	000	000	000	DB00477	001	000	000	000	000	000	000	101	100	011	000	000	1
DB00354	000	000	000	000	000	000	000	000	000	000	000	000	DB00477	001	000	000	000	000	000	000	101	100	011	000	000	1
DB00434	000	000	000	000	000	000	000	100	000	000	000	000	DB00477	001	000	000	000	000	000	000	101	100	011	000	000	1
DB01173	000	000	000	000	000	000	000	000	000	000	000	000	DB00477	001	000	000	000	000	000	000	101	100	011	000	000	1
DB11235	000	000	000	000	000	000	000	000	000	000	000	000	DB00477	001	000	000	000	000	000	000	101	100	011	000	000	1
DB00972	000	000	000	000	000	000	000	000	000	000	000	000	DB00356	001	001	000	000	000	000	000	001	101	101	000	000	1
DB00245	000	000	000	000	000	000	000	001	000	000	000	000	DB00356	001	001	000	000	000	000	000	001	101	101	000	000	1
DB00354	000	000	000	000	000	000	000	000	000	000	000	000	DB00356	001	001	000	000	000	000	000	001	101	101	000	000	1
DB00434	000	000	000	000	000	000	000	100	000	000	000	000	DB00356	001	001	000	000	000	000	000	001	101	101	000	000	1
DB00370	000	000	000	000	000	000	000	000	000	000	000	000	DB00356	001	001	000	000	000	000	000	001	101	101	000	000	1
DB01173	000	000	000	000	000	000	000	000	000	000	000	000	DB00356	001	001	000	000	000	000	000	001	101	101	000	000	1
DB06153	000	000	000	000	000	000	000	000	000	000	000	000	DB00356	001	001	000	000	000	000	000	001	101	101	000	000	1
DB00777	100	000	000	000	000	000	000	000	000	000	000	000	DB00356	001	001	000	000	000	000	000	001	101	101	000	000	1
DB01224	000	000	000	000	001	000	000	000	000	000	000	000	DB00356	001	001	000	000	000	000	000	001	101	101	000	000	1
DB11235	000	000	000	000	000	000	000	000	000	000	000	000	DB00356	001	001	000	000	000	000	000	001	101	101	000	000	1
DB00972	000	000	000	000	000	000	000	000	000	000	000	000	DB00604	000	001	001	000	101	001	100	100	000	001	001	001	1
DB01173	000	000	000	000	000	000	000	000	000	000	000	000	DB00604	000	001	001	000	101	001	100	100	000	001	001	001	1
DB11235	000	000	000	000	000	000	000	000	000	000	000	000	DB00604	000	001	001	000	101	001	100	100	000	001	001	001	1
DB00972	000	000	000	000	000	000	000	000	000	000	000	000	DB00215	100	000	000	000	101	000	000	101	000	101	000	000	1
DB01173	000	000	000	000	000	000	000	000	000	000	000	000	DB00215	100	000	000	000	101	000	000	101	000	101	000	000	1
DB11235	000	000	000	000	000	000	000	000	000	000	000	000	DB00215	100	000	000	000	101	000	000	101	000	101	000	000	1
DB00972	000	000	000	000	000	000	000	000	000	000	000	000	DB00283	000	000	000	000	000	000	000	100	000	000	000	000	1
DB00370	000	000	000	000	000	000	000	000	000	000	000	000	DB00283	000	000	000	000	000	000	000	100	000	000	000	000	1
DB01173	000	000	000	000	000	000	000	000	000	000	000	000	DB00283	000	000	000	000	000	000	000	100	000	000	000	000	1
DB06153	000	000	000	000	000	000	000	000	000	000	000	000	DB00283	000	000	000	000	000	000	000	100	000	000	000	000	1
DB00777	100	000	000	000	000	000	000	000	000	000	000	000	DB00283	000	000	000	000	000	000	000	100	000	000	000	000	1
DB11235	000	000	000	000	000	000	000	000	000	000	000	000	DB00283	000	000	000	000	000	000	000	100	000	000	000	000	1
DB00972	000	000	000	000	000	000	000	000	000	000	000	000	DB00771	000	000	000	000	000	000	000	100	000	001	000	000	1
DB00245	000	000	000	000	000	000	000	001	000	000	000	000	DB00771	000	000	000	000	000	000	000	100	000	001	000	000	1
DB00354	000	000	000	000	000	000	000	000	000	000	000	000	DB00771	000	000	000	000	000	000	000	100	000	001	000	000	1
DB09167	000	000	000	000	100	000	000	000	000	000	000	000	DB00771	000	000	000	000	000	000	000	100	000	001	000	000	1
DB00370	000	000	000	000	000	000	000	000	000	000	000	000	DB00771	000	000	000	000	000	000	000	100	000	001	000	000	1
DB01173	000	000	000	000	000	000	000	000	000	000	000	000	DB00771	000	000	000	000	000	000	000	100	000	001	000	000	1
DB06153	000	000	000	000	000	000	000	000	000	000	000	000	DB00771	000	000	000	000	000	000	000	100	000	001	000	000	1
DB00777	100	000	000	000	000	000	000	000	000	000	000	000	DB00771	000	000	000	000	000	000	000	100	000	001	000	000	1
DB11235	000	000	000	000	000	000	000	000	000	000	000	000	DB00771	000	000	000	000	000	000	000	100	000	001	000	000	1
DB00972	000	000	000	000	000	000	000	000	000	000	000	000	DB00349	000	000	001	001	001	000	000	100	000	010	000	000	1
DB00354	000	000	000	000	000	000	000	000	000	000	000	000	DB00349	000	000	001	001	001	000	000	100	000	010	000	000	1
DB00434	000	000	000	000	000	000	000	100	000	000	000	000	DB00349	000	000	001	001	001	000	000	100	000	010	000	000	1
DB00370	000	000	000	000	000	000	000	000	000	000	000	000	DB00349	000	000	001	001	001	000	000	100	000	010	000	000	1
DB01173	000	000	000	000	000	000	000	000	000	000	000	000	DB00349	000	000	001	001	001	000	000	100	000	010	000	000	1
DB00777	100	000	000	000	000	000	000	000	000	000	000	000	DB00349	000	000	001	001	001	000	000	100	000	010	000	000	1
DB11235	000	000	000	000	000	000	000	000	000	000	000	000	DB00349	000	000	001	001	001	000	000	100	000	010	000	000	1
DB00972	000	000	000	000	000	000	000	000	000	000	000	000	DB01242	001	000	000	000	101	000	000	101	000	001	000	000	1
DB00835	000	000	001	000	000	000	000	000	000	000	000	000	DB01242	001	000	000	000	101	000	000	101	000	001	000	000	1
DB01173	000	000	000	000	000	000	000	000	000	000	000	000	DB01242	001	000	000	000	101	000	000	101	000	001	000	000	1
DB11235	000	000	000	000	000	000	000	000	000	000	000	000	DB01242	001	000	000	000	101	000	000	101	000	001	000	000	1
DB00972	000	000	000	000	000	000	000	000	000	000	000	000	DB00575	001	000	000	000	000	000	000	001	000	001	000	000	1
DB00354	000	000	000	000	000	000	000	000	000	000	000	000	DB00575	001	000	000	000	000	000	000	001	000	001	000	000	1
DB11235	000	000	000	000	000	000	000	000	000	000	000	000	DB00575	001	000	000	000	000	000	000	001	000	001	000	000	1
DB00321	001	000	001	000	101	101	001	101	000	001	001	000	DB00628	000	000	000	000	000	000	000	000	000	001	000	000	1
DB00972	000	000	000	000	000	000	000	000	000	000	000	000	DB00628	000	000	000	000	000	000	000	000	000	001	000	000	1
DB00245	000	000	000	000	000	000	000	001	000	000	000	000	DB00628	000	000	000	000	000	000	000	000	000	001	000	000	1
DB00354	000	000	000	000	000	000	000	000	000	000	000	000	DB00628	000	000	000	000	000	000	000	000	000	001	000	000	1
DB00434	000	000	000	000	000	000	000	100	000	000	000	000	DB00628	000	000	000	000	000	000	000	000	000	001	000	000	1
DB00458	000	000	000	001	101	000	000	000	000	000	000	000	DB00628	000	000	000	000	000	000	000	000	000	001	000	000	1
DB01173	000	000	000	000	000	000	000	000	000	000	000	000	DB00628	000	000	000	000	000	000	000	000	000	001	000	000	1
DB00777	100	000	000	000	000	000	000	000	000	000	000	000	DB00628	000	000	000	000	000	000	000	000	000	001	000	000	1
DB11235	000	000	000	000	000	000	000	000	000	000	000	000	DB00628	000	000	000	000	000	000	000	000	000	001	000	000	1
DB00363	000	000	000	000	101	000	000	000	000	000	000	000	DB01351	000	000	000	000	000	000	000	000	000	010	000	000	1
DB00972	000	000	000	000	000	000	000	000	000	000	000	000	DB00363	001	001	000	000	101	001	001	101	000	111	000	000	1
DB00363	000	000	000	000	101	000	000	000	000	000	000	000	DB00972	001	100	100	000	101	001	100	101	000	101	001	000	1
DB00363	000	000	000	000	101	000	000	000	000	000	000	000	DB00921	000	000	000	001	100	001	001	100	000	100	001	001	1
DB00363	000	000	000	000	101	000	000	000	000	000	000	000	DB09300	000	000	000	000	000	000	000	000	000	000	000	000	1
DB00434	000	000	000	000	000	000	000	100	000	000	000	000	DB00363	001	001	000	000	101	001	001	101	000	111	000	000	1
DB00363	000	000	000	000	101	000	000	000	000	000	000	000	DB00434	000	000	000	000	000	000	000	000	000	000	000	000	1
DB00363	000	000	000	000	101	000	000	000	000	000	000	000	DB00804	100	000	000	000	000	000	000	100	000	100	000	000	1
DB00363	000	000	000	000	101	000	000	000	000	000	000	000	DB01231	000	000	000	000	000	000	000	100	000	000	000	000	1
DB00363	000	000	000	000	101	000	000	000	000	000	000	000	DB00450	000	000	000	000	000	000	000	100	000	100	000	000	1
DB00363	000	000	000	000	101	000	000	000	000	000	000	000	DB01148	100	000	000	000	000	000	000	100	000	100	000	000	1
DB00363	000	000	000	000	101	000	000	000	000	000	000	000	DB00725	000	000	000	000	000	000	000	000	000	000	000	000	1
DB00363	000	000	000	000	101	000	000	000	000	000	000	000	DB00956	000	000	001	000	001	000	000	001	000	001	000	000	1
DB00363	000	000	000	000	101	000	000	000	000	000	000	000	DB01625	000	000	000	000	000	000	000	100	000	000	000	000	1
DB00363	000	000	000	000	101	000	000	000	000	000	000	000	DB04843	000	000	000	000	000	000	000	100	000	000	000	000	1
DB00363	000	000	000	000	101	000	000	000	000	000	000	000	DB01403	000	000	000	000	000	000	000	101	100	000	000	000	1
DB00363	000	000	000	000	101	000	000	000	000	000	000	000	DB00462	000	000	000	000	000	000	000	000	000	000	000	000	1
DB00363	000	000	000	000	101	000	000	000	000	000	000	000	DB11315	000	000	000	000	000	000	000	000	000	000	000	000	1
DB00363	000	000	000	000	101	000	000	000	000	000	000	000	DB00849	000	000	001	000	001	000	000	000	000	010	000	000	1
DB00370	000	000	000	000	000	000	000	000	000	000	000	000	DB00363	001	001	000	000	101	001	001	101	000	111	000	000	1
DB00363	000	000	000	000	101	000	000	000	000	000	000	000	DB00370	000	000	000	000	000	000	000	000	000	101	000	000	1
DB01173	000	000	000	000	000	000	000	000	000	000	000	000	DB00363	001	001	000	000	101	001	001	101	000	111	000	000	1
DB00363	000	000	000	000	101	000	000	000	000	000	000	000	DB01173	100	000	100	000	000	000	000	100	100	101	000	000	1
DB00363	000	000	000	000	101	000	000	000	000	000	000	000	DB01062	000	000	000	000	000	100	000	100	000	100	001	000	1
DB00363	000	000	000	000	101	000	000	000	000	000	000	000	DB09117	000	000	000	000	000	000	000	000	000	000	000	000	1
DB00363	000	000	000	000	101	000	000	000	000	000	000	000	DB00670	000	000	000	000	000	000	000	000	000	000	000	000	1
DB00363	000	000	000	000	101	000	000	000	000	000	000	000	DB00782	100	000	000	000	000	000	000	100	000	000	000	000	1
DB00363	000	000	000	000	101	000	000	000	000	000	000	000	DB00818	100	000	001	001	001	001	001	000	100	100	000	000	1
DB00363	000	000	000	000	101	000	000	000	000	000	000	000	DB00747	000	000	000	000	000	000	000	000	000	001	000	000	1
DB00363	000	000	000	000	101	000	000	000	000	000	000	000	DB00418	010	000	000	000	010	010	010	000	000	010	000	000	1
DB00363	000	000	000	000	101	000	000	000	000	000	000	000	DB09034	000	000	000	000	001	000	000	000	000	001	000	000	1
DB00363	000	000	000	000	101	000	000	000	000	000	000	000	DB01041	000	000	000	000	000	000	000	000	000	000	000	000	1
DB00363	000	000	000	000	101	000	000	000	000	000	000	000	DB11235	000	000	000	000	000	000	000	000	000	000	000	000	1
DB11235	000	000	000	000	000	000	000	000	000	000	000	000	DB00363	001	001	000	000	101	001	001	101	000	111	000	000	1
DB00363	000	000	000	000	101	000	000	000	000	000	000	000	DB00425	001	000	000	000	001	000	001	001	000	001	000	000	1
DB00972	000	000	000	000	000	000	000	000	000	000	000	000	DB00318	000	000	000	000	000	000	000	001	000	001	000	000	1
DB01173	000	000	000	000	000	000	000	000	000	000	000	000	DB00318	000	000	000	000	000	000	000	001	000	001	000	000	1
DB01176	000	000	000	000	000	000	100	000	000	000	000	000	DB08897	000	000	000	000	000	000	000	000	000	000	000	000	1
DB01176	000	000	000	000	000	000	100	000	000	000	000	000	DB00321	001	000	001	000	101	101	001	101	000	001	001	000	1
DB00321	001	000	001	000	101	101	001	101	000	001	001	000	DB01176	000	000	000	000	000	000	100	000	000	000	000	000	1
DB01176	000	000	000	000	000	000	100	000	000	000	000	000	DB00543	000	000	000	000	000	000	000	101	000	000	000	000	1
DB00543	000	000	000	000	000	000	000	101	000	000	000	000	DB01176	000	000	000	000	000	000	100	000	000	000	000	000	1
DB00972	000	000	000	000	000	000	000	000	000	000	000	000	DB01176	000	000	000	000	000	000	100	000	000	000	000	000	1
DB01176	000	000	000	000	000	000	100	000	000	000	000	000	DB00972	001	100	100	000	101	001	100	101	000	101	001	000	1
DB01176	000	000	000	000	000	000	100	000	000	000	000	000	DB00245	000	000	000	000	000	000	000	001	000	000	000	000	1
DB00245	000	000	000	000	000	000	000	001	000	000	000	000	DB01176	000	000	000	000	000	000	100	000	000	000	000	000	1
DB01176	000	000	000	000	000	000	100	000	000	000	000	000	DB00810	000	000	000	000	000	000	000	100	000	000	000	000	1
DB00354	000	000	000	000	000	000	000	000	000	000	000	000	DB01176	000	000	000	000	000	000	100	000	000	000	000	000	1
DB01176	000	000	000	000	000	000	100	000	000	000	000	000	DB00921	000	000	000	001	100	001	001	100	000	100	001	001	1
DB01176	000	000	000	000	000	000	100	000	000	000	000	000	DB09300	000	000	000	000	000	000	000	000	000	000	000	000	1
DB00434	000	000	000	000	000	000	000	100	000	000	000	000	DB01176	000	000	000	000	000	000	100	000	000	000	000	000	1
DB01176	000	000	000	000	000	000	100	000	000	000	000	000	DB00434	000	000	000	000	000	000	000	000	000	000	000	000	1
DB01176	000	000	000	000	000	000	100	000	000	000	000	000	DB01151	000	000	100	000	000	000	000	100	100	100	000	000	1
DB01176	000	000	000	000	000	000	100	000	000	000	000	000	DB00804	100	000	000	000	000	000	000	100	000	100	000	000	1
DB01176	000	000	000	000	000	000	100	000	000	000	000	000	DB01231	000	000	000	000	000	000	000	100	000	000	000	000	1
DB09167	000	000	000	000	100	000	000	000	000	000	000	000	DB01176	000	000	000	000	000	000	100	000	000	000	000	000	1
DB01176	000	000	000	000	000	000	100	000	000	000	000	000	DB01148	100	000	000	000	000	000	000	100	000	100	000	000	1
DB01176	000	000	000	000	000	000	100	000	000	000	000	000	DB00472	101	000	001	000	101	000	101	101	000	101	001	000	1
DB01176	000	000	000	000	000	000	100	000	000	000	000	000	DB00986	001	000	001	001	001	000	001	001	000	001	000	000	1
DB01176	000	000	000	000	000	000	100	000	000	000	000	000	DB00725	000	000	000	000	000	000	000	000	000	000	000	000	1
DB01176	000	000	000	000	000	000	100	000	000	000	000	000	DB00956	000	000	001	000	001	000	000	001	000	001	000	000	1
DB01176	000	000	000	000	000	000	100	000	000	000	000	000	DB00424	000	000	000	000	000	000	000	000	000	000	000	000	1
DB00458	000	000	000	001	101	000	000	000	000	000	000	000	DB01176	000	000	000	000	000	000	100	000	000	000	000	000	1
DB01176	000	000	000	000	000	000	100	000	000	000	000	000	DB00332	000	000	000	000	000	000	000	000	000	000	000	000	1
DB01176	000	000	000	000	000	000	100	000	000	000	000	000	DB01625	000	000	000	000	000	000	000	100	000	000	000	000	1
DB01176	000	000	000	000	000	000	100	000	000	000	000	000	DB00934	001	000	000	000	000	000	000	001	000	000	000	000	1
DB01176	000	000	000	000	000	000	100	000	000	000	000	000	DB04843	000	000	000	000	000	000	000	100	000	000	000	000	1
DB01176	000	000	000	000	000	000	100	000	000	000	000	000	DB01403	000	000	000	000	000	000	000	101	100	000	000	000	1
DB01176	000	000	000	000	000	000	100	000	000	000	000	000	DB00462	000	000	000	000	000	000	000	000	000	000	000	000	1
DB01176	000	000	000	000	000	000	100	000	000	000	000	000	DB11315	000	000	000	000	000	000	000	000	000	000	000	000	1
DB00370	000	000	000	000	000	000	000	000	000	000	000	000	DB01176	000	000	000	000	000	000	100	000	000	000	000	000	1
DB01176	000	000	000	000	000	000	100	000	000	000	000	000	DB00370	000	000	000	000	000	000	000	000	000	101	000	000	1
DB01176	000	000	000	000	000	000	100	000	000	000	000	000	DB00622	000	000	010	000	100	101	100	100	001	101	101	000	1
DB01176	000	000	000	000	000	000	100	000	000	000	000	000	DB00540	001	000	000	000	001	000	000	101	100	001	001	000	1
DB00540	000	000	000	000	001	000	000	000	000	000	000	000	DB01176	000	000	000	000	000	000	100	000	000	000	000	000	1
DB01176	000	000	000	000	000	000	100	000	000	000	000	000	DB01173	100	000	100	000	000	000	000	100	100	101	000	000	1
DB01173	000	000	000	000	000	000	000	000	000	000	000	000	DB01176	000	000	000	000	000	000	100	000	000	000	000	000	1
DB01176	000	000	000	000	000	000	100	000	000	000	000	000	DB01062	000	000	000	000	000	100	000	100	000	100	001	000	1
DB01176	000	000	000	000	000	000	100	000	000	000	000	000	DB09117	000	000	000	000	000	000	000	000	000	000	000	000	1
DB01176	000	000	000	000	000	000	100	000	000	000	000	000	DB00670	000	000	000	000	000	000	000	000	000	000	000	000	1
DB01176	000	000	000	000	000	000	100	000	000	000	000	000	DB06153	000	000	000	000	000	000	000	000	000	000	000	000	1
DB06153	000	000	000	000	000	000	000	000	000	000	000	000	DB01176	000	000	000	000	000	000	100	000	000	000	000	000	1
DB01176	000	000	000	000	000	000	100	000	000	000	000	000	DB00387	000	000	000	000	000	000	000	100	000	000	000	000	1
DB01176	000	000	000	000	000	000	100	000	000	000	000	000	DB00392	000	000	000	000	000	000	000	000	000	000	000	000	1
DB01176	000	000	000	000	000	000	100	000	000	000	000	000	DB00782	100	000	000	000	000	000	000	100	000	000	000	000	1
DB00777	100	000	000	000	000	000	000	000	000	000	000	000	DB01176	000	000	000	000	000	000	100	000	000	000	000	000	1
DB01176	000	000	000	000	000	000	100	000	000	000	000	000	DB12278	000	000	000	000	000	000	000	000	000	001	000	000	1
DB01176	000	000	000	000	000	000	100	000	000	000	000	000	DB00908	100	000	100	000	000	110	101	100	001	101	000	001	1
DB01176	000	000	000	000	000	000	100	000	000	000	000	000	DB11855	000	000	000	000	000	000	000	001	000	000	000	000	1
DB01176	000	000	000	000	000	000	100	000	000	000	000	000	DB09034	000	000	000	000	001	000	000	000	000	001	000	000	1
DB01176	000	000	000	000	000	000	100	000	000	000	000	000	DB01041	000	000	000	000	000	000	000	000	000	000	000	000	1
DB01176	000	000	000	000	000	000	100	000	000	000	000	000	DB11235	000	000	000	000	000	000	000	000	000	000	000	000	1
DB11235	000	000	000	000	000	000	000	000	000	000	000	000	DB01176	000	000	000	000	000	000	100	000	000	000	000	000	1
DB01176	000	000	000	000	000	000	100	000	000	000	000	000	DB01409	000	000	000	000	000	000	000	001	000	001	000	000	1
DB01176	000	000	000	000	000	000	100	000	000	000	000	000	DB00376	000	000	000	000	000	000	000	000	000	000	000	000	1
DB01176	000	000	000	000	000	000	100	000	000	000	000	000	DB09089	000	000	000	000	000	000	000	000	000	001	000	000	1
DB01176	000	000	000	000	000	000	100	000	000	000	000	000	DB09076	000	000	000	000	000	000	000	001	000	000	000	000	1
DB01176	000	000	000	000	000	000	100	000	000	000	000	000	DB00425	001	000	000	000	001	000	001	001	000	001	000	000	1
DB00434	000	000	000	000	000	000	000	100	000	000	000	000	DB00543	000	000	000	000	000	000	000	101	000	000	000	000	1
DB00543	000	000	000	000	000	000	000	101	000	000	000	000	DB00434	000	000	000	000	000	000	000	000	000	000	000	000	1
DB00434	000	000	000	000	000	000	000	100	000	000	000	000	DB01238	000	000	000	000	000	000	000	001	000	001	001	001	1
DB00434	000	000	000	000	000	000	000	100	000	000	000	000	DB00972	001	100	100	000	101	001	100	101	000	101	001	000	1
DB00972	000	000	000	000	000	000	000	000	000	000	000	000	DB00434	000	000	000	000	000	000	000	000	000	000	000	000	1
DB00434	000	000	000	000	000	000	000	100	000	000	000	000	DB00245	000	000	000	000	000	000	000	001	000	000	000	000	1
DB00245	000	000	000	000	000	000	000	001	000	000	000	000	DB00434	000	000	000	000	000	000	000	000	000	000	000	000	1
DB00434	000	000	000	000	000	000	000	100	000	000	000	000	DB00810	000	000	000	000	000	000	000	100	000	000	000	000	1
DB00434	000	000	000	000	000	000	000	100	000	000	000	000	DB00835	000	000	001	000	000	000	000	000	000	000	000	000	1
DB00835	000	000	001	000	000	000	000	000	000	000	000	000	DB00434	000	000	000	000	000	000	000	000	000	000	000	000	1
DB00354	000	000	000	000	000	000	000	000	000	000	000	000	DB00434	000	000	000	000	000	000	000	000	000	000	000	000	1
DB00434	000	000	000	000	000	000	000	100	000	000	000	000	DB00921	000	000	000	001	100	001	001	100	000	100	001	001	1
DB00434	000	000	000	000	000	000	000	100	000	000	000	000	DB09300	000	000	000	000	000	000	000	000	000	000	000	000	1
DB00434	000	000	000	000	000	000	000	100	000	000	000	000	DB00771	000	000	000	000	000	000	000	100	000	001	000	000	1
DB00434	000	000	000	000	000	000	000	100	000	000	000	000	DB01151	000	000	100	000	000	000	000	100	100	100	000	000	1
DB00434	000	000	000	000	000	000	000	100	000	000	000	000	DB00967	000	000	000	000	000	000	000	000	000	000	000	000	1
DB00434	000	000	000	000	000	000	000	100	000	000	000	000	DB00804	100	000	000	000	000	000	000	100	000	100	000	000	1
DB00434	000	000	000	000	000	000	000	100	000	000	000	000	DB01075	000	000	000	000	001	000	001	100	000	000	000	000	1
DB00434	000	000	000	000	000	000	000	100	000	000	000	000	DB01231	000	000	000	000	000	000	000	100	000	000	000	000	1
DB09167	000	000	000	000	100	000	000	000	000	000	000	000	DB00434	000	000	000	000	000	000	000	000	000	000	000	000	1
DB00434	000	000	000	000	000	000	000	100	000	000	000	000	DB01135	000	000	000	000	000	000	000	000	000	000	000	000	1
DB00434	000	000	000	000	000	000	000	100	000	000	000	000	DB01142	001	000	000	000	001	000	001	100	000	001	000	000	1
DB00434	000	000	000	000	000	000	000	100	000	000	000	000	DB01148	100	000	000	000	000	000	000	100	000	100	000	000	1
DB00434	000	000	000	000	000	000	000	100	000	000	000	000	DB00472	101	000	001	000	101	000	101	101	000	101	001	000	1
DB00434	000	000	000	000	000	000	000	100	000	000	000	000	DB00725	000	000	000	000	000	000	000	000	000	000	000	000	1
DB00434	000	000	000	000	000	000	000	100	000	000	000	000	DB00956	000	000	001	000	001	000	000	001	000	001	000	000	1
DB00434	000	000	000	000	000	000	000	100	000	000	000	000	DB00424	000	000	000	000	000	000	000	000	000	000	000	000	1
DB00434	000	000	000	000	000	000	000	100	000	000	000	000	DB01625	000	000	000	000	000	000	000	100	000	000	000	000	1
DB00434	000	000	000	000	000	000	000	100	000	000	000	000	DB00555	000	000	000	000	000	000	000	000	000	000	000	000	1
DB00434	000	000	000	000	000	000	000	100	000	000	000	000	DB00934	001	000	000	000	000	000	000	001	000	000	000	000	1
DB00434	000	000	000	000	000	000	000	100	000	000	000	000	DB04843	000	000	000	000	000	000	000	100	000	000	000	000	1
DB00434	000	000	000	000	000	000	000	100	000	000	000	000	DB01403	000	000	000	000	000	000	000	101	100	000	000	000	1
DB00434	000	000	000	000	000	000	000	100	000	000	000	000	DB00462	000	000	000	000	000	000	000	000	000	000	000	000	1
DB00434	000	000	000	000	000	000	000	100	000	000	000	000	DB11315	000	000	000	000	000	000	000	000	000	000	000	000	1
DB00370	000	000	000	000	000	000	000	000	000	000	000	000	DB00434	000	000	000	000	000	000	000	000	000	000	000	000	1
DB00434	000	000	000	000	000	000	000	100	000	000	000	000	DB00370	000	000	000	000	000	000	000	000	000	101	000	000	1
DB00434	000	000	000	000	000	000	000	100	000	000	000	000	DB01226	000	000	000	000	000	000	000	000	000	001	000	000	1
DB00434	000	000	000	000	000	000	000	100	000	000	000	000	DB00622	000	000	010	000	100	101	100	100	001	101	101	000	1
DB00434	000	000	000	000	000	000	000	100	000	000	000	000	DB00540	001	000	000	000	001	000	000	101	100	001	001	000	1
DB00540	000	000	000	000	001	000	000	000	000	000	000	000	DB00434	000	000	000	000	000	000	000	000	000	000	000	000	1
DB00434	000	000	000	000	000	000	000	100	000	000	000	000	DB01173	100	000	100	000	000	000	000	100	100	101	000	000	1
DB01173	000	000	000	000	000	000	000	000	000	000	000	000	DB00434	000	000	000	000	000	000	000	000	000	000	000	000	1
DB00434	000	000	000	000	000	000	000	100	000	000	000	000	DB01062	000	000	000	000	000	100	000	100	000	100	001	000	1
DB00434	000	000	000	000	000	000	000	100	000	000	000	000	DB09117	000	000	000	000	000	000	000	000	000	000	000	000	1
DB00434	000	000	000	000	000	000	000	100	000	000	000	000	DB00670	000	000	000	000	000	000	000	000	000	000	000	000	1
DB00434	000	000	000	000	000	000	000	100	000	000	000	000	DB06153	000	000	000	000	000	000	000	000	000	000	000	000	1
DB06153	000	000	000	000	000	000	000	000	000	000	000	000	DB00434	000	000	000	000	000	000	000	000	000	000	000	000	1
DB00434	000	000	000	000	000	000	000	100	000	000	000	000	DB00387	000	000	000	000	000	000	000	100	000	000	000	000	1
DB00434	000	000	000	000	000	000	000	100	000	000	000	000	DB01069	000	000	001	000	000	000	100	101	000	000	000	000	1
DB00434	000	000	000	000	000	000	000	100	000	000	000	000	DB00782	100	000	000	000	000	000	000	100	000	000	000	000	1
DB00777	100	000	000	000	000	000	000	000	000	000	000	000	DB00434	000	000	000	000	000	000	000	000	000	000	000	000	1
DB00434	000	000	000	000	000	000	000	100	000	000	000	000	DB12278	000	000	000	000	000	000	000	000	000	001	000	000	1
DB00434	000	000	000	000	000	000	000	100	000	000	000	000	DB04834	000	000	000	000	000	000	000	000	000	000	000	000	1
DB00434	000	000	000	000	000	000	000	100	000	000	000	000	DB11855	000	000	000	000	000	000	000	001	000	000	000	000	1
DB00434	000	000	000	000	000	000	000	100	000	000	000	000	DB00728	000	000	000	000	000	000	000	000	000	001	000	000	1
DB00434	000	000	000	000	000	000	000	100	000	000	000	000	DB00747	000	000	000	000	000	000	000	000	000	001	000	000	1
DB00434	000	000	000	000	000	000	000	100	000	000	000	000	DB09034	000	000	000	000	001	000	000	000	000	001	000	000	1
DB00434	000	000	000	000	000	000	000	100	000	000	000	000	DB01041	000	000	000	000	000	000	000	000	000	000	000	000	1
DB00434	000	000	000	000	000	000	000	100	000	000	000	000	DB11235	000	000	000	000	000	000	000	000	000	000	000	000	1
DB11235	000	000	000	000	000	000	000	000	000	000	000	000	DB00434	000	000	000	000	000	000	000	000	000	000	000	000	1
DB00434	000	000	000	000	000	000	000	100	000	000	000	000	DB00376	000	000	000	000	000	000	000	000	000	000	000	000	1
DB00434	000	000	000	000	000	000	000	100	000	000	000	000	DB09089	000	000	000	000	000	000	000	000	000	001	000	000	1
DB00434	000	000	000	000	000	000	000	100	000	000	000	000	DB00425	001	000	000	000	001	000	001	001	000	001	000	000	1
DB00321	001	000	001	000	101	101	001	101	000	001	001	000	DB01219	000	000	000	000	000	000	000	000	000	000	000	000	1
DB00543	000	000	000	000	000	000	000	101	000	000	000	000	DB01219	000	000	000	000	000	000	000	000	000	000	000	000	1
DB00972	000	000	000	000	000	000	000	000	000	000	000	000	DB01219	000	000	000	000	000	000	000	000	000	000	000	000	1
DB00245	000	000	000	000	000	000	000	001	000	000	000	000	DB01219	000	000	000	000	000	000	000	000	000	000	000	000	1
DB00354	000	000	000	000	000	000	000	000	000	000	000	000	DB01219	000	000	000	000	000	000	000	000	000	000	000	000	1
DB00434	000	000	000	000	000	000	000	100	000	000	000	000	DB01219	000	000	000	000	000	000	000	000	000	000	000	000	1
DB09167	000	000	000	000	100	000	000	000	000	000	000	000	DB01219	000	000	000	000	000	000	000	000	000	000	000	000	1
DB00458	000	000	000	001	101	000	000	000	000	000	000	000	DB01219	000	000	000	000	000	000	000	000	000	000	000	000	1
DB00370	000	000	000	000	000	000	000	000	000	000	000	000	DB01219	000	000	000	000	000	000	000	000	000	000	000	000	1
DB00540	000	000	000	000	001	000	000	000	000	000	000	000	DB01219	000	000	000	000	000	000	000	000	000	000	000	000	1
DB01173	000	000	000	000	000	000	000	000	000	000	000	000	DB01219	000	000	000	000	000	000	000	000	000	000	000	000	1
DB06153	000	000	000	000	000	000	000	000	000	000	000	000	DB01219	000	000	000	000	000	000	000	000	000	000	000	000	1
DB00777	100	000	000	000	000	000	000	000	000	000	000	000	DB01219	000	000	000	000	000	000	000	000	000	000	000	000	1
DB01224	000	000	000	000	001	000	000	000	000	000	000	000	DB01219	000	000	000	000	000	000	000	000	000	000	000	000	1
DB11235	000	000	000	000	000	000	000	000	000	000	000	000	DB01219	000	000	000	000	000	000	000	000	000	000	000	000	1
DB00321	001	000	001	000	101	101	001	101	000	001	001	000	DB01189	000	000	000	000	000	000	000	000	001	000	000	000	1
DB00543	000	000	000	000	000	000	000	101	000	000	000	000	DB01189	000	000	000	000	000	000	000	000	001	000	000	000	1
DB00972	000	000	000	000	000	000	000	000	000	000	000	000	DB01189	000	000	000	000	000	000	000	000	001	000	000	000	1
DB00245	000	000	000	000	000	000	000	001	000	000	000	000	DB01189	000	000	000	000	000	000	000	000	001	000	000	000	1
DB00354	000	000	000	000	000	000	000	000	000	000	000	000	DB01189	000	000	000	000	000	000	000	000	001	000	000	000	1
DB00434	000	000	000	000	000	000	000	100	000	000	000	000	DB01189	000	000	000	000	000	000	000	000	001	000	000	000	1
DB09167	000	000	000	000	100	000	000	000	000	000	000	000	DB01189	000	000	000	000	000	000	000	000	001	000	000	000	1
DB00458	000	000	000	001	101	000	000	000	000	000	000	000	DB01189	000	000	000	000	000	000	000	000	001	000	000	000	1
DB00370	000	000	000	000	000	000	000	000	000	000	000	000	DB01189	000	000	000	000	000	000	000	000	001	000	000	000	1
DB00540	000	000	000	000	001	000	000	000	000	000	000	000	DB01189	000	000	000	000	000	000	000	000	001	000	000	000	1
DB01173	000	000	000	000	000	000	000	000	000	000	000	000	DB01189	000	000	000	000	000	000	000	000	001	000	000	000	1
DB06153	000	000	000	000	000	000	000	000	000	000	000	000	DB01189	000	000	000	000	000	000	000	000	001	000	000	000	1
DB00777	100	000	000	000	000	000	000	000	000	000	000	000	DB01189	000	000	000	000	000	000	000	000	001	000	000	000	1
DB11235	000	000	000	000	000	000	000	000	000	000	000	000	DB01189	000	000	000	000	000	000	000	000	001	000	000	000	1
DB00972	000	000	000	000	000	000	000	000	000	000	000	000	DB01151	000	000	100	000	000	000	000	100	100	100	000	000	1
DB00354	000	000	000	000	000	000	000	000	000	000	000	000	DB01151	000	000	100	000	000	000	000	100	100	100	000	000	1
DB01173	000	000	000	000	000	000	000	000	000	000	000	000	DB01151	000	000	100	000	000	000	000	100	100	100	000	000	1
DB11235	000	000	000	000	000	000	000	000	000	000	000	000	DB01151	000	000	100	000	000	000	000	100	100	100	000	000	1
DB00321	001	000	001	000	101	101	001	101	000	001	001	000	DB00967	000	000	000	000	000	000	000	000	000	000	000	000	1
DB00972	000	000	000	000	000	000	000	000	000	000	000	000	DB00967	000	000	000	000	000	000	000	000	000	000	000	000	1
DB00363	000	000	000	000	101	000	000	000	000	000	000	000	DB00967	000	000	000	000	000	000	000	000	000	000	000	000	1
DB00458	000	000	000	001	101	000	000	000	000	000	000	000	DB00967	000	000	000	000	000	000	000	000	000	000	000	000	1
DB00370	000	000	000	000	000	000	000	000	000	000	000	000	DB00967	000	000	000	000	000	000	000	000	000	000	000	000	1
DB01173	000	000	000	000	000	000	000	000	000	000	000	000	DB00967	000	000	000	000	000	000	000	000	000	000	000	000	1
DB01224	000	000	000	000	001	000	000	000	000	000	000	000	DB00967	000	000	000	000	000	000	000	000	000	000	000	000	1
DB00972	000	000	000	000	000	000	000	000	000	000	000	000	DB06700	000	000	000	000	000	000	000	100	000	101	000	000	1
DB00354	000	000	000	000	000	000	000	000	000	000	000	000	DB06700	000	000	000	000	000	000	000	100	000	101	000	000	1
DB01173	000	000	000	000	000	000	000	000	000	000	000	000	DB06700	000	000	000	000	000	000	000	100	000	101	000	000	1
DB11235	000	000	000	000	000	000	000	000	000	000	000	000	DB06700	000	000	000	000	000	000	000	100	000	101	000	000	1
DB00405	000	000	000	000	000	000	000	101	000	000	000	000	DB08897	000	000	000	000	000	000	000	000	000	000	000	000	1
DB00405	000	000	000	000	000	000	000	101	000	000	000	000	DB00321	001	000	001	000	101	101	001	101	000	001	001	000	1
DB00321	001	000	001	000	101	101	001	101	000	001	001	000	DB00405	000	000	000	000	000	000	000	000	000	000	000	000	1
DB00405	000	000	000	000	000	000	000	101	000	000	000	000	DB00543	000	000	000	000	000	000	000	101	000	000	000	000	1
DB00543	000	000	000	000	000	000	000	101	000	000	000	000	DB00405	000	000	000	000	000	000	000	000	000	000	000	000	1
DB00405	000	000	000	000	000	000	000	101	000	000	000	000	DB00972	001	100	100	000	101	001	100	101	000	101	001	000	1
DB00972	000	000	000	000	000	000	000	000	000	000	000	000	DB00405	000	000	000	000	000	000	000	000	000	000	000	000	1
DB00405	000	000	000	000	000	000	000	101	000	000	000	000	DB00245	000	000	000	000	000	000	000	001	000	000	000	000	1
DB00245	000	000	000	000	000	000	000	001	000	000	000	000	DB00405	000	000	000	000	000	000	000	000	000	000	000	000	1
DB00405	000	000	000	000	000	000	000	101	000	000	000	000	DB00810	000	000	000	000	000	000	000	100	000	000	000	000	1
DB00354	000	000	000	000	000	000	000	000	000	000	000	000	DB00405	000	000	000	000	000	000	000	000	000	000	000	000	1
DB00405	000	000	000	000	000	000	000	101	000	000	000	000	DB00921	000	000	000	001	100	001	001	100	000	100	001	001	1
DB00405	000	000	000	000	000	000	000	101	000	000	000	000	DB09300	000	000	000	000	000	000	000	000	000	000	000	000	1
DB00405	000	000	000	000	000	000	000	101	000	000	000	000	DB00434	000	000	000	000	000	000	000	000	000	000	000	000	1
DB00434	000	000	000	000	000	000	000	100	000	000	000	000	DB00405	000	000	000	000	000	000	000	000	000	000	000	000	1
DB00405	000	000	000	000	000	000	000	101	000	000	000	000	DB01151	000	000	100	000	000	000	000	100	100	100	000	000	1
DB00405	000	000	000	000	000	000	000	101	000	000	000	000	DB00804	100	000	000	000	000	000	000	100	000	100	000	000	1
DB00405	000	000	000	000	000	000	000	101	000	000	000	000	DB01231	000	000	000	000	000	000	000	100	000	000	000	000	1
DB09167	000	000	000	000	100	000	000	000	000	000	000	000	DB00405	000	000	000	000	000	000	000	000	000	000	000	000	1
DB00405	000	000	000	000	000	000	000	101	000	000	000	000	DB01142	001	000	000	000	001	000	001	100	000	001	000	000	1
DB00405	000	000	000	000	000	000	000	101	000	000	000	000	DB01148	100	000	000	000	000	000	000	100	000	100	000	000	1
DB00405	000	000	000	000	000	000	000	101	000	000	000	000	DB00472	101	000	001	000	101	000	101	101	000	101	001	000	1
DB00405	000	000	000	000	000	000	000	101	000	000	000	000	DB00986	001	000	001	001	001	000	001	001	000	001	000	000	1
DB00405	000	000	000	000	000	000	000	101	000	000	000	000	DB00725	000	000	000	000	000	000	000	000	000	000	000	000	1
DB00405	000	000	000	000	000	000	000	101	000	000	000	000	DB00956	000	000	001	000	001	000	000	001	000	001	000	000	1
DB00405	000	000	000	000	000	000	000	101	000	000	000	000	DB00424	000	000	000	000	000	000	000	000	000	000	000	000	1
DB00458	000	000	000	001	101	000	000	000	000	000	000	000	DB00405	000	000	000	000	000	000	000	000	000	000	000	000	1
DB00405	000	000	000	000	000	000	000	101	000	000	000	000	DB00332	000	000	000	000	000	000	000	000	000	000	000	000	1
DB00405	000	000	000	000	000	000	000	101	000	000	000	000	DB01625	000	000	000	000	000	000	000	100	000	000	000	000	1
DB00405	000	000	000	000	000	000	000	101	000	000	000	000	DB00934	001	000	000	000	000	000	000	001	000	000	000	000	1
DB00405	000	000	000	000	000	000	000	101	000	000	000	000	DB04843	000	000	000	000	000	000	000	100	000	000	000	000	1
DB00405	000	000	000	000	000	000	000	101	000	000	000	000	DB01403	000	000	000	000	000	000	000	101	100	000	000	000	1
DB00405	000	000	000	000	000	000	000	101	000	000	000	000	DB00462	000	000	000	000	000	000	000	000	000	000	000	000	1
DB00405	000	000	000	000	000	000	000	101	000	000	000	000	DB11315	000	000	000	000	000	000	000	000	000	000	000	000	1
DB00370	000	000	000	000	000	000	000	000	000	000	000	000	DB00405	000	000	000	000	000	000	000	000	000	000	000	000	1
DB00405	000	000	000	000	000	000	000	101	000	000	000	000	DB00370	000	000	000	000	000	000	000	000	000	101	000	000	1
DB00405	000	000	000	000	000	000	000	101	000	000	000	000	DB00622	000	000	010	000	100	101	100	100	001	101	101	000	1
DB00405	000	000	000	000	000	000	000	101	000	000	000	000	DB00540	001	000	000	000	001	000	000	101	100	001	001	000	1
DB00540	000	000	000	000	001	000	000	000	000	000	000	000	DB00405	000	000	000	000	000	000	000	000	000	000	000	000	1
DB00405	000	000	000	000	000	000	000	101	000	000	000	000	DB01173	100	000	100	000	000	000	000	100	100	101	000	000	1
DB01173	000	000	000	000	000	000	000	000	000	000	000	000	DB00405	000	000	000	000	000	000	000	000	000	000	000	000	1
DB00405	000	000	000	000	000	000	000	101	000	000	000	000	DB01062	000	000	000	000	000	100	000	100	000	100	001	000	1
DB00405	000	000	000	000	000	000	000	101	000	000	000	000	DB09117	000	000	000	000	000	000	000	000	000	000	000	000	1
DB00405	000	000	000	000	000	000	000	101	000	000	000	000	DB00670	000	000	000	000	000	000	000	000	000	000	000	000	1
DB00405	000	000	000	000	000	000	000	101	000	000	000	000	DB06153	000	000	000	000	000	000	000	000	000	000	000	000	1
DB06153	000	000	000	000	000	000	000	000	000	000	000	000	DB00405	000	000	000	000	000	000	000	000	000	000	000	000	1
DB00405	000	000	000	000	000	000	000	101	000	000	000	000	DB00387	000	000	000	000	000	000	000	100	000	000	000	000	1
DB00405	000	000	000	000	000	000	000	101	000	000	000	000	DB00392	000	000	000	000	000	000	000	000	000	000	000	000	1
DB00405	000	000	000	000	000	000	000	101	000	000	000	000	DB00782	100	000	000	000	000	000	000	100	000	000	000	000	1
DB00777	100	000	000	000	000	000	000	000	000	000	000	000	DB00405	000	000	000	000	000	000	000	000	000	000	000	000	1
DB00405	000	000	000	000	000	000	000	101	000	000	000	000	DB12278	000	000	000	000	000	000	000	000	000	001	000	000	1
DB00405	000	000	000	000	000	000	000	101	000	000	000	000	DB11855	000	000	000	000	000	000	000	001	000	000	000	000	1
DB00405	000	000	000	000	000	000	000	101	000	000	000	000	DB09034	000	000	000	000	001	000	000	000	000	001	000	000	1
DB00405	000	000	000	000	000	000	000	101	000	000	000	000	DB01041	000	000	000	000	000	000	000	000	000	000	000	000	1
DB00405	000	000	000	000	000	000	000	101	000	000	000	000	DB11235	000	000	000	000	000	000	000	000	000	000	000	000	1
DB11235	000	000	000	000	000	000	000	000	000	000	000	000	DB00405	000	000	000	000	000	000	000	000	000	000	000	000	1
DB00405	000	000	000	000	000	000	000	101	000	000	000	000	DB01409	000	000	000	000	000	000	000	001	000	001	000	000	1
DB00405	000	000	000	000	000	000	000	101	000	000	000	000	DB00376	000	000	000	000	000	000	000	000	000	000	000	000	1
DB00405	000	000	000	000	000	000	000	101	000	000	000	000	DB09089	000	000	000	000	000	000	000	000	000	001	000	000	1
DB00405	000	000	000	000	000	000	000	101	000	000	000	000	DB09076	000	000	000	000	000	000	000	001	000	000	000	000	1
DB00405	000	000	000	000	000	000	000	101	000	000	000	000	DB00425	001	000	000	000	001	000	001	001	000	001	000	000	1
DB00972	000	000	000	000	000	000	000	000	000	000	000	000	DB00633	100	000	000	000	000	000	000	100	001	000	000	000	1
DB00354	000	000	000	000	000	000	000	000	000	000	000	000	DB00633	100	000	000	000	000	000	000	100	001	000	000	000	1
DB00434	000	000	000	000	000	000	000	100	000	000	000	000	DB00633	100	000	000	000	000	000	000	100	001	000	000	000	1
DB00370	000	000	000	000	000	000	000	000	000	000	000	000	DB00633	100	000	000	000	000	000	000	100	001	000	000	000	1
DB01173	000	000	000	000	000	000	000	000	000	000	000	000	DB00633	100	000	000	000	000	000	000	100	001	000	000	000	1
DB11235	000	000	000	000	000	000	000	000	000	000	000	000	DB00633	100	000	000	000	000	000	000	100	001	000	000	000	1
DB00972	000	000	000	000	000	000	000	000	000	000	000	000	DB06701	000	000	000	000	000	000	000	000	000	000	000	000	1
DB00354	000	000	000	000	000	000	000	000	000	000	000	000	DB06701	000	000	000	000	000	000	000	000	000	000	000	000	1
DB01173	000	000	000	000	000	000	000	000	000	000	000	000	DB06701	000	000	000	000	000	000	000	000	000	000	000	000	1
DB11235	000	000	000	000	000	000	000	000	000	000	000	000	DB06701	000	000	000	000	000	000	000	000	000	000	000	000	1
DB00972	000	000	000	000	000	000	000	000	000	000	000	000	DB00514	000	000	001	000	001	000	001	001	000	001	001	001	1
DB00245	000	000	000	000	000	000	000	001	000	000	000	000	DB00514	000	000	001	000	001	000	001	001	000	001	001	001	1
DB00354	000	000	000	000	000	000	000	000	000	000	000	000	DB00514	000	000	001	000	001	000	001	001	000	001	001	001	1
DB00434	000	000	000	000	000	000	000	100	000	000	000	000	DB00514	000	000	001	000	001	000	001	001	000	001	001	001	1
DB01173	000	000	000	000	000	000	000	000	000	000	000	000	DB00514	000	000	001	000	001	000	001	001	000	001	001	001	1
DB00777	100	000	000	000	000	000	000	000	000	000	000	000	DB00514	000	000	001	000	001	000	001	001	000	001	001	001	1
DB01224	000	000	000	000	001	000	000	000	000	000	000	000	DB00514	000	000	001	000	001	000	001	001	000	001	001	001	1
DB00972	000	000	000	000	000	000	000	000	000	000	000	000	DB00647	000	000	000	000	000	000	000	101	000	101	000	000	1
DB01173	000	000	000	000	000	000	000	000	000	000	000	000	DB00647	000	000	000	000	000	000	000	101	000	101	000	000	1
DB00972	000	000	000	000	000	000	000	000	000	000	000	000	DB01452	000	000	000	000	000	000	000	000	000	000	000	000	1
DB00370	000	000	000	000	000	000	000	000	000	000	000	000	DB01452	000	000	000	000	000	000	000	000	000	000	000	000	1
DB01173	000	000	000	000	000	000	000	000	000	000	000	000	DB01452	000	000	000	000	000	000	000	000	000	000	000	000	1
DB00972	000	000	000	000	000	000	000	000	000	000	000	000	DB00829	000	000	001	001	101	001	001	000	000	101	001	001	1
DB00245	000	000	000	000	000	000	000	001	000	000	000	000	DB00829	000	000	001	001	101	001	001	000	000	101	001	001	1
DB00354	000	000	000	000	000	000	000	000	000	000	000	000	DB00829	000	000	001	001	101	001	001	000	000	101	001	001	1
DB00434	000	000	000	000	000	000	000	100	000	000	000	000	DB00829	000	000	001	001	101	001	001	000	000	101	001	001	1
DB01173	000	000	000	000	000	000	000	000	000	000	000	000	DB00829	000	000	001	001	101	001	001	000	000	101	001	001	1
DB00777	100	000	000	000	000	000	000	000	000	000	000	000	DB00829	000	000	001	001	101	001	001	000	000	101	001	001	1
DB11235	000	000	000	000	000	000	000	000	000	000	000	000	DB00829	000	000	001	001	101	001	001	000	000	101	001	001	1
DB00321	001	000	001	000	101	101	001	101	000	001	001	000	DB01495	000	000	000	000	000	000	000	000	000	000	000	000	1
DB00543	000	000	000	000	000	000	000	101	000	000	000	000	DB01495	000	000	000	000	000	000	000	000	000	000	000	000	1
DB00972	000	000	000	000	000	000	000	000	000	000	000	000	DB01495	000	000	000	000	000	000	000	000	000	000	000	000	1
DB00245	000	000	000	000	000	000	000	001	000	000	000	000	DB01495	000	000	000	000	000	000	000	000	000	000	000	000	1
DB00354	000	000	000	000	000	000	000	000	000	000	000	000	DB01495	000	000	000	000	000	000	000	000	000	000	000	000	1
DB00434	000	000	000	000	000	000	000	100	000	000	000	000	DB01495	000	000	000	000	000	000	000	000	000	000	000	000	1
DB09167	000	000	000	000	100	000	000	000	000	000	000	000	DB01495	000	000	000	000	000	000	000	000	000	000	000	000	1
DB00458	000	000	000	001	101	000	000	000	000	000	000	000	DB01495	000	000	000	000	000	000	000	000	000	000	000	000	1
DB00370	000	000	000	000	000	000	000	000	000	000	000	000	DB01495	000	000	000	000	000	000	000	000	000	000	000	000	1
DB00540	000	000	000	000	001	000	000	000	000	000	000	000	DB01495	000	000	000	000	000	000	000	000	000	000	000	000	1
DB01173	000	000	000	000	000	000	000	000	000	000	000	000	DB01495	000	000	000	000	000	000	000	000	000	000	000	000	1
DB06153	000	000	000	000	000	000	000	000	000	000	000	000	DB01495	000	000	000	000	000	000	000	000	000	000	000	000	1
DB00777	100	000	000	000	000	000	000	000	000	000	000	000	DB01495	000	000	000	000	000	000	000	000	000	000	000	000	1
DB11235	000	000	000	000	000	000	000	000	000	000	000	000	DB01495	000	000	000	000	000	000	000	000	000	000	000	000	1
DB00972	000	000	000	000	000	000	000	000	000	000	000	000	DB00937	000	000	000	000	000	000	000	000	000	000	000	000	1
DB01173	000	000	000	000	000	000	000	000	000	000	000	000	DB00937	000	000	000	000	000	000	000	000	000	000	000	000	1
DB00321	001	000	001	000	101	101	001	101	000	001	001	000	DB01501	000	000	000	000	000	000	000	000	000	000	000	000	1
DB00543	000	000	000	000	000	000	000	101	000	000	000	000	DB01501	000	000	000	000	000	000	000	000	000	000	000	000	1
DB00972	000	000	000	000	000	000	000	000	000	000	000	000	DB01501	000	000	000	000	000	000	000	000	000	000	000	000	1
DB00245	000	000	000	000	000	000	000	001	000	000	000	000	DB01501	000	000	000	000	000	000	000	000	000	000	000	000	1
DB00354	000	000	000	000	000	000	000	000	000	000	000	000	DB01501	000	000	000	000	000	000	000	000	000	000	000	000	1
DB00434	000	000	000	000	000	000	000	100	000	000	000	000	DB01501	000	000	000	000	000	000	000	000	000	000	000	000	1
DB09167	000	000	000	000	100	000	000	000	000	000	000	000	DB01501	000	000	000	000	000	000	000	000	000	000	000	000	1
DB00458	000	000	000	001	101	000	000	000	000	000	000	000	DB01501	000	000	000	000	000	000	000	000	000	000	000	000	1
DB00370	000	000	000	000	000	000	000	000	000	000	000	000	DB01501	000	000	000	000	000	000	000	000	000	000	000	000	1
DB00540	000	000	000	000	001	000	000	000	000	000	000	000	DB01501	000	000	000	000	000	000	000	000	000	000	000	000	1
DB01173	000	000	000	000	000	000	000	000	000	000	000	000	DB01501	000	000	000	000	000	000	000	000	000	000	000	000	1
DB06153	000	000	000	000	000	000	000	000	000	000	000	000	DB01501	000	000	000	000	000	000	000	000	000	000	000	000	1
DB00777	100	000	000	000	000	000	000	000	000	000	000	000	DB01501	000	000	000	000	000	000	000	000	000	000	000	000	1
DB11235	000	000	000	000	000	000	000	000	000	000	000	000	DB01501	000	000	000	000	000	000	000	000	000	000	000	000	1
DB00972	000	000	000	000	000	000	000	000	000	000	000	000	DB01551	000	000	000	000	000	000	000	001	000	001	000	000	1
DB01173	000	000	000	000	000	000	000	000	000	000	000	000	DB01551	000	000	000	000	000	000	000	001	000	001	000	000	1
DB00972	000	000	000	000	000	000	000	000	000	000	000	000	DB00320	000	000	000	000	000	000	000	000	000	101	000	000	1
DB00245	000	000	000	000	000	000	000	001	000	000	000	000	DB00320	000	000	000	000	000	000	000	000	000	101	000	000	1
DB00835	000	000	001	000	000	000	000	000	000	000	000	000	DB00320	000	000	000	000	000	000	000	000	000	101	000	000	1
DB00354	000	000	000	000	000	000	000	000	000	000	000	000	DB00320	000	000	000	000	000	000	000	000	000	101	000	000	1
DB01173	000	000	000	000	000	000	000	000	000	000	000	000	DB00320	000	000	000	000	000	000	000	000	000	101	000	000	1
DB11235	000	000	000	000	000	000	000	000	000	000	000	000	DB00320	000	000	000	000	000	000	000	000	000	101	000	000	1
DB00985	000	000	000	000	000	000	000	000	000	000	000	000	DB08897	000	000	000	000	000	000	000	000	000	000	000	000	1
DB00985	000	000	000	000	000	000	000	000	000	000	000	000	DB00321	001	000	001	000	101	101	001	101	000	001	001	000	1
DB00985	000	000	000	000	000	000	000	000	000	000	000	000	DB00543	000	000	000	000	000	000	000	101	000	000	000	000	1
DB00985	000	000	000	000	000	000	000	000	000	000	000	000	DB00972	001	100	100	000	101	001	100	101	000	101	001	000	1
DB00985	000	000	000	000	000	000	000	000	000	000	000	000	DB00810	000	000	000	000	000	000	000	100	000	000	000	000	1
DB00985	000	000	000	000	000	000	000	000	000	000	000	000	DB00921	000	000	000	001	100	001	001	100	000	100	001	001	1
DB00985	000	000	000	000	000	000	000	000	000	000	000	000	DB09300	000	000	000	000	000	000	000	000	000	000	000	000	1
DB00985	000	000	000	000	000	000	000	000	000	000	000	000	DB00434	000	000	000	000	000	000	000	000	000	000	000	000	1
DB00985	000	000	000	000	000	000	000	000	000	000	000	000	DB01151	000	000	100	000	000	000	000	100	100	100	000	000	1
DB00985	000	000	000	000	000	000	000	000	000	000	000	000	DB00804	100	000	000	000	000	000	000	100	000	100	000	000	1
DB00985	000	000	000	000	000	000	000	000	000	000	000	000	DB01231	000	000	000	000	000	000	000	100	000	000	000	000	1
DB00985	000	000	000	000	000	000	000	000	000	000	000	000	DB01142	001	000	000	000	001	000	001	100	000	001	000	000	1
DB00985	000	000	000	000	000	000	000	000	000	000	000	000	DB01148	100	000	000	000	000	000	000	100	000	100	000	000	1
DB00985	000	000	000	000	000	000	000	000	000	000	000	000	DB00472	101	000	001	000	101	000	101	101	000	101	001	000	1
DB00985	000	000	000	000	000	000	000	000	000	000	000	000	DB00986	001	000	001	001	001	000	001	001	000	001	000	000	1
DB00985	000	000	000	000	000	000	000	000	000	000	000	000	DB00725	000	000	000	000	000	000	000	000	000	000	000	000	1
DB00985	000	000	000	000	000	000	000	000	000	000	000	000	DB00956	000	000	001	000	001	000	000	001	000	001	000	000	1
DB00985	000	000	000	000	000	000	000	000	000	000	000	000	DB00332	000	000	000	000	000	000	000	000	000	000	000	000	1
DB00985	000	000	000	000	000	000	000	000	000	000	000	000	DB01625	000	000	000	000	000	000	000	100	000	000	000	000	1
DB00985	000	000	000	000	000	000	000	000	000	000	000	000	DB00934	001	000	000	000	000	000	000	001	000	000	000	000	1
DB00985	000	000	000	000	000	000	000	000	000	000	000	000	DB04843	000	000	000	000	000	000	000	100	000	000	000	000	1
DB00985	000	000	000	000	000	000	000	000	000	000	000	000	DB01403	000	000	000	000	000	000	000	101	100	000	000	000	1
DB00985	000	000	000	000	000	000	000	000	000	000	000	000	DB00462	000	000	000	000	000	000	000	000	000	000	000	000	1
DB00985	000	000	000	000	000	000	000	000	000	000	000	000	DB11315	000	000	000	000	000	000	000	000	000	000	000	000	1
DB00985	000	000	000	000	000	000	000	000	000	000	000	000	DB00370	000	000	000	000	000	000	000	000	000	101	000	000	1
DB00985	000	000	000	000	000	000	000	000	000	000	000	000	DB00540	001	000	000	000	001	000	000	101	100	001	001	000	1
DB00985	000	000	000	000	000	000	000	000	000	000	000	000	DB01173	100	000	100	000	000	000	000	100	100	101	000	000	1
DB00985	000	000	000	000	000	000	000	000	000	000	000	000	DB01062	000	000	000	000	000	100	000	100	000	100	001	000	1
DB00985	000	000	000	000	000	000	000	000	000	000	000	000	DB09117	000	000	000	000	000	000	000	000	000	000	000	000	1
DB00985	000	000	000	000	000	000	000	000	000	000	000	000	DB00670	000	000	000	000	000	000	000	000	000	000	000	000	1
DB00985	000	000	000	000	000	000	000	000	000	000	000	000	DB06153	000	000	000	000	000	000	000	000	000	000	000	000	1
DB00985	000	000	000	000	000	000	000	000	000	000	000	000	DB00387	000	000	000	000	000	000	000	100	000	000	000	000	1
DB00985	000	000	000	000	000	000	000	000	000	000	000	000	DB00392	000	000	000	000	000	000	000	000	000	000	000	000	1
DB00985	000	000	000	000	000	000	000	000	000	000	000	000	DB00782	100	000	000	000	000	000	000	100	000	000	000	000	1
DB00985	000	000	000	000	000	000	000	000	000	000	000	000	DB12278	000	000	000	000	000	000	000	000	000	001	000	000	1
DB00985	000	000	000	000	000	000	000	000	000	000	000	000	DB11855	000	000	000	000	000	000	000	001	000	000	000	000	1
DB00985	000	000	000	000	000	000	000	000	000	000	000	000	DB09034	000	000	000	000	001	000	000	000	000	001	000	000	1
DB00985	000	000	000	000	000	000	000	000	000	000	000	000	DB01041	000	000	000	000	000	000	000	000	000	000	000	000	1
DB00985	000	000	000	000	000	000	000	000	000	000	000	000	DB11235	000	000	000	000	000	000	000	000	000	000	000	000	1
DB00985	000	000	000	000	000	000	000	000	000	000	000	000	DB01409	000	000	000	000	000	000	000	001	000	001	000	000	1
DB00985	000	000	000	000	000	000	000	000	000	000	000	000	DB00376	000	000	000	000	000	000	000	000	000	000	000	000	1
DB00985	000	000	000	000	000	000	000	000	000	000	000	000	DB09076	000	000	000	000	000	000	000	001	000	000	000	000	1
DB00985	000	000	000	000	000	000	000	000	000	000	000	000	DB00425	001	000	000	000	001	000	001	001	000	001	000	000	1
DB00972	000	000	000	000	000	000	000	000	000	000	000	000	DB01075	000	000	000	000	001	000	001	100	000	000	000	000	1
DB00354	000	000	000	000	000	000	000	000	000	000	000	000	DB01075	000	000	000	000	001	000	001	100	000	000	000	000	1
DB01173	000	000	000	000	000	000	000	000	000	000	000	000	DB01075	000	000	000	000	001	000	001	100	000	000	000	000	1
DB11235	000	000	000	000	000	000	000	000	000	000	000	000	DB01075	000	000	000	000	001	000	001	100	000	000	000	000	1
DB00972	000	000	000	000	000	000	000	000	000	000	000	000	DB01081	000	000	000	000	000	000	000	000	000	000	000	000	1
DB01173	000	000	000	000	000	000	000	000	000	000	000	000	DB01081	000	000	000	000	000	000	000	000	000	000	000	000	1
DB00972	000	000	000	000	000	000	000	000	000	000	000	000	DB00757	000	000	000	000	000	000	000	001	000	001	000	000	1
DB01173	000	000	000	000	000	000	000	000	000	000	000	000	DB00757	000	000	000	000	000	000	000	001	000	001	000	000	1
DB11235	000	000	000	000	000	000	000	000	000	000	000	000	DB00757	000	000	000	000	000	000	000	001	000	001	000	000	1
DB00972	000	000	000	000	000	000	000	000	000	000	000	000	DB00843	000	000	000	000	000	000	001	001	000	001	000	000	1
DB00370	000	000	000	000	000	000	000	000	000	000	000	000	DB00843	000	000	000	000	000	000	001	001	000	001	000	000	1
DB09167	000	000	000	000	100	000	000	000	000	000	000	000	DB00972	001	100	100	000	101	001	100	101	000	101	001	000	1
DB09167	000	000	000	000	100	000	000	000	000	000	000	000	DB00921	000	000	000	001	100	001	001	100	000	100	001	001	1
DB09167	000	000	000	000	100	000	000	000	000	000	000	000	DB09300	000	000	000	000	000	000	000	000	000	000	000	000	1
DB09167	000	000	000	000	100	000	000	000	000	000	000	000	DB00967	000	000	000	000	000	000	000	000	000	000	000	000	1
DB09167	000	000	000	000	100	000	000	000	000	000	000	000	DB00804	100	000	000	000	000	000	000	100	000	100	000	000	1
DB09167	000	000	000	000	100	000	000	000	000	000	000	000	DB01231	000	000	000	000	000	000	000	100	000	000	000	000	1
DB09167	000	000	000	000	100	000	000	000	000	000	000	000	DB01148	100	000	000	000	000	000	000	100	000	100	000	000	1
DB09167	000	000	000	000	100	000	000	000	000	000	000	000	DB00725	000	000	000	000	000	000	000	000	000	000	000	000	1
DB09167	000	000	000	000	100	000	000	000	000	000	000	000	DB00424	000	000	000	000	000	000	000	000	000	000	000	000	1
DB09167	000	000	000	000	100	000	000	000	000	000	000	000	DB01625	000	000	000	000	000	000	000	100	000	000	000	000	1
DB09167	000	000	000	000	100	000	000	000	000	000	000	000	DB04843	000	000	000	000	000	000	000	100	000	000	000	000	1
DB09167	000	000	000	000	100	000	000	000	000	000	000	000	DB00462	000	000	000	000	000	000	000	000	000	000	000	000	1
DB09167	000	000	000	000	100	000	000	000	000	000	000	000	DB11315	000	000	000	000	000	000	000	000	000	000	000	000	1
DB09167	000	000	000	000	100	000	000	000	000	000	000	000	DB01173	100	000	100	000	000	000	000	100	100	101	000	000	1
DB09167	000	000	000	000	100	000	000	000	000	000	000	000	DB09117	000	000	000	000	000	000	000	000	000	000	000	000	1
DB09167	000	000	000	000	100	000	000	000	000	000	000	000	DB00670	000	000	000	000	000	000	000	000	000	000	000	000	1
DB09167	000	000	000	000	100	000	000	000	000	000	000	000	DB00387	000	000	000	000	000	000	000	100	000	000	000	000	1
DB09167	000	000	000	000	100	000	000	000	000	000	000	000	DB00782	100	000	000	000	000	000	000	100	000	000	000	000	1
DB09167	000	000	000	000	100	000	000	000	000	000	000	000	DB12278	000	000	000	000	000	000	000	000	000	001	000	000	1
DB09167	000	000	000	000	100	000	000	000	000	000	000	000	DB09034	000	000	000	000	001	000	000	000	000	001	000	000	1
DB09167	000	000	000	000	100	000	000	000	000	000	000	000	DB01041	000	000	000	000	000	000	000	000	000	000	000	000	1
DB09167	000	000	000	000	100	000	000	000	000	000	000	000	DB11235	000	000	000	000	000	000	000	000	000	000	000	000	1
DB09167	000	000	000	000	100	000	000	000	000	000	000	000	DB00376	000	000	000	000	000	000	000	000	000	000	000	000	1
DB09167	000	000	000	000	100	000	000	000	000	000	000	000	DB09089	000	000	000	000	000	000	000	000	000	001	000	000	1
DB09167	000	000	000	000	100	000	000	000	000	000	000	000	DB00425	001	000	000	000	001	000	001	001	000	001	000	000	1
DB00972	000	000	000	000	000	000	000	000	000	000	000	000	DB01135	000	000	000	000	000	000	000	000	000	000	000	000	1
DB00245	000	000	000	000	000	000	000	001	000	000	000	000	DB01135	000	000	000	000	000	000	000	000	000	000	000	000	1
DB00354	000	000	000	000	000	000	000	000	000	000	000	000	DB01135	000	000	000	000	000	000	000	000	000	000	000	000	1
DB09167	000	000	000	000	100	000	000	000	000	000	000	000	DB01135	000	000	000	000	000	000	000	000	000	000	000	000	1
DB00370	000	000	000	000	000	000	000	000	000	000	000	000	DB01135	000	000	000	000	000	000	000	000	000	000	000	000	1
DB01173	000	000	000	000	000	000	000	000	000	000	000	000	DB01135	000	000	000	000	000	000	000	000	000	000	000	000	1
DB06153	000	000	000	000	000	000	000	000	000	000	000	000	DB01135	000	000	000	000	000	000	000	000	000	000	000	000	1
DB11235	000	000	000	000	000	000	000	000	000	000	000	000	DB01135	000	000	000	000	000	000	000	000	000	000	000	000	1
DB00972	000	000	000	000	000	000	000	000	000	000	000	000	DB01142	001	000	000	000	001	000	001	100	000	001	000	000	1
DB00245	000	000	000	000	000	000	000	001	000	000	000	000	DB01142	001	000	000	000	001	000	001	100	000	001	000	000	1
DB00354	000	000	000	000	000	000	000	000	000	000	000	000	DB01142	001	000	000	000	001	000	001	100	000	001	000	000	1
DB04841	000	000	000	000	000	000	000	000	000	000	000	000	DB01142	001	000	000	000	001	000	001	100	000	001	000	000	1
DB01173	000	000	000	000	000	000	000	000	000	000	000	000	DB01142	001	000	000	000	001	000	001	100	000	001	000	000	1
DB11235	000	000	000	000	000	000	000	000	000	000	000	000	DB01142	001	000	000	000	001	000	001	100	000	001	000	000	1
DB00321	001	000	001	000	101	101	001	101	000	001	001	000	DB00366	000	000	000	000	000	000	000	000	000	000	000	000	1
DB00543	000	000	000	000	000	000	000	101	000	000	000	000	DB00366	000	000	000	000	000	000	000	000	000	000	000	000	1
DB06216	000	000	000	000	000	000	000	000	000	000	000	000	DB00366	000	000	000	000	000	000	000	000	000	000	000	000	1
DB00972	000	000	000	000	000	000	000	000	000	000	000	000	DB00366	000	000	000	000	000	000	000	000	000	000	000	000	1
DB00245	000	000	000	000	000	000	000	001	000	000	000	000	DB00366	000	000	000	000	000	000	000	000	000	000	000	000	1
DB00835	000	000	001	000	000	000	000	000	000	000	000	000	DB00366	000	000	000	000	000	000	000	000	000	000	000	000	1
DB00354	000	000	000	000	000	000	000	000	000	000	000	000	DB00366	000	000	000	000	000	000	000	000	000	000	000	000	1
DB00748	000	000	000	000	000	000	000	100	000	000	000	000	DB00366	000	000	000	000	000	000	000	000	000	000	000	000	1
DB00341	000	000	000	000	000	000	000	000	000	000	000	000	DB00366	000	000	000	000	000	000	000	000	000	000	000	000	1
DB01114	000	000	000	000	000	000	000	000	000	000	000	000	DB00366	000	000	000	000	000	000	000	000	000	000	000	000	1
DB00363	000	000	000	000	101	000	000	000	000	000	000	000	DB00366	000	000	000	000	000	000	000	000	000	000	000	000	1
DB01176	000	000	000	000	000	000	100	000	000	000	000	000	DB00366	000	000	000	000	000	000	000	000	000	000	000	000	1
DB00434	000	000	000	000	000	000	000	100	000	000	000	000	DB00366	000	000	000	000	000	000	000	000	000	000	000	000	1
DB00405	000	000	000	000	000	000	000	101	000	000	000	000	DB00366	000	000	000	000	000	000	000	000	000	000	000	000	1
DB00985	000	000	000	000	000	000	000	000	000	000	000	000	DB00366	000	000	000	000	000	000	000	000	000	000	000	000	1
DB09167	000	000	000	000	100	000	000	000	000	000	000	000	DB00366	000	000	000	000	000	000	000	000	000	000	000	000	1
DB04841	000	000	000	000	000	000	000	000	000	000	000	000	DB00366	000	000	000	000	000	000	000	000	000	000	000	000	1
DB04946	000	000	000	000	000	000	000	000	000	000	000	000	DB00366	000	000	000	000	000	000	000	000	000	000	000	000	1
DB00458	000	000	000	001	101	000	000	000	000	000	000	000	DB00366	000	000	000	000	000	000	000	000	000	000	000	000	1
DB06282	000	000	000	000	000	000	000	000	000	001	000	000	DB00366	000	000	000	000	000	000	000	000	000	000	000	000	1
DB00737	000	000	000	000	000	000	000	001	000	000	000	000	DB00366	000	000	000	000	000	000	000	000	000	000	000	000	1
DB00370	000	000	000	000	000	000	000	000	000	000	000	000	DB00366	000	000	000	000	000	000	000	000	000	000	000	000	1
DB00540	000	000	000	000	001	000	000	000	000	000	000	000	DB00366	000	000	000	000	000	000	000	000	000	000	000	000	1
DB01173	000	000	000	000	000	000	000	000	000	000	000	000	DB00366	000	000	000	000	000	000	000	000	000	000	000	000	1
DB06153	000	000	000	000	000	000	000	000	000	000	000	000	DB00366	000	000	000	000	000	000	000	000	000	000	000	000	1
DB00777	100	000	000	000	000	000	000	000	000	000	000	000	DB00366	000	000	000	000	000	000	000	000	000	000	000	000	1
DB01224	000	000	000	000	001	000	000	000	000	000	000	000	DB00366	000	000	000	000	000	000	000	000	000	000	000	000	1
DB11235	000	000	000	000	000	000	000	000	000	000	000	000	DB00366	000	000	000	000	000	000	000	000	000	000	000	000	1
DB00726	000	000	000	000	001	000	001	001	000	000	000	000	DB00366	000	000	000	000	000	000	000	000	000	000	000	000	1
DB00427	000	000	000	000	000	000	000	100	000	000	000	000	DB00366	000	000	000	000	000	000	000	000	000	000	000	000	1
DB00321	001	000	001	000	101	101	001	101	000	001	001	000	DB00470	000	000	000	000	000	000	001	000	000	001	000	000	1
DB00543	000	000	000	000	000	000	000	101	000	000	000	000	DB00470	000	000	000	000	000	000	001	000	000	001	000	000	1
DB06216	000	000	000	000	000	000	000	000	000	000	000	000	DB00470	000	000	000	000	000	000	001	000	000	001	000	000	1
DB00972	000	000	000	000	000	000	000	000	000	000	000	000	DB00470	000	000	000	000	000	000	001	000	000	001	000	000	1
DB00835	000	000	001	000	000	000	000	000	000	000	000	000	DB00470	000	000	000	000	000	000	001	000	000	001	000	000	1
DB00748	000	000	000	000	000	000	000	100	000	000	000	000	DB00470	000	000	000	000	000	000	001	000	000	001	000	000	1
DB00341	000	000	000	000	000	000	000	000	000	000	000	000	DB00470	000	000	000	000	000	000	001	000	000	001	000	000	1
DB01114	000	000	000	000	000	000	000	000	000	000	000	000	DB00470	000	000	000	000	000	000	001	000	000	001	000	000	1
DB00363	000	000	000	000	101	000	000	000	000	000	000	000	DB00470	000	000	000	000	000	000	001	000	000	001	000	000	1
DB01176	000	000	000	000	000	000	100	000	000	000	000	000	DB00470	000	000	000	000	000	000	001	000	000	001	000	000	1
DB00434	000	000	000	000	000	000	000	100	000	000	000	000	DB00470	000	000	000	000	000	000	001	000	000	001	000	000	1
DB00405	000	000	000	000	000	000	000	101	000	000	000	000	DB00470	000	000	000	000	000	000	001	000	000	001	000	000	1
DB00985	000	000	000	000	000	000	000	000	000	000	000	000	DB00470	000	000	000	000	000	000	001	000	000	001	000	000	1
DB09167	000	000	000	000	100	000	000	000	000	000	000	000	DB00470	000	000	000	000	000	000	001	000	000	001	000	000	1
DB04841	000	000	000	000	000	000	000	000	000	000	000	000	DB00470	000	000	000	000	000	000	001	000	000	001	000	000	1
DB04946	000	000	000	000	000	000	000	000	000	000	000	000	DB00470	000	000	000	000	000	000	001	000	000	001	000	000	1
DB00458	000	000	000	001	101	000	000	000	000	000	000	000	DB00470	000	000	000	000	000	000	001	000	000	001	000	000	1
DB06282	000	000	000	000	000	000	000	000	000	001	000	000	DB00470	000	000	000	000	000	000	001	000	000	001	000	000	1
DB00737	000	000	000	000	000	000	000	001	000	000	000	000	DB00470	000	000	000	000	000	000	001	000	000	001	000	000	1
DB00370	000	000	000	000	000	000	000	000	000	000	000	000	DB00470	000	000	000	000	000	000	001	000	000	001	000	000	1
DB00540	000	000	000	000	001	000	000	000	000	000	000	000	DB00470	000	000	000	000	000	000	001	000	000	001	000	000	1
DB01173	000	000	000	000	000	000	000	000	000	000	000	000	DB00470	000	000	000	000	000	000	001	000	000	001	000	000	1
DB06153	000	000	000	000	000	000	000	000	000	000	000	000	DB00470	000	000	000	000	000	000	001	000	000	001	000	000	1
DB00777	100	000	000	000	000	000	000	000	000	000	000	000	DB00470	000	000	000	000	000	000	001	000	000	001	000	000	1
DB01224	000	000	000	000	001	000	000	000	000	000	000	000	DB00470	000	000	000	000	000	000	001	000	000	001	000	000	1
DB00726	000	000	000	000	001	000	001	001	000	000	000	000	DB00470	000	000	000	000	000	000	001	000	000	001	000	000	1
DB00427	000	000	000	000	000	000	000	100	000	000	000	000	DB00470	000	000	000	000	000	000	001	000	000	001	000	000	1
DB00543	000	000	000	000	000	000	000	101	000	000	000	000	DB00450	000	000	000	000	000	000	000	100	000	100	000	000	1
DB06216	000	000	000	000	000	000	000	000	000	000	000	000	DB00450	000	000	000	000	000	000	000	100	000	100	000	000	1
DB00972	000	000	000	000	000	000	000	000	000	000	000	000	DB00450	000	000	000	000	000	000	000	100	000	100	000	000	1
DB00835	000	000	001	000	000	000	000	000	000	000	000	000	DB00450	000	000	000	000	000	000	000	100	000	100	000	000	1
DB00748	000	000	000	000	000	000	000	100	000	000	000	000	DB00450	000	000	000	000	000	000	000	100	000	100	000	000	1
DB00341	000	000	000	000	000	000	000	000	000	000	000	000	DB00450	000	000	000	000	000	000	000	100	000	100	000	000	1
DB01114	000	000	000	000	000	000	000	000	000	000	000	000	DB00450	000	000	000	000	000	000	000	100	000	100	000	000	1
DB01176	000	000	000	000	000	000	100	000	000	000	000	000	DB00450	000	000	000	000	000	000	000	100	000	100	000	000	1
DB00434	000	000	000	000	000	000	000	100	000	000	000	000	DB00450	000	000	000	000	000	000	000	100	000	100	000	000	1
DB00405	000	000	000	000	000	000	000	101	000	000	000	000	DB00450	000	000	000	000	000	000	000	100	000	100	000	000	1
DB00985	000	000	000	000	000	000	000	000	000	000	000	000	DB00450	000	000	000	000	000	000	000	100	000	100	000	000	1
DB09167	000	000	000	000	100	000	000	000	000	000	000	000	DB00450	000	000	000	000	000	000	000	100	000	100	000	000	1
DB04841	000	000	000	000	000	000	000	000	000	000	000	000	DB00450	000	000	000	000	000	000	000	100	000	100	000	000	1
DB04946	000	000	000	000	000	000	000	000	000	000	000	000	DB00450	000	000	000	000	000	000	000	100	000	100	000	000	1
DB00458	000	000	000	001	101	000	000	000	000	000	000	000	DB00450	000	000	000	000	000	000	000	100	000	100	000	000	1
DB06282	000	000	000	000	000	000	000	000	000	001	000	000	DB00450	000	000	000	000	000	000	000	100	000	100	000	000	1
DB00737	000	000	000	000	000	000	000	001	000	000	000	000	DB00450	000	000	000	000	000	000	000	100	000	100	000	000	1
DB00540	000	000	000	000	001	000	000	000	000	000	000	000	DB00450	000	000	000	000	000	000	000	100	000	100	000	000	1
DB01173	000	000	000	000	000	000	000	000	000	000	000	000	DB00450	000	000	000	000	000	000	000	100	000	100	000	000	1
DB06153	000	000	000	000	000	000	000	000	000	000	000	000	DB00450	000	000	000	000	000	000	000	100	000	100	000	000	1
DB00777	100	000	000	000	000	000	000	000	000	000	000	000	DB00450	000	000	000	000	000	000	000	100	000	100	000	000	1
DB01224	000	000	000	000	001	000	000	000	000	000	000	000	DB00450	000	000	000	000	000	000	000	100	000	100	000	000	1
DB11235	000	000	000	000	000	000	000	000	000	000	000	000	DB00450	000	000	000	000	000	000	000	100	000	100	000	000	1
DB00726	000	000	000	000	001	000	001	001	000	000	000	000	DB00450	000	000	000	000	000	000	000	100	000	100	000	000	1
DB00427	000	000	000	000	000	000	000	100	000	000	000	000	DB00450	000	000	000	000	000	000	000	100	000	100	000	000	1
DB00972	000	000	000	000	000	000	000	000	000	000	000	000	DB00476	001	000	100	000	100	000	001	101	000	100	000	000	1
DB00354	000	000	000	000	000	000	000	000	000	000	000	000	DB00476	001	000	100	000	100	000	001	101	000	100	000	000	1
DB01173	000	000	000	000	000	000	000	000	000	000	000	000	DB00476	001	000	100	000	100	000	001	101	000	100	000	000	1
DB11235	000	000	000	000	000	000	000	000	000	000	000	000	DB00476	001	000	100	000	100	000	001	101	000	100	000	000	1
DB00321	001	000	001	000	101	101	001	101	000	001	001	000	DB00645	000	000	000	000	000	000	000	000	000	000	000	000	1
DB00543	000	000	000	000	000	000	000	101	000	000	000	000	DB00645	000	000	000	000	000	000	000	000	000	000	000	000	1
DB00972	000	000	000	000	000	000	000	000	000	000	000	000	DB00645	000	000	000	000	000	000	000	000	000	000	000	000	1
DB00245	000	000	000	000	000	000	000	001	000	000	000	000	DB00645	000	000	000	000	000	000	000	000	000	000	000	000	1
DB00354	000	000	000	000	000	000	000	000	000	000	000	000	DB00645	000	000	000	000	000	000	000	000	000	000	000	000	1
DB00434	000	000	000	000	000	000	000	100	000	000	000	000	DB00645	000	000	000	000	000	000	000	000	000	000	000	000	1
DB09167	000	000	000	000	100	000	000	000	000	000	000	000	DB00645	000	000	000	000	000	000	000	000	000	000	000	000	1
DB00458	000	000	000	001	101	000	000	000	000	000	000	000	DB00645	000	000	000	000	000	000	000	000	000	000	000	000	1
DB00370	000	000	000	000	000	000	000	000	000	000	000	000	DB00645	000	000	000	000	000	000	000	000	000	000	000	000	1
DB00540	000	000	000	000	001	000	000	000	000	000	000	000	DB00645	000	000	000	000	000	000	000	000	000	000	000	000	1
DB01173	000	000	000	000	000	000	000	000	000	000	000	000	DB00645	000	000	000	000	000	000	000	000	000	000	000	000	1
DB06153	000	000	000	000	000	000	000	000	000	000	000	000	DB00645	000	000	000	000	000	000	000	000	000	000	000	000	1
DB00777	100	000	000	000	000	000	000	000	000	000	000	000	DB00645	000	000	000	000	000	000	000	000	000	000	000	000	1
DB11235	000	000	000	000	000	000	000	000	000	000	000	000	DB00645	000	000	000	000	000	000	000	000	000	000	000	000	1
DB00972	000	000	000	000	000	000	000	000	000	000	000	000	DB00625	001	000	011	000	110	100	100	100	000	111	010	010	1
DB00363	000	000	000	000	101	000	000	000	000	000	000	000	DB00625	001	000	011	000	110	100	100	100	000	111	010	010	1
DB00434	000	000	000	000	000	000	000	100	000	000	000	000	DB00625	001	000	011	000	110	100	100	100	000	111	010	010	1
DB00370	000	000	000	000	000	000	000	000	000	000	000	000	DB00625	001	000	011	000	110	100	100	100	000	111	010	010	1
DB01173	000	000	000	000	000	000	000	000	000	000	000	000	DB00625	001	000	011	000	110	100	100	100	000	111	010	010	1
DB06153	000	000	000	000	000	000	000	000	000	000	000	000	DB00625	001	000	011	000	110	100	100	100	000	111	010	010	1
DB00777	100	000	000	000	000	000	000	000	000	000	000	000	DB00625	001	000	011	000	110	100	100	100	000	111	010	010	1
DB11235	000	000	000	000	000	000	000	000	000	000	000	000	DB00625	001	000	011	000	110	100	100	100	000	111	010	010	1
DB00972	000	000	000	000	000	000	000	000	000	000	000	000	DB00216	000	010	000	000	001	000	001	001	000	011	000	000	1
DB00245	000	000	000	000	000	000	000	001	000	000	000	000	DB00216	000	010	000	000	001	000	001	001	000	011	000	000	1
DB00835	000	000	001	000	000	000	000	000	000	000	000	000	DB00216	000	010	000	000	001	000	001	001	000	011	000	000	1
DB00354	000	000	000	000	000	000	000	000	000	000	000	000	DB00216	000	010	000	000	001	000	001	001	000	011	000	000	1
DB01173	000	000	000	000	000	000	000	000	000	000	000	000	DB00216	000	010	000	000	001	000	001	001	000	011	000	000	1
DB01224	000	000	000	000	001	000	000	000	000	000	000	000	DB00216	000	010	000	000	001	000	001	001	000	011	000	000	1
DB11235	000	000	000	000	000	000	000	000	000	000	000	000	DB00216	000	010	000	000	001	000	001	001	000	011	000	000	1
DB00321	001	000	001	000	101	101	001	101	000	001	001	000	DB00228	000	000	000	000	000	000	000	000	001	000	000	000	1
DB00543	000	000	000	000	000	000	000	101	000	000	000	000	DB00228	000	000	000	000	000	000	000	000	001	000	000	000	1
DB00972	000	000	000	000	000	000	000	000	000	000	000	000	DB00228	000	000	000	000	000	000	000	000	001	000	000	000	1
DB00245	000	000	000	000	000	000	000	001	000	000	000	000	DB00228	000	000	000	000	000	000	000	000	001	000	000	000	1
DB00354	000	000	000	000	000	000	000	000	000	000	000	000	DB00228	000	000	000	000	000	000	000	000	001	000	000	000	1
DB00434	000	000	000	000	000	000	000	100	000	000	000	000	DB00228	000	000	000	000	000	000	000	000	001	000	000	000	1
DB09167	000	000	000	000	100	000	000	000	000	000	000	000	DB00228	000	000	000	000	000	000	000	000	001	000	000	000	1
DB00458	000	000	000	001	101	000	000	000	000	000	000	000	DB00228	000	000	000	000	000	000	000	000	001	000	000	000	1
DB00370	000	000	000	000	000	000	000	000	000	000	000	000	DB00228	000	000	000	000	000	000	000	000	001	000	000	000	1
DB00540	000	000	000	000	001	000	000	000	000	000	000	000	DB00228	000	000	000	000	000	000	000	000	001	000	000	000	1
DB01173	000	000	000	000	000	000	000	000	000	000	000	000	DB00228	000	000	000	000	000	000	000	000	001	000	000	000	1
DB06153	000	000	000	000	000	000	000	000	000	000	000	000	DB00228	000	000	000	000	000	000	000	000	001	000	000	000	1
DB00777	100	000	000	000	000	000	000	000	000	000	000	000	DB00228	000	000	000	000	000	000	000	000	001	000	000	000	1
DB11235	000	000	000	000	000	000	000	000	000	000	000	000	DB00228	000	000	000	000	000	000	000	000	001	000	000	000	1
DB00972	000	000	000	000	000	000	000	000	000	000	000	000	DB00751	000	000	001	000	000	000	000	101	000	001	000	000	1
DB00245	000	000	000	000	000	000	000	001	000	000	000	000	DB00751	000	000	001	000	000	000	000	101	000	001	000	000	1
DB00835	000	000	001	000	000	000	000	000	000	000	000	000	DB00751	000	000	001	000	000	000	000	101	000	001	000	000	1
DB00354	000	000	000	000	000	000	000	000	000	000	000	000	DB00751	000	000	001	000	000	000	000	101	000	001	000	000	1
DB00434	000	000	000	000	000	000	000	100	000	000	000	000	DB00751	000	000	001	000	000	000	000	101	000	001	000	000	1
DB00370	000	000	000	000	000	000	000	000	000	000	000	000	DB00751	000	000	001	000	000	000	000	101	000	001	000	000	1
DB01173	000	000	000	000	000	000	000	000	000	000	000	000	DB00751	000	000	001	000	000	000	000	101	000	001	000	000	1
DB06153	000	000	000	000	000	000	000	000	000	000	000	000	DB00751	000	000	001	000	000	000	000	101	000	001	000	000	1
DB00777	100	000	000	000	000	000	000	000	000	000	000	000	DB00751	000	000	001	000	000	000	000	101	000	001	000	000	1
DB01224	000	000	000	000	001	000	000	000	000	000	000	000	DB00751	000	000	001	000	000	000	000	101	000	001	000	000	1
DB11235	000	000	000	000	000	000	000	000	000	000	000	000	DB00751	000	000	001	000	000	000	000	101	000	001	000	000	1
DB00972	000	000	000	000	000	000	000	000	000	000	000	000	DB01253	000	000	000	000	000	000	000	000	000	101	000	000	1
DB00245	000	000	000	000	000	000	000	001	000	000	000	000	DB01253	000	000	000	000	000	000	000	000	000	101	000	000	1
DB00354	000	000	000	000	000	000	000	000	000	000	000	000	DB01253	000	000	000	000	000	000	000	000	000	101	000	000	1
DB01173	000	000	000	000	000	000	000	000	000	000	000	000	DB01253	000	000	000	000	000	000	000	000	000	101	000	000	1
DB01224	000	000	000	000	001	000	000	000	000	000	000	000	DB01253	000	000	000	000	000	000	000	000	000	101	000	000	1
DB11235	000	000	000	000	000	000	000	000	000	000	000	000	DB01253	000	000	000	000	000	000	000	000	000	101	000	000	1
DB00972	000	000	000	000	000	000	000	000	000	000	000	000	DB00696	000	000	000	000	000	000	000	000	000	101	000	000	1
DB00245	000	000	000	000	000	000	000	001	000	000	000	000	DB00696	000	000	000	000	000	000	000	000	000	101	000	000	1
DB00835	000	000	001	000	000	000	000	000	000	000	000	000	DB00696	000	000	000	000	000	000	000	000	000	101	000	000	1
DB00354	000	000	000	000	000	000	000	000	000	000	000	000	DB00696	000	000	000	000	000	000	000	000	000	101	000	000	1
DB01173	000	000	000	000	000	000	000	000	000	000	000	000	DB00696	000	000	000	000	000	000	000	000	000	101	000	000	1
DB11235	000	000	000	000	000	000	000	000	000	000	000	000	DB00696	000	000	000	000	000	000	000	000	000	101	000	000	1
DB00972	000	000	000	000	000	000	000	000	000	000	000	000	DB01175	000	000	000	000	001	000	000	101	000	001	000	000	1
DB01173	000	000	000	000	000	000	000	000	000	000	000	000	DB01175	000	000	000	000	001	000	000	101	000	001	000	000	1
DB11235	000	000	000	000	000	000	000	000	000	000	000	000	DB01175	000	000	000	000	001	000	000	101	000	001	000	000	1
DB00321	001	000	001	000	101	101	001	101	000	001	001	000	DB09119	000	000	000	000	100	000	000	000	000	001	000	000	1
DB00543	000	000	000	000	000	000	000	101	000	000	000	000	DB09119	000	000	000	000	100	000	000	000	000	001	000	000	1
DB00972	000	000	000	000	000	000	000	000	000	000	000	000	DB09119	000	000	000	000	100	000	000	000	000	001	000	000	1
DB00245	000	000	000	000	000	000	000	001	000	000	000	000	DB09119	000	000	000	000	100	000	000	000	000	001	000	000	1
DB00354	000	000	000	000	000	000	000	000	000	000	000	000	DB09119	000	000	000	000	100	000	000	000	000	001	000	000	1
DB00363	000	000	000	000	101	000	000	000	000	000	000	000	DB09119	000	000	000	000	100	000	000	000	000	001	000	000	1
DB00434	000	000	000	000	000	000	000	100	000	000	000	000	DB09119	000	000	000	000	100	000	000	000	000	001	000	000	1
DB09167	000	000	000	000	100	000	000	000	000	000	000	000	DB09119	000	000	000	000	100	000	000	000	000	001	000	000	1
DB00370	000	000	000	000	000	000	000	000	000	000	000	000	DB09119	000	000	000	000	100	000	000	000	000	001	000	000	1
DB01173	000	000	000	000	000	000	000	000	000	000	000	000	DB09119	000	000	000	000	100	000	000	000	000	001	000	000	1
DB06153	000	000	000	000	000	000	000	000	000	000	000	000	DB09119	000	000	000	000	100	000	000	000	000	001	000	000	1
DB00777	100	000	000	000	000	000	000	000	000	000	000	000	DB09119	000	000	000	000	100	000	000	000	000	001	000	000	1
DB01224	000	000	000	000	001	000	000	000	000	000	000	000	DB09119	000	000	000	000	100	000	000	000	000	001	000	000	1
DB11235	000	000	000	000	000	000	000	000	000	000	000	000	DB09119	000	000	000	000	100	000	000	000	000	001	000	000	1
DB00321	001	000	001	000	101	101	001	101	000	001	001	000	DB01215	000	000	000	000	000	000	000	000	000	000	001	000	1
DB00972	000	000	000	000	000	000	000	000	000	000	000	000	DB01215	000	000	000	000	000	000	000	000	000	000	001	000	1
DB00245	000	000	000	000	000	000	000	001	000	000	000	000	DB01215	000	000	000	000	000	000	000	000	000	000	001	000	1
DB00354	000	000	000	000	000	000	000	000	000	000	000	000	DB01215	000	000	000	000	000	000	000	000	000	000	001	000	1
DB00434	000	000	000	000	000	000	000	100	000	000	000	000	DB01215	000	000	000	000	000	000	000	000	000	000	001	000	1
DB00458	000	000	000	001	101	000	000	000	000	000	000	000	DB01215	000	000	000	000	000	000	000	000	000	000	001	000	1
DB01173	000	000	000	000	000	000	000	000	000	000	000	000	DB01215	000	000	000	000	000	000	000	000	000	000	001	000	1
DB00777	100	000	000	000	000	000	000	000	000	000	000	000	DB01215	000	000	000	000	000	000	000	000	000	000	001	000	1
DB11235	000	000	000	000	000	000	000	000	000	000	000	000	DB01215	000	000	000	000	000	000	000	000	000	000	001	000	1
DB00972	000	000	000	000	000	000	000	000	000	000	000	000	DB00402	000	000	000	000	000	001	000	000	000	001	000	000	1
DB00245	000	000	000	000	000	000	000	001	000	000	000	000	DB00402	000	000	000	000	000	001	000	000	000	001	000	000	1
DB00354	000	000	000	000	000	000	000	000	000	000	000	000	DB00402	000	000	000	000	000	001	000	000	000	001	000	000	1
DB11235	000	000	000	000	000	000	000	000	000	000	000	000	DB00402	000	000	000	000	000	001	000	000	000	001	000	000	1
DB00543	000	000	000	000	000	000	000	101	000	000	000	000	DB00189	000	000	000	000	000	000	000	000	000	000	000	000	1
DB00972	000	000	000	000	000	000	000	000	000	000	000	000	DB00189	000	000	000	000	000	000	000	000	000	000	000	000	1
DB00245	000	000	000	000	000	000	000	001	000	000	000	000	DB00189	000	000	000	000	000	000	000	000	000	000	000	000	1
DB00354	000	000	000	000	000	000	000	000	000	000	000	000	DB00189	000	000	000	000	000	000	000	000	000	000	000	000	1
DB00434	000	000	000	000	000	000	000	100	000	000	000	000	DB00189	000	000	000	000	000	000	000	000	000	000	000	000	1
DB09167	000	000	000	000	100	000	000	000	000	000	000	000	DB00189	000	000	000	000	000	000	000	000	000	000	000	000	1
DB00458	000	000	000	001	101	000	000	000	000	000	000	000	DB00189	000	000	000	000	000	000	000	000	000	000	000	000	1
DB00370	000	000	000	000	000	000	000	000	000	000	000	000	DB00189	000	000	000	000	000	000	000	000	000	000	000	000	1
DB00540	000	000	000	000	001	000	000	000	000	000	000	000	DB00189	000	000	000	000	000	000	000	000	000	000	000	000	1
DB01173	000	000	000	000	000	000	000	000	000	000	000	000	DB00189	000	000	000	000	000	000	000	000	000	000	000	000	1
DB06153	000	000	000	000	000	000	000	000	000	000	000	000	DB00189	000	000	000	000	000	000	000	000	000	000	000	000	1
DB00777	100	000	000	000	000	000	000	000	000	000	000	000	DB00189	000	000	000	000	000	000	000	000	000	000	000	000	1
DB11235	000	000	000	000	000	000	000	000	000	000	000	000	DB00189	000	000	000	000	000	000	000	000	000	000	000	000	1
DB00543	000	000	000	000	000	000	000	101	000	000	000	000	DB00593	000	000	000	000	000	000	000	000	000	001	000	000	1
DB00972	000	000	000	000	000	000	000	000	000	000	000	000	DB00593	000	000	000	000	000	000	000	000	000	001	000	000	1
DB00245	000	000	000	000	000	000	000	001	000	000	000	000	DB00593	000	000	000	000	000	000	000	000	000	001	000	000	1
DB00354	000	000	000	000	000	000	000	000	000	000	000	000	DB00593	000	000	000	000	000	000	000	000	000	001	000	000	1
DB00363	000	000	000	000	101	000	000	000	000	000	000	000	DB00593	000	000	000	000	000	000	000	000	000	001	000	000	1
DB00434	000	000	000	000	000	000	000	100	000	000	000	000	DB00593	000	000	000	000	000	000	000	000	000	001	000	000	1
DB09167	000	000	000	000	100	000	000	000	000	000	000	000	DB00593	000	000	000	000	000	000	000	000	000	001	000	000	1
DB00458	000	000	000	001	101	000	000	000	000	000	000	000	DB00593	000	000	000	000	000	000	000	000	000	001	000	000	1
DB00370	000	000	000	000	000	000	000	000	000	000	000	000	DB00593	000	000	000	000	000	000	000	000	000	001	000	000	1
DB00540	000	000	000	000	001	000	000	000	000	000	000	000	DB00593	000	000	000	000	000	000	000	000	000	001	000	000	1
DB01173	000	000	000	000	000	000	000	000	000	000	000	000	DB00593	000	000	000	000	000	000	000	000	000	001	000	000	1
DB06153	000	000	000	000	000	000	000	000	000	000	000	000	DB00593	000	000	000	000	000	000	000	000	000	001	000	000	1
DB00777	100	000	000	000	000	000	000	000	000	000	000	000	DB00593	000	000	000	000	000	000	000	000	000	001	000	000	1
DB11235	000	000	000	000	000	000	000	000	000	000	000	000	DB00593	000	000	000	000	000	000	000	000	000	001	000	000	1
DB00321	001	000	001	000	101	101	001	101	000	001	001	000	DB00754	000	000	000	000	000	000	000	000	000	010	000	000	1
DB00543	000	000	000	000	000	000	000	101	000	000	000	000	DB00754	000	000	000	000	000	000	000	000	000	010	000	000	1
DB00972	000	000	000	000	000	000	000	000	000	000	000	000	DB00754	000	000	000	000	000	000	000	000	000	010	000	000	1
DB00245	000	000	000	000	000	000	000	001	000	000	000	000	DB00754	000	000	000	000	000	000	000	000	000	010	000	000	1
DB00354	000	000	000	000	000	000	000	000	000	000	000	000	DB00754	000	000	000	000	000	000	000	000	000	010	000	000	1
DB00363	000	000	000	000	101	000	000	000	000	000	000	000	DB00754	000	000	000	000	000	000	000	000	000	010	000	000	1
DB00434	000	000	000	000	000	000	000	100	000	000	000	000	DB00754	000	000	000	000	000	000	000	000	000	010	000	000	1
DB09167	000	000	000	000	100	000	000	000	000	000	000	000	DB00754	000	000	000	000	000	000	000	000	000	010	000	000	1
DB00458	000	000	000	001	101	000	000	000	000	000	000	000	DB00754	000	000	000	000	000	000	000	000	000	010	000	000	1
DB00370	000	000	000	000	000	000	000	000	000	000	000	000	DB00754	000	000	000	000	000	000	000	000	000	010	000	000	1
DB01173	000	000	000	000	000	000	000	000	000	000	000	000	DB00754	000	000	000	000	000	000	000	000	000	010	000	000	1
DB06153	000	000	000	000	000	000	000	000	000	000	000	000	DB00754	000	000	000	000	000	000	000	000	000	010	000	000	1
DB00777	100	000	000	000	000	000	000	000	000	000	000	000	DB00754	000	000	000	000	000	000	000	000	000	010	000	000	1
DB01224	000	000	000	000	001	000	000	000	000	000	000	000	DB00754	000	000	000	000	000	000	000	000	000	010	000	000	1
DB11235	000	000	000	000	000	000	000	000	000	000	000	000	DB00754	000	000	000	000	000	000	000	000	000	010	000	000	1
DB00321	001	000	001	000	101	101	001	101	000	001	001	000	DB00292	000	000	000	000	000	000	000	000	000	000	000	000	1
DB00972	000	000	000	000	000	000	000	000	000	000	000	000	DB00292	000	000	000	000	000	000	000	000	000	000	000	000	1
DB00245	000	000	000	000	000	000	000	001	000	000	000	000	DB00292	000	000	000	000	000	000	000	000	000	000	000	000	1
DB00354	000	000	000	000	000	000	000	000	000	000	000	000	DB00292	000	000	000	000	000	000	000	000	000	000	000	000	1
DB00434	000	000	000	000	000	000	000	100	000	000	000	000	DB00292	000	000	000	000	000	000	000	000	000	000	000	000	1
DB00458	000	000	000	001	101	000	000	000	000	000	000	000	DB00292	000	000	000	000	000	000	000	000	000	000	000	000	1
DB00370	000	000	000	000	000	000	000	000	000	000	000	000	DB00292	000	000	000	000	000	000	000	000	000	000	000	000	1
DB01173	000	000	000	000	000	000	000	000	000	000	000	000	DB00292	000	000	000	000	000	000	000	000	000	000	000	000	1
DB11235	000	000	000	000	000	000	000	000	000	000	000	000	DB00292	000	000	000	000	000	000	000	000	000	000	000	000	1
DB00321	001	000	001	000	101	101	001	101	000	001	001	000	DB04953	000	000	000	000	000	000	000	000	000	000	000	000	1
DB00543	000	000	000	000	000	000	000	101	000	000	000	000	DB04953	000	000	000	000	000	000	000	000	000	000	000	000	1
DB00972	000	000	000	000	000	000	000	000	000	000	000	000	DB04953	000	000	000	000	000	000	000	000	000	000	000	000	1
DB00245	000	000	000	000	000	000	000	001	000	000	000	000	DB04953	000	000	000	000	000	000	000	000	000	000	000	000	1
DB00354	000	000	000	000	000	000	000	000	000	000	000	000	DB04953	000	000	000	000	000	000	000	000	000	000	000	000	1
DB00434	000	000	000	000	000	000	000	100	000	000	000	000	DB04953	000	000	000	000	000	000	000	000	000	000	000	000	1
DB09167	000	000	000	000	100	000	000	000	000	000	000	000	DB04953	000	000	000	000	000	000	000	000	000	000	000	000	1
DB00458	000	000	000	001	101	000	000	000	000	000	000	000	DB04953	000	000	000	000	000	000	000	000	000	000	000	000	1
DB00370	000	000	000	000	000	000	000	000	000	000	000	000	DB04953	000	000	000	000	000	000	000	000	000	000	000	000	1
DB00540	000	000	000	000	001	000	000	000	000	000	000	000	DB04953	000	000	000	000	000	000	000	000	000	000	000	000	1
DB01173	000	000	000	000	000	000	000	000	000	000	000	000	DB04953	000	000	000	000	000	000	000	000	000	000	000	000	1
DB06153	000	000	000	000	000	000	000	000	000	000	000	000	DB04953	000	000	000	000	000	000	000	000	000	000	000	000	1
DB00777	100	000	000	000	000	000	000	000	000	000	000	000	DB04953	000	000	000	000	000	000	000	000	000	000	000	000	1
DB11235	000	000	000	000	000	000	000	000	000	000	000	000	DB04953	000	000	000	000	000	000	000	000	000	000	000	000	1
DB00543	000	000	000	000	000	000	000	101	000	000	000	000	DB00949	000	000	000	000	100	000	100	000	001	011	000	000	1
DB00972	000	000	000	000	000	000	000	000	000	000	000	000	DB00949	000	000	000	000	100	000	100	000	001	011	000	000	1
DB00245	000	000	000	000	000	000	000	001	000	000	000	000	DB00949	000	000	000	000	100	000	100	000	001	011	000	000	1
DB00354	000	000	000	000	000	000	000	000	000	000	000	000	DB00949	000	000	000	000	100	000	100	000	001	011	000	000	1
DB00363	000	000	000	000	101	000	000	000	000	000	000	000	DB00949	000	000	000	000	100	000	100	000	001	011	000	000	1
DB00434	000	000	000	000	000	000	000	100	000	000	000	000	DB00949	000	000	000	000	100	000	100	000	001	011	000	000	1
DB09167	000	000	000	000	100	000	000	000	000	000	000	000	DB00949	000	000	000	000	100	000	100	000	001	011	000	000	1
DB00370	000	000	000	000	000	000	000	000	000	000	000	000	DB00949	000	000	000	000	100	000	100	000	001	011	000	000	1
DB01173	000	000	000	000	000	000	000	000	000	000	000	000	DB00949	000	000	000	000	100	000	100	000	001	011	000	000	1
DB06153	000	000	000	000	000	000	000	000	000	000	000	000	DB00949	000	000	000	000	100	000	100	000	001	011	000	000	1
DB00777	100	000	000	000	000	000	000	000	000	000	000	000	DB00949	000	000	000	000	100	000	100	000	001	011	000	000	1
DB11235	000	000	000	000	000	000	000	000	000	000	000	000	DB00949	000	000	000	000	100	000	100	000	001	011	000	000	1
DB00321	001	000	001	000	101	101	001	101	000	001	001	000	DB04908	000	000	000	000	000	000	000	000	000	001	000	000	1
DB00972	000	000	000	000	000	000	000	000	000	000	000	000	DB04908	000	000	000	000	000	000	000	000	000	001	000	000	1
DB00245	000	000	000	000	000	000	000	001	000	000	000	000	DB04908	000	000	000	000	000	000	000	000	000	001	000	000	1
DB00354	000	000	000	000	000	000	000	000	000	000	000	000	DB04908	000	000	000	000	000	000	000	000	000	001	000	000	1
DB01173	000	000	000	000	000	000	000	000	000	000	000	000	DB04908	000	000	000	000	000	000	000	000	000	001	000	000	1
DB01224	000	000	000	000	001	000	000	000	000	000	000	000	DB04908	000	000	000	000	000	000	000	000	000	001	000	000	1
DB11235	000	000	000	000	000	000	000	000	000	000	000	000	DB04908	000	000	000	000	000	000	000	000	000	001	000	000	1
DB04841	000	000	000	000	000	000	000	000	000	000	000	000	DB08897	000	000	000	000	000	000	000	000	000	000	000	000	1
DB00972	000	000	000	000	000	000	000	000	000	000	000	000	DB04841	001	001	000	000	000	000	001	001	000	001	000	000	1
DB04841	000	000	000	000	000	000	000	000	000	000	000	000	DB00972	001	100	100	000	101	001	100	101	000	101	001	000	1
DB00245	000	000	000	000	000	000	000	001	000	000	000	000	DB04841	001	001	000	000	000	000	001	001	000	001	000	000	1
DB04841	000	000	000	000	000	000	000	000	000	000	000	000	DB00245	000	000	000	000	000	000	000	001	000	000	000	000	1
DB00354	000	000	000	000	000	000	000	000	000	000	000	000	DB04841	001	001	000	000	000	000	001	001	000	001	000	000	1
DB04841	000	000	000	000	000	000	000	000	000	000	000	000	DB00921	000	000	000	001	100	001	001	100	000	100	001	001	1
DB04841	000	000	000	000	000	000	000	000	000	000	000	000	DB09300	000	000	000	000	000	000	000	000	000	000	000	000	1
DB00434	000	000	000	000	000	000	000	100	000	000	000	000	DB04841	001	001	000	000	000	000	001	001	000	001	000	000	1
DB04841	000	000	000	000	000	000	000	000	000	000	000	000	DB00434	000	000	000	000	000	000	000	000	000	000	000	000	1
DB04841	000	000	000	000	000	000	000	000	000	000	000	000	DB00804	100	000	000	000	000	000	000	100	000	100	000	000	1
DB04841	000	000	000	000	000	000	000	000	000	000	000	000	DB01231	000	000	000	000	000	000	000	100	000	000	000	000	1
DB04841	000	000	000	000	000	000	000	000	000	000	000	000	DB01148	100	000	000	000	000	000	000	100	000	100	000	000	1
DB04841	000	000	000	000	000	000	000	000	000	000	000	000	DB00986	001	000	001	001	001	000	001	001	000	001	000	000	1
DB04841	000	000	000	000	000	000	000	000	000	000	000	000	DB00725	000	000	000	000	000	000	000	000	000	000	000	000	1
DB04841	000	000	000	000	000	000	000	000	000	000	000	000	DB00956	000	000	001	000	001	000	000	001	000	001	000	000	1
DB04841	000	000	000	000	000	000	000	000	000	000	000	000	DB00332	000	000	000	000	000	000	000	000	000	000	000	000	1
DB04841	000	000	000	000	000	000	000	000	000	000	000	000	DB01625	000	000	000	000	000	000	000	100	000	000	000	000	1
DB04841	000	000	000	000	000	000	000	000	000	000	000	000	DB00934	001	000	000	000	000	000	000	001	000	000	000	000	1
DB04841	000	000	000	000	000	000	000	000	000	000	000	000	DB04843	000	000	000	000	000	000	000	100	000	000	000	000	1
DB04841	000	000	000	000	000	000	000	000	000	000	000	000	DB01403	000	000	000	000	000	000	000	101	100	000	000	000	1
DB04841	000	000	000	000	000	000	000	000	000	000	000	000	DB00462	000	000	000	000	000	000	000	000	000	000	000	000	1
DB04841	000	000	000	000	000	000	000	000	000	000	000	000	DB11315	000	000	000	000	000	000	000	000	000	000	000	000	1
DB00370	000	000	000	000	000	000	000	000	000	000	000	000	DB04841	001	001	000	000	000	000	001	001	000	001	000	000	1
DB04841	000	000	000	000	000	000	000	000	000	000	000	000	DB00370	000	000	000	000	000	000	000	000	000	101	000	000	1
DB01173	000	000	000	000	000	000	000	000	000	000	000	000	DB04841	001	001	000	000	000	000	001	001	000	001	000	000	1
DB04841	000	000	000	000	000	000	000	000	000	000	000	000	DB01173	100	000	100	000	000	000	000	100	100	101	000	000	1
DB04841	000	000	000	000	000	000	000	000	000	000	000	000	DB09117	000	000	000	000	000	000	000	000	000	000	000	000	1
DB04841	000	000	000	000	000	000	000	000	000	000	000	000	DB00670	000	000	000	000	000	000	000	000	000	000	000	000	1
DB04841	000	000	000	000	000	000	000	000	000	000	000	000	DB06153	000	000	000	000	000	000	000	000	000	000	000	000	1
DB06153	000	000	000	000	000	000	000	000	000	000	000	000	DB04841	001	001	000	000	000	000	001	001	000	001	000	000	1
DB04841	000	000	000	000	000	000	000	000	000	000	000	000	DB00387	000	000	000	000	000	000	000	100	000	000	000	000	1
DB04841	000	000	000	000	000	000	000	000	000	000	000	000	DB00392	000	000	000	000	000	000	000	000	000	000	000	000	1
DB04841	000	000	000	000	000	000	000	000	000	000	000	000	DB00782	100	000	000	000	000	000	000	100	000	000	000	000	1
DB00777	100	000	000	000	000	000	000	000	000	000	000	000	DB04841	001	001	000	000	000	000	001	001	000	001	000	000	1
DB01224	000	000	000	000	001	000	000	000	000	000	000	000	DB04841	001	001	000	000	000	000	001	001	000	001	000	000	1
DB04841	000	000	000	000	000	000	000	000	000	000	000	000	DB01224	000	000	000	000	001	000	000	001	000	001	001	001	1
DB04841	000	000	000	000	000	000	000	000	000	000	000	000	DB11855	000	000	000	000	000	000	000	001	000	000	000	000	1
DB04841	000	000	000	000	000	000	000	000	000	000	000	000	DB09034	000	000	000	000	001	000	000	000	000	001	000	000	1
DB04841	000	000	000	000	000	000	000	000	000	000	000	000	DB01041	000	000	000	000	000	000	000	000	000	000	000	000	1
DB04841	000	000	000	000	000	000	000	000	000	000	000	000	DB11235	000	000	000	000	000	000	000	000	000	000	000	000	1
DB11235	000	000	000	000	000	000	000	000	000	000	000	000	DB04841	001	001	000	000	000	000	001	001	000	001	000	000	1
DB04841	000	000	000	000	000	000	000	000	000	000	000	000	DB01409	000	000	000	000	000	000	000	001	000	001	000	000	1
DB04841	000	000	000	000	000	000	000	000	000	000	000	000	DB00376	000	000	000	000	000	000	000	000	000	000	000	000	1
DB04841	000	000	000	000	000	000	000	000	000	000	000	000	DB09076	000	000	000	000	000	000	000	001	000	000	000	000	1
DB04841	000	000	000	000	000	000	000	000	000	000	000	000	DB00425	001	000	000	000	001	000	001	001	000	001	000	000	1
DB00972	000	000	000	000	000	000	000	000	000	000	000	000	DB00472	101	000	001	000	101	000	101	101	000	101	001	000	1
DB01173	000	000	000	000	000	000	000	000	000	000	000	000	DB00472	101	000	001	000	101	000	101	101	000	101	001	000	1
DB11235	000	000	000	000	000	000	000	000	000	000	000	000	DB00472	101	000	001	000	101	000	101	101	000	101	001	000	1
DB00972	000	000	000	000	000	000	000	000	000	000	000	000	DB00875	000	000	000	000	000	000	000	000	000	000	000	000	1
DB01173	000	000	000	000	000	000	000	000	000	000	000	000	DB00875	000	000	000	000	000	000	000	000	000	000	000	000	1
DB11235	000	000	000	000	000	000	000	000	000	000	000	000	DB00875	000	000	000	000	000	000	000	000	000	000	000	000	1
DB00972	000	000	000	000	000	000	000	000	000	000	000	000	DB00623	000	000	000	000	000	000	000	100	100	000	000	000	1
DB00354	000	000	000	000	000	000	000	000	000	000	000	000	DB00623	000	000	000	000	000	000	000	100	100	000	000	000	1
DB00434	000	000	000	000	000	000	000	100	000	000	000	000	DB00623	000	000	000	000	000	000	000	100	100	000	000	000	1
DB01173	000	000	000	000	000	000	000	000	000	000	000	000	DB00623	000	000	000	000	000	000	000	100	100	000	000	000	1
DB00777	100	000	000	000	000	000	000	000	000	000	000	000	DB00623	000	000	000	000	000	000	000	100	100	000	000	000	1
DB11235	000	000	000	000	000	000	000	000	000	000	000	000	DB00623	000	000	000	000	000	000	000	100	100	000	000	000	1
DB00321	001	000	001	000	101	101	001	101	000	001	001	000	DB00690	000	001	000	000	000	000	000	000	100	001	000	000	1
DB00972	000	000	000	000	000	000	000	000	000	000	000	000	DB00690	000	001	000	000	000	000	000	000	100	001	000	000	1
DB00245	000	000	000	000	000	000	000	001	000	000	000	000	DB00690	000	001	000	000	000	000	000	000	100	001	000	000	1
DB00354	000	000	000	000	000	000	000	000	000	000	000	000	DB00690	000	001	000	000	000	000	000	000	100	001	000	000	1
DB00434	000	000	000	000	000	000	000	100	000	000	000	000	DB00690	000	001	000	000	000	000	000	000	100	001	000	000	1
DB00458	000	000	000	001	101	000	000	000	000	000	000	000	DB00690	000	001	000	000	000	000	000	000	100	001	000	000	1
DB01173	000	000	000	000	000	000	000	000	000	000	000	000	DB00690	000	001	000	000	000	000	000	000	100	001	000	000	1
DB00777	100	000	000	000	000	000	000	000	000	000	000	000	DB00690	000	001	000	000	000	000	000	000	100	001	000	000	1
DB11235	000	000	000	000	000	000	000	000	000	000	000	000	DB00690	000	001	000	000	000	000	000	000	100	001	000	000	1
DB00972	000	000	000	000	000	000	000	000	000	000	000	000	DB04842	000	000	000	000	000	000	000	000	000	001	000	000	1
DB01173	000	000	000	000	000	000	000	000	000	000	000	000	DB04842	000	000	000	000	000	000	000	000	000	001	000	000	1
DB11235	000	000	000	000	000	000	000	000	000	000	000	000	DB04842	000	000	000	000	000	000	000	000	000	001	000	000	1
DB00543	000	000	000	000	000	000	000	101	000	000	000	000	DB00588	000	000	000	000	000	100	000	000	000	101	101	000	1
DB00245	000	000	000	000	000	000	000	001	000	000	000	000	DB00588	000	000	000	000	000	100	000	000	000	101	101	000	1
DB00835	000	000	001	000	000	000	000	000	000	000	000	000	DB00588	000	000	000	000	000	100	000	000	000	101	101	000	1
DB00354	000	000	000	000	000	000	000	000	000	000	000	000	DB00588	000	000	000	000	000	100	000	000	000	101	101	000	1
DB00363	000	000	000	000	101	000	000	000	000	000	000	000	DB00588	000	000	000	000	000	100	000	000	000	101	101	000	1
DB00434	000	000	000	000	000	000	000	100	000	000	000	000	DB00588	000	000	000	000	000	100	000	000	000	101	101	000	1
DB09167	000	000	000	000	100	000	000	000	000	000	000	000	DB00588	000	000	000	000	000	100	000	000	000	101	101	000	1
DB00458	000	000	000	001	101	000	000	000	000	000	000	000	DB00588	000	000	000	000	000	100	000	000	000	101	101	000	1
DB00370	000	000	000	000	000	000	000	000	000	000	000	000	DB00588	000	000	000	000	000	100	000	000	000	101	101	000	1
DB01173	000	000	000	000	000	000	000	000	000	000	000	000	DB00588	000	000	000	000	000	100	000	000	000	101	101	000	1
DB06153	000	000	000	000	000	000	000	000	000	000	000	000	DB00588	000	000	000	000	000	100	000	000	000	101	101	000	1
DB00777	100	000	000	000	000	000	000	000	000	000	000	000	DB00588	000	000	000	000	000	100	000	000	000	101	101	000	1
DB01224	000	000	000	000	001	000	000	000	000	000	000	000	DB00588	000	000	000	000	000	100	000	000	000	101	101	000	1
DB11235	000	000	000	000	000	000	000	000	000	000	000	000	DB00588	000	000	000	000	000	100	000	000	000	101	101	000	1
DB00972	000	000	000	000	000	000	000	000	000	000	000	000	DB00176	101	000	100	000	100	000	100	101	000	101	000	100	1
DB00354	000	000	000	000	000	000	000	000	000	000	000	000	DB00176	101	000	100	000	100	000	100	101	000	101	000	100	1
DB01173	000	000	000	000	000	000	000	000	000	000	000	000	DB00176	101	000	100	000	100	000	100	101	000	101	000	100	1
DB11235	000	000	000	000	000	000	000	000	000	000	000	000	DB00176	101	000	100	000	100	000	100	101	000	101	000	100	1
DB00543	000	000	000	000	000	000	000	101	000	000	000	000	DB01320	010	000	010	000	001	001	011	000	000	011	000	000	1
DB00972	000	000	000	000	000	000	000	000	000	000	000	000	DB01320	010	000	010	000	001	001	011	000	000	011	000	000	1
DB00245	000	000	000	000	000	000	000	001	000	000	000	000	DB01320	010	000	010	000	001	001	011	000	000	011	000	000	1
DB00354	000	000	000	000	000	000	000	000	000	000	000	000	DB01320	010	000	010	000	001	001	011	000	000	011	000	000	1
DB00434	000	000	000	000	000	000	000	100	000	000	000	000	DB01320	010	000	010	000	001	001	011	000	000	011	000	000	1
DB00370	000	000	000	000	000	000	000	000	000	000	000	000	DB01320	010	000	010	000	001	001	011	000	000	011	000	000	1
DB01173	000	000	000	000	000	000	000	000	000	000	000	000	DB01320	010	000	010	000	001	001	011	000	000	011	000	000	1
DB06153	000	000	000	000	000	000	000	000	000	000	000	000	DB01320	010	000	010	000	001	001	011	000	000	011	000	000	1
DB00777	100	000	000	000	000	000	000	000	000	000	000	000	DB01320	010	000	010	000	001	001	011	000	000	011	000	000	1
DB11235	000	000	000	000	000	000	000	000	000	000	000	000	DB01320	010	000	010	000	001	001	011	000	000	011	000	000	1
DB00321	001	000	001	000	101	101	001	101	000	001	001	000	DB06716	000	000	000	000	000	000	000	000	000	000	000	000	1
DB00543	000	000	000	000	000	000	000	101	000	000	000	000	DB06716	000	000	000	000	000	000	000	000	000	000	000	000	1
DB00972	000	000	000	000	000	000	000	000	000	000	000	000	DB06716	000	000	000	000	000	000	000	000	000	000	000	000	1
DB00245	000	000	000	000	000	000	000	001	000	000	000	000	DB06716	000	000	000	000	000	000	000	000	000	000	000	000	1
DB00354	000	000	000	000	000	000	000	000	000	000	000	000	DB06716	000	000	000	000	000	000	000	000	000	000	000	000	1
DB00434	000	000	000	000	000	000	000	100	000	000	000	000	DB06716	000	000	000	000	000	000	000	000	000	000	000	000	1
DB09167	000	000	000	000	100	000	000	000	000	000	000	000	DB06716	000	000	000	000	000	000	000	000	000	000	000	000	1
DB00458	000	000	000	001	101	000	000	000	000	000	000	000	DB06716	000	000	000	000	000	000	000	000	000	000	000	000	1
DB00370	000	000	000	000	000	000	000	000	000	000	000	000	DB06716	000	000	000	000	000	000	000	000	000	000	000	000	1
DB00540	000	000	000	000	001	000	000	000	000	000	000	000	DB06716	000	000	000	000	000	000	000	000	000	000	000	000	1
DB01173	000	000	000	000	000	000	000	000	000	000	000	000	DB06716	000	000	000	000	000	000	000	000	000	000	000	000	1
DB06153	000	000	000	000	000	000	000	000	000	000	000	000	DB06716	000	000	000	000	000	000	000	000	000	000	000	000	1
DB00777	100	000	000	000	000	000	000	000	000	000	000	000	DB06716	000	000	000	000	000	000	000	000	000	000	000	000	1
DB11235	000	000	000	000	000	000	000	000	000	000	000	000	DB06716	000	000	000	000	000	000	000	000	000	000	000	000	1
DB00972	000	000	000	000	000	000	000	000	000	000	000	000	DB00998	000	000	000	000	000	000	000	000	000	000	000	000	1
DB00245	000	000	000	000	000	000	000	001	000	000	000	000	DB00998	000	000	000	000	000	000	000	000	000	000	000	000	1
DB00354	000	000	000	000	000	000	000	000	000	000	000	000	DB00998	000	000	000	000	000	000	000	000	000	000	000	000	1
DB01173	000	000	000	000	000	000	000	000	000	000	000	000	DB00998	000	000	000	000	000	000	000	000	000	000	000	000	1
DB11235	000	000	000	000	000	000	000	000	000	000	000	000	DB00998	000	000	000	000	000	000	000	000	000	000	000	000	1
DB00321	001	000	001	000	101	101	001	101	000	001	001	000	DB08872	000	000	000	000	000	000	000	000	000	000	000	000	1
DB00543	000	000	000	000	000	000	000	101	000	000	000	000	DB08872	000	000	000	000	000	000	000	000	000	000	000	000	1
DB00972	000	000	000	000	000	000	000	000	000	000	000	000	DB08872	000	000	000	000	000	000	000	000	000	000	000	000	1
DB00245	000	000	000	000	000	000	000	001	000	000	000	000	DB08872	000	000	000	000	000	000	000	000	000	000	000	000	1
DB00354	000	000	000	000	000	000	000	000	000	000	000	000	DB08872	000	000	000	000	000	000	000	000	000	000	000	000	1
DB00434	000	000	000	000	000	000	000	100	000	000	000	000	DB08872	000	000	000	000	000	000	000	000	000	000	000	000	1
DB09167	000	000	000	000	100	000	000	000	000	000	000	000	DB08872	000	000	000	000	000	000	000	000	000	000	000	000	1
DB00458	000	000	000	001	101	000	000	000	000	000	000	000	DB08872	000	000	000	000	000	000	000	000	000	000	000	000	1
DB00370	000	000	000	000	000	000	000	000	000	000	000	000	DB08872	000	000	000	000	000	000	000	000	000	000	000	000	1
DB00540	000	000	000	000	001	000	000	000	000	000	000	000	DB08872	000	000	000	000	000	000	000	000	000	000	000	000	1
DB01173	000	000	000	000	000	000	000	000	000	000	000	000	DB08872	000	000	000	000	000	000	000	000	000	000	000	000	1
DB06153	000	000	000	000	000	000	000	000	000	000	000	000	DB08872	000	000	000	000	000	000	000	000	000	000	000	000	1
DB00777	100	000	000	000	000	000	000	000	000	000	000	000	DB08872	000	000	000	000	000	000	000	000	000	000	000	000	1
DB11235	000	000	000	000	000	000	000	000	000	000	000	000	DB08872	000	000	000	000	000	000	000	000	000	000	000	000	1
DB00972	000	000	000	000	000	000	000	000	000	000	000	000	DB00996	000	000	000	000	000	000	000	000	000	000	000	000	1
DB00245	000	000	000	000	000	000	000	001	000	000	000	000	DB00996	000	000	000	000	000	000	000	000	000	000	000	000	1
DB00354	000	000	000	000	000	000	000	000	000	000	000	000	DB00996	000	000	000	000	000	000	000	000	000	000	000	000	1
DB00434	000	000	000	000	000	000	000	100	000	000	000	000	DB00996	000	000	000	000	000	000	000	000	000	000	000	000	1
DB01173	000	000	000	000	000	000	000	000	000	000	000	000	DB00996	000	000	000	000	000	000	000	000	000	000	000	000	1
DB00777	100	000	000	000	000	000	000	000	000	000	000	000	DB00996	000	000	000	000	000	000	000	000	000	000	000	000	1
DB11235	000	000	000	000	000	000	000	000	000	000	000	000	DB00996	000	000	000	000	000	000	000	000	000	000	000	000	1
DB00321	001	000	001	000	101	101	001	101	000	001	001	000	DB00483	000	000	000	000	000	000	000	000	000	000	000	000	1
DB00543	000	000	000	000	000	000	000	101	000	000	000	000	DB00483	000	000	000	000	000	000	000	000	000	000	000	000	1
DB00972	000	000	000	000	000	000	000	000	000	000	000	000	DB00483	000	000	000	000	000	000	000	000	000	000	000	000	1
DB00245	000	000	000	000	000	000	000	001	000	000	000	000	DB00483	000	000	000	000	000	000	000	000	000	000	000	000	1
DB00835	000	000	001	000	000	000	000	000	000	000	000	000	DB00483	000	000	000	000	000	000	000	000	000	000	000	000	1
DB00354	000	000	000	000	000	000	000	000	000	000	000	000	DB00483	000	000	000	000	000	000	000	000	000	000	000	000	1
DB00363	000	000	000	000	101	000	000	000	000	000	000	000	DB00483	000	000	000	000	000	000	000	000	000	000	000	000	1
DB00434	000	000	000	000	000	000	000	100	000	000	000	000	DB00483	000	000	000	000	000	000	000	000	000	000	000	000	1
DB09167	000	000	000	000	100	000	000	000	000	000	000	000	DB00483	000	000	000	000	000	000	000	000	000	000	000	000	1
DB00458	000	000	000	001	101	000	000	000	000	000	000	000	DB00483	000	000	000	000	000	000	000	000	000	000	000	000	1
DB00370	000	000	000	000	000	000	000	000	000	000	000	000	DB00483	000	000	000	000	000	000	000	000	000	000	000	000	1
DB00540	000	000	000	000	001	000	000	000	000	000	000	000	DB00483	000	000	000	000	000	000	000	000	000	000	000	000	1
DB01173	000	000	000	000	000	000	000	000	000	000	000	000	DB00483	000	000	000	000	000	000	000	000	000	000	000	000	1
DB06153	000	000	000	000	000	000	000	000	000	000	000	000	DB00483	000	000	000	000	000	000	000	000	000	000	000	000	1
DB00777	100	000	000	000	000	000	000	000	000	000	000	000	DB00483	000	000	000	000	000	000	000	000	000	000	000	000	1
DB01224	000	000	000	000	001	000	000	000	000	000	000	000	DB00483	000	000	000	000	000	000	000	000	000	000	000	000	1
DB11235	000	000	000	000	000	000	000	000	000	000	000	000	DB00483	000	000	000	000	000	000	000	000	000	000	000	000	1
DB00972	000	000	000	000	000	000	000	000	000	000	000	000	DB00889	000	000	000	000	000	000	000	000	000	001	000	000	1
DB01173	000	000	000	000	000	000	000	000	000	000	000	000	DB00889	000	000	000	000	000	000	000	000	000	001	000	000	1
DB11235	000	000	000	000	000	000	000	000	000	000	000	000	DB00889	000	000	000	000	000	000	000	000	000	001	000	000	1
DB00321	001	000	001	000	101	101	001	101	000	001	001	000	DB01018	000	000	000	000	001	000	000	000	000	001	000	000	1
DB00972	000	000	000	000	000	000	000	000	000	000	000	000	DB01018	000	000	000	000	001	000	000	000	000	001	000	000	1
DB00245	000	000	000	000	000	000	000	001	000	000	000	000	DB01018	000	000	000	000	001	000	000	000	000	001	000	000	1
DB00354	000	000	000	000	000	000	000	000	000	000	000	000	DB01018	000	000	000	000	001	000	000	000	000	001	000	000	1
DB00434	000	000	000	000	000	000	000	100	000	000	000	000	DB01018	000	000	000	000	001	000	000	000	000	001	000	000	1
DB00458	000	000	000	001	101	000	000	000	000	000	000	000	DB01018	000	000	000	000	001	000	000	000	000	001	000	000	1
DB00370	000	000	000	000	000	000	000	000	000	000	000	000	DB01018	000	000	000	000	001	000	000	000	000	001	000	000	1
DB01173	000	000	000	000	000	000	000	000	000	000	000	000	DB01018	000	000	000	000	001	000	000	000	000	001	000	000	1
DB11235	000	000	000	000	000	000	000	000	000	000	000	000	DB01018	000	000	000	000	001	000	000	000	000	001	000	000	1
DB00972	000	000	000	000	000	000	000	000	000	000	000	000	DB00502	001	000	000	000	001	000	001	101	000	101	001	001	1
DB11235	000	000	000	000	000	000	000	000	000	000	000	000	DB00502	001	000	000	000	001	000	001	101	000	101	001	001	1
DB00543	000	000	000	000	000	000	000	101	000	000	000	000	DB01159	000	001	001	000	000	000	001	000	001	001	000	000	1
DB00972	000	000	000	000	000	000	000	000	000	000	000	000	DB01159	000	001	001	000	000	000	001	000	001	001	000	000	1
DB00245	000	000	000	000	000	000	000	001	000	000	000	000	DB01159	000	001	001	000	000	000	001	000	001	001	000	000	1
DB00354	000	000	000	000	000	000	000	000	000	000	000	000	DB01159	000	001	001	000	000	000	001	000	001	001	000	000	1
DB00434	000	000	000	000	000	000	000	100	000	000	000	000	DB01159	000	001	001	000	000	000	001	000	001	001	000	000	1
DB00458	000	000	000	001	101	000	000	000	000	000	000	000	DB01159	000	001	001	000	000	000	001	000	001	001	000	000	1
DB00370	000	000	000	000	000	000	000	000	000	000	000	000	DB01159	000	001	001	000	000	000	001	000	001	001	000	000	1
DB00540	000	000	000	000	001	000	000	000	000	000	000	000	DB01159	000	001	001	000	000	000	001	000	001	001	000	000	1
DB01173	000	000	000	000	000	000	000	000	000	000	000	000	DB01159	000	001	001	000	000	000	001	000	001	001	000	000	1
DB06153	000	000	000	000	000	000	000	000	000	000	000	000	DB01159	000	001	001	000	000	000	001	000	001	001	000	000	1
DB00777	100	000	000	000	000	000	000	000	000	000	000	000	DB01159	000	001	001	000	000	000	001	000	001	001	000	000	1
DB01224	000	000	000	000	001	000	000	000	000	000	000	000	DB01159	000	001	001	000	000	000	001	000	001	001	000	000	1
DB11235	000	000	000	000	000	000	000	000	000	000	000	000	DB01159	000	001	001	000	000	000	001	000	001	001	000	000	1
DB00321	001	000	001	000	101	101	001	101	000	001	001	000	DB00956	000	000	001	000	001	000	000	001	000	001	000	000	1
DB00543	000	000	000	000	000	000	000	101	000	000	000	000	DB00956	000	000	001	000	001	000	000	001	000	001	000	000	1
DB06216	000	000	000	000	000	000	000	000	000	000	000	000	DB00956	000	000	001	000	001	000	000	001	000	001	000	000	1
DB00972	000	000	000	000	000	000	000	000	000	000	000	000	DB00956	000	000	001	000	001	000	000	001	000	001	000	000	1
DB09167	000	000	000	000	100	000	000	000	000	000	000	000	DB00956	000	000	001	000	001	000	000	001	000	001	000	000	1
DB04946	000	000	000	000	000	000	000	000	000	000	000	000	DB00956	000	000	001	000	001	000	000	001	000	001	000	000	1
DB00458	000	000	000	001	101	000	000	000	000	000	000	000	DB00956	000	000	001	000	001	000	000	001	000	001	000	000	1
DB00540	000	000	000	000	001	000	000	000	000	000	000	000	DB00956	000	000	001	000	001	000	000	001	000	001	000	000	1
DB06153	000	000	000	000	000	000	000	000	000	000	000	000	DB00956	000	000	001	000	001	000	000	001	000	001	000	000	1
DB01224	000	000	000	000	001	000	000	000	000	000	000	000	DB00956	000	000	001	000	001	000	000	001	000	001	000	000	1
DB00726	000	000	000	000	001	000	001	001	000	000	000	000	DB00956	000	000	001	000	001	000	000	001	000	001	000	000	1
DB00972	000	000	000	000	000	000	000	000	000	000	000	000	DB00327	000	000	000	000	000	000	001	000	000	000	000	000	1
DB01173	000	000	000	000	000	000	000	000	000	000	000	000	DB00327	000	000	000	000	000	000	001	000	000	000	000	000	1
DB00557	000	000	000	000	000	000	000	100	000	001	001	000	DB00819	000	000	000	000	000	000	000	000	000	100	000	000	1
DB00557	000	000	000	000	000	000	000	100	000	001	001	000	DB08897	000	000	000	000	000	000	000	000	000	000	000	000	1
DB00557	000	000	000	000	000	000	000	100	000	001	001	000	DB06594	001	000	000	000	000	000	100	000	000	000	000	000	1
DB00557	000	000	000	000	000	000	000	100	000	001	001	000	DB00802	000	000	000	000	000	000	000	000	000	001	001	001	1
DB00557	000	000	000	000	000	000	000	100	000	001	001	000	DB00918	000	000	000	000	001	001	000	001	001	001	000	000	1
DB00557	000	000	000	000	000	000	000	100	000	001	001	000	DB00404	000	000	000	000	000	000	001	000	000	001	001	001	1
DB00557	000	000	000	000	000	000	000	100	000	001	001	000	DB01351	000	000	000	000	000	000	000	000	000	010	000	000	1
DB00557	000	000	000	000	000	000	000	100	000	001	001	000	DB00182	000	100	000	000	000	000	000	001	000	000	000	000	1
DB00557	000	000	000	000	000	000	000	100	000	001	001	000	DB00972	001	100	100	000	101	001	100	101	000	101	001	000	1
DB00972	000	000	000	000	000	000	000	000	000	000	000	000	DB00557	000	000	000	000	000	000	000	100	000	001	001	000	1
DB00557	000	000	000	000	000	000	000	100	000	001	001	000	DB00181	000	000	000	000	000	000	000	000	000	000	000	000	1
DB00557	000	000	000	000	000	000	000	100	000	001	001	000	DB00865	000	000	001	000	000	000	000	000	000	001	000	000	1
DB00557	000	000	000	000	000	000	000	100	000	001	001	000	DB00810	000	000	000	000	000	000	000	100	000	000	000	000	1
DB00557	000	000	000	000	000	000	000	100	000	001	001	000	DB09128	000	000	000	000	000	000	000	001	000	001	000	000	1
DB00557	000	000	000	000	000	000	000	100	000	001	001	000	DB05541	000	000	001	000	001	000	001	000	000	001	000	000	1
DB00557	000	000	000	000	000	000	000	100	000	001	001	000	DB01558	001	000	000	000	001	000	000	000	100	000	000	000	1
DB00557	000	000	000	000	000	000	000	100	000	001	001	000	DB01200	000	000	000	000	000	000	000	000	000	100	000	000	1
DB00557	000	000	000	000	000	000	000	100	000	001	001	000	DB00921	000	000	000	001	100	001	001	100	000	100	001	001	1
DB00557	000	000	000	000	000	000	000	100	000	001	001	000	DB01156	000	000	001	000	000	000	001	100	001	000	000	000	1
DB00557	000	000	000	000	000	000	000	100	000	001	001	000	DB00237	000	000	000	000	000	000	000	000	000	000	000	000	1
DB00557	000	000	000	000	000	000	000	100	000	001	001	000	DB00241	000	000	000	000	000	000	000	000	000	010	000	000	1
DB00557	000	000	000	000	000	000	000	100	000	001	001	000	DB00611	000	000	000	000	000	000	000	000	000	000	000	000	1
DB00557	000	000	000	000	000	000	000	100	000	001	001	000	DB09300	000	000	000	000	000	000	000	000	000	000	000	000	1
DB00557	000	000	000	000	000	000	000	100	000	001	001	000	DB00248	000	000	000	000	000	000	000	000	000	101	000	000	1
DB00557	000	000	000	000	000	000	000	100	000	001	001	000	DB00564	011	000	011	000	111	011	010	000	000	011	011	000	1
DB00557	000	000	000	000	000	000	000	100	000	001	001	000	DB06016	000	000	000	000	000	000	000	001	000	001	000	000	1
DB00557	000	000	000	000	000	000	000	100	000	001	001	000	DB00395	000	000	000	000	001	000	000	000	000	000	000	000	1
DB00557	000	000	000	000	000	000	000	100	000	001	001	000	DB01563	000	000	000	000	000	000	000	000	000	000	000	000	1
DB00557	000	000	000	000	000	000	000	100	000	001	001	000	DB00475	000	000	000	000	000	000	000	000	000	001	000	000	1
DB00557	000	000	000	000	000	000	000	100	000	001	001	000	DB00356	001	001	000	000	000	000	000	001	101	101	000	000	1
DB00557	000	000	000	000	000	000	000	100	000	001	001	000	DB00771	000	000	000	000	000	000	000	100	000	001	000	000	1
DB00557	000	000	000	000	000	000	000	100	000	001	001	000	DB00349	000	000	001	001	001	000	000	100	000	010	000	000	1
DB00557	000	000	000	000	000	000	000	100	000	001	001	000	DB00628	000	000	000	000	000	000	000	000	000	001	000	000	1
DB00557	000	000	000	000	000	000	000	100	000	001	001	000	DB00318	000	000	000	000	000	000	000	001	000	001	000	000	1
DB00557	000	000	000	000	000	000	000	100	000	001	001	000	DB01219	000	000	000	000	000	000	000	000	000	000	000	000	1
DB00557	000	000	000	000	000	000	000	100	000	001	001	000	DB06700	000	000	000	000	000	000	000	100	000	101	000	000	1
DB00557	000	000	000	000	000	000	000	100	000	001	001	000	DB00633	100	000	000	000	000	000	000	100	001	000	000	000	1
DB00557	000	000	000	000	000	000	000	100	000	001	001	000	DB06701	000	000	000	000	000	000	000	000	000	000	000	000	1
DB00557	000	000	000	000	000	000	000	100	000	001	001	000	DB00514	000	000	001	000	001	000	001	001	000	001	001	001	1
DB00557	000	000	000	000	000	000	000	100	000	001	001	000	DB00647	000	000	000	000	000	000	000	101	000	101	000	000	1
DB00557	000	000	000	000	000	000	000	100	000	001	001	000	DB01452	000	000	000	000	000	000	000	000	000	000	000	000	1
DB00557	000	000	000	000	000	000	000	100	000	001	001	000	DB00829	000	000	001	001	101	001	001	000	000	101	001	001	1
DB00557	000	000	000	000	000	000	000	100	000	001	001	000	DB01495	000	000	000	000	000	000	000	000	000	000	000	000	1
DB00557	000	000	000	000	000	000	000	100	000	001	001	000	DB00804	100	000	000	000	000	000	000	100	000	100	000	000	1
DB00557	000	000	000	000	000	000	000	100	000	001	001	000	DB00937	000	000	000	000	000	000	000	000	000	000	000	000	1
DB00557	000	000	000	000	000	000	000	100	000	001	001	000	DB01501	000	000	000	000	000	000	000	000	000	000	000	000	1
DB00557	000	000	000	000	000	000	000	100	000	001	001	000	DB01551	000	000	000	000	000	000	000	001	000	001	000	000	1
DB00557	000	000	000	000	000	000	000	100	000	001	001	000	DB00320	000	000	000	000	000	000	000	000	000	101	000	000	1
DB00557	000	000	000	000	000	000	000	100	000	001	001	000	DB01231	000	000	000	000	000	000	000	100	000	000	000	000	1
DB00557	000	000	000	000	000	000	000	100	000	001	001	000	DB01081	000	000	000	000	000	000	000	000	000	000	000	000	1
DB00557	000	000	000	000	000	000	000	100	000	001	001	000	DB01135	000	000	000	000	000	000	000	000	000	000	000	000	1
DB00557	000	000	000	000	000	000	000	100	000	001	001	000	DB00470	000	000	000	000	000	000	001	000	000	001	000	000	1
DB00557	000	000	000	000	000	000	000	100	000	001	001	000	DB00476	001	000	100	000	100	000	001	101	000	100	000	000	1
DB00557	000	000	000	000	000	000	000	100	000	001	001	000	DB00645	000	000	000	000	000	000	000	000	000	000	000	000	1
DB00557	000	000	000	000	000	000	000	100	000	001	001	000	DB00216	000	010	000	000	001	000	001	001	000	011	000	000	1
DB00557	000	000	000	000	000	000	000	100	000	001	001	000	DB00228	000	000	000	000	000	000	000	000	001	000	000	000	1
DB00557	000	000	000	000	000	000	000	100	000	001	001	000	DB01253	000	000	000	000	000	000	000	000	000	101	000	000	1
DB00557	000	000	000	000	000	000	000	100	000	001	001	000	DB00696	000	000	000	000	000	000	000	000	000	101	000	000	1
DB00557	000	000	000	000	000	000	000	100	000	001	001	000	DB09119	000	000	000	000	100	000	000	000	000	001	000	000	1
DB00557	000	000	000	000	000	000	000	100	000	001	001	000	DB01215	000	000	000	000	000	000	000	000	000	000	001	000	1
DB00557	000	000	000	000	000	000	000	100	000	001	001	000	DB00402	000	000	000	000	000	001	000	000	000	001	000	000	1
DB00557	000	000	000	000	000	000	000	100	000	001	001	000	DB00189	000	000	000	000	000	000	000	000	000	000	000	000	1
DB00557	000	000	000	000	000	000	000	100	000	001	001	000	DB00754	000	000	000	000	000	000	000	000	000	010	000	000	1
DB00557	000	000	000	000	000	000	000	100	000	001	001	000	DB00292	000	000	000	000	000	000	000	000	000	000	000	000	1
DB00557	000	000	000	000	000	000	000	100	000	001	001	000	DB00813	000	000	000	000	000	000	000	000	000	001	000	001	1
DB00557	000	000	000	000	000	000	000	100	000	001	001	000	DB01148	100	000	000	000	000	000	000	100	000	100	000	000	1
DB00557	000	000	000	000	000	000	000	100	000	001	001	000	DB04908	000	000	000	000	000	000	000	000	000	001	000	000	1
DB00557	000	000	000	000	000	000	000	100	000	001	001	000	DB04841	001	001	000	000	000	000	001	001	000	001	000	000	1
DB04841	000	000	000	000	000	000	000	000	000	000	000	000	DB00557	000	000	000	000	000	000	000	100	000	001	001	000	1
DB00557	000	000	000	000	000	000	000	100	000	001	001	000	DB00623	000	000	000	000	000	000	000	100	100	000	000	000	1
DB00557	000	000	000	000	000	000	000	100	000	001	001	000	DB00690	000	001	000	000	000	000	000	000	100	001	000	000	1
DB00557	000	000	000	000	000	000	000	100	000	001	001	000	DB00588	000	000	000	000	000	100	000	000	000	101	101	000	1
DB00557	000	000	000	000	000	000	000	100	000	001	001	000	DB00176	101	000	100	000	100	000	100	101	000	101	000	100	1
DB00557	000	000	000	000	000	000	000	100	000	001	001	000	DB01320	010	000	010	000	001	001	011	000	000	011	000	000	1
DB00557	000	000	000	000	000	000	000	100	000	001	001	000	DB06716	000	000	000	000	000	000	000	000	000	000	000	000	1
DB00557	000	000	000	000	000	000	000	100	000	001	001	000	DB00998	000	000	000	000	000	000	000	000	000	000	000	000	1
DB00557	000	000	000	000	000	000	000	100	000	001	001	000	DB08872	000	000	000	000	000	000	000	000	000	000	000	000	1
DB00557	000	000	000	000	000	000	000	100	000	001	001	000	DB00996	000	000	000	000	000	000	000	000	000	000	000	000	1
DB00557	000	000	000	000	000	000	000	100	000	001	001	000	DB00483	000	000	000	000	000	000	000	000	000	000	000	000	1
DB00557	000	000	000	000	000	000	000	100	000	001	001	000	DB00986	001	000	001	001	001	000	001	001	000	001	000	000	1
DB00557	000	000	000	000	000	000	000	100	000	001	001	000	DB01018	000	000	000	000	001	000	000	000	000	001	000	000	1
DB00557	000	000	000	000	000	000	000	100	000	001	001	000	DB01159	000	001	001	000	000	000	001	000	001	001	000	000	1
DB00557	000	000	000	000	000	000	000	100	000	001	001	000	DB00725	000	000	000	000	000	000	000	000	000	000	000	000	1
DB00557	000	000	000	000	000	000	000	100	000	001	001	000	DB00956	000	000	001	000	001	000	000	001	000	001	000	000	1
DB00557	000	000	000	000	000	000	000	100	000	001	001	000	DB00327	000	000	000	000	000	000	001	000	000	000	000	000	1
DB00557	000	000	000	000	000	000	000	100	000	001	001	000	DB00332	000	000	000	000	000	000	000	000	000	000	000	000	1
DB00557	000	000	000	000	000	000	000	100	000	001	001	000	DB01247	000	000	000	000	000	000	000	000	000	000	000	000	1
DB00557	000	000	000	000	000	000	000	100	000	001	001	000	DB01625	000	000	000	000	000	000	000	100	000	000	000	000	1
DB00557	000	000	000	000	000	000	000	100	000	001	001	000	DB01221	000	000	001	000	000	001	001	001	000	011	000	000	1
DB00557	000	000	000	000	000	000	000	100	000	001	001	000	DB01587	000	000	000	000	000	000	000	000	000	101	000	000	1
DB00557	000	000	000	000	000	000	000	100	000	001	001	000	DB01202	000	000	000	000	000	000	000	000	000	000	000	000	1
DB00557	000	000	000	000	000	000	000	100	000	001	001	000	DB01235	000	000	000	000	000	000	000	000	000	000	000	000	1
DB00557	000	000	000	000	000	000	000	100	000	001	001	000	DB08918	000	000	000	000	001	001	000	001	000	001	000	000	1
DB00557	000	000	000	000	000	000	000	100	000	001	001	000	DB00854	000	000	000	000	000	000	000	000	000	000	000	000	1
DB00557	000	000	000	000	000	000	000	100	000	001	001	000	DB00601	000	000	000	000	000	000	000	000	000	000	000	000	1
DB00557	000	000	000	000	000	000	000	100	000	001	001	000	DB14509	000	000	000	000	000	000	000	000	000	000	000	000	1
DB00557	000	000	000	000	000	000	000	100	000	001	001	000	DB00186	000	000	000	000	000	000	000	000	000	001	000	000	1
DB00557	000	000	000	000	000	000	000	100	000	001	001	000	DB04871	001	000	001	000	001	000	000	101	000	001	000	000	1
DB00557	000	000	000	000	000	000	000	100	000	001	001	000	DB00408	000	000	000	000	000	000	000	000	000	000	000	000	1
DB00557	000	000	000	000	000	000	000	100	000	001	001	000	DB00653	000	000	000	000	000	000	000	000	000	000	000	000	1
DB00557	000	000	000	000	000	000	000	100	000	001	001	000	DB00579	000	000	000	000	000	000	000	000	000	000	000	000	1
DB00557	000	000	000	000	000	000	000	100	000	001	001	000	DB00737	000	000	000	000	000	000	000	001	000	000	000	000	1
DB00737	000	000	000	000	000	000	000	001	000	000	000	000	DB00557	000	000	000	000	000	000	000	100	000	001	001	000	1
DB00557	000	000	000	000	000	000	000	100	000	001	001	000	DB01065	001	000	000	000	001	000	001	000	000	000	000	000	1
DB00557	000	000	000	000	000	000	000	100	000	001	001	000	DB04843	000	000	000	000	000	000	000	100	000	000	000	000	1
DB00557	000	000	000	000	000	000	000	100	000	001	001	000	DB00454	010	000	001	000	001	000	000	001	000	011	000	000	1
DB00557	000	000	000	000	000	000	000	100	000	001	001	000	DB00532	001	000	001	000	101	001	001	001	000	000	000	000	1
DB00557	000	000	000	000	000	000	000	100	000	001	001	000	DB00371	000	000	000	000	000	000	000	000	000	000	000	000	1
DB00557	000	000	000	000	000	000	000	100	000	001	001	000	DB01577	000	000	000	000	000	000	000	001	000	000	000	000	1
DB00557	000	000	000	000	000	000	000	100	000	001	001	000	DB00660	000	000	000	000	000	000	000	000	000	000	000	000	1
DB00557	000	000	000	000	000	000	000	100	000	001	001	000	DB00474	000	000	000	000	000	000	000	000	000	000	000	000	1
DB00557	000	000	000	000	000	000	000	100	000	001	001	000	DB01028	001	001	001	000	000	000	001	001	001	001	000	000	1
DB00557	000	000	000	000	000	000	000	100	000	001	001	000	DB00462	000	000	000	000	000	000	000	000	000	000	000	000	1
DB00557	000	000	000	000	000	000	000	100	000	001	001	000	DB11315	000	000	000	000	000	000	000	000	000	000	000	000	1
DB00557	000	000	000	000	000	000	000	100	000	001	001	000	DB09241	111	000	100	000	101	100	100	101	000	100	100	000	1
DB00557	000	000	000	000	000	000	000	100	000	001	001	000	DB00849	000	000	001	000	001	000	000	000	000	010	000	000	1
DB00557	000	000	000	000	000	000	000	100	000	001	001	000	DB00247	000	000	000	000	000	000	000	000	000	001	000	000	1
DB00557	000	000	000	000	000	000	000	100	000	001	001	000	DB00416	000	000	000	000	000	000	000	000	000	000	000	000	1
DB00557	000	000	000	000	000	000	000	100	000	001	001	000	DB00683	000	000	000	000	000	000	000	000	000	101	001	001	1
DB00557	000	000	000	000	000	000	000	100	000	001	001	000	DB04896	000	000	000	000	000	000	000	000	000	101	000	000	1
DB00557	000	000	000	000	000	000	000	100	000	001	001	000	DB01226	000	000	000	000	000	000	000	000	000	001	000	000	1
DB00557	000	000	000	000	000	000	000	100	000	001	001	000	DB01171	000	000	000	000	101	000	001	101	000	000	000	000	1
DB00557	000	000	000	000	000	000	000	100	000	001	001	000	DB01618	000	000	000	000	000	000	000	000	000	000	000	000	1
DB00557	000	000	000	000	000	000	000	100	000	001	001	000	DB00295	000	000	000	000	000	000	000	000	000	000	000	000	1
DB00557	000	000	000	000	000	000	000	100	000	001	001	000	DB00486	000	000	000	000	000	100	100	000	100	000	000	000	1
DB00557	000	000	000	000	000	000	000	100	000	001	001	000	DB00952	000	000	000	000	000	000	000	000	000	000	000	000	1
DB00557	000	000	000	000	000	000	000	100	000	001	001	000	DB01149	000	000	000	000	000	000	000	101	000	101	000	000	1
DB00557	000	000	000	000	000	000	000	100	000	001	001	000	DB01595	000	000	000	000	000	000	000	000	100	001	000	000	1
DB00557	000	000	000	000	000	000	000	100	000	001	001	000	DB06690	000	000	000	000	000	000	000	000	000	000	000	000	1
DB00557	000	000	000	000	000	000	000	100	000	001	001	000	DB11609	000	000	000	000	000	000	000	000	000	000	000	000	1
DB00557	000	000	000	000	000	000	000	100	000	001	001	000	DB00842	000	000	000	000	000	000	000	000	000	000	000	000	1
DB00557	000	000	000	000	000	000	000	100	000	001	001	000	DB00776	000	000	000	000	100	000	000	000	000	110	110	000	1
DB00557	000	000	000	000	000	000	000	100	000	001	001	000	DB02959	000	000	000	000	000	000	000	000	000	000	000	000	1
DB00557	000	000	000	000	000	000	000	100	000	001	001	000	DB01062	000	000	000	000	000	100	000	100	000	100	001	000	1
DB00557	000	000	000	000	000	000	000	100	000	001	001	000	DB00497	000	000	000	000	000	000	000	001	000	001	001	000	1
DB00557	000	000	000	000	000	000	000	100	000	001	001	000	DB01192	000	000	000	000	000	000	000	001	000	001	000	000	1
DB00557	000	000	000	000	000	000	000	100	000	001	001	000	DB00377	001	000	000	000	000	000	000	001	000	001	000	000	1
DB00557	000	000	000	000	000	000	000	100	000	001	001	000	DB01337	000	000	000	000	000	000	000	000	000	000	000	000	1
DB00557	000	000	000	000	000	000	000	100	000	001	001	000	DB09117	000	000	000	000	000	000	000	000	000	000	000	000	1
DB00557	000	000	000	000	000	000	000	100	000	001	001	000	DB00715	101	000	100	000	001	000	100	101	000	101	000	000	1
DB00557	000	000	000	000	000	000	000	100	000	001	001	000	DB01359	000	000	000	000	000	000	000	001	000	000	000	000	1
DB00557	000	000	000	000	000	000	000	100	000	001	001	000	DB00652	000	000	000	000	000	000	000	000	000	000	000	000	1
DB00557	000	000	000	000	000	000	000	100	000	001	001	000	DB00312	000	010	000	000	001	000	000	000	000	010	000	000	1
DB00557	000	000	000	000	000	000	000	100	000	001	001	000	DB08883	001	000	011	000	000	100	000	000	000	111	001	000	1
DB00557	000	000	000	000	000	000	000	100	000	001	001	000	DB01186	000	000	000	000	000	000	000	000	000	100	000	000	1
DB00557	000	000	000	000	000	000	000	100	000	001	001	000	DB01608	000	000	000	000	000	000	000	000	000	000	000	000	1
DB00557	000	000	000	000	000	000	000	100	000	001	001	000	DB00850	001	000	000	001	001	001	001	101	000	001	000	000	1
DB00557	000	000	000	000	000	000	000	100	000	001	001	000	DB00780	000	000	000	000	100	100	000	100	010	100	100	100	1
DB00557	000	000	000	000	000	000	000	100	000	001	001	000	DB01174	010	010	010	001	011	010	011	000	011	010	010	010	1
DB00557	000	000	000	000	000	000	000	100	000	001	001	000	DB00252	010	001	011	001	011	011	111	001	001	011	011	011	1
DB00557	000	000	000	000	000	000	000	100	000	001	001	000	DB05316	000	000	000	000	000	000	000	001	000	001	001	000	1
DB00557	000	000	000	000	000	000	000	100	000	001	001	000	DB00960	000	000	000	000	000	000	000	101	000	000	000	000	1
DB00557	000	000	000	000	000	000	000	100	000	001	001	000	DB01338	000	000	000	000	000	000	000	000	000	000	000	000	1
DB00557	000	000	000	000	000	000	000	100	000	001	001	000	DB01621	000	000	000	000	001	000	000	101	000	001	000	000	1
DB00557	000	000	000	000	000	000	000	100	000	001	001	000	DB00670	000	000	000	000	000	000	000	000	000	000	000	000	1
DB00557	000	000	000	000	000	000	000	100	000	001	001	000	DB06153	000	000	000	000	000	000	000	000	000	000	000	000	1
DB06153	000	000	000	000	000	000	000	000	000	000	000	000	DB00557	000	000	000	000	000	000	000	100	000	001	001	000	1
DB00557	000	000	000	000	000	000	000	100	000	001	001	000	DB08910	000	000	000	000	000	000	000	000	000	000	001	000	1
DB00557	000	000	000	000	000	000	000	100	000	001	001	000	DB00794	010	000	000	000	011	000	011	000	011	010	000	000	1
DB00557	000	000	000	000	000	000	000	100	000	001	001	000	DB00721	000	000	000	000	000	000	000	000	000	000	000	000	1
DB00557	000	000	000	000	000	000	000	100	000	001	001	000	DB01168	000	000	000	000	000	000	000	000	000	000	000	000	1
DB00557	000	000	000	000	000	000	000	100	000	001	001	000	DB00387	000	000	000	000	000	000	000	100	000	000	000	000	1
DB00557	000	000	000	000	000	000	000	100	000	001	001	000	DB00392	000	000	000	000	000	000	000	000	000	000	000	000	1
DB00557	000	000	000	000	000	000	000	100	000	001	001	000	DB00782	100	000	000	000	000	000	000	100	000	000	000	000	1
DB00777	100	000	000	000	000	000	000	000	000	000	000	000	DB00557	000	000	000	000	000	000	000	100	000	001	001	000	1
DB00557	000	000	000	000	000	000	000	100	000	001	001	000	DB12278	000	000	000	000	000	000	000	000	000	001	000	000	1
DB00557	000	000	000	000	000	000	000	100	000	001	001	000	DB11156	000	000	000	000	000	000	000	000	000	000	000	000	1
DB00557	000	000	000	000	000	000	000	100	000	001	001	000	DB01589	000	000	100	000	001	000	001	000	000	001	000	000	1
DB00557	000	000	000	000	000	000	000	100	000	001	001	000	DB04834	000	000	000	000	000	000	000	000	000	000	000	000	1
DB00557	000	000	000	000	000	000	000	100	000	001	001	000	DB01367	001	000	000	000	000	000	000	000	000	000	000	000	1
DB00557	000	000	000	000	000	000	000	100	000	001	001	000	DB00206	000	000	000	000	000	000	000	000	000	000	010	000	1
DB00557	000	000	000	000	000	000	000	100	000	001	001	000	DB00740	001	000	000	000	000	000	000	000	000	000	000	000	1
DB00557	000	000	000	000	000	000	000	100	000	001	001	000	DB00728	000	000	000	000	000	000	000	000	000	001	000	000	1
DB00557	000	000	000	000	000	000	000	100	000	001	001	000	DB05271	000	000	000	000	100	000	000	101	000	001	000	000	1
DB00557	000	000	000	000	000	000	000	100	000	001	001	000	DB06201	000	000	000	000	000	000	000	000	100	010	000	000	1
DB00557	000	000	000	000	000	000	000	100	000	001	001	000	DB00747	000	000	000	000	000	000	000	000	000	001	000	000	1
DB00557	000	000	000	000	000	000	000	100	000	001	001	000	DB00418	010	000	000	000	010	010	010	000	000	010	000	000	1
DB00557	000	000	000	000	000	000	000	100	000	001	001	000	DB01037	101	101	101	000	001	001	001	101	000	001	000	000	1
DB00557	000	000	000	000	000	000	000	100	000	001	001	000	DB01105	000	000	000	000	000	000	000	000	000	001	000	000	1
DB00557	000	000	000	000	000	000	000	100	000	001	001	000	DB09072	000	000	000	000	000	000	000	000	000	000	000	000	1
DB00557	000	000	000	000	000	000	000	100	000	001	001	000	DB09118	101	000	000	000	101	000	100	100	000	100	000	000	1
DB00557	000	000	000	000	000	000	000	100	000	001	001	000	DB00202	000	000	000	000	000	000	000	000	000	000	000	000	1
DB00557	000	000	000	000	000	000	000	100	000	001	001	000	DB00708	000	000	000	000	000	000	000	000	000	001	000	000	1
DB00557	000	000	000	000	000	000	000	100	000	001	001	000	DB00669	000	000	000	000	000	000	000	000	000	000	000	000	1
DB00557	000	000	000	000	000	000	000	100	000	001	001	000	DB09034	000	000	000	000	001	000	000	000	000	001	000	000	1
DB00557	000	000	000	000	000	000	000	100	000	001	001	000	DB09071	001	000	000	000	000	000	000	000	000	001	000	000	1
DB00557	000	000	000	000	000	000	000	100	000	001	001	000	DB00231	000	000	001	000	000	001	001	000	000	001	000	000	1
DB00557	000	000	000	000	000	000	000	100	000	001	001	000	DB01041	000	000	000	000	000	000	000	000	000	000	000	000	1
DB00557	000	000	000	000	000	000	000	100	000	001	001	000	DB00372	000	000	000	000	000	000	000	000	000	000	000	000	1
DB00557	000	000	000	000	000	000	000	100	000	001	001	000	DB00599	000	000	000	000	001	000	000	000	000	110	000	000	1
DB00557	000	000	000	000	000	000	000	100	000	001	001	000	DB01622	000	000	000	000	000	000	000	000	000	000	000	000	1
DB00557	000	000	000	000	000	000	000	100	000	001	001	000	DB11235	000	000	000	000	000	000	000	000	000	000	000	000	1
DB11235	000	000	000	000	000	000	000	000	000	000	000	000	DB00557	000	000	000	000	000	000	000	100	000	001	001	000	1
DB00557	000	000	000	000	000	000	000	100	000	001	001	000	DB00906	000	000	000	000	000	000	000	000	000	001	000	000	1
DB00557	000	000	000	000	000	000	000	100	000	001	001	000	DB00323	000	000	000	000	000	000	100	000	000	000	000	000	1
DB00557	000	000	000	000	000	000	000	100	000	001	001	000	DB00273	000	000	000	000	100	000	000	000	000	010	000	000	1
DB00557	000	000	000	000	000	000	000	100	000	001	001	000	DB00193	000	000	001	000	000	000	000	001	000	001	000	000	1
DB00557	000	000	000	000	000	000	000	100	000	001	001	000	DB00752	100	100	000	000	100	000	100	100	000	100	000	000	1
DB00557	000	000	000	000	000	000	000	100	000	001	001	000	DB00897	000	000	000	000	000	100	000	000	000	001	001	001	1
DB00557	000	000	000	000	000	000	000	100	000	001	001	000	DB00831	001	000	000	000	000	000	000	000	000	000	000	000	1
DB00557	000	000	000	000	000	000	000	100	000	001	001	000	DB00376	000	000	000	000	000	000	000	000	000	000	000	000	1
DB00557	000	000	000	000	000	000	000	100	000	001	001	000	DB00662	000	000	000	000	000	000	000	000	000	000	000	000	1
DB00557	000	000	000	000	000	000	000	100	000	001	001	000	DB00150	000	000	000	000	000	000	000	000	000	000	000	000	1
DB00557	000	000	000	000	000	000	000	100	000	001	001	000	DB01199	000	000	000	000	000	000	000	000	000	000	000	000	1
DB00557	000	000	000	000	000	000	000	100	000	001	001	000	DB01339	000	000	000	000	000	000	000	000	000	000	000	000	1
DB00557	000	000	000	000	000	000	000	100	000	001	001	000	DB01080	000	000	000	000	000	000	010	000	000	000	000	000	1
DB00557	000	000	000	000	000	000	000	100	000	001	001	000	DB06684	000	000	000	000	001	000	000	101	000	001	000	000	1
DB00557	000	000	000	000	000	000	000	100	000	001	001	000	DB09068	000	001	001	000	001	001	001	001	000	001	001	000	1
DB00557	000	000	000	000	000	000	000	100	000	001	001	000	DB01392	000	000	000	000	000	000	000	001	000	001	000	000	1
DB00557	000	000	000	000	000	000	000	100	000	001	001	000	DB00962	000	000	000	000	000	000	000	000	000	001	001	001	1
DB00557	000	000	000	000	000	000	000	100	000	001	001	000	DB00315	001	000	000	000	000	000	000	000	000	000	000	000	1
DB00557	000	000	000	000	000	000	000	100	000	001	001	000	DB00425	001	000	000	000	001	000	001	001	000	001	000	000	1
DB00557	000	000	000	000	000	000	000	100	000	001	001	000	DB01198	000	000	000	000	000	001	001	000	000	001	000	000	1
DB04946	000	000	000	000	000	000	000	000	000	000	000	000	DB08897	000	000	000	000	000	000	000	000	000	000	000	000	1
DB00972	000	000	000	000	000	000	000	000	000	000	000	000	DB04946	000	000	000	000	000	000	000	001	001	001	001	001	1
DB04946	000	000	000	000	000	000	000	000	000	000	000	000	DB00972	001	100	100	000	101	001	100	101	000	101	001	000	1
DB04946	000	000	000	000	000	000	000	000	000	000	000	000	DB00921	000	000	000	001	100	001	001	100	000	100	001	001	1
DB04946	000	000	000	000	000	000	000	000	000	000	000	000	DB09300	000	000	000	000	000	000	000	000	000	000	000	000	1
DB04946	000	000	000	000	000	000	000	000	000	000	000	000	DB00804	100	000	000	000	000	000	000	100	000	100	000	000	1
DB04946	000	000	000	000	000	000	000	000	000	000	000	000	DB01231	000	000	000	000	000	000	000	100	000	000	000	000	1
DB04946	000	000	000	000	000	000	000	000	000	000	000	000	DB01148	100	000	000	000	000	000	000	100	000	100	000	000	1
DB04946	000	000	000	000	000	000	000	000	000	000	000	000	DB00986	001	000	001	001	001	000	001	001	000	001	000	000	1
DB04946	000	000	000	000	000	000	000	000	000	000	000	000	DB00725	000	000	000	000	000	000	000	000	000	000	000	000	1
DB04946	000	000	000	000	000	000	000	000	000	000	000	000	DB00332	000	000	000	000	000	000	000	000	000	000	000	000	1
DB04946	000	000	000	000	000	000	000	000	000	000	000	000	DB01625	000	000	000	000	000	000	000	100	000	000	000	000	1
DB04946	000	000	000	000	000	000	000	000	000	000	000	000	DB04843	000	000	000	000	000	000	000	100	000	000	000	000	1
DB04946	000	000	000	000	000	000	000	000	000	000	000	000	DB00462	000	000	000	000	000	000	000	000	000	000	000	000	1
DB04946	000	000	000	000	000	000	000	000	000	000	000	000	DB11315	000	000	000	000	000	000	000	000	000	000	000	000	1
DB04946	000	000	000	000	000	000	000	000	000	000	000	000	DB09117	000	000	000	000	000	000	000	000	000	000	000	000	1
DB04946	000	000	000	000	000	000	000	000	000	000	000	000	DB00670	000	000	000	000	000	000	000	000	000	000	000	000	1
DB04946	000	000	000	000	000	000	000	000	000	000	000	000	DB00782	100	000	000	000	000	000	000	100	000	000	000	000	1
DB04946	000	000	000	000	000	000	000	000	000	000	000	000	DB11855	000	000	000	000	000	000	000	001	000	000	000	000	1
DB04946	000	000	000	000	000	000	000	000	000	000	000	000	DB09034	000	000	000	000	001	000	000	000	000	001	000	000	1
DB04946	000	000	000	000	000	000	000	000	000	000	000	000	DB01041	000	000	000	000	000	000	000	000	000	000	000	000	1
DB04946	000	000	000	000	000	000	000	000	000	000	000	000	DB11235	000	000	000	000	000	000	000	000	000	000	000	000	1
DB11235	000	000	000	000	000	000	000	000	000	000	000	000	DB04946	000	000	000	000	000	000	000	001	001	001	001	001	1
DB04946	000	000	000	000	000	000	000	000	000	000	000	000	DB01409	000	000	000	000	000	000	000	001	000	001	000	000	1
DB04946	000	000	000	000	000	000	000	000	000	000	000	000	DB09076	000	000	000	000	000	000	000	001	000	000	000	000	1
DB04946	000	000	000	000	000	000	000	000	000	000	000	000	DB00425	001	000	000	000	001	000	001	001	000	001	000	000	1
DB00458	000	000	000	001	101	000	000	000	000	000	000	000	DB00972	001	100	100	000	101	001	100	101	000	101	001	000	1
DB00458	000	000	000	001	101	000	000	000	000	000	000	000	DB00835	000	000	001	000	000	000	000	000	000	000	000	000	1
DB00458	000	000	000	001	101	000	000	000	000	000	000	000	DB00921	000	000	000	001	100	001	001	100	000	100	001	001	1
DB00458	000	000	000	001	101	000	000	000	000	000	000	000	DB09300	000	000	000	000	000	000	000	000	000	000	000	000	1
DB00458	000	000	000	001	101	000	000	000	000	000	000	000	DB00771	000	000	000	000	000	000	000	100	000	001	000	000	1
DB00458	000	000	000	001	101	000	000	000	000	000	000	000	DB00804	100	000	000	000	000	000	000	100	000	100	000	000	1
DB00458	000	000	000	001	101	000	000	000	000	000	000	000	DB01231	000	000	000	000	000	000	000	100	000	000	000	000	1
DB00458	000	000	000	001	101	000	000	000	000	000	000	000	DB01135	000	000	000	000	000	000	000	000	000	000	000	000	1
DB00458	000	000	000	001	101	000	000	000	000	000	000	000	DB01148	100	000	000	000	000	000	000	100	000	100	000	000	1
DB00458	000	000	000	001	101	000	000	000	000	000	000	000	DB00725	000	000	000	000	000	000	000	000	000	000	000	000	1
DB00458	000	000	000	001	101	000	000	000	000	000	000	000	DB01625	000	000	000	000	000	000	000	100	000	000	000	000	1
DB00458	000	000	000	001	101	000	000	000	000	000	000	000	DB00555	000	000	000	000	000	000	000	000	000	000	000	000	1
DB00458	000	000	000	001	101	000	000	000	000	000	000	000	DB04843	000	000	000	000	000	000	000	100	000	000	000	000	1
DB00458	000	000	000	001	101	000	000	000	000	000	000	000	DB01403	000	000	000	000	000	000	000	101	100	000	000	000	1
DB00458	000	000	000	001	101	000	000	000	000	000	000	000	DB00462	000	000	000	000	000	000	000	000	000	000	000	000	1
DB00458	000	000	000	001	101	000	000	000	000	000	000	000	DB11315	000	000	000	000	000	000	000	000	000	000	000	000	1
DB00458	000	000	000	001	101	000	000	000	000	000	000	000	DB01226	000	000	000	000	000	000	000	000	000	001	000	000	1
DB00458	000	000	000	001	101	000	000	000	000	000	000	000	DB01173	100	000	100	000	000	000	000	100	100	101	000	000	1
DB00458	000	000	000	001	101	000	000	000	000	000	000	000	DB09117	000	000	000	000	000	000	000	000	000	000	000	000	1
DB00458	000	000	000	001	101	000	000	000	000	000	000	000	DB00670	000	000	000	000	000	000	000	000	000	000	000	000	1
DB00458	000	000	000	001	101	000	000	000	000	000	000	000	DB00387	000	000	000	000	000	000	000	100	000	000	000	000	1
DB00458	000	000	000	001	101	000	000	000	000	000	000	000	DB00782	100	000	000	000	000	000	000	100	000	000	000	000	1
DB00458	000	000	000	001	101	000	000	000	000	000	000	000	DB04834	000	000	000	000	000	000	000	000	000	000	000	000	1
DB00458	000	000	000	001	101	000	000	000	000	000	000	000	DB00728	000	000	000	000	000	000	000	000	000	001	000	000	1
DB00458	000	000	000	001	101	000	000	000	000	000	000	000	DB00747	000	000	000	000	000	000	000	000	000	001	000	000	1
DB00458	000	000	000	001	101	000	000	000	000	000	000	000	DB09034	000	000	000	000	001	000	000	000	000	001	000	000	1
DB00458	000	000	000	001	101	000	000	000	000	000	000	000	DB01041	000	000	000	000	000	000	000	000	000	000	000	000	1
DB00458	000	000	000	001	101	000	000	000	000	000	000	000	DB11235	000	000	000	000	000	000	000	000	000	000	000	000	1
DB00458	000	000	000	001	101	000	000	000	000	000	000	000	DB00376	000	000	000	000	000	000	000	000	000	000	000	000	1
DB00458	000	000	000	001	101	000	000	000	000	000	000	000	DB09089	000	000	000	000	000	000	000	000	000	001	000	000	1
DB00972	000	000	000	000	000	000	000	000	000	000	000	000	DB01247	000	000	000	000	000	000	000	000	000	000	000	000	1
DB00245	000	000	000	000	000	000	000	001	000	000	000	000	DB01247	000	000	000	000	000	000	000	000	000	000	000	000	1
DB00354	000	000	000	000	000	000	000	000	000	000	000	000	DB01247	000	000	000	000	000	000	000	000	000	000	000	000	1
DB01173	000	000	000	000	000	000	000	000	000	000	000	000	DB01247	000	000	000	000	000	000	000	000	000	000	000	000	1
DB11235	000	000	000	000	000	000	000	000	000	000	000	000	DB01247	000	000	000	000	000	000	000	000	000	000	000	000	1
DB00321	001	000	001	000	101	101	001	101	000	001	001	000	DB00753	000	000	010	000	000	000	000	000	001	000	000	000	1
DB00543	000	000	000	000	000	000	000	101	000	000	000	000	DB00753	000	000	010	000	000	000	000	000	001	000	000	000	1
DB00972	000	000	000	000	000	000	000	000	000	000	000	000	DB00753	000	000	010	000	000	000	000	000	001	000	000	000	1
DB00245	000	000	000	000	000	000	000	001	000	000	000	000	DB00753	000	000	010	000	000	000	000	000	001	000	000	000	1
DB00354	000	000	000	000	000	000	000	000	000	000	000	000	DB00753	000	000	010	000	000	000	000	000	001	000	000	000	1
DB00434	000	000	000	000	000	000	000	100	000	000	000	000	DB00753	000	000	010	000	000	000	000	000	001	000	000	000	1
DB00458	000	000	000	001	101	000	000	000	000	000	000	000	DB00753	000	000	010	000	000	000	000	000	001	000	000	000	1
DB00370	000	000	000	000	000	000	000	000	000	000	000	000	DB00753	000	000	010	000	000	000	000	000	001	000	000	000	1
DB00540	000	000	000	000	001	000	000	000	000	000	000	000	DB00753	000	000	010	000	000	000	000	000	001	000	000	000	1
DB01173	000	000	000	000	000	000	000	000	000	000	000	000	DB00753	000	000	010	000	000	000	000	000	001	000	000	000	1
DB06153	000	000	000	000	000	000	000	000	000	000	000	000	DB00753	000	000	010	000	000	000	000	000	001	000	000	000	1
DB00777	100	000	000	000	000	000	000	000	000	000	000	000	DB00753	000	000	010	000	000	000	000	000	001	000	000	000	1
DB11235	000	000	000	000	000	000	000	000	000	000	000	000	DB00753	000	000	010	000	000	000	000	000	001	000	000	000	1
DB00543	000	000	000	000	000	000	000	101	000	000	000	000	DB01221	000	000	001	000	000	001	001	001	000	011	000	000	1
DB00972	000	000	000	000	000	000	000	000	000	000	000	000	DB01221	000	000	001	000	000	001	001	001	000	011	000	000	1
DB00245	000	000	000	000	000	000	000	001	000	000	000	000	DB01221	000	000	001	000	000	001	001	001	000	011	000	000	1
DB00354	000	000	000	000	000	000	000	000	000	000	000	000	DB01221	000	000	001	000	000	001	001	001	000	011	000	000	1
DB00363	000	000	000	000	101	000	000	000	000	000	000	000	DB01221	000	000	001	000	000	001	001	001	000	011	000	000	1
DB00434	000	000	000	000	000	000	000	100	000	000	000	000	DB01221	000	000	001	000	000	001	001	001	000	011	000	000	1
DB00370	000	000	000	000	000	000	000	000	000	000	000	000	DB01221	000	000	001	000	000	001	001	001	000	011	000	000	1
DB01173	000	000	000	000	000	000	000	000	000	000	000	000	DB01221	000	000	001	000	000	001	001	001	000	011	000	000	1
DB06153	000	000	000	000	000	000	000	000	000	000	000	000	DB01221	000	000	001	000	000	001	001	001	000	011	000	000	1
DB00777	100	000	000	000	000	000	000	000	000	000	000	000	DB01221	000	000	001	000	000	001	001	001	000	011	000	000	1
DB01224	000	000	000	000	001	000	000	000	000	000	000	000	DB01221	000	000	001	000	000	001	001	001	000	011	000	000	1
DB11235	000	000	000	000	000	000	000	000	000	000	000	000	DB01221	000	000	001	000	000	001	001	001	000	011	000	000	1
DB00321	001	000	001	000	101	101	001	101	000	001	001	000	DB01587	000	000	000	000	000	000	000	000	000	101	000	000	1
DB00972	000	000	000	000	000	000	000	000	000	000	000	000	DB01587	000	000	000	000	000	000	000	000	000	101	000	000	1
DB00245	000	000	000	000	000	000	000	001	000	000	000	000	DB01587	000	000	000	000	000	000	000	000	000	101	000	000	1
DB00354	000	000	000	000	000	000	000	000	000	000	000	000	DB01587	000	000	000	000	000	000	000	000	000	101	000	000	1
DB00434	000	000	000	000	000	000	000	100	000	000	000	000	DB01587	000	000	000	000	000	000	000	000	000	101	000	000	1
DB00458	000	000	000	001	101	000	000	000	000	000	000	000	DB01587	000	000	000	000	000	000	000	000	000	101	000	000	1
DB01173	000	000	000	000	000	000	000	000	000	000	000	000	DB01587	000	000	000	000	000	000	000	000	000	101	000	000	1
DB00777	100	000	000	000	000	000	000	000	000	000	000	000	DB01587	000	000	000	000	000	000	000	000	000	101	000	000	1
DB11235	000	000	000	000	000	000	000	000	000	000	000	000	DB01587	000	000	000	000	000	000	000	000	000	101	000	000	1
DB00972	000	000	000	000	000	000	000	000	000	000	000	000	DB00555	000	000	000	000	000	000	000	000	000	000	000	000	1
DB00245	000	000	000	000	000	000	000	001	000	000	000	000	DB00555	000	000	000	000	000	000	000	000	000	000	000	000	1
DB00354	000	000	000	000	000	000	000	000	000	000	000	000	DB00555	000	000	000	000	000	000	000	000	000	000	000	000	1
DB01173	000	000	000	000	000	000	000	000	000	000	000	000	DB00555	000	000	000	000	000	000	000	000	000	000	000	000	1
DB00777	100	000	000	000	000	000	000	000	000	000	000	000	DB00555	000	000	000	000	000	000	000	000	000	000	000	000	1
DB11235	000	000	000	000	000	000	000	000	000	000	000	000	DB00555	000	000	000	000	000	000	000	000	000	000	000	000	1
DB00321	001	000	001	000	101	101	001	101	000	001	001	000	DB01202	000	000	000	000	000	000	000	000	000	000	000	000	1
DB00543	000	000	000	000	000	000	000	101	000	000	000	000	DB01202	000	000	000	000	000	000	000	000	000	000	000	000	1
DB00972	000	000	000	000	000	000	000	000	000	000	000	000	DB01202	000	000	000	000	000	000	000	000	000	000	000	000	1
DB00245	000	000	000	000	000	000	000	001	000	000	000	000	DB01202	000	000	000	000	000	000	000	000	000	000	000	000	1
DB00354	000	000	000	000	000	000	000	000	000	000	000	000	DB01202	000	000	000	000	000	000	000	000	000	000	000	000	1
DB00363	000	000	000	000	101	000	000	000	000	000	000	000	DB01202	000	000	000	000	000	000	000	000	000	000	000	000	1
DB00434	000	000	000	000	000	000	000	100	000	000	000	000	DB01202	000	000	000	000	000	000	000	000	000	000	000	000	1
DB09167	000	000	000	000	100	000	000	000	000	000	000	000	DB01202	000	000	000	000	000	000	000	000	000	000	000	000	1
DB00458	000	000	000	001	101	000	000	000	000	000	000	000	DB01202	000	000	000	000	000	000	000	000	000	000	000	000	1
DB00370	000	000	000	000	000	000	000	000	000	000	000	000	DB01202	000	000	000	000	000	000	000	000	000	000	000	000	1
DB00540	000	000	000	000	001	000	000	000	000	000	000	000	DB01202	000	000	000	000	000	000	000	000	000	000	000	000	1
DB01173	000	000	000	000	000	000	000	000	000	000	000	000	DB01202	000	000	000	000	000	000	000	000	000	000	000	000	1
DB06153	000	000	000	000	000	000	000	000	000	000	000	000	DB01202	000	000	000	000	000	000	000	000	000	000	000	000	1
DB00777	100	000	000	000	000	000	000	000	000	000	000	000	DB01202	000	000	000	000	000	000	000	000	000	000	000	000	1
DB01224	000	000	000	000	001	000	000	000	000	000	000	000	DB01202	000	000	000	000	000	000	000	000	000	000	000	000	1
DB11235	000	000	000	000	000	000	000	000	000	000	000	000	DB01202	000	000	000	000	000	000	000	000	000	000	000	000	1
DB00543	000	000	000	000	000	000	000	101	000	000	000	000	DB01106	000	000	000	000	000	000	000	000	000	000	000	000	1
DB00972	000	000	000	000	000	000	000	000	000	000	000	000	DB01106	000	000	000	000	000	000	000	000	000	000	000	000	1
DB00245	000	000	000	000	000	000	000	001	000	000	000	000	DB01106	000	000	000	000	000	000	000	000	000	000	000	000	1
DB00835	000	000	001	000	000	000	000	000	000	000	000	000	DB01106	000	000	000	000	000	000	000	000	000	000	000	000	1
DB00354	000	000	000	000	000	000	000	000	000	000	000	000	DB01106	000	000	000	000	000	000	000	000	000	000	000	000	1
DB00434	000	000	000	000	000	000	000	100	000	000	000	000	DB01106	000	000	000	000	000	000	000	000	000	000	000	000	1
DB09167	000	000	000	000	100	000	000	000	000	000	000	000	DB01106	000	000	000	000	000	000	000	000	000	000	000	000	1
DB00370	000	000	000	000	000	000	000	000	000	000	000	000	DB01106	000	000	000	000	000	000	000	000	000	000	000	000	1
DB00540	000	000	000	000	001	000	000	000	000	000	000	000	DB01106	000	000	000	000	000	000	000	000	000	000	000	000	1
DB01173	000	000	000	000	000	000	000	000	000	000	000	000	DB01106	000	000	000	000	000	000	000	000	000	000	000	000	1
DB06153	000	000	000	000	000	000	000	000	000	000	000	000	DB01106	000	000	000	000	000	000	000	000	000	000	000	000	1
DB00777	100	000	000	000	000	000	000	000	000	000	000	000	DB01106	000	000	000	000	000	000	000	000	000	000	000	000	1
DB11235	000	000	000	000	000	000	000	000	000	000	000	000	DB01106	000	000	000	000	000	000	000	000	000	000	000	000	1
DB06282	000	000	000	000	000	000	000	000	000	001	000	000	DB08897	000	000	000	000	000	000	000	000	000	000	000	000	1
DB00321	001	000	001	000	101	101	001	101	000	001	001	000	DB06282	000	000	000	000	000	000	000	000	000	001	000	000	1
DB06282	000	000	000	000	000	000	000	000	000	001	000	000	DB00321	001	000	001	000	101	101	001	101	000	001	001	000	1
DB00543	000	000	000	000	000	000	000	101	000	000	000	000	DB06282	000	000	000	000	000	000	000	000	000	001	000	000	1
DB06282	000	000	000	000	000	000	000	000	000	001	000	000	DB00543	000	000	000	000	000	000	000	101	000	000	000	000	1
DB00972	000	000	000	000	000	000	000	000	000	000	000	000	DB06282	000	000	000	000	000	000	000	000	000	001	000	000	1
DB06282	000	000	000	000	000	000	000	000	000	001	000	000	DB00972	001	100	100	000	101	001	100	101	000	101	001	000	1
DB00245	000	000	000	000	000	000	000	001	000	000	000	000	DB06282	000	000	000	000	000	000	000	000	000	001	000	000	1
DB06282	000	000	000	000	000	000	000	000	000	001	000	000	DB00245	000	000	000	000	000	000	000	001	000	000	000	000	1
DB06282	000	000	000	000	000	000	000	000	000	001	000	000	DB00810	000	000	000	000	000	000	000	100	000	000	000	000	1
DB00354	000	000	000	000	000	000	000	000	000	000	000	000	DB06282	000	000	000	000	000	000	000	000	000	001	000	000	1
DB06282	000	000	000	000	000	000	000	000	000	001	000	000	DB00921	000	000	000	001	100	001	001	100	000	100	001	001	1
DB06282	000	000	000	000	000	000	000	000	000	001	000	000	DB09300	000	000	000	000	000	000	000	000	000	000	000	000	1
DB00434	000	000	000	000	000	000	000	100	000	000	000	000	DB06282	000	000	000	000	000	000	000	000	000	001	000	000	1
DB06282	000	000	000	000	000	000	000	000	000	001	000	000	DB00434	000	000	000	000	000	000	000	000	000	000	000	000	1
DB06282	000	000	000	000	000	000	000	000	000	001	000	000	DB01151	000	000	100	000	000	000	000	100	100	100	000	000	1
DB06282	000	000	000	000	000	000	000	000	000	001	000	000	DB00804	100	000	000	000	000	000	000	100	000	100	000	000	1
DB06282	000	000	000	000	000	000	000	000	000	001	000	000	DB01231	000	000	000	000	000	000	000	100	000	000	000	000	1
DB09167	000	000	000	000	100	000	000	000	000	000	000	000	DB06282	000	000	000	000	000	000	000	000	000	001	000	000	1
DB06282	000	000	000	000	000	000	000	000	000	001	000	000	DB01142	001	000	000	000	001	000	001	100	000	001	000	000	1
DB06282	000	000	000	000	000	000	000	000	000	001	000	000	DB01148	100	000	000	000	000	000	000	100	000	100	000	000	1
DB06282	000	000	000	000	000	000	000	000	000	001	000	000	DB00472	101	000	001	000	101	000	101	101	000	101	001	000	1
DB06282	000	000	000	000	000	000	000	000	000	001	000	000	DB00986	001	000	001	001	001	000	001	001	000	001	000	000	1
DB06282	000	000	000	000	000	000	000	000	000	001	000	000	DB00725	000	000	000	000	000	000	000	000	000	000	000	000	1
DB06282	000	000	000	000	000	000	000	000	000	001	000	000	DB00956	000	000	001	000	001	000	000	001	000	001	000	000	1
DB06282	000	000	000	000	000	000	000	000	000	001	000	000	DB00424	000	000	000	000	000	000	000	000	000	000	000	000	1
DB00458	000	000	000	001	101	000	000	000	000	000	000	000	DB06282	000	000	000	000	000	000	000	000	000	001	000	000	1
DB06282	000	000	000	000	000	000	000	000	000	001	000	000	DB00332	000	000	000	000	000	000	000	000	000	000	000	000	1
DB06282	000	000	000	000	000	000	000	000	000	001	000	000	DB01625	000	000	000	000	000	000	000	100	000	000	000	000	1
DB06282	000	000	000	000	000	000	000	000	000	001	000	000	DB00934	001	000	000	000	000	000	000	001	000	000	000	000	1
DB06282	000	000	000	000	000	000	000	000	000	001	000	000	DB04843	000	000	000	000	000	000	000	100	000	000	000	000	1
DB06282	000	000	000	000	000	000	000	000	000	001	000	000	DB01403	000	000	000	000	000	000	000	101	100	000	000	000	1
DB06282	000	000	000	000	000	000	000	000	000	001	000	000	DB00462	000	000	000	000	000	000	000	000	000	000	000	000	1
DB06282	000	000	000	000	000	000	000	000	000	001	000	000	DB11315	000	000	000	000	000	000	000	000	000	000	000	000	1
DB00370	000	000	000	000	000	000	000	000	000	000	000	000	DB06282	000	000	000	000	000	000	000	000	000	001	000	000	1
DB06282	000	000	000	000	000	000	000	000	000	001	000	000	DB00370	000	000	000	000	000	000	000	000	000	101	000	000	1
DB06282	000	000	000	000	000	000	000	000	000	001	000	000	DB00622	000	000	010	000	100	101	100	100	001	101	101	000	1
DB00540	000	000	000	000	001	000	000	000	000	000	000	000	DB06282	000	000	000	000	000	000	000	000	000	001	000	000	1
DB06282	000	000	000	000	000	000	000	000	000	001	000	000	DB00540	001	000	000	000	001	000	000	101	100	001	001	000	1
DB01173	000	000	000	000	000	000	000	000	000	000	000	000	DB06282	000	000	000	000	000	000	000	000	000	001	000	000	1
DB06282	000	000	000	000	000	000	000	000	000	001	000	000	DB01173	100	000	100	000	000	000	000	100	100	101	000	000	1
DB06282	000	000	000	000	000	000	000	000	000	001	000	000	DB01062	000	000	000	000	000	100	000	100	000	100	001	000	1
DB06282	000	000	000	000	000	000	000	000	000	001	000	000	DB09117	000	000	000	000	000	000	000	000	000	000	000	000	1
DB06282	000	000	000	000	000	000	000	000	000	001	000	000	DB00670	000	000	000	000	000	000	000	000	000	000	000	000	1
DB06153	000	000	000	000	000	000	000	000	000	000	000	000	DB06282	000	000	000	000	000	000	000	000	000	001	000	000	1
DB06282	000	000	000	000	000	000	000	000	000	001	000	000	DB06153	000	000	000	000	000	000	000	000	000	000	000	000	1
DB06282	000	000	000	000	000	000	000	000	000	001	000	000	DB00387	000	000	000	000	000	000	000	100	000	000	000	000	1
DB06282	000	000	000	000	000	000	000	000	000	001	000	000	DB00392	000	000	000	000	000	000	000	000	000	000	000	000	1
DB06282	000	000	000	000	000	000	000	000	000	001	000	000	DB00782	100	000	000	000	000	000	000	100	000	000	000	000	1
DB00777	100	000	000	000	000	000	000	000	000	000	000	000	DB06282	000	000	000	000	000	000	000	000	000	001	000	000	1
DB06282	000	000	000	000	000	000	000	000	000	001	000	000	DB12278	000	000	000	000	000	000	000	000	000	001	000	000	1
DB06282	000	000	000	000	000	000	000	000	000	001	000	000	DB11855	000	000	000	000	000	000	000	001	000	000	000	000	1
DB06282	000	000	000	000	000	000	000	000	000	001	000	000	DB09034	000	000	000	000	001	000	000	000	000	001	000	000	1
DB06282	000	000	000	000	000	000	000	000	000	001	000	000	DB01041	000	000	000	000	000	000	000	000	000	000	000	000	1
DB06282	000	000	000	000	000	000	000	000	000	001	000	000	DB11235	000	000	000	000	000	000	000	000	000	000	000	000	1
DB11235	000	000	000	000	000	000	000	000	000	000	000	000	DB06282	000	000	000	000	000	000	000	000	000	001	000	000	1
DB06282	000	000	000	000	000	000	000	000	000	001	000	000	DB01409	000	000	000	000	000	000	000	001	000	001	000	000	1
DB06282	000	000	000	000	000	000	000	000	000	001	000	000	DB00376	000	000	000	000	000	000	000	000	000	000	000	000	1
DB06282	000	000	000	000	000	000	000	000	000	001	000	000	DB09089	000	000	000	000	000	000	000	000	000	001	000	000	1
DB06282	000	000	000	000	000	000	000	000	000	001	000	000	DB09076	000	000	000	000	000	000	000	001	000	000	000	000	1
DB06282	000	000	000	000	000	000	000	000	000	001	000	000	DB00425	001	000	000	000	001	000	001	001	000	001	000	000	1
DB00972	000	000	000	000	000	000	000	000	000	000	000	000	DB01235	000	000	000	000	000	000	000	000	000	000	000	000	1
DB00972	000	000	000	000	000	000	000	000	000	000	000	000	DB08918	000	000	000	000	001	001	000	001	000	001	000	000	1
DB00354	000	000	000	000	000	000	000	000	000	000	000	000	DB08918	000	000	000	000	001	001	000	001	000	001	000	000	1
DB01173	000	000	000	000	000	000	000	000	000	000	000	000	DB08918	000	000	000	000	001	001	000	001	000	001	000	000	1
DB11235	000	000	000	000	000	000	000	000	000	000	000	000	DB08918	000	000	000	000	001	001	000	001	000	001	000	000	1
DB00972	000	000	000	000	000	000	000	000	000	000	000	000	DB00854	000	000	000	000	000	000	000	000	000	000	000	000	1
DB01173	000	000	000	000	000	000	000	000	000	000	000	000	DB00854	000	000	000	000	000	000	000	000	000	000	000	000	1
DB00972	000	000	000	000	000	000	000	000	000	000	000	000	DB00601	000	000	000	000	000	000	000	000	000	000	000	000	1
DB00245	000	000	000	000	000	000	000	001	000	000	000	000	DB00601	000	000	000	000	000	000	000	000	000	000	000	000	1
DB00354	000	000	000	000	000	000	000	000	000	000	000	000	DB00601	000	000	000	000	000	000	000	000	000	000	000	000	1
DB01173	000	000	000	000	000	000	000	000	000	000	000	000	DB00601	000	000	000	000	000	000	000	000	000	000	000	000	1
DB11235	000	000	000	000	000	000	000	000	000	000	000	000	DB00601	000	000	000	000	000	000	000	000	000	000	000	000	1
DB00972	000	000	000	000	000	000	000	000	000	000	000	000	DB14509	000	000	000	000	000	000	000	000	000	000	000	000	1
DB00354	000	000	000	000	000	000	000	000	000	000	000	000	DB14509	000	000	000	000	000	000	000	000	000	000	000	000	1
DB00434	000	000	000	000	000	000	000	100	000	000	000	000	DB14509	000	000	000	000	000	000	000	000	000	000	000	000	1
DB01173	000	000	000	000	000	000	000	000	000	000	000	000	DB14509	000	000	000	000	000	000	000	000	000	000	000	000	1
DB00777	100	000	000	000	000	000	000	000	000	000	000	000	DB14509	000	000	000	000	000	000	000	000	000	000	000	000	1
DB11235	000	000	000	000	000	000	000	000	000	000	000	000	DB14509	000	000	000	000	000	000	000	000	000	000	000	000	1
DB00972	000	000	000	000	000	000	000	000	000	000	000	000	DB04948	001	000	000	000	001	000	000	001	000	000	000	000	1
DB11235	000	000	000	000	000	000	000	000	000	000	000	000	DB04948	001	000	000	000	001	000	000	001	000	000	000	000	1
DB00321	001	000	001	000	101	101	001	101	000	001	001	000	DB00186	000	000	000	000	000	000	000	000	000	001	000	000	1
DB00972	000	000	000	000	000	000	000	000	000	000	000	000	DB00186	000	000	000	000	000	000	000	000	000	001	000	000	1
DB00245	000	000	000	000	000	000	000	001	000	000	000	000	DB00186	000	000	000	000	000	000	000	000	000	001	000	000	1
DB00354	000	000	000	000	000	000	000	000	000	000	000	000	DB00186	000	000	000	000	000	000	000	000	000	001	000	000	1
DB00434	000	000	000	000	000	000	000	100	000	000	000	000	DB00186	000	000	000	000	000	000	000	000	000	001	000	000	1
DB00458	000	000	000	001	101	000	000	000	000	000	000	000	DB00186	000	000	000	000	000	000	000	000	000	001	000	000	1
DB00370	000	000	000	000	000	000	000	000	000	000	000	000	DB00186	000	000	000	000	000	000	000	000	000	001	000	000	1
DB01173	000	000	000	000	000	000	000	000	000	000	000	000	DB00186	000	000	000	000	000	000	000	000	000	001	000	000	1
DB00777	100	000	000	000	000	000	000	000	000	000	000	000	DB00186	000	000	000	000	000	000	000	000	000	001	000	000	1
DB11235	000	000	000	000	000	000	000	000	000	000	000	000	DB00186	000	000	000	000	000	000	000	000	000	001	000	000	1
DB00972	000	000	000	000	000	000	000	000	000	000	000	000	DB04871	001	000	001	000	001	000	000	101	000	001	000	000	1
DB00354	000	000	000	000	000	000	000	000	000	000	000	000	DB04871	001	000	001	000	001	000	000	101	000	001	000	000	1
DB01173	000	000	000	000	000	000	000	000	000	000	000	000	DB04871	001	000	001	000	001	000	000	101	000	001	000	000	1
DB11235	000	000	000	000	000	000	000	000	000	000	000	000	DB04871	001	000	001	000	001	000	000	101	000	001	000	000	1
DB00321	001	000	001	000	101	101	001	101	000	001	001	000	DB00408	000	000	000	000	000	000	000	000	000	000	000	000	1
DB00972	000	000	000	000	000	000	000	000	000	000	000	000	DB00408	000	000	000	000	000	000	000	000	000	000	000	000	1
DB00354	000	000	000	000	000	000	000	000	000	000	000	000	DB00408	000	000	000	000	000	000	000	000	000	000	000	000	1
DB00434	000	000	000	000	000	000	000	100	000	000	000	000	DB00408	000	000	000	000	000	000	000	000	000	000	000	000	1
DB01173	000	000	000	000	000	000	000	000	000	000	000	000	DB00408	000	000	000	000	000	000	000	000	000	000	000	000	1
DB00777	100	000	000	000	000	000	000	000	000	000	000	000	DB00408	000	000	000	000	000	000	000	000	000	000	000	000	1
DB11235	000	000	000	000	000	000	000	000	000	000	000	000	DB00408	000	000	000	000	000	000	000	000	000	000	000	000	1
DB00972	000	000	000	000	000	000	000	000	000	000	000	000	DB08815	000	000	000	000	000	000	000	000	000	001	000	000	1
DB00354	000	000	000	000	000	000	000	000	000	000	000	000	DB08815	000	000	000	000	000	000	000	000	000	001	000	000	1
DB00434	000	000	000	000	000	000	000	100	000	000	000	000	DB08815	000	000	000	000	000	000	000	000	000	001	000	000	1
DB01173	000	000	000	000	000	000	000	000	000	000	000	000	DB08815	000	000	000	000	000	000	000	000	000	001	000	000	1
DB11235	000	000	000	000	000	000	000	000	000	000	000	000	DB08815	000	000	000	000	000	000	000	000	000	001	000	000	1
DB00972	000	000	000	000	000	000	000	000	000	000	000	000	DB00653	000	000	000	000	000	000	000	000	000	000	000	000	1
DB00972	000	000	000	000	000	000	000	000	000	000	000	000	DB00934	001	000	000	000	000	000	000	001	000	000	000	000	1
DB00245	000	000	000	000	000	000	000	001	000	000	000	000	DB00934	001	000	000	000	000	000	000	001	000	000	000	000	1
DB00354	000	000	000	000	000	000	000	000	000	000	000	000	DB00934	001	000	000	000	000	000	000	001	000	000	000	000	1
DB01173	000	000	000	000	000	000	000	000	000	000	000	000	DB00934	001	000	000	000	000	000	000	001	000	000	000	000	1
DB11235	000	000	000	000	000	000	000	000	000	000	000	000	DB00934	001	000	000	000	000	000	000	001	000	000	000	000	1
DB00972	000	000	000	000	000	000	000	000	000	000	000	000	DB00579	000	000	000	000	000	000	000	000	000	000	000	000	1
DB00245	000	000	000	000	000	000	000	001	000	000	000	000	DB00579	000	000	000	000	000	000	000	000	000	000	000	000	1
DB00354	000	000	000	000	000	000	000	000	000	000	000	000	DB00579	000	000	000	000	000	000	000	000	000	000	000	000	1
DB01173	000	000	000	000	000	000	000	000	000	000	000	000	DB00579	000	000	000	000	000	000	000	000	000	000	000	000	1
DB11235	000	000	000	000	000	000	000	000	000	000	000	000	DB00579	000	000	000	000	000	000	000	000	000	000	000	000	1
DB00737	000	000	000	000	000	000	000	001	000	000	000	000	DB08897	000	000	000	000	000	000	000	000	000	000	000	000	1
DB00737	000	000	000	000	000	000	000	001	000	000	000	000	DB00572	000	000	000	000	000	000	000	000	000	000	000	000	1
DB00737	000	000	000	000	000	000	000	001	000	000	000	000	DB00972	001	100	100	000	101	001	100	101	000	101	001	000	1
DB00972	000	000	000	000	000	000	000	000	000	000	000	000	DB00737	000	000	000	000	000	000	000	001	000	000	000	000	1
DB00737	000	000	000	000	000	000	000	001	000	000	000	000	DB00245	000	000	000	000	000	000	000	001	000	000	000	000	1
DB00245	000	000	000	000	000	000	000	001	000	000	000	000	DB00737	000	000	000	000	000	000	000	001	000	000	000	000	1
DB00737	000	000	000	000	000	000	000	001	000	000	000	000	DB00810	000	000	000	000	000	000	000	100	000	000	000	000	1
DB00354	000	000	000	000	000	000	000	000	000	000	000	000	DB00737	000	000	000	000	000	000	000	001	000	000	000	000	1
DB00737	000	000	000	000	000	000	000	001	000	000	000	000	DB00921	000	000	000	001	100	001	001	100	000	100	001	001	1
DB00737	000	000	000	000	000	000	000	001	000	000	000	000	DB09300	000	000	000	000	000	000	000	000	000	000	000	000	1
DB00434	000	000	000	000	000	000	000	100	000	000	000	000	DB00737	000	000	000	000	000	000	000	001	000	000	000	000	1
DB00737	000	000	000	000	000	000	000	001	000	000	000	000	DB00434	000	000	000	000	000	000	000	000	000	000	000	000	1
DB00737	000	000	000	000	000	000	000	001	000	000	000	000	DB00804	100	000	000	000	000	000	000	100	000	100	000	000	1
DB00737	000	000	000	000	000	000	000	001	000	000	000	000	DB01231	000	000	000	000	000	000	000	100	000	000	000	000	1
DB00737	000	000	000	000	000	000	000	001	000	000	000	000	DB00280	001	000	000	000	000	000	000	000	000	001	000	000	1
DB00737	000	000	000	000	000	000	000	001	000	000	000	000	DB01142	001	000	000	000	001	000	001	100	000	001	000	000	1
DB00737	000	000	000	000	000	000	000	001	000	000	000	000	DB01148	100	000	000	000	000	000	000	100	000	100	000	000	1
DB00737	000	000	000	000	000	000	000	001	000	000	000	000	DB00986	001	000	001	001	001	000	001	001	000	001	000	000	1
DB00737	000	000	000	000	000	000	000	001	000	000	000	000	DB00725	000	000	000	000	000	000	000	000	000	000	000	000	1
DB00737	000	000	000	000	000	000	000	001	000	000	000	000	DB00956	000	000	001	000	001	000	000	001	000	001	000	000	1
DB00737	000	000	000	000	000	000	000	001	000	000	000	000	DB00424	000	000	000	000	000	000	000	000	000	000	000	000	1
DB00737	000	000	000	000	000	000	000	001	000	000	000	000	DB00332	000	000	000	000	000	000	000	000	000	000	000	000	1
DB00737	000	000	000	000	000	000	000	001	000	000	000	000	DB01625	000	000	000	000	000	000	000	100	000	000	000	000	1
DB00737	000	000	000	000	000	000	000	001	000	000	000	000	DB00934	001	000	000	000	000	000	000	001	000	000	000	000	1
[truncated: 24,380 more rows]
